# Supplementary material for: Cytoplasmic genetic variation and extensive cytonuclear interactions influence natural variation in the metabolome
Source: eLife. 2013 Oct 8;2:e00776. doi: 10.7554/eLife.00776 (PMC3791467; doi:10.7554/eLife.00776)
Supplement: Figure 1—source data 1. — Results of the ANOVA model (Model I) for metabolic variance in the experiment are shown by metabolite. DOI: http://dx.doi.org/10.7554/eLife.00776.004 [file elife00776s001.xlsx]

## Sheet: Sheet1
Figure 1 - Source data 1. Heritability
Results of the ANOVA model(Model I) for metabolic variance in the experiment are shown by metabolite.
			Pvalue						Type III Sums of Squares							Heritability
	Metabolite		Experiment	Block(Experiment)	Maternal	Genotype(Maternal)			Model	Experiment	Block(Experiment)	Maternal	Genotype(Maternal)			Maternal H2	H2
Met1	z.biphenyl		0.0001	0.0001	0.0001	0.3335			4.68731e+08	1.14207e+07	3.27813e+07	1.11302e+07	1.09649e+08			0.0237454	0.233926
Met2	xylulose.NIST		0.0001	0.0081	0.011	0.7142			5.6926e+08	11011907	4.0794e+06	2.73423e+06	1.37686e+08			0.00480314	0.241869
Met3	xylose.2		0.0001	0.0001	0.0001	0.0283			1.29772e+11	9487352486	3117688540	1589875410	33735675531			0.0122513	0.259962
Met4	xylose.1		0.0001	0.0075	0.0001	0.7848			1.84302e+10	3572595312	109738387	183856287	3575178336			0.00997579	0.193984
Met5	xylonolactone.NIST		0.0001	0.0001	0.0015	0.4753			6.04387e+09	117203567	124416150	43827305	1502407042			0.00725153	0.248584
Met6	xylonic.acid		0.0001	0.0001	0.0001	0.06			1.13653e+09	1.47498e+07	3.98187e+07	3.67651e+07	2.98573e+08			0.0323487	0.262707
Met7	xylitol.563		0.6002	0.1841	0.8368	0.7362			1.23489e+12	2.59157e+08	3.19741e+09	4.00249e+07	306248277405			3.24117e-05	0.247996
Met8	xylitol		0.0001	0.0001	0.2812	0.8348			6.25171e+11	9.48381e+09	12458155142	5.4066e+08	146464210478			0.000864818	0.234279
Met9	valine.TMS1x.poor.spec.quality		0.0001	0.3802	0.7177	0.9862			2.36851e+11	7403704603	351853575	23761197	51195068608			0.000100321	0.216149
Met10	valine		0.8858	0.0001	0.0509	0.0611			3.8077e+13	5.62101e+08	605060146461	104101344095	10719177000000			0.00273397	0.281513
Met11	uric.acid		0.0001	0.6438	0.0001	0.0001			3.42493e+08	1.80577e+07	154133	3.69194e+06	148347571			0.0107796	0.433141
Met12	urea		0.0001	0.0001	0.0001	0.996			4.81999e+13	6301890900000	8147635700000	5096985500000	6090132800000			0.105747	0.126351
Met13	tyrosine		0.0001	0.445	0.0002	0.0001			1.26839e+11	3218063287	120167631	1002657645	49595158451			0.00790498	0.39101
Met14	tryptophan		0.0001	0.0008	0.1425	0.0001			1.33045e+10	158571016	108009146	16228943	5627353362			0.00121981	0.422966
Met15	triethanolamine		0.0451	0.0162	0.0035	0.9506			5.60202e+09	17349127	35724878	36886820	1277440442			0.00658456	0.228032
Met16	trehalose		0.0001	0.0001	0.0001	0.9705			7.16679e+09	280997892	105348614	167802811	1504564188			0.023414	0.209936
Met17	trans.sinapinic.acid		0.0001	0.0001	0.0001	0.113			3.84318e+09	3.66979e+08	2.36578e+08	1.13031e+08	8.73766e+08			0.0294107	0.227355
Met18	trans.4.hydroxyproline		0.0358	0.1044	0.1908	0.6095			6.8342e+12	22763175194	23324698358	8826068619	1725877100000			0.00129146	0.252535
Met19	tocopherol.alpha		0.7311	0.135	0.2892	0.7406			1.67222e+11	15070789	511934361	143454528	41374085263			0.000857867	0.24742
Met20	threonine.2TMS		0.0001	0.6825	0.0026	0.8288			3.55313e+12	57214473051	2.0433e+09	24330469301	843902548124			0.00684761	0.23751
Met21	threonine		0.0001	0.0001	0.0077	0.8214			4.41571e+12	310804397393	399737994829	20095870441	890875528021			0.00455099	0.201751
Met22	threonic.acid		0.0001	0.0001	0.0002	0.0001			9.56466e+10	57573615089	2024580238	326087045	11970566108			0.00340929	0.125154
Met24	talose		0.8019	0.0001	0.0096	0.8363			3.80898e+11	17988717	8394612872	1922350682	89956476891			0.00504689	0.236169
Met25	sucrose		0.0696	0.0001	0.0001	0.7242			4.17349e+12	10163948187	59139855826	73169208996	1003967900000			0.0175319	0.240558
Met26	succinic.acid		0.0001	0.8299	0.4098	0.1577			2.21388e+11	3651126931	59954361	109258452	60316178220			0.000493516	0.272446
Met27	stearic.acid		0.111	0.0585	0.0116	0.7871			5.93114e+12	11476922267	25677136043	28870573634	1443120400000			0.00486762	0.243312
Met28	squalene		0.0792	0.2353	0.0244	0.1547			1.14207e+10	25789722	24197921	42422894	3137722378			0.00371457	0.274741
Met29	spermidine.minor		0.0002	0.0001	0.0001	0.771			2.13447e+09	1.97509e+07	2.08837e+08	4.87469e+07	457281563			0.0228379	0.214236
Met30	spermidine		0.0001	0.0001	0.0001	0.0001			2.134e+10	4775150254	3236411878	1429298234	4070122496			0.0669775	0.190728
Met31	sorbitol		0.0001	0.0001	0.8201	0.613			43703033768282	2110405100000	4165753200000	1470052973	9513683500000			3.36373e-05	0.217689
Met32	sophorose		0.0001	0.054	0.0202	0.7825			1.05036e+07	2.12538e+06	37114.2	34291.3	2.03194e+06			0.00326471	0.193451
Met33	shikimic.acid		0.6611	0.4264	0.6312	0.2362			6.11749e+13	8.71335e+09	77294540520	10444235264	16583561000000			0.000170728	0.271085
Met34	serine.minor		0.0929	0.2112	0.1019	0.6854			6.85856e+12	14711081402	16201619433	13939835696	1711645400000			0.00203247	0.249563
Met35	serine.4TMS		0.111	0.0001	0.003	0.356			1.24083e+12	2.19515e+09	78751857009	7.62816e+09	306278430180			0.00614765	0.246834
Met36	serine		0.038	0.0001	0.0001	0.352			2.19681e+13	64880907017	1535425200000	295852731476	5341358500000			0.0134674	0.243142
Met37	salicylic.acid		0.9783	0.5591	0.695	0.1281			9.3296e+12	5.0852e+06	7.96481e+09	1.05282e+09	2598659300000			0.000112847	0.278539
Met38	salicin		0.0001	0.0001	0.0842	0.0001			1.54878e+09	1.68077e+07	5.12753e+07	2.57012e+06	6.30695e+08			0.00165945	0.407222
Met39	ribose		0.0001	0.0001	0.0001	0.8924			9.24377e+07	3.50504e+06	2.31502e+06	1.03202e+06	2.04182e+07			0.0111645	0.220886
Met40	ribitol		0.0001	0.0001	0.0031	0.5702			5.89612e+09	122543830	175068963	36962337	1419809620			0.00626892	0.240804
Met42	raffinose		0.0001	0.0001	0.0001	0.0086			1.49689e+12	33917255149	125266352174	15309956845	395475284066			0.0102278	0.264197
Met46	pyrophosphate		0.0001	0.0001	0.0001	1			2.00586e+12	633888227590	56251665259	85181773264	227995022162			0.0424666	0.113665
Met48	putrescine		0.8172	0.3991	0.5062	0.2442			1.29397e+14	5.12542e+09	176304416631	42397475740	35017641000000			0.000327655	0.270622
Met49	propane.1.3.diol.NIST		0.0001	0.0001	0.0001	0.9999			1.7059e+11	138999591139	1.62475e+09	8.14787e+08	5.4732e+09			0.00477628	0.0320839
Met51	proline		0.0001	0.0001	0.8457	0.0012			3.49522e+12	179761233631	175410036808	8.30313e+07	979002962763			2.37557e-05	0.280098
Met52	phytol		0.0001	0.0001	0.0047	0.2963			3.65264e+11	13855730723	4574724251	2068131080	92665662630			0.00566201	0.253695
Met54	phthalic.acid		0.1041	0.0001	0.0051	0.9727			1.30075e+12	2.64962e+09	18113938425	7.90668e+09	289402506556			0.00607854	0.222488
Met55	phosphoric.acid		0.0001	0.0581	0.0749	0.0001			3.12103e+12	136384488219	8.57334e+09	4774120497	1502786300000			0.00152966	0.481503
Met57	phenylalanine.TMS1x		0.0001	0.0096	0.0001	0.0426			2.7261e+10	1483294667	169370956	514873480	7249968158			0.0188868	0.265946
Met58	phenylalanine		0.5267	0.0001	0.6911	0.0133			1.53506e+11	42829477	4214058289	16878117	44545465691			0.000109951	0.290187
Met59	phenol		0.0001	0.0001	0.0001	0.9988			7.76364e+10	37932296082	8513501584	1421163155	6162904429			0.0183054	0.0793816
Met60	pentadecanoic.acid		0.8291	0.1299	0.7678	0.7378			5.17162e+11	1.8401e+07	1.61498e+09	3.4439e+07	128176325040			6.65923e-05	0.247846
Met61	pelargonic.acid		0.0001	0.0001	0.0001	0.7486			1.19821e+11	10098693747	10644404369	1378413214	24226346711			0.0115039	0.202188
Met62	palmitoleic.acid		0.4806	0.2021	0.6965	0.7625			1.2501e+11	47615441	306350936	14557764	30829821393			0.000116453	0.246619
Met63	palmitic.acid		0.1094	0.0001	0.0001	0.9969			2.92088e+11	558445490	13163308012	6230894944	58327703044			0.0213323	0.199692
Met65	oxoproline		0.0001	0.0001	0.0001	0.4421			3.50671e+13	2277188800000	832342848092	1359192800000	7996490000000			0.0387597	0.228034
Met67	ornithine.4TMS		0.1778	0.0001	0.0001	0.9753			1.31687e+09	1.78323e+06	3.34757e+07	3.61466e+07	2.82369e+08			0.0274488	0.214424
Met68	oleic.acid		0.0631	0.4734	0.2711	0.6239			6.87346e+09	18009335	7786537	6306254	1737770436			0.000917478	0.252823
Met69	octadecanol		0.0148	0.0001	0.0001	0.9514			2.89964e+09	1.24844e+07	1.38119e+08	6.62966e+07	6.20395e+08			0.0228637	0.213956
Met71	N.methylalanine		0.0025	0.0001	0.0383	0.9015			8.84508e+11	6.01191e+09	31863173905	2.81843e+09	200390034303			0.00318644	0.226555
Met73	N.acetylglutamate		0.4325	0.0028	0.7505	0.9384			4.10182e+09	1956609	3.75046e+07	320964	9.49411e+08			7.82491e-05	0.231461
Met79	myristic.acid		0.2388	0.0005	0.013	0.672			3.71251e+10	38665534	427259336	172434902	9190790167			0.0046447	0.247563
Met80	monopalmitin.1.glyceride		0.0001	0.4732	0.0965	0.8526			3.54352e+08	2.23339e+07	382701	707354	7.99454e+07			0.00199619	0.225611
Met82	methionine.sulfoxide		0.0001	0.0001	0.159	0.7456			1.34178e+09	7.24334e+07	2.32064e+07	1.8901e+06	3.08107e+08			0.00140865	0.229625
Met83	methionine		0.2286	0.5648	0.2378	0.0002			1.08167e+13	10792644469	8.50017e+09	10374527603	3493197800000			0.000959117	0.322944
Met86	mannonic.acid.NIST		0.0001	0.0001	0.0001	0.0362			3.01248e+08	1.91539e+07	9.44426e+06	1.30089e+07	7.54898e+07			0.0431834	0.25059
Met89	maltose.1		0.0012	0.0001	0.0001	0.5881			1.1749e+10	88291074	417777030	270741021	2797991582			0.0230437	0.238147
Met92	maleic.acid		0.0001	0.0001	0.0001	1			2.00502e+13	1538578200000	1430049500000	883207927504	2708384100000			0.0440498	0.13508
Met93	lysine		0.3263	0.7328	0.8195	0.0085			5.90793e+11	4.05206e+08	2.61293e+08	2.18866e+07	177776633384			3.70461e-05	0.300912
Met94	linolenic.acid		0.8282	0.0005	0.0229	0.8276			2.7096e+10	966692	315683488	106654248	6481494141			0.00393616	0.239205
Met95	linoleic.acid		0.0001	0.0001	0.0009	0.1274			1.19598e+08	1.60505e+07	8.26688e+06	760021	2.61952e+07			0.00635482	0.219028
Met97	levoglucosan		0.0001	0.0001	0.0001	0.6888			6.48306e+11	28553529327	49196843329	18462268779	137753728621			0.0284777	0.212483
Met98	leucrose		0.0001	0.0001	0.0001	0.0224			1.3748e+09	3.5812e+08	1.10595e+08	1.59125e+07	2.62406e+08			0.0115744	0.190869
Met99	leucine		0.2678	0.0001	0.0035	0.3529			1.20714e+12	1.04175e+09	65074428960	7248773014	301046981916			0.00600491	0.249388
Met100	lauric.acid		0.0001	0.0019	0.0001	0.0096			1.03315e+12	324253493761	5928800587	37267950644	198027926193			0.0360721	0.191673
Met102	lactobionic.acid		0.0001	0.0001	0.0001	0.9172			5.67977e+09	200486030	379124414	200679257	1148958489			0.0353323	0.202289
Met103	lactic.acid		0.0872	0.0001	0.0001	0.451			1.02587e+12	2.14588e+09	35072332511	14058638518	254337915599			0.0137041	0.247925
Met106	isonicotinic.acid		0.8708	0.4427	0.6021	0.2076			2.5709e+13	5.02936e+08	30991123749	5.16762e+09	7013721600000			0.000201004	0.272812
Met107	isoleucine.minor		0.0001	0.3828	0.0322	0.8423			2.51283e+12	111897542687	3546843276	8.49041e+09	579607540974			0.00337882	0.230659
Met108	isoleucine		0.1732	0.0001	0.0016	0.0787			1.73726e+12	2.20689e+09	94055629084	11904343863	462107069935			0.00685235	0.265997
Met110	inulotriose.1		0.0001	0.0001	0.1017	0.0001			3.32255e+11	4785821487	58086368330	483979091	89276414179			0.00145665	0.268699
Met111	inulobiose.2		0.002	0.0001	0.0001	1			6.20437e+09	41203013	6.21881e+08	3.75632e+08	926773559			0.0605432	0.149374
Met112	inositol.myo.		0.0023	0.0001	0.0001	0.0121			3.4354e+12	20790546856	81423339331	194001236763	934319850668			0.0564712	0.271968
Met114	indole.3.acetonitrile		0.0001	0.0001	0.1675	0.1029			2.72851e+09	6.19239e+08	1.00843e+08	2.79415e+06	562224918			0.00102406	0.206055
Met115	hydroxylamine		0.0001	0.0001	0.0001	0.0006			1.74893e+11	14682160139	3568660772	10958453448	45818389320			0.0626582	0.26198
Met117	homoserine.minor		0.682	0.0001	0.0001	0.9998			9.70893e+07	11940	6.38587e+06	2.89198e+06	1.77665e+07			0.0297868	0.182992
Met118	glycolic.acid		0.0001	0.0001	0.0001	0.0759			8.14254e+09	467321940	202130231	482451087	1981538924			0.0592507	0.243356
Met119	glycine.TMS1x		0.0078	0.0001	0.0001	1			6.98489e+10	352313326	6291551223	2521265716	11914262727			0.036096	0.170572
Met120	glycine		0.0001	0.0001	0.0001	0.0656			1.30472e+12	96984748993	86667771558	13998986310	315827168405			0.0107295	0.242065
Met121	glycerol.3.galactoside		0.0001	0.0001	0.0004	0.4325			4.87548e+10	3523874818	1372038977	415196326	11328799524			0.00851601	0.232363
Met122	glycerol		0.0001	0.0001	0.0001	0.997			1.68589e+13	1932642200000	1772555600000	1165242200000	2554979300000			0.0691174	0.151551
Met123	glyceric.acid		0.0001	0.0001	0.0001	0.0002			9.6864e+09	2421902066	864015678	716007861	1798396663			0.0739189	0.185662
Met125	glutamine		0.0001	0.0001	0.0003	0.0001			3.97085e+11	41286422646	12478875633	2.73935e+09	136497880156			0.00689866	0.34375
Met126	glutamic.acid		0.0148	0.0001	0.65	0.0523			2.06768e+12	8462603086	102620153142	2.92607e+08	562733246512			0.000141514	0.272156
Met127	glutamate.TMS2x		0.0001	0.0001	0.0028	0.7689			9.07482e+11	18351613615	13181075837	5.96583e+09	214548774536			0.00657405	0.236422
Met128	glucuronic.acid		0.0001	0.0001	0.094	0.796			3.29917e+09	1.14905e+08	2.74184e+08	6.26685e+06	7.11677e+08			0.00189952	0.215714
Met129	glucose.6.phosphate.2		0.6105	0.6368	0.9768	0.2467			1.72283e+11	33178372	115422363	107840	46646683438			6.25948e-07	0.270757
Met130	glucose.2		0.235	0.0015	0.1008	0.7851			4.50169e+11	4.8222e+08	4.4641e+09	9.21504e+08	109368875055			0.00204702	0.242951
Met131	glucose.1.phosphate		0.0001	0.0001	0.0001	0.0981			1.07037e+12	46679624908	53943364171	46328736124	259622352584			0.0432828	0.242553
Met132	glucose.1		0.0726	0.0004	0.0174	0.6719			1.17044e+13	28323728389	137967471379	49745367224	2894801600000			0.00425014	0.247326
Met134	gluconic.acid.lactone		0.0077	0.0001	0.0001	0.996			8.41835e+08	4117926	8.43062e+07	2.64254e+07	1.56315e+08			0.0313903	0.185684
Met135	gluconic.acid		0.0001	0.0001	0.0001	0.0067			5.5492e+08	9.8401e+07	1.34233e+07	1.14103e+07	1.30758e+08			0.0205621	0.235635
Met136	glucoheptulose		0.0001	0.0001	0.0001	0.6797			8.02415e+08	9.66126e+06	8.3772e+07	5.37661e+07	1.63226e+08			0.0670053	0.203418
Met139	galactose		0.0001	0.0592	0.6006	0.765			7.08127e+12	102638368550	30196757192	1460750958	1715614800000			0.000206284	0.242275
Met140	galactonic.acid		0.0001	0.0001	0.0001	0.726			1.10344e+09	1.14173e+08	9.43239e+07	8.32047e+07	2.00246e+08			0.0754052	0.181475
Met141	galactinol.minor.2		0.7971	0.0001	0.0001	0.0002			1.30365e+12	3.89176e+07	419755351486	13004451011	275652115089			0.00997542	0.211447
Met142	galactinol.major.2		0.5142	0.0001	0.0001	0.0025			1.19455e+12	3.24398e+08	72378258068	32987807657	333937169364			0.0276152	0.27955
Met144	GABA		0.0001	0.0001	0.1913	0.8293			9.0899e+11	28316631613	16816685211	1.13544e+09	209582414744			0.00124912	0.230566
Met145	fumaric.acid		0.4578	0.0001	0.0001	0.0001			6.72391e+13	23327813010	2208238000000	1525327900000	21817255000000			0.0226851	0.324473
Met146	fucose.1...rhamnose.2		0.8458	0.1872	0.0416	0.6148			1.39534e+12	3.9912e+07	3.5391e+09	4.38594e+09	352916849040			0.00314327	0.252925
Met148	fructose.2		0.3309	0.0001	0.0001	0.0133			1.62319e+11	102627882	7637521520	2674421942	45224705410			0.0164764	0.278617
Met149	fructose.1		0.0069	0.0001	0.0001	0.0017			2.56121e+11	1180525793	18871655824	6267614599	71241745479			0.0244713	0.278157
Met150	FAD		0.0001	0.0001	0.0001	0.5872			9.19666e+07	1.25719e+06	2.39663e+07	4.56639e+06	1.57594e+07			0.0496527	0.17136
Met151	ethanolamine		0.887	0.0006	0.0002	0.7477			6.2167e+13	9.4089e+08	694745729704	650609706590	15085952000000			0.0104655	0.242668
Met152	erythrose.1		0.0003	0.0001	0.0446	0.9934			2.53876e+08	2.52445e+06	9.81664e+06	773824	5.25451e+07			0.00304804	0.206971
Met153	erythrose		0.0001	0.0001	0.0001	1			7.07874e+08	9.4813e+06	109700022	3.07413e+07	1.05016e+08			0.0434277	0.148354
Met154	erythronic.acid.lactone		0.0001	0.0057	0.0001	0.0016			4.13449e+12	111471527510	27490308110	199054600241	1174628800000			0.0481449	0.284105
Met155	erythronic.acid		0.0001	0.0001	0.0001	0.4324			3.02095e+10	1266636060	1377438916	950142892	6956161503			0.0314517	0.230264
Met156	erythritol		0.0001	0.1544	0.0001	0.5355			8.93458e+08	2.65172e+07	2.40982e+06	1.3737e+07	2.19447e+08			0.0153751	0.245616
Met157	dodecanol		0.0017	0.3609	0.9374	0.8216			7.57339e+09	57066433	11802065	35654	1830138722			4.7078e-06	0.241654
Met158	dodecane		0.0001	0.0001	0.0001	0.3762			4.25505e+11	340459533387	21582760582	2.14848e+09	14640395138			0.00504924	0.0344071
Met159	dihydroabietic.acid		0.2767	0.0001	0.0001	0.8707			1.08453e+10	6690726	3394353691	110198440	1753875406			0.010161	0.161718
Met161	diacetone.alcohol.NIST		0.0001	0.0001	0.0011	0.2525			4.86201e+11	12954178297	24351405442	3.56849e+09	120522531638			0.00733953	0.247886
Met162	dehydroascorbate.3		0.0001	0.0001	0.0001	0.0018			1.91368e+11	20732212136	13473661092	6203217997	46936520935			0.0324151	0.245268
Met163	dehydroascorbate.1		0.0001	0.0001	0.0001	0.3094			9.83752e+12	727927475532	616889189501	358777814253	2175181600000			0.0364704	0.221111
Met167	citric.acid		0.0001	0.0001	0.0001	0.2595			4.3592e+12	304412946113	119607233642	57043343975	1046732400000			0.0130857	0.24012
Met169	cis.sinapinic.acid		0.0001	0.0001	0.0001	1			2.42656e+09	1.98214e+08	1.55411e+08	1.72832e+08	3.3348e+08			0.0712252	0.137429
Met170	cholesterol		0.1425	0.7575	0.467	0.4988			2.38872e+11	387252543	99892901	95187066	61779958269			0.000398486	0.258632
Met171	chlorogenic.acid.minor		0.0067	0.6299	0.9917	0.0595			4.04576e+09	21576195	2699959	313	1150173741			7.7365e-08	0.284291
Met172	chlorogenic.acid		0.183	0.8047	0.8007	0.3414			5.28133e+10	69962764	17130498	2512237	14037056841			4.75683e-05	0.265787
Met173	cellobiotol		0.0001	0.0001	0.0222	1			2.43979e+09	1.58568e+08	7.66471e+07	9.55641e+06	3.99348e+08			0.0039169	0.163681
Met174	capric.acid		0.0001	0.0001	0.4342	0.1321			6.75665e+10	31349483988	3800001750	14317876	8867801197			0.000211908	0.131246
Met175	beta.sitosterol		0.0001	0.0001	0.0001	0.983			2.56227e+11	2974174384	5840019900	7875485270	53355863664			0.0307363	0.208236
Met177	beta.alanine		0.0001	0.0001	0.0064	0.1508			2.31156e+09	2.09866e+08	3.69375e+07	11308067	5.69358e+08			0.00489197	0.246309
Met178	benzoic.acid		0.0001	0.0001	0.0502	0.9268			3.34024e+10	9516113663	1421830558	66557819	5221136086			0.00199261	0.15631
Met179	aspartic.acid		0.0006	0.011	0.4425	0.0049			1.45185e+13	121449745817	91853274361	5.98412e+09	4360163800000			0.000412173	0.300319
Met180	aspartate.minor		0.3687	0.2264	0.5014	0.6826			2.01586e+13	12393620410	45595438055	6.93243e+09	5046774000000			0.000343895	0.250354
Met181	asparagine.minor		0.54	0.9688	0.5478	0.043			5.20371e+10	14156953	2391891	13622292	15044557027			0.00026178	0.289112
Met182	asparagine.dehydrated		0.0001	0.0001	0.0001	0.9919			3.89993e+11	6166760289	24692958583	10326105737	76690925244			0.0264777	0.196647
Met184	asparagine		0.0467	0.5553	0.9511	0.4279			1.29365e+11	384160626	114059236	364930	33832575364			2.82093e-06	0.261528
Met185	ascorbic.acid		0.0001	0.0037	0.0005	0.0001			3.56169e+09	52208103	26800119	28759612	1120042249			0.00807472	0.31447
Met186	arginine...ornithine		0.0403	0.0005	0.0001	0.7537			1.03027e+09	3.17895e+06	1.16917e+07	3.2023e+07	2.43729e+08			0.031082	0.236567
Met188	arachidic.acid		0.7442	0.2902	0.4331	0.6975			3.59346e+12	2.91639e+08	6.7829e+09	1.68399e+09	898234215514			0.000468627	0.249964
Met189	arabitol		0.0001	0.1376	0.0001	0.2724			9.10443e+09	494893312	24883779	167234709	2269311455			0.0183685	0.249254
Met190	arabinose		0.0001	0.0001	0.0001	1			2.93313e+11	9006074496	34230044694	15601544300	42817443901			0.0531908	0.145979
Met192	allantoin.5TMS		0.0001	0.0011	0.0001	0.0001			5.06487e+08	1.17572e+07	4.16925e+06	1.39437e+07	176743013			0.0275302	0.348959
Met193	allantoic.acid		0.0001	0.0008	0.0612	0.54			6.01226e+10	966623178	638982228	155122339	15034754697			0.0025801	0.250068
Met194	alanine.3TMS		0.0001	0.0001	0.0001	0.4464			9.72321e+11	31258673494	125455849578	22311810842	206932725671			0.022947	0.212824
Met195	alanine		0.0001	0.0001	0.1785	0.3876			1.00291e+14	3837709800000	1338627600000	128841605350	25049214000000			0.00128468	0.249766
Met196	adipic.acid		0.0001	0.0001	0.0033	0.7233			6.26869e+09	281716328	83456784	39094717	1464075687			0.0062365	0.233554
Met197	adenosine		0.2047	0.7535	0.9583	0.4065			3.54214e+11	427546617	150318136	726429	93123662282			2.05082e-06	0.262902
Met198	aconitic.acid		0.0001	0.0001	0.0001	0.9996			6.58759e+08	1.70459e+07	2.17705e+07	2.07057e+07	1.2267e+08			0.0314314	0.186214
Met199	X6.hydroxynicotinic.acid		0.2835	0.0006	0.0025	0.0001			1.90579e+09	908669	11690106	7241431	1112526149			0.00379971	0.583762
Met201	X5.methoxytryptamine		0.9161	0.4577	0.5502	0.2915			1.88633e+13	1.55669e+08	21943534382	5012117178	5059272100000			0.000265707	0.268207
Met203	X4.hydroxyproline		0.2401	0.9442	0.1733	0.0013			2.4238e+12	2.33959e+09	1.94343e+08	3.14402e+09	756322753791			0.00129714	0.31204
Met206	X3.hydroxypropionic.acid		0.0001	0.0001	0.0001	0.2735			1.48897e+10	2764724122	582665471	563698395	2944928398			0.0378584	0.197783
Met234	X2.ketoglucose.dimethylacetal.NIST		0.0001	0.0001	0.0005	0.0011			5.34809e+08	7.9833e+07	1.65589e+07	3760665	1.36403e+08			0.00703179	0.25505
Met236	X2.hydroxyglutaric.acid		0.0001	0.887	0.4137	0.9997			1.22031e+10	1090495554	2162590	6027952	2257557273			0.00049397	0.184999
Met240	X299539		0.0039	0.0001	0.116	0.9449			8.94886e+08	5.71208e+06	1.34476e+07	1.69046e+06	2.03337e+08			0.00188902	0.227221
Met241	X299532		0.0001	0.0001	0.0137	0.0657			2.86729e+08	2.33393e+07	5.17146e+06	1.13958e+06	7.3292e+07			0.0039744	0.255614
Met242	X299531		0.0001	0.1273	0.4819	0.8548			2.06887e+09	1.9836e+08	5.94225e+06	712172	4.49726e+08			0.000344233	0.217378
Met243	X299526		0.0001	0.0001	0.0282	0.0647			9.31606e+07	1.69153e+07	2.62694e+06	256536	2.0851e+07			0.0027537	0.223818
Met244	X299487		0.0049	0.1678	0.1217	0.044			6.10682e+09	34799150	15664451	10506869	1747356038			0.00172051	0.286132
Met247	X299466		0.0001	0.0001	0.0376	0.0001			1.78061e+09	60195644	1.1814e+08	4.57755e+06	5.61229e+08			0.00257078	0.31519
Met248	X299448		0.0001	0.0001	0.0172	0.2293			1.02129e+08	9.03075e+06	1.67696e+06	382960	2.46796e+07			0.00374978	0.241653
Met249	X299441		0.0067	0.0001	0.0001	0.9996			2.81518e+08	1.57704e+06	8.8764e+06	5.81225e+06	5.43168e+07			0.0206461	0.192942
Met250	X299436		0.0001	0.1499	0.9286	0.0224			2.88288e+08	1.70053e+07	739054	1560.58	7.9579e+07			5.41327e-06	0.27604
Met251	X299431		0.0001	0.6041	0.0132	0.1365			3.05077e+08	3.1203e+07	201916	1.23426e+06	7.57605e+07			0.00404571	0.248332
Met252	X299430		0.0001	0.0001	0.0219	0.5854			5.76708e+07	1.55758e+07	1.01992e+06	161679	1.03415e+07			0.00280348	0.17932
Met253	X299427		0.1538	0.0001	0.0001	0.7383			3.45569e+13	49560499206	1891538000000	827172608687	7895409900000			0.0239365	0.228475
Met254	X299418		0.1336	0.0001	0.0316	0.9467			1.54651e+09	2.6506e+06	3.40487e+07	5.44683e+06	3.49593e+08			0.00352202	0.226054
Met255	X299415		0.0001	0.0001	0.0001	0.9436			1.02716e+09	5.06451e+07	1.80189e+07	2.52739e+07	216952891			0.0246057	0.211217
Met256	X299407		0.0001	0.0001	0.0001	0.0072			2.18587e+09	7.57797e+08	9.8998e+07	2.20657e+07	3.96605e+08			0.0100947	0.18144
Met257	X299158		0.0001	0.0001	0.4787	0.2577			1.34053e+10	1254219941	1064315340	4143272	3001932698			0.000309077	0.223936
Met261	X298951		0.0001	0.0001	0.0001	0.6427			2.43258e+10	1564761781	3085591162	293635757	4903287543			0.012071	0.201567
Met263	X296133		0.1139	0.2747	0.0168	0.553			1.9399e+13	36461878927	37687744942	83535039788	4945338800000			0.00430616	0.254928
Met268	X295269		0.0001	0.0001	0.0001	0.9199			1.0171e+13	136571017298	498491880271	168482160106	2209546500000			0.016565	0.21724
Met269	X295226		0.0001	0.0001	0.0004	0.6501			1.2484e+13	259130615551	386794003251	111311816695	2960479500000			0.00891635	0.237142
Met271	X295145		0.0001	0.0001	0.0001	0.9478			2.6064e+11	180077124556	23264843011	1.37314e+09	12422041104			0.00526833	0.0476597
Met272	X295067		0.0001	0.641	0.1467	0.7856			4.18756e+09	2.72051e+08	2.66857e+06	6.32862e+06	960287444			0.00151129	0.229319
Met273	X295066		0.0294	0.602	0.3727	0.7205			3.78118e+13	136918456981	29233061407	22893396837	9388665300000			0.000605456	0.2483
Met275	X294509		0.034	0.0001	0.0409	0.0245			1.50452e+10	47290075	398298285	43940592	4280407183			0.00292057	0.284503
Met276	X294505		0.0001	0.0001	0.0001	1			5.23391e+09	3628166357	207851952	70035020	210988161			0.013381	0.0403118
Met277	X294504		0.0001	0.0001	0.0001	0.9971			5.91328e+09	3630972487	113117817	26860994	449223094			0.00454249	0.0759686
Met278	X294392		0.216	0.0001	0.0001	0.9957			7.68066e+07	81209	3.5472e+06	6.39362e+06	1.4351e+07			0.0832431	0.186846
Met282	X291025		0.1456	0.9149	0.7071	0.0208			6.92907e+13	105379517527	8841931707	7.01962e+09	20399367000000			0.000101307	0.294403
Met283	X289827		0.0001	0.0103	0.0092	0.9921			3.72516e+12	1440352700000	16287529191	12055353615	489176308123			0.0032362	0.131317
Met286	X288894		0.0001	0.0001	0.0415	0.0413			5.5553e+06	634846	93205	14482.2	1.38971e+06			0.00260692	0.25016
Met287	X288872		0.0001	0.5572	0.0588	0.1224			7.92217e+07	2.14868e+07	48948.6	149738	1.59159e+07			0.00189012	0.200903
Met288	X288852		0.0001	0.0001	0.0049	0.9971			6.5575e+11	142020655462	39040087595	2.98723e+09	100349787747			0.00455544	0.153031
Met289	X288810		0.0001	0.5922	0.7509	0.0264			7.65446e+09	2719658001	3736327	359370	1450747342			4.69491e-05	0.18953
Met290	X288375		0.0328	0.0167	0.0853	0.7925			9.05691e+11	3.14442e+09	5.65597e+09	2.04116e+09	219819232352			0.00225371	0.242709
Met292	X287966		0.5901	0.0001	0.0108	0.6274			1.16256e+12	2.50817e+08	19987267486	5.63411e+09	288329259141			0.00484628	0.248012
Met293	X287425		0.0001	0.0001	0.0001	0.9444			1.17355e+11	2405916246	6043988836	8617080416	23213046501			0.0734276	0.197802
Met294	X287419		0.0431	0.8501	0.1143	0.6593			3.11013e+11	967194755	76578675	588909918	78069336293			0.00189352	0.251016
Met295	X287414		0.0001	0.0001	0.2823	0.152			2.03841e+11	44362956301	10851995882	126063409	40977867963			0.000618439	0.201028
Met296	X286263		0.0384	0.0001	0.0082	0.7112			7.89149e+10	250502382	2207733726	409496539	19056489878			0.00518909	0.241481
Met300	X284386		0.0001	0.0001	0.0269	0.7432			2.37264e+10	410377813	1139371911	82903558	5473371735			0.00349414	0.230687
Met301	X282690		0.0001	0.0001	0.0001	1			1.7784e+12	863012265694	93031253296	126084339020	119975133778			0.0708975	0.0674623
Met302	X281951		0.0001	0.0011	0.0021	0.4453			7.11917e+08	49298947	6.74122e+06	4.64661e+06	1.70378e+08			0.0065269	0.239322
Met303	X281575		0.0001	0.121	0.9962	0.804			1.05463e+08	2.45021e+06	334229	1.81	2.51293e+07			1.71623e-08	0.238275
Met305	X281189		0.0001	0.0001	0.8159	0.9996			1.61749e+11	85989357173	3132498464	3182126	14831185872			1.96732e-05	0.0916923
Met306	X281147		0.0001	0.0001	0.564	0.9969			1.93854e+10	665623589	734625297	4783178	3849319104			0.000246741	0.198568
Met311	X280940		0.0581	0.6607	0.0752	0.0001			1.90839e+12	4.66232e+09	1.07415e+09	4.10984e+09	628897094091			0.00215356	0.329542
Met312	X280737		0.0001	0.0206	0.0379	0.9352			1.81964e+08	4.13178e+07	842596	467258	3.24177e+07			0.00256786	0.178154
Met313	X280727		0.0001	0.0001	0.0001	0.995			1.37123e+16	6545316200000000	433577200000000	668293950000000	1280166000000000			0.0487369	0.0933591
Met314	X280722		0.0569	0.0001	0.0001	0.6948			2.42806e+10	64957429	424115874	364448272	5868873719			0.0150098	0.24171
Met316	X280712		0.0001	0.0001	0.0789	0.3055			9.63269e+06	2.60786e+06	214361	15461	1.79551e+06			0.00160505	0.186398
Met318	X280684		0.0001	0.8961	0.8878	0.0001			1.02084e+09	3.74036e+07	147337	13367.6	3.27069e+08			1.30948e-05	0.320394
Met320	X280647		0.0001	0.0001	0.0001	0.8208			8.44037e+07	2.66749e+07	1.18406e+06	739203	1.35026e+07			0.00875795	0.159976
Met321	X280606		0.0001	0.0001	0.0001	0.4473			1.47324e+10	708803974	466657578	393669273	3436736407			0.0267213	0.233278
Met322	X280602		0.0001	0.0001	0.0001	0.9375			1.12957e+08	5.36187e+06	3.61084e+06	2.42329e+06	2.36514e+07			0.0214531	0.209384
Met324	X280539		0.0001	0.0001	0.0101	0.9332			8.66366e+07	2.82239e+07	2.14465e+06	287944	1.30306e+07			0.00332358	0.150405
Met325	X280537		0.0541	0.1572	0.5369	0.7198			7.05025e+11	1.9931e+09	1.98749e+09	2.04614e+08	174887465468			0.000290223	0.248059
Met326	X280051		0.6232	0.0001	0.0001	0.9835			1.88011e+09	305709	1.63397e+08	1.18564e+08	3.5892e+08			0.0630621	0.190904
Met327	X277188		0.1156	0.3983	0.3997	0.7224			1.34976e+11	255183630	189559218	73023355	33534228267			0.000541012	0.248447
Met328	X276947		0.0001	0.0001	0.0001	0.0725			3.79353e+09	4.57471e+08	6.88341e+07	7.69598e+07	9.05513e+08			0.0202871	0.238699
Met329	X275608		0.0001	0.0622	0.0001	0.2408			2.75558e+11	12823899290	1068508803	2960776702	70120109675			0.0107447	0.254466
Met332	X273985		0.0001	0.0169	0.3288	0.4988			5.99134e+07	1.26409e+07	289445	33719.5	1.21392e+07			0.000562804	0.202613
Met333	X273984		0.0712	0.9864	0.1211	0.7504			1.19544e+12	2.97485e+09	2.50614e+07	2.19537e+09	295080545123			0.00183646	0.246839
Met334	X273944		0.1266	0.3425	0.5401	0.7298			7.18527e+11	1.28094e+09	1.17559e+09	2.05832e+08	178272408733			0.000286463	0.248108
Met335	X273619		0.0001	0.0001	0.0001	0.9998			5.52797e+10	29969942219	1766558653	1303146976	4333847732			0.0235737	0.0783985
Met336	X273598		0.0001	0.0001	0.0001	0.7234			9.82707e+10	2098190703	10212608104	3127664179	20626648526			0.031827	0.209896
Met337	X273447		0.6849	0.3834	0.544	0.2251			5.89706e+13	7.18571e+09	83724763012	16073020936	16018423000000			0.00027256	0.271634
Met338	X273236		0.0004	0.2549	0.9573	0.0001			2.75165e+10	229473229	50623571	53146	9099047414			1.93142e-06	0.330676
Met340	X272849		0.0001	0.0001	0.0006	0.9718			2.01919e+11	67259349152	13067471042	1109185159	27238201817			0.00549321	0.134897
Met341	X272698		0.0001	0.0639	0.1036	0.006			1.18942e+10	988928363	42300457	20347989	3279100595			0.00171075	0.27569
Met343	X272306		0.0001	0.0074	0.0017	0.9395			4.48953e+10	773888595	334555551	336649255	10152699696			0.00749853	0.226142
Met345	X271426		0.0001	0.0395	0.0001	0.6392			4.93322e+08	2.58755e+07	2.18735e+06	2.14997e+07	1.12268e+08			0.0435813	0.227575
Met346	X271416		0.0001	0.0001	0.0131	0.2616			8.73592e+08	1.97652e+08	1.03025e+07	3.04142e+06	1.79105e+08			0.00348151	0.205022
Met347	X271121		0.0328	0.8398	0.3271	0.5672			2.99236e+09	10311703	788500	2.16923e+06	7.63854e+08			0.000724922	0.255268
Met348	X271050		0.0001	0.0001	0.0001	1			1.17742e+11	34836401310	3698961088	17661546084	8129139909			0.150002	0.0690417
Met350	X270547		0.0001	0.0001	0.2485	0.9862			3.04175e+07	1.44818e+07	843169	15623.6	3.301e+06			0.000513639	0.108523
Met352	X270409		0.1925	0.0001	0.0871	0.7877			1.55796e+12	1.96917e+09	45297598875	3.39557e+09	370404559155			0.00217949	0.237749
Met354	X270249		0.0931	0.0001	0.0059	0.0524			1.60168e+12	3.08552e+09	85074908872	8.32642e+09	432423431852			0.00519854	0.26998
Met355	X270207		0.0653	0.0001	0.0103	0.2598			1.13993e+12	2.71606e+09	57924012806	5.26489e+09	290119249389			0.00461861	0.254506
Met356	X270185		0.0776	0.0331	0.014	0.85			1.02395e+13	24378663971	53421411287	47306019504	2446347100000			0.00461996	0.238913
Met358	X270086		0.0001	0.0001	0.0006	0.2174			9.02098e+10	32621804764	3352303787	471449310	14654665730			0.00522614	0.162451
Met362	X269987		0.0001	0.0001	0.0001	1			2.11142e+11	82090092591	19658232929	5182641190	18233608878			0.0245458	0.0863573
Met363	X269984		0.0047	0.0336	0.9858	0.0001			2.1389e+09	11260296	9.54498e+06	441.4	7.39451e+08			2.06368e-07	0.345716
Met367	X269331		0.5652	0.8556	0.0001	0.7034			7.38002e+10	17821075	16793877	3205269261	17636439980			0.0434317	0.238976
Met368	X269178		0.5248	0.0001	0.3069	0.8317			2.08864e+12	6.3828e+08	39580559256	1648216524	497361482407			0.000789134	0.238127
Met369	X269160		0.0001	0.0001	0.0001	0.9096			1.72649e+12	1168720800000	43879784115	36874148689	106518431304			0.0213579	0.0616967
Met370	X269146		0.0001	0.0001	0.5761	1			3.81041e+13	19179327000000	1340627700000	4.51886e+09	3244048100000			0.000118592	0.0851365
Met375	X268643		0.3168	0.0003	0.0006	0.7889			6.10276e+09	4599791	74400617	54668493	1466841668			0.008958	0.240357
Met376	X268610		0.0001	0.0001	0.0001	0.1274			2.56217e+12	151686531125	301795635490	82938214454	559858486533			0.0323703	0.21851
Met378	X268565		0.0001	0.0001	0.0001	0.0043			5.97587e+09	729612366	340657134	206941007	1432959441			0.0346294	0.239791
Met379	X268533		0.1347	0.1177	0.3116	0.5957			6.6604e+08	1.12695e+06	2.15615e+06	515354	1.69051e+08			0.000773758	0.253815
Met381	X268454		0.0001	0.0001	0.0001	0.1525			2.80599e+08	1.93261e+07	2.88933e+07	6.54913e+06	6.22355e+07			0.0233399	0.221795
Met382	X268448		0.0001	0.0001	0.0425	1			1.97085e+09	5.45736e+08	1.5546e+08	4.49708e+06	1.89916e+08			0.0022818	0.0963626
Met383	X268445		0.0001	0.0007	0.258	0.9993			8.48397e+12	1872750300000	76444696722	6.72232e+09	1351176500000			0.000792356	0.159262
Met384	X268438		0.0001	0.0001	0.0001	0.9595			6.53771e+08	1.0912e+07	1.2158e+07	1.42628e+07	141596369			0.0218162	0.216584
Met385	X268437		0.0001	0.0001	0.1873	0.9047			5.90586e+09	1454039144	150488237	5817098	1021056747			0.000984971	0.172889
Met386	X268365		0.0001	0.0001	0.2215	0.4809			8.49981e+09	361627920	391787417	8695733	2005061392			0.00102305	0.235895
Met391	X268313		0.0001	0.0001	0.9939	0.4467			4.02794e+10	36773320621	53101411	131	776943808			3.25229e-09	0.0192889
Met396	X267649		0.0001	0.0001	0.0001	0.0001			1.24761e+09	4.39264e+07	2.89416e+07	2.3498e+07	4.76055e+08			0.0188344	0.381574
Met397	X267647		0.0001	0.0001	0.0005	0.0323			7.5932e+08	1.80142e+08	7.85212e+07	4.37002e+06	143653743			0.00575518	0.189187
Met400	X260900		0.009	0.0001	0.0138	0.8598			5.23782e+09	26832940	121171783	23828167	1221812557			0.00454925	0.233267
Met401	X252454		0.0093	0.0001	0.0001	0.9233			1.73619e+11	874895835	4297309316	2786908323	38992593136			0.0160519	0.224587
Met402	X250380		0.0001	0.0001	0.0001	0.0001			2.15462e+09	4.78606e+07	4.54664e+07	8.36776e+07	7.96946e+08			0.0388364	0.369878
Met403	X246170		0.0001	0.0001	0.0215	0.7526			1.39042e+11	67914485919	12351994048	236951486	14446608370			0.00170417	0.103901
Met405	X245705		0.0289	0.0001	0.0001	0.0001			1.08785e+15	3056711300000	12311332000000	62677356000000	379140160000000			0.0576159	0.348523
Met409	X243682		0.0001	0.0001	0.3943	0.988			1.28829e+07	4.47654e+06	212061	4652.84	1.79549e+06			0.000361163	0.139369
Met412	X241952		0.0046	0.5248	0.8667	0.9873			2.92481e+09	1.85502e+07	2.96679e+06	64787.1	6.45936e+08			2.21509e-05	0.220847
Met413	X241947		0.6549	0.3901	0.2941	0.7206			2.40057e+13	3.66261e+09	34519241182	20188475127	5974684200000			0.000840988	0.248886
Met414	X241920		0.0441	0.5776	0.0465	0.4884			3.31743e+09	1.01045e+07	2.73145e+06	9.87825e+06	8.56635e+08			0.00297768	0.258222
Met416	X241898		0.8446	0.0439	0.2903	0.2917			1.4881e+10	424072	69170850	12345816	3976949027			0.000829635	0.26725
Met417	X241881		0.2952	0.3606	0.2752	0.7249			8.69203e+14	727177200172	1353724900000	790251778156	215945730000000			0.000909168	0.248441
Met419	X241572		0.0001	0.0167	0.2096	0.8068			1.56073e+08	6.72607e+06	935972	179627	3.62408e+07			0.00115092	0.232204
Met422	X241387		0.0001	0.0005	0.0005	1			2.31532e+10	3060696673	251013035	199615429	3552093647			0.00862149	0.153417
Met423	X241333		0.0001	0.0001	0.0001	0.8511			7.11891e+09	1186424709	705970298	389893173	1165731613			0.0547687	0.163751
Met428	X241057		0.0001	0.0001	0.0001	0.9999			1.58199e+10	3795919593	492786953	285587624	2209323969			0.0180524	0.139655
Met431	X240810		0.0001	0.0002	0.0001	0.6773			7.33327e+07	3.10973e+07	537862	471255	1.0369e+07			0.00642626	0.141397
Met433	X240441		0.0001	0.0001	0.0001	0.0109			4.48129e+08	1.52121e+07	1.52e+07	7.22185e+06	1.2247e+08			0.0161156	0.273292
Met434	X240440		0.0001	0.0001	0.0006	0.9954			9.7174e+09	1868408596	313861933	69183313	1602628961			0.00711953	0.164924
Met436	X240432		0.017	0.7306	0.618	0.8123			7.38302e+10	323684362	35534853	14085014	17964732912			0.000190776	0.243325
Met438	X239790		0.0001	0.0001	0.0044	0.0101			8.81443e+09	619652552	319970562	45562668	2348156709			0.0051691	0.266399
Met440	X239344		0.0001	0.0001	0.0001	1			5.60823e+10	2122570859	7247858189	4625717110	7332792423			0.0824808	0.130751
Met442	X239067		0.0001	0.0001	0.0001	0.0001			2.55903e+11	19759752573	8074738065	5772787183	91250076207			0.0225585	0.356581
Met443	X238955		0.0001	0.0001	0.0001	1			7.12888e+07	1.92848e+07	1.13355e+06	3.1407e+06	8.74504e+06			0.044056	0.122671
Met445	X238688		0.0001	0.0001	0.0001	0.968			3.66106e+13	18659755000000	2615825500000	1516845200000	3090498500000			0.0414318	0.0844153
Met446	X238655		0.0001	0.0001	0.0001	0.0001			9.61328e+09	973120066	167924403	541650245	2872027919			0.056344	0.298756
Met447	X238550		0.0001	0.0001	0.0001	0.9627			3.43818e+09	1.33805e+08	5.52828e+07	4.51856e+07	7.328e+08			0.0131423	0.213136
Met450	X238469		0.0001	0.0001	0.0002	0.8246			2.32015e+10	12394948991	1918490950	96294868	2126812529			0.00415037	0.0916669
Met451	X238427		0.0001	0.0001	0.0001	0.0001			1.5149e+10	479607984	2238339829	167615868	3948582968			0.0110645	0.260651
Met452	X238404		0.0001	0.0001	0.6746	0.0413			1.36807e+08	6.23717e+07	1.51701e+06	9132.19	2.07072e+07			6.67524e-05	0.151361
Met453	X238320		0.0115	0.0001	0.6075	0.7464			2.16192e+09	9.54112e+06	2.03277e+08	392578	481549781			0.000181587	0.222742
Met454	X238296		0.0001	0.0001	0.0095	0.7538			1.41307e+11	69318192408	12423677082	305499297	14605175246			0.00216196	0.103358
Met456	X238238		0.0001	0.0677	0.9203	0.8075			1.50937e+09	1.09713e+08	5.77893e+06	10725.1	3.40298e+08			7.10566e-06	0.225456
Met461	X237193		0.0001	0.0001	0.0001	0.5635			1.17716e+10	7557275507	1093076803	88192830	751714959			0.00749202	0.0638585
Met463	X236890		0.0001	0.0001	0.0001	0.99			9.62274e+11	28876992728	42050040210	29355220697	190231442078			0.0305061	0.19769
Met464	X236832		0.0011	0.0184	0.0044	0.9556			5.62463e+09	46482750	34602368	35134814	1271604627			0.0062466	0.226078
Met470	X236692		0.0001	0.0001	0.0001	1			5.43514e+13	33451288000000	5408167900000	887270740779	2735298700000			0.0163247	0.0503262
Met471	X236605		0.0002	0.708	0.899	0.7456			5.55832e+10	580770368	29104219	678926	13646788992			1.22146e-05	0.24552
Met473	X235327		0.0027	0.0203	0.7591	0.9614			8.35784e+09	58659138	50685181	609619	1898959551			7.29398e-05	0.227207
Met474	X234717		0.0001	0.0001	0.1025	0.0003			2.41062e+10	9072085988	1052142835	25508598	4435643683			0.00105817	0.184004
Met475	X234646		0.0001	0.0001	0.0001	0.9952			6.92588e+08	14745020	6.90672e+07	1.53065e+07	1.28054e+08			0.0221004	0.184892
Met477	X233455		0.0001	0.0001	0.5028	0.8905			2.30564e+08	1.23068e+08	2.31316e+06	36081	2.47082e+07			0.00015649	0.107164
Met479	X233410		0.7201	0.0001	0.0001	0.7715			2.85295e+08	20539.3	4.48188e+07	3.05333e+07	5.13864e+07			0.107024	0.180117
Met480	X233361		0.0001	0.0813	0.0232	0.9866			3.07664e+12	43300602402	12007154854	12338457102	671372457868			0.00401037	0.218216
Met486	X233111		0.0011	0.0001	0.1998	0.822			1.58186e+08	1.26925e+06	3.34578e+06	194657	3.74114e+07			0.00123056	0.236503
Met493	X232219		0.0001	0.0511	0.6598	0.0403			4.9352e+11	11998994930	2.06833e+09	6.72122e+07	138810220092			0.00013619	0.281266
Met498	X231990		0.0001	0.0001	0.0014	0.5785			5.82297e+13	4137273100000	746513199517	409358790744	13517603000000			0.00703007	0.232143
Met500	X231947		0.0001	0.0001	0.0936	0.2			6.31615e+09	2797904077	264715991	6670117	876105133			0.00105604	0.138709
Met502	X231881		0.026	0.3619	0.1832	0.7664			1.12948e+10	42790382	17518936	15274525	2772240232			0.00135234	0.245443
Met503	X231850		0.0001	0.9768	0.0001	0.4382			1.64631e+09	2.96053e+08	46551.4	31131870	3.45442e+08			0.0189101	0.209828
Met506	X231674		0.3089	0.3507	0.2819	0.7251			7.32494e+14	579014767864	1171905800000	647548049870	181985460000000			0.000884032	0.248446
Met507	X231664		0.0001	0.0001	0.0011	0.7589			6.93461e+11	111623815631	61366155230	4.2181e+09	126920366006			0.00608267	0.183025
Met508	X231659		0.5968	0.2936	0.0771	0.7533			9.0351e+09	1932275	16929885	21608193	2229736458			0.00239158	0.246786
Met509	X231657		0.0001	0.0001	0.0001	0.8508			2.47408e+08	6.85857e+07	1.28069e+07	1.99903e+06	3.93548e+07			0.00807989	0.159069
Met510	X231656		0.0001	0.0001	0.0001	0.8898			4.7635e+10	1192936742	2941768939	2921761676	9647337728			0.0613365	0.202526
Met511	X231655		0.0001	0.0001	0.0001	0.9999			2.54125e+10	653751318	2291099291	2141000385	4002896880			0.0842497	0.157517
Met513	X231652		0.0001	0.009	0.0001	0.4394			2.94456e+10	727428130	200089248	355475898	7367848355			0.0120723	0.250219
Met519	X231326		0.0274	0.0001	0.0001	0.9524			6.7733e+10	242442044	3221037960	799523002	14685000531			0.011804	0.216807
Met522	X231207		0.7055	0.0002	0.0003	0.97			7.91642e+09	868285	103511775	81200298	1763267830			0.0102572	0.222736
Met523	X231194		0.0001	0.0021	0.3188	0.7139			2.23094e+07	9.38825e+06	119950	9617.49	3.15866e+06			0.000431096	0.141584
Met525	X231180		0.0001	0.0001	0.0001	0.0015			8.81725e+09	82443053	337237475	692349705	2392613180			0.0785222	0.271356
Met533	X229124		0.0001	0.0001	0.0001	0.9999			5.29074e+10	2280332268	5285224687	3264607335	8366435741			0.0617041	0.158133
Met537	X228978		0.0752	0.0001	0.0001	0.9752			6.51583e+08	1.5441e+06	1.94854e+07	1.18332e+07	1.40134e+08			0.0181607	0.215068
Met538	X228928		0.0001	0.0001	0.0001	0.9021			2.27615e+11	50840387712	5371401351	5799446857	39398297532			0.0254792	0.173092
Met540	X228911		0.0001	0.0001	0.0001	0.8389			1.03153e+10	250687386	559659481	225047722	2252099835			0.0218169	0.218327
Met544	X228885		0.0001	0.0001	0.0001	0.8515			1.41895e+12	1011706500000	12311434255	11648321588	90816528529			0.00820909	0.0640025
Met546	X228668		0.0001	0.0001	0.0001	1			8.0413e+12	5278434400000	585522892470	102120096276	318330865724			0.0126995	0.039587
Met547	X228613		0.0001	0.0001	0.0001	0.9995			1.4043e+11	87947114741	8775924023	1764481567	8379456141			0.0125649	0.0596702
Met548	X228572		0.0001	0.0005	0.0001	1			1.19134e+10	514172292	139876257	260778133	2053800608			0.0218895	0.172394
Met550	X228382		0.0001	0.0001	0.8459	0.8659			2.72257e+09	3.66663e+08	3.82126e+07	67615.9	5.56586e+08			2.48354e-05	0.204434
Met553	X228346		0.0001	0.0001	0.001	0.8976			2.74158e+08	2.97368e+07	5.29028e+06	2.0074e+06	5.62821e+07			0.00732205	0.205291
Met557	X228139		0.0001	0.0001	0.0001	0.0001			3.36772e+11	208056810095	6.69559e+09	2.79581e+09	41637392018			0.00830178	0.123637
Met558	X228112		0.0001	0.0001	0.0001	0.5845			2.69468e+11	8807663600	6511032549	8801828784	62822899425			0.0326637	0.233137
Met562	X228008		0.0001	0.6347	0.6454	0.8893			3.87849e+13	8243664400000	21500752972	5.00971e+09	7280427400000			0.000129167	0.187713
Met564	X227996		0.0001	0.0001	0.0001	0.9999			7.69771e+09	1983205929	1613418627	106223461	796890448			0.0137994	0.103523
Met569	X227724		0.0001	0.0001	0.1199	0.2269			2.11777e+07	9.70539e+06	177367	19944.6	3.0211e+06			0.000941775	0.142655
Met571	X227655		0.5598	0.0001	0.8164	0.0019			6.93241e+07	14429	8.85862e+06	2287.39	1.87366e+07			3.29956e-05	0.270276
Met573	X227632		0.0001	0.0005	0.0001	0.699			2.12192e+07	5.26548e+06	178080	225618	3.85886e+06			0.0106327	0.181857
Met581	X227367		0.1766	0.0004	0.0051	0.9083			6.17556e+09	8607329	73151241	37130830	1435629335			0.00601255	0.23247
Met582	X227366		0.0001	0.0001	0.5974	1			1.45865e+10	7699134487	318977310	1506285	1156620550			0.000103266	0.0792941
Met585	X227322		0.0001	0.0001	0.4382	0.0504			3.31588e+12	220169022737	165704910231	1.27409e+09	840517244798			0.000384238	0.253482
Met586	X227307		0.0001	0.0001	0.0011	0.5382			9.56384e+10	46781647695	8657661413	321132528	10228633680			0.00335778	0.106951
Met587	X227299		0.0001	0.0001	0.0001	0.0638			1.81576e+10	5255923037	451190402	833042903	3268210603			0.0458786	0.179992
Met589	X226876		0.0577	0.0001	0.0001	0.0174			8.20635e+08	1.88405e+06	7.08542e+07	1.39181e+07	2.15563e+08			0.0169602	0.262678
Met592	X226330		0.0001	0.0003	0.0001	0.2208			2.40321e+09	1212262668	13882994	16307070	309470214			0.00678553	0.128774
Met593	X226303		0.0001	0.0001	0.0001	0.9985			1.24341e+12	67372797355	91125737803	60950254886	215248591145			0.0490186	0.173111
Met595	X226280		0.0001	0.0001	0.0001	0.9836			2.32265e+14	167877380000000	19224665000000	3249168200000	8705372800000			0.0139891	0.0374804
Met596	X226083		0.3153	0.0001	0.0001	0.623			1.30179e+08	95009.1	4.51371e+06	1.61459e+06	3.14445e+07			0.0124028	0.241548
Met597	X226065		0.0225	0.0744	0.6977	0.7532			1.24209e+11	493361676	492216570	14256695	30532837182			0.00011478	0.245819
Met598	X225923		0.0001	0.6576	0.0001	0.8607			3.60342e+09	7.0053e+08	1.81083e+06	1.21516e+08	6.7338e+08			0.0337225	0.186873
Met599	X225896		0.0001	0.0001	0.0001	0.3259			2.42462e+11	7859332526	5128805221	6898004083	59386560886			0.0284498	0.244931
Met600	X225892		0.0001	0.0001	0.0001	0.9863			5.3307e+10	28170407978	5302203076	1183472897	4000216041			0.0222011	0.0750411
Met601	X225884		0.0001	0.0001	0.0001	1			2.04742e+12	1378920700000	84634431183	40793457863	98254508984			0.0199243	0.0479893
Met603	X225863		0.0001	0.0001	0.0001	0.9723			4.01617e+09	5.74784e+07	1.82811e+08	1.33784e+08	8.27934e+08			0.0333113	0.20615
Met607	X225516		0.0001	0.0001	0.3337	0.0001			2.2534e+09	6.38454e+08	2.64406e+08	849413	4.4707e+08			0.000376948	0.198398
Met608	X225481		0.0001	0.0099	0.1947	0.2183			5.1305e+09	777906762	29615871	5379850	1175792600			0.0010486	0.229177
Met610	X225387		0.0001	0.0001	0.0252	0.0456			1.614e+12	384607919913	168436288177	3.81955e+09	302594177865			0.0023665	0.18748
Met612	X225283		0.0001	0.0037	0.0074	0.9539			5.51796e+09	140517476	46767375	29840774	1224356190			0.00540793	0.221886
Met615	X224859		0.0001	0.0001	0.0001	0.9999			4.68755e+08	8.23412e+07	3.2814e+07	2.97868e+07	6.37227e+07			0.0635445	0.13594
Met616	X224843		0.0001	0.0001	0.0001	1			9.02206e+08	85757013	125488691	1.15431e+07	1.24122e+08			0.0127943	0.137576
Met618	X224790		0.0001	0.0001	0.0001	0.7293			1.34945e+09	5.93727e+07	1.89932e+08	6.4198e+07	2.56423e+08			0.0475733	0.19002
Met621	X224644		0.0001	0.0001	0.0844	0.3958			4.2793e+08	4.47213e+07	5.99819e+06	837869	9.87277e+07			0.00195796	0.23071
Met623	X224633		0.0842	0.0001	0.0001	0.8796			2.38461e+09	5.17335e+06	1.02311e+08	4.20039e+07	5.35438e+08			0.0176146	0.224539
Met624	X224627		0.0233	0.0001	0.0183	0.4396			3.66202e+10	136097287	1262182807	147406887	9184999137			0.00402529	0.250818
Met625	X224616		0.0039	0.1046	0.7915	0.9737			1.44733e+10	94194322	51037356	788297	3254805219			5.44655e-05	0.224883
Met628	X224574		0.0001	0.0001	0.0064	0.4771			7.45965e+08	1.55852e+08	4.42605e+07	3.00984e+06	1.3938e+08			0.00403482	0.186845
Met629	X224571		0.0001	0.0001	0.0001	0.051			5.07538e+11	244892032142	10284438637	23542494021	64470512283			0.0463857	0.127026
Met630	X224551		0.0001	0.2537	0.0499	0.9823			6.87622e+09	1314700261	12009602	16856823	1242797480			0.00245147	0.180738
Met634	X224035		0.0001	0.0001	0.0001	0.8138			9.39743e+10	3168056537	8338847706	4689591666	19001345529			0.0499029	0.202197
Met635	X223938		0.0001	0.0001	0.0001	0.9999			1.08724e+11	28587159129	5616772666	4361361815	13714010054			0.0401142	0.126136
Met644	X223597		0.0001	0.0001	0.5793	0.9923			9.81463e+07	4.43203e+07	1.04674e+06	12743.6	1.14391e+07			0.000129843	0.116552
Met646	X223531		0.0001	0.0001	0.0001	1			4.19839e+11	264645710389	48587563314	15692602028	14917375453			0.0373776	0.0355311
Met647	X223521		0.2223	0.3249	0.6775	0.7312			1.29283e+12	1.47139e+09	2.22117e+09	1.70726e+08	320906661402			0.000132056	0.248221
Met648	X223501		0.0001	0.0001	0.0001	0.1737			6.84379e+11	329449756838	6.70356e+09	31482273994	85428853466			0.0460013	0.124827
Met649	X223500		0.0001	0.0001	0.0015	0.9944			5.23464e+10	33522714993	316600228	142891363	3872498284			0.00272973	0.0739784
Met651	X223120		0.0001	0.0001	0.0001	0.9079			3.76617e+08	1.20418e+08	1.56053e+07	6.39381e+06	5.44815e+07			0.0169769	0.14466
Met653	X222199		0.0001	0.0001	0.0001	0.194			2.18541e+08	3.60192e+07	5.05224e+06	8.89833e+06	4.58515e+07			0.040717	0.209808
Met654	X222169		0.0004	0.0001	0.3071	0.3969			1.52858e+10	141854201	207381366	11710880	3942597165			0.000766129	0.257926
Met655	X222115		0.0001	0.0299	0.0001	0.8437			1.4118e+12	888383585292	2.66321e+09	18361539731	118620412176			0.0130058	0.0840209
Met656	X222099		0.165	0.0001	0.0052	0.9409			1.39223e+09	2.04884e+06	2.24888e+07	8325889	3.16853e+08			0.00598027	0.227587
Met662	X222036		0.0001	0.0001	0.0001	0.0001			9.8297e+09	964152831	225721848	572397986	2895370131			0.0582315	0.294553
Met663	X222029		0.0001	0.0001	0.3167	0.9989			2.9026e+10	1257387616	1153345579	21513248	5570396175			0.000741172	0.191911
Met665	X221670		0.0001	0.0001	0.0002	0.9919			4.13266e+09	1175389023	116576901	31797258	616831866			0.00769414	0.149258
Met669	X221569		0.0001	0.0001	0.0001	0.9998			1.26027e+10	8308645235	438668846	288668450	696281522			0.0229054	0.0552488
Met670	X221568		0.0001	0.0001	0.0001	0.0218			2.34868e+10	5010968427	1233888040	837890627	4781591106			0.035675	0.203587
Met672	X220233		0.0412	0.001	0.0001	0.8888			1.47312e+11	463452911	1537628196	2363927971	34159209455			0.0160471	0.231884
Met673	X220230		0.0001	0.0001	0.0001	0.0497			7.34263e+08	1.57644e+08	2.77988e+07	2.13401e+07	1.51254e+08			0.0290633	0.205995
Met674	X220144		0.0018	0.1116	0.0001	0.0003			3.50198e+10	233536546	105034767	349771250	11019904929			0.00998783	0.314677
Met675	X220143		0.0001	0.0013	0.2073	0.3508			4.45665e+09	8.6364e+08	3.54394e+07	4.22187e+06	9.42477e+08			0.000947319	0.211477
Met676	X220103		0.0001	0.0001	0.0001	0.032			7.27812e+12	1940502300000	909165103424	264827721978	1201042300000			0.0363868	0.165021
Met677	X220015		0.0001	0.0001	0.0001	1			2.52152e+11	121308953979	1.9724e+09	3.36535e+09	20390311507			0.0133465	0.0808651
Met678	X220011		0.0001	0.0001	0.0001	0.6457			2.92072e+11	76263597503	4333989604	2531951116	52438470115			0.00866892	0.179539
Met679	X220009		0.0001	0.0001	0.3786	0.4378			2.60096e+11	87317355538	3185654608	97713167	43877228974			0.000375681	0.168696
Met680	X220005		0.0001	0.0001	0.0001	0.9759			2.90973e+14	135876530000000	21645358000000	1741332700000	29300974000000			0.00598452	0.1007
Met686	X219032		0.0001	0.4722	0.6642	0.9243			1.46981e+10	3186022664	13337487	1674442	2682875903			0.000113922	0.182532
Met687	X219021		0.0001	0.0001	0.0001	0.9972			5.08292e+10	27824942751	5019234584	1038370752	3530249840			0.0204286	0.0694531
Met688	X218860		0.0001	0.0001	0.9415	1			3.148e+11	72263601250	3980884979	1078539	40864007112			3.42611e-06	0.129809
Met690	X218835		0.6871	0.0001	0.6049	0.9929			3.26908e+09	408773	1.05538e+08	674289	6.92904e+08			0.000206263	0.211957
Met691	X218798		0.0064	0.0001	0.0003	0.1777			2.0951e+09	1.09579e+07	8.02285e+07	1.92681e+07	5.46233e+08			0.00919673	0.260719
Met692	X218795		0.0001	0.0001	0.0001	0.9983			1.80895e+11	112495526817	10322481878	2.76351e+09	11403250253			0.0152768	0.0630378
Met693	X218787		0.0001	0.0001	0.0001	1			1.4481e+13	3724564800000	711172481694	2206333000000	1413041600000			0.15236	0.0975787
Met694	X218768		0.0001	0.4926	0.0104	0.5843			7.77939e+12	3776062800000	4.18168e+09	19457098183	994928445342			0.00250111	0.127893
Met695	X218767		0.0001	0.0001	0.0001	1			8.94924e+10	1770044436	8906975229	1375918893	13628212469			0.0153747	0.152284
Met697	X218759		0.0001	0.0001	0.0001	0.0024			1.06033e+09	7.36736e+07	1.57523e+07	2.86022e+07	2.90345e+08			0.0269748	0.273825
Met698	X218739		0.0412	0.0001	0.0491	0.0001			1.03176e+08	267879	9.23215e+06	248708	3.05029e+07			0.00241052	0.295641
Met701	X218728		0.2323	0.0001	0.0001	1			8.26487e+10	80850729	8027823327	5323987845	13163153543			0.0644171	0.159266
Met703	X218710		0.0001	0.0001	0.0001	0.0074			3.78111e+10	5950614524	1279392020	411680254	9104471642			0.0108878	0.240789
Met704	X218708		0.0001	0.0039	0.9825	0.8945			4.86498e+10	1241539052	406886502	17544	11204568679			3.60618e-07	0.230311
Met705	X218702		0.0001	0.0001	0.405	1			3.24923e+10	4104585685	4426896859	13923565	4033811513			0.000428519	0.124147
Met706	X218699		0.0001	0.0001	0.0001	0.0432			2.46007e+12	29081871422	155112576060	47009333775	642680044099			0.0191089	0.261244
Met708	X218693		0.0001	0.0001	0.0001	0.9954			8.08868e+10	1633012591	4441140940	3486273034	15414618909			0.0431007	0.19057
Met709	X218688		0.0001	0.0252	0.0001	0.0005			7.41846e+10	10549235805	311715460	2283405567	19317148077			0.0307801	0.260393
Met710	X218687		0.3339	0.0001	0.0002	0.9568			3.03098e+09	2.13363e+06	8.04722e+07	3.2636e+07	6.72307e+08			0.0107675	0.221812
Met711	X218683		0.6018	0.0001	0.0536	0.1395			1.91055e+11	35459753	13319546265	486033911	49195470276			0.00254395	0.257494
Met712	X218681		0.1412	0.0001	0.0001	0.0001			3.37785e+11	4.56678e+08	10778537316	8.59739e+09	111991367897			0.0254522	0.331546
Met713	X218615		0.0001	0.0001	0.0001	1			1.17825e+12	236161701305	44514617088	66433530731	158548059950			0.0563832	0.134562
Met714	X218556		0.3456	0.0001	0.0001	0.0001			5.78712e+08	275487	4.28781e+07	2.36326e+07	2.08454e+08			0.0408365	0.360204
Met715	X218550		0.5507	0.324	0.6307	0.7212			1.56315e+15	425260776098	2693189200000	276029223746	389131010000000			0.000176586	0.248941
Met717	X218520		0.0001	0.0093	0.001	0.4703			2.61165e+13	3151719400000	160555176158	187515334800	5912587400000			0.00717995	0.226393
Met718	X218513		0.0001	0.0001	0.0001	0.7115			2.78624e+09	2.66768e+08	294286370	1.2034e+08	5.25513e+08			0.0431908	0.18861
Met722	X218467		0.0001	0.0001	0.0001	0.0001			1.49179e+11	30463027169	4687627954	4844419056	38972263059			0.0324739	0.261246
Met724	X218447		0.0481	0.0001	0.0001	0.9905			2.56478e+11	728409903	7988229084	12093841220	51733566282			0.0471535	0.201708
Met726	X218441		0.0001	0.0001	0.0001	0.0007			1.22901e+11	1180925776	13145392988	4496248579	32675307928			0.0365843	0.265867
Met729	X217870		0.0001	0.0001	0.0001	0.7317			2.23616e+12	1457755400000	195115981999	99772540062	114815408402			0.0446179	0.051345
Met730	X217866		0.0001	0.0001	0.1521	1			5.4639e+13	30904592000000	1276959000000	37812849890	3781112600000			0.000692049	0.0692017
Met733	X217809		0.0001	0.0764	0.0001	0.0001			5.83476e+09	144127471	17557689	150565255	2186271014			0.0258049	0.374698
Met736	X217784		0.0001	0.0001	0.0001	0.7672			1.24113e+13	7933670300000	687987218667	151857256637	859792791035			0.0122354	0.0692751
Met737	X217783		0.0001	0.0009	0.6769	1			3.30935e+13	12042632000000	240579141943	2.94113e+09	4055031000000			8.88734e-05	0.122533
Met738	X216880		0.0001	0.6963	0.2994	0.5672			2.24634e+09	1179140336	574473	855227	268465861			0.000380721	0.119513
Met739	X216865		0.0084	0.5273	0.946	0.9914			1.74947e+13	96329997242	17700539776	6.33674e+07	3828808800000			3.62209e-06	0.218855
Met743	X216569		0.0015	0.0486	0.0001	0.7295			1.18747e+11	853314616	509348913	7715228351	27318558235			0.0649722	0.230057
Met745	X216472		0.0001	0.0001	0.0001	0.1012			2.51253e+10	1688480443	6318817806	343646990	4659137345			0.0136774	0.185436
Met746	X216454		0.0001	0.0001	0.344	0.9972			5.36829e+10	24696546736	573499138	20134063	6008500433			0.000375055	0.111926
Met747	X216449		0.0001	0.001	0.0029	0.9922			6.37044e+09	898590795	59417651	38339921	1184453127			0.00601841	0.18593
Met748	X216445		0.0001	0.109	0.0001	0.4004			1.85718e+13	2200408900000	53391553499	384859979756	4221290000000			0.0207228	0.227295
Met749	X216428		0.0001	0.0002	0.0001	0.2057			4.27485e+09	195951518	49193665	140606293	1062937627			0.0328915	0.248649
Met757	X215445		0.1457	0.0082	0.0368	0.9992			2.58484e+14	436486934365	1987053600000	899479221052	53130630000000			0.00347983	0.205547
Met759	X215062		0.8884	0.0001	0.0001	0.051			2.55754e+10	338223	1237497527	578081316	6812713966			0.022603	0.266377
Met763	X214537		0.0001	0.0001	0.0007	1			4.90036e+09	1141811389	385621363	32466069	535717793			0.00662524	0.109322
Met767	X214402		0.0001	0.0001	0.0001	0.9776			2.75702e+09	4.13262e+08	3.3149e+07	5.44557e+07	5.0855e+08			0.0197516	0.184456
Met770	X214011		0.0001	0.0044	0.0633	0.8605			5.30985e+11	8.52906e+09	4357089887	1.38134e+09	124626010153			0.00260147	0.234707
Met772	X213783		0.3008	0.3625	0.3932	0.7201			6.22815e+14	509128574601	965003953491	346617347766	154952380000000			0.000556534	0.248794
Met775	X213730		0.0001	0.0491	0.4478	0.4172			3.9986e+08	1.58795e+08	1.07673e+06	102673	6.23067e+07			0.000256773	0.155821
Met777	X213720		0.0001	0.0339	0.0002	0.8195			2.16009e+08	6.21591e+07	783652	1.65788e+06	3.65254e+07			0.00767504	0.169092
Met779	X213697		0.0001	0.0001	0.0001	0.3122			3.12868e+09	2.79779e+08	152071262	3.1108e+07	7.10374e+08			0.00994286	0.227053
Met780	X213526		0.0001	0.0001	0.0001	0.8364			4.08785e+09	1222094145	54739791	37646278	671273616			0.00920931	0.164212
Met785	X213324		0.0001	0.0007	0.8052	0.9866			3.06043e+10	639149200	344156623	1428668	6608275311			4.66819e-05	0.215926
Met786	X213318		0.4027	0.1187	0.4523	0.4787			7.42247e+10	39043655	237912886	31497272	19228730738			0.00042435	0.259061
Met790	X213243		0.0001	0.0001	0.0001	0.999			1.15837e+11	27424879854	1323341647	2520782806	17502622014			0.0217615	0.151097
Met792	X213182		0.0001	0.0001	0.0001	0.5401			1.15077e+11	38937012229	24142519493	2077336517	12700096964			0.0180518	0.110362
Met795	X213160		0.2001	0.0001	0.0001	0.7521			5.28241e+08	548776	8.09049e+07	9.60479e+06	1.07934e+08			0.0181826	0.204327
Met797	X213149		0.0001	0.0038	0.0086	0.6293			3.50639e+09	1.51033e+08	2.82132e+07	1.74282e+07	8.38948e+08			0.0049704	0.239262
Met798	X213005		0.0051	0.0192	0.9332	0.8501			3.40837e+12	20465569956	20644063508	1.82777e+07	814801742207			5.3626e-06	0.239059
Met799	X212748		0.0001	0.0001	0.9281	0.7404			7.55172e+10	2059504280	4141597071	431413	17202147541			5.71278e-06	0.227791
Met801	X212646		0.0119	0.0001	0.9289	0.9288			3.58731e+11	1732364367	7074470357	2169226	82118395398			6.04694e-06	0.228913
Met802	X212612		0.5498	0.0001	0.0001	0.9994			2.18603e+09	581297	1.37997e+08	3.62727e+07	4.14815e+08			0.016593	0.189757
Met804	X212576		0.0001	0.0001	0.0001	0.3313			2.39924e+09	1.38251e+08	1.1987e+08	2.45049e+07	5.62449e+08			0.0102136	0.234428
Met805	X212391		0.0001	0.0025	0.0001	0.6764			4.0507e+10	15395468841	225039241	518895373	6136268457			0.01281	0.151487
Met806	X212373		0.0273	0.171	0.1695	0.8035			3.03342e+10	113172034	81925581	43762274	7370039392			0.00144267	0.242961
Met807	X212303		0.0001	0.0001	0.0101	1			9.22277e+09	1491998856	691412650	39972894	1055180964			0.00433415	0.11441
Met809	X212282		0.0017	0.0001	0.0001	0.9776			1.2665e+09	9.16499e+06	2.53018e+07	5.43488e+07	2.65932e+08			0.0429124	0.209973
Met811	X212261		0.0001	0.002	0.0273	0.0001			1.1586e+10	658014915	67032147	26162896	5570453124			0.00225814	0.480791
Met814	X212208		0.2772	0.0001	0.0001	0.8097			5.70927e+11	4.9115e+08	22743888317	6.55211e+09	132031556138			0.0114763	0.231258
Met815	X212181		0.0001	0.0001	0.8765	0.0001			1.40101e+10	6633873445	165861857	118206	2326147334			8.43723e-06	0.166034
Met817	X212022		0.2417	0.0572	0.0353	0.5919			1.97001e+10	20333595	85062613	65802353	4986986692			0.0033402	0.253145
Met819	X212009		0.0001	0.0001	0.0001	0.0001			8.33203e+08	1.09091e+07	2.85158e+07	1.82994e+07	310659574			0.0219627	0.37285
Met820	X211991		0.0001	0.0001	0.0001	0.4025			3.05477e+08	7.48806e+07	1.63629e+07	3.97902e+06	5.46878e+07			0.0130256	0.179024
Met822	X211982		0.0001	0.0001	0.0005	0.5076			9.85041e+07	8.95974e+06	1.41748e+06	800204	2.25853e+07			0.00812355	0.229283
Met823	X211980		0.0001	0.7565	0.5961	0.9583			5.47364e+11	46864816528	2.18269e+08	1.09882e+08	114979873494			0.000200748	0.210061
Met824	X211978		0.0001	0.0001	0.0001	0.0105			7.46229e+08	1.69586e+08	2.78161e+07	1.87184e+07	1.58177e+08			0.025084	0.211968
Met827	X211965		0.0001	0.0001	0.1961	0.6708			1.73211e+14	26074888000000	5067404300000	179969034073	35519124000000			0.00103902	0.205063
Met828	X211961		0.0001	0.0001	0.0001	0.9997			5.83404e+09	1097415223	303532602	150513192	874575964			0.0257991	0.149909
Met829	X211956		0.0001	0.0001	0.0001	0.9908			1.57596e+09	6.72239e+08	1.23858e+07	1.46489e+07	1.9094e+08			0.00929527	0.121158
Met830	X211949		0.0001	0.0001	0.0001	0.8259			6.93746e+09	1137825377	662596310	392692999	1150438660			0.0566047	0.16583
Met831	X211946		0.0001	0.4495	0.0001	0.8926			2.41047e+11	174673761421	7.95048e+07	1.14424e+09	15273285868			0.00474697	0.0633624
Met832	X211945		0.0032	0.0001	0.0038	0.9475			6.60233e+09	42393417	329936067	40791606	1438669739			0.00617837	0.217903
Met834	X211932		0.0001	0.0224	0.6875	0.0001			1.59184e+09	2.27105e+07	7.73536e+06	164209	5.65242e+08			0.000103157	0.355088
Met835	X211921		0.0001	0.0001	0.2333	0.0001			2.11053e+09	3.06091e+08	2.32414e+08	1.50259e+06	5.22131e+08			0.000711948	0.247393
Met837	X211917		0.0001	0.0001	0.0001	0.372			3.40505e+09	6.52465e+08	8.06435e+07	3.9893e+07	6.96351e+08			0.0117158	0.204505
Met839	X211902		0.0001	0.0015	0.0032	0.0025			5.10593e+08	108252882	3.63975e+06	2.42365e+06	1.21913e+08			0.00474673	0.238768
Met840	X211896		0.0001	0.0001	0.019	0.0875			3.50258e+10	4309759485	1602051006	117019399	8202091718			0.00334095	0.234173
Met841	X211895		0.0014	0.0001	0.0003	0.9141			2.68471e+10	205427259	540893059	266491402	6104121765			0.00992627	0.227366
Met846	X210904		0.0001	0.0001	0.0001	1			1.08364e+12	786377342602	57056327230	9.3589e+09	40029471701			0.00863657	0.0369399
Met847	X210901		0.0001	0.0001	0.0001	0.9716			1.14377e+11	79450649060	9356882904	721674022	5337854915			0.00630958	0.0466688
Met849	X210557		0.0001	0.0001	0.0001	0.124			8.76386e+10	16230580685	4919691941	2775510416	17678674576			0.03167	0.201722
Met850	X210286		0.3844	0.3557	0.6367	0.7834			1.07073e+10	6216831	16988688	1832334	2629662392			0.000171129	0.245595
Met851	X210215		0.0001	0.0001	0.6548	0.6252			4.30517e+10	11336258869	1943898753	4507480	7525785620			0.000104699	0.174808
Met854	X208874		0.0012	0.1699	0.8614	0.787			1.17007e+11	943018998	316120947	2713843	28482744156			2.31939e-05	0.243429
Met856	X208850		0.0001	0.0001	0.0001	0.0018			2.57289e+10	1572749992	1827504043	1254019269	6501411962			0.0487398	0.252689
Met857	X208845		0.1894	0.1556	0.1355	0.7432			2.18309e+12	2.86817e+09	6.19801e+09	3.71145e+09	538980661384			0.00170009	0.246889
Met860	X208686		0.1004	0.3806	0.9279	0.6878			2.60981e+11	536812697	383974587	1624763	65311465896			6.2256e-06	0.250254
Met862	X208664		0.0001	0.0001	0.0001	0.4792			3.00981e+09	6.33374e+08	1.22565e+08	6.39389e+07	5.74723e+08			0.0212435	0.19095
Met863	X208655		0.0001	0.0001	0.001	0.1862			1.18318e+10	161848178	618965951	88605136	3010137856			0.00748872	0.254411
Met864	X208651		0.729	0.0001	0.0001	0.4359			5.32623e+08	45321.9	2.34427e+07	6.89469e+06	1.31498e+08			0.0129448	0.246888
Met865	X208538		0.0314	0.0001	0.0001	0.8042			1.62343e+12	5.48927e+09	55737909370	24772937141	376392903949			0.0152596	0.231851
Met866	X208381		0.1145	0.1055	0.4043	0.8101			3.03163e+09	5.78753e+06	1.04584e+07	1.61416e+06	7.36797e+08			0.000532441	0.243037
Met868	X207684		0.0001	0.0023	0.0062	0.7277			1.59659e+08	2.73866e+07	1.21884e+06	748351	3.24104e+07			0.00468717	0.202997
Met869	X207241		0.0018	0.0449	0.3908	0.9206			1.99455e+12	15006257840	9.54409e+09	1.1293e+09	464023893755			0.000566194	0.232646
Met872	X205672		0.0046	0.0001	0.001	0.801			1.25423e+12	7.52383e+09	23755519134	10134779943	296839409421			0.00808049	0.236671
Met873	X204426		0.0001	0.0588	0.1227	0.4451			9.83381e+09	368260828	40204185	16882213	2460056502			0.00171675	0.250163
Met874	X204344		0.0001	0.0001	0.2241	0.8352			9.56204e+13	23782958000000	1268469000000	80331121994	17094444000000			0.000840105	0.178774
Met875	X204157		0.0001	0.0001	0.0001	0.4996			7.93997e+11	249646501010	161335141235	16703883864	93953879452			0.0210377	0.11833
Met881	X203325		0.0001	0.0001	0.0001	1			5.68489e+09	1.77153e+08	4.29852e+08	5.63654e+08	6.53075e+08			0.0991496	0.114879
Met883	X203264		0.0048	0.0001	0.0001	0.9709			7.1211e+09	39796060	525513746	216657056	1442721614			0.0304247	0.202598
Met884	X203259		0.6615	0.0001	0.0001	0.0457			1.573e+10	2000333	390666699	874778843	4154762537			0.0556121	0.26413
Met886	X203047		0.0001	0.0001	0.0004	0.7767			7.11139e+10	29209952667	2031838195	378277055	9644441550			0.00531932	0.13562
Met887	X202907		0.0001	0.0001	0.0001	0.2064			4.43516e+08	2.19907e+07	1.35389e+07	1.50164e+07	1.06853e+08			0.0338576	0.240922
Met889	X202834		0.0001	0.0001	0.0001	0.9773			1.55248e+09	2.38309e+07	1.45258e+08	2.67389e+07	3.05816e+08			0.0172234	0.196986
Met891	X202687		0.0001	0.0001	0.3087	0.082			9.03006e+07	1.84574e+06	1.17526e+06	65831.8	2.46389e+07			0.00072903	0.272854
Met894	X202664		0.0001	0.0001	0.0001	1			3.22479e+11	14930057167	34770685772	23359272735	46153828442			0.0724365	0.143122
Met895	X202663		0.0001	0.0001	0.0001	0.1096			5.92308e+08	1.23634e+08	6.44019e+06	5.78744e+06	1.27236e+08			0.00977099	0.214815
Met896	X202599		0.0469	0.8892	0.0001	0.0001			5.30134e+08	1.35896e+06	80632.6	5.24521e+06	1.86012e+08			0.00989412	0.350878
Met897	X202579		0.0957	0.0001	0.0001	0.1704			2.15486e+12	3.91276e+09	190416006575	54031585176	525740482004			0.0250743	0.243979
Met901	X202571		0.2282	0.4668	0.0407	0.7242			1.5244e+12	1.68624e+09	1.76875e+09	4.87119e+09	377882300364			0.00319547	0.247888
Met903	X202402		0.0001	0.0001	0.0936	0.6067			3.96686e+11	10750388434	25448142402	769205401	91564504324			0.00193908	0.230824
Met904	X202293		0.6503	0.0001	0.0001	0.0002			1.75525e+10	2244850	823602422	838648621	5114146675			0.0477796	0.291364
Met906	X202178		0.0001	0.0001	0.0001	0.0001			2.05559e+09	1.90824e+07	2.19576e+07	5.29979e+07	8.14917e+08			0.0257823	0.396439
Met908	X202083		0.0001	0.0001	0.0002	0.1417			1.34241e+09	4.00961e+08	5.21395e+07	9.24176e+06	2.44336e+08			0.00688447	0.182013
Met909	X202056		0.0001	0.0001	0.0001	0.0001			1.42462e+10	322542935	194126943	132285154	5200965287			0.00928568	0.365079
Met911	X201887		0.0001	0.0001	0.2213	0.9999			2.46793e+08	1.44068e+08	3.94364e+06	118640	1.92175e+07			0.000480726	0.0778688
Met913	X201838		0.0001	0.0313	0.0001	0.025			2.66755e+08	1.24617e+07	1.22722e+06	6.36035e+06	7.19733e+07			0.0238434	0.26981
Met914	X201832		0.0001	0.0001	0.0001	0.2554			1.99979e+11	7492795916	2570788800	3118783069	50519986535			0.0155955	0.252626
Met918	X200971		0.0425	0.0001	0.0001	1			1.38596e+09	4.09513e+06	161176999	2.70791e+07	2.15732e+08			0.0195382	0.155656
Met919	X200919		0.0001	0.0001	0.0001	0.9665			5.50423e+11	32588147790	44068025359	10999636537	104974621684			0.019984	0.190716
Met920	X200909		0.2317	0.0001	0.0001	0.2344			2.90081e+10	27890618	1701982332	921575867	7133003614			0.0317696	0.245897
Met923	X200809		0.4421	0.0001	0.0048	0.5381			5.6503e+09	2431659	165456941	32894854	1401011802			0.00582179	0.247953
Met924	X200735		0.0001	0.0001	0.0001	0.0738			6.92343e+09	2714972672	68876128	80537712	1141106044			0.0116326	0.164818
Met926	X200680		0.0001	0.0001	0.985	0.2466			1.87082e+08	1.07598e+07	2.75604e+06	45.56	4.70506e+07			2.4353e-07	0.251497
Met929	X200599		0.002	0.0001	0.0071	1			2.6183e+08	1.92113e+06	1.59877e+07	1.45265e+06	4.65632e+07			0.00554809	0.177838
Met930	X200595		0.0001	0.0001	0.0001	0.9991			9.87241e+08	1.02221e+08	7.81319e+07	1.34643e+07	1.65986e+08			0.0136384	0.168131
Met931	X200589		0.0001	0.0001	0.0255	0.0085			2.94785e+09	1.26154e+08	7.84398e+07	9.72694e+06	8.22738e+08			0.00329967	0.279098
Met935	X200523		0.0001	0.0001	0.0001	0.9773			1.44886e+09	3.23391e+07	6.60129e+07	5.05803e+07	2.9237e+08			0.0349104	0.201793
Met937	X200511		0.0001	0.0014	0.0022	0.2504			1.14727e+10	589540018	105278441	74926232	2901176184			0.00653081	0.252876
Met938	X200491		0.0001	0.0001	0.4281	0.0138			4.20435e+09	7.10516e+08	2.11508e+08	1465139	9.7108e+08			0.000348482	0.230971
Met941	X200486		0.0001	0.0001	0.0001	0.7019			3.18132e+09	1.10418e+08	91013154	8.01877e+07	7.21417e+08			0.0252058	0.226767
Met942	X200478		0.0001	0.0001	0.0001	0.9836			1.12626e+10	329328194	1021267533	149829214	2181378799			0.0133033	0.193684
Met943	X200472		0.0001	0.0001	0.3393	0.0001			2.12531e+09	119807879	29267612	820803	1088628959			0.000386204	0.512221
Met946	X200464		0.0001	0.0001	0.0001	0.0001			4.20803e+09	113047542	99975877	129981412	1251258510			0.0308889	0.29735
Met947	X200462		0.9645	0.0001	0.0001	0.8946			4.48663e+08	596.58	4.0974e+07	1.82655e+07	9.25959e+07			0.040711	0.206382
Met948	X200457		0.0001	0.0001	0.0001	0.808			1.47765e+09	1.88772e+08	80399081	6.62743e+07	2.7779e+08			0.0448513	0.187995
Met949	X200450		0.0006	0.0001	0.1429	0.0001			4.69305e+09	33660347	70316613	6096862	1798991186			0.00129912	0.383331
Met951	X200421		0.0001	0.0001	0.0001	1			2.35171e+15	1560202800000000	166050480000000	22247226000000	107365380000000			0.00946	0.0456541
Met953	X200411		0.0001	0.0001	0.0001	0.995			5.66486e+09	6.51564e+08	4.47051e+08	1.54757e+08	9.57084e+08			0.0273188	0.168951
Met955	X200392		0.0001	0.6324	0.0001	0.9711			1.44679e+11	10723920705	94574724	2424693610	29880788440			0.0167591	0.206532
Met957	X1.monostearin		0.0001	0.0001	0.0204	0.7196			1.9273e+08	2.20833e+07	3.73291e+06	683308	4.13097e+07			0.00354541	0.214339
Met958	X1.hexadecanol		0.0261	0.7279	0.2164	0.7638			2.71939e+10	103054905	13186665	31744082	6686623450			0.00116732	0.245887
Met961	X199802		0.0001	0.0002	0.0001	0.0001			3.60213e+10	5089272141	335927416	1199518075	9964567361			0.0333002	0.27663
Met962	X199786		0.3528	0.6243	0.8513	0.3289			1.76913e+12	1.14043e+09	1.24377e+09	4.63647e+07	471426262343			2.62076e-05	0.266473
Met963	X199777		0.0001	0.0001	0.0032	0.7061			2.43928e+09	1.22226e+08	4.21088e+07	1.51103e+07	5.65571e+08			0.00619455	0.23186
Met966	X199596		0.8227	0.0001	0.004	0.2189			5.03656e+11	1.79569e+07	19433065296	2.9675e+09	131447621190			0.00589191	0.260987
Met967	X199562		0.0001	0.0308	0.2717	0.9474			6.12146e+09	161914802	32376855	5606244	1376759043			0.000915835	0.224907
Met968	X199553		0.0001	0.0001	0.0001	0.9997			9.50155e+08	1.08877e+08	1.02338e+08	5.2033e+07	139524603			0.0547627	0.146844
Met970	X199463		0.0001	0.0001	0.0113	0.9696			1.04206e+11	3612654110	1673384877	497390768	22438835684			0.00477316	0.215332
Met972	X199337		0.0001	0.0001	0.1104	0.9072			3.02916e+08	4.16657e+07	6.18115e+06	504449	6.03042e+07			0.00166531	0.199079
Met973	X199259		0.0001	0.0003	0.0001	0.9992			9.14517e+09	2331834420	85770824	103802076	1376550823			0.0113505	0.150522
Met974	X199250		0.0669	0.0001	0.0001	0.9646			7.29903e+09	17732012	265352396	262913973	1539294339			0.0360204	0.21089
Met975	X199239		0.0001	0.0001	0.0001	0.0001			9.35502e+07	1.23382e+07	3.88443e+06	2.26867e+06	2.5314e+07			0.0242508	0.270593
Met976	X199223		0.0001	0.0001	0.0001	0.9942			1.64624e+09	2.06537e+07	1.89793e+08	5.17741e+07	2.9943e+08			0.03145	0.181888
Met977	X199215		0.0001	0.0003	0.3327	0.0001			872273297550246	118227770000000	8104531800000	456893737311	266917880000000			0.000523797	0.306003
Met979	X199205		0.0001	0.0001	0.0001	0.5564			8.28077e+08	1.13034e+08	2.40292e+07	1.85361e+07	171426606			0.0223845	0.207018
Met980	X199177		0.0001	0.0001	0.0001	0.851			2.70283e+09	1.12614e+08	2.06745e+08	1.30006e+08	541309483			0.0481001	0.200275
Met981	X1.5.anhydroglucitol		0.0024	0.0218	0.2531	0.7318			1.10279e+11	769736180	640083720	108903590	27081214835			0.000987525	0.245569
Met982	X1.3.diaminopropane		0.0001	0.8176	0.7814	0.6897			3.82591e+08	1.67872e+07	112307	21480.8	9.1639e+07			5.61457e-05	0.239522
Met983	X1.2.anhydro.myo.inositol.NIST		0.0001	0.0206	0.0435	0.6456			7.81636e+08	3.42282e+07	4.38719e+06	2.29934e+06	1.86951e+08			0.0029417	0.239179
