# Supplementary material for: Cytoplasmic genetic variation and extensive cytonuclear interactions influence natural variation in the metabolome
Source: eLife. 2013 Oct 8;2:e00776. doi: 10.7554/eLife.00776 (PMC3791467; doi:10.7554/eLife.00776)
Supplement: Figure 2—source data 1. — The location and effect of all metabolic QTLs identified from the CIM model are presented. DOI: http://dx.doi.org/10.7554/eLife.00776.007 [file elife00776s003.xlsx]

## Sheet: Sheet1
Figure 2 - Source data 1. QTL Lists
The location and effect of all metabolic QTLs identified from the CIM model are presented.
Metabolite	Number of QTLs	Chromosome	Position (cM)	Marker at peak LOD	Peak LOD Score	% Allele Effect
alanine.3TMS	3	I	14.9778	C1_4617576	4.66709	23.7922
alanine.3TMS		I	80.6556	C1_21736129	3.12505	-16.8424
alanine.3TMS		IV	48.8864	C4_7846214	4.68797	-24.0412
allantoic.acid	1	I	63.3898	C1_17248922	4.21651	-16.8202
allantoic.acid..H2O	2	I	15.2807	C1_4833319	2.20312	29.76
allantoic.acid..H2O		IV	23.2381	C4_2323396	2.03358	-27.3608
allantoin.5TMS	3	I	86.3751	C1_23423667	2.81479	26.1048
allantoin.5TMS		IV	54.177	C4_9102421	4.63619	37.7705
allantoin.5TMS		V	92.5863	C5_25341145	2.50115	-25.8091
alloxanoic.acid.NIST	2	I	43.0548	C1_10796568	2.24317	-49.0096
alloxanoic.acid.NIST		I	82.5897	C1_22176743	2.93138	-60.1298
arabitol	2	II	11.8959	C2_808690	2.13594	24.7802
arabitol		III	84.2895	C3_19161491	2.69439	-24.5709
arachidonic.acid.isomer	1	III	41.4721	C3_8679453	3.48233	-76.945
arbutin	1	V	45.6372	C5_14008805	2.48694	18.2127
arginine...ornithine	1	V	86.7766	C5_23908417	2.34325	-16.8171
ascorbic.acid	3	II	49.6979	C2_8790002	2.97489	-24.4832
ascorbic.acid		IV	30.9981	C4_5318483	2.42573	-15.1187
ascorbic.acid		IV	75.0824	4_14385343	5.64446	33.2925
asparagine	1	IV	62.9284	C4_11028384	2.16317	12.4698
asparagine.2	1	III	50.9324	C3_9625382	3.08508	-19.6834
asparagine.2TMS.minor	1	II	11.8959	C2_805047	2.99057	15.8568
asparagine.dehydrated	1	I	105.646	C1_26439599	2.25863	43.2258
asparagine.minor	1	III	64.1324	C3_15011896	4.60896	-121.365
aspartate	1	III	21.8605	C3_5457918	3.00293	-39.11
beta.alanine	4	I	115.146	C1_29477011	3.18194	-18.0164
beta.alanine		III	67.0737	C3_16390427	4.57799	-17.9569
beta.alanine		V	54.9259	C5_15833034	4.93141	-19.7721
beta.alanine		V	99.204	MSAT5.18	2.09246	-18.6563
beta.gentiobiose	2	IV	83.3364	C4_17129502	2.46783	7.56247
beta.gentiobiose		V	8.06682	C5_1956241	30.9641	120.896
beta.glutamic.acid	1	II	51.5718	C2_9048975	2.47529	26.0786
beta.sitosterol	2	III	60.1518	C3_11020079	5.60284	17.338
beta.sitosterol		IV	69.4609	C4_12178057	3.49347	-13.5205
butylamine.NIST	1	III	63.7303	C3_14781375	2.04485	59.3676
caffeic.acid	1	IV	30.157	C4_3312521	5.0064	58.6253
capric.acid	3	III	23.9836	C3_6140595	2.17455	6.73962
capric.acid		III	66.1908	C3_16001509	2.69846	-3.94411
capric.acid		III	103.482	C3_21764868	3.98714	9.48041
cellobiose	1	I	14.1389	1-4395913	2.2473	40.2532
cellobiotol	4	III	21.1959	C3_5382797	2.06935	13.3633
cellobiotol		IV	49.7699	4-8078388	2.03129	-14.9314
cellobiotol		IV	72.8619	C4_13459120	2.17239	3.88965
cellobiotol		V	91.2863	5_25301310	3.04915	-15.6232
cerotic.acid	1	IV	22.0809	C4_1752869	4.53754	73.5208
cholestan.3.ol	2	III	47.7482	C3_9501499	2.15544	-10.4466
cholestan.3.ol		IV	55.3328	C4_9706831	2.70168	-22.6358
cholesterol	1	III	64.1324	C3_15011896	3.83195	-121.425
cis.sinapinic.acid	3	III	102.903	3-21632379	3.46404	15.1249
cis.sinapinic.acid		IV	23.2381	C4_2323396	2.42633	-9.47978
cis.sinapinic.acid		IV	83.0157	C4_16947346	5.20766	15.2529
citramalate	2	V	39.8029	C5_10064271	2.56726	-22.7931
citramalate		V	95.2679	C5_25929358	3.58813	29.4012
citric.acid	3	I	88.4198	C1_23998235	2.60372	19.9901
citric.acid		II	17.2035	C2_1445535	2.73571	21.1563
citric.acid		V	41.9048	C5_11583536	2.22828	-20.6688
citrulline	1	IV	36.4281	C4_6130071	2.23161	29.9734
conduritol.beta.epoxide	1	III	78.3776	C3_18563321	2.01647	113.187
coniferyl.alcohol	1	V	77.877	C5_20929009	2.21512	-18.8183
cyclohexylamine	2	IV	55.3328	C4_9706831	3.48841	-27.0374
cyclohexylamine		V	93.9594	C5_25538680	4.69994	-28.2664
dehydroabietic.acid	1	V	38.1347	C5_9821626	2.09042	14.12
dehydroascorbate.1	1	IV	72.8619	C4_13459120	2.74809	17.1447
dehydroascorbate.3	3	III	8.2509	C3_1982523	2.48082	-17.6477
dehydroascorbate.3		IV	23.0574	C4_2283992	2.78601	-12.2263
dehydroascorbate.3		IV	74.4559	C4_14061988	4.09922	20.8938
diacetone.alcohol.NIST	3	IV	34.8634	C4_5806044	3.67859	20.4499
diacetone.alcohol.NIST		IV	71.5199	4_12900428	2.60052	-14.9324
diacetone.alcohol.NIST		V	27.4876	AthCDPK9	2.21013	20.6431
digalacturonic.acid	2	V	2.61542	5_476540	2.44629	-20.5146
digalacturonic.acid		V	98.3667	C5_26162025	2.27581	-23.7701
digalacturonic.acid.3	2	IV	49.7699	4-8078388	2.54059	-20.9275
digalacturonic.acid.3		V	83.0696	C5_22635947	2.85146	-22.9691
dihydro.3.coumaric.acid	2	I	15.2807	C1_4833319	4.79829	18.0355
dihydro.3.coumaric.acid		I	39.8736	C1_9981308	2.72601	-13.0384
dihydroabietic.acid	1	IV	89.4124	4-17803605	2.72694	6.32074
dodecane	2	IV	50.1403	C4_8184029	4.12484	4.95022
dodecane		IV	75.4353	C4_14500253	2.89873	-7.36378
dodecanol	3	I	90.7362	C1_24574781	2.11198	43.5823
dodecanol		II	20.855	C2_1985132	3.60586	-42.5754
dodecanol		II	41.8815	C2_7526105	2.52122	-38.3872
erythritol	1	IV	40.3739	ICE7	2.97688	-23.8534
erythronic.acid	4	I	26.2812	C1_7412044	3.04489	-6.48638
erythronic.acid		I	64.7128	C1_17431654	2.09704	8.12825
erythronic.acid		IV	71.5199	4_12900428	3.36203	-10.7086
erythronic.acid		V	46.0218	C5_14092297	2.63501	9.3475
erythronic.acid.lactone	3	I	10.2536	1_2696684	2.87171	-9.49025
erythronic.acid.lactone		I	39.8736	C1_9981308	3.94748	14.8362
erythronic.acid.lactone		III	81.8251	C3_18804321	2.01027	12.4996
erythrose	1	III	51.5622	C3_9655273	2.59399	25.2729
erythrose.1	1	II	79.9013	2-15986145	2.42994	-22.1286
ethanolamine	1	I	82.5897	C1_22176743	3.48796	-12.8954
FAD	2	II	10.1044	C2_610949	2.59624	18.3524
FAD		IV	84.1492	C4_17272166	3.47136	23.0884
fructose.1	1	I	83.4361	C1_22569225	2.26048	-27.2485
fructose.6.phosphate	1	II	11.8959	C2_808690	2.3021	-7.00275
fumaric.acid	7	I	1.93738	C1_420866	4.06413	25.2155
fumaric.acid		I	31.0219	C1_8714544	2.70038	-13.3108
fumaric.acid		II	87.1437	C2_18053734	4.31162	26.1651
fumaric.acid		III	62.0529	MSAT3.32	5.454	29.0291
fumaric.acid		III	99.6538	C3_20627042	3.62141	-15.9094
fumaric.acid		IV	22.7384	C4_2173404	2.84371	-23.6012
fumaric.acid		IV	89.4124	4-17803605	2.50548	-20.6171
galactinol.2	1	I	2.52376	C1_571420	2.46589	14.9681
galactinol.3	2	IV	23.2381	C4_2323396	2.06778	65.9098
galactinol.3		IV	68.8016	Msat4.19	2.30542	65.7123
galactinol.major.2	4	I	62.1103	C1_16875351	3.06728	-17.813
galactinol.major.2		III	64.0566	C3_15006106	3.38582	17.7139
galactinol.major.2		IV	68.5843	4-11984495	2.78527	-16.8056
galactinol.major.2		V	85.6222	C5_23275152	2.58894	18.0582
galactinol.minor.2	6	II	32.9484	C2_6122052	2.82211	-12.3999
galactinol.minor.2		III	57.0934	C3_10332905	5.51242	19.2441
galactinol.minor.2		IV	2.312	C4_224275	3.79033	-14.3539
galactinol.minor.2		V	0	C5_18695	2.17614	-8.11839
galactinol.minor.2		V	21.1044	C5_5993524	3.53914	-13.3082
galactinol.minor.2		V	86.1878	C5_23770825	7.51367	21.8099
galactonic.acid	1	V	86.3971	C5_23889174	2.14834	-9.92692
galactose	1	I	56.9933	T27K12	2.23731	10.3618
galactose.6.phosphate.2	1	II	11.8959	C2_808690	2.87282	-15.7613
glucitol.6.phosphate.NIST	1	IV	25.8415	C4_2727033	2.08638	-11.1377
glucoheptose	2	I	116.823	C1_29789967	2.12196	13.3208
glucoheptose		V	31.6858	C5_8823657	2.85261	-10.8884
glucoheptulose	2	I	83.4361	C1_22569225	5.55013	-20.2362
glucoheptulose		IV	50.5938	C4_8328283	2.86253	-13.8371
gluconic.acid	2	III	107.374	C3_22582981	2.71815	-25.5594
gluconic.acid		IV	16.7268	C4_1416972	16.3866	14.6118
gluconic.acid.lactone	1	IV	74.8127	C4_14353186	2.97058	28.4885
gluconic.acid.lactone.minor	1	III	71.6034	3_17166363	2.22209	-64.7499
glucose.1	1	I	63.4136	C1_17296570	3.83977	-21.6243
glucose.1.phosphate	2	III	89.9386	3-19930188	2.55069	-10.4893
glucose.1.phosphate		IV	25.8415	C4_2727033	3.73808	-12.183
glucose.2	1	I	56.9933	T27K12	2.38369	-0.293688
glucose.6.phosphate.1	1	V	14.0506	C5_4014226	3.91005	0.149193
glutamic.acid	1	III	96.4568	MSAT3.28	3.43432	-25.0637
glutamine	3	II	53.2395	At2g22200	3.20463	-27.3468
glutamine		II	73.8332	C2_13460251	2.10351	7.95896
glutamine		III	21.8605	C3_5457918	4.31574	-39.6027
glutaric.acid	1	I	33.9555	1-9343234	3.50346	-3.35539
glyceric.acid	2	II	11.4121	C2_751188	2.19617	15.6988
glyceric.acid		III	62.0529	MSAT3.32	2.72121	16.5752
glycerol	3	IV	55.3328	C4_9706831	3.36553	-18.5891
glycerol		IV	81.5519	C4_16575152	5.64422	11.8909
glycerol		V	87.6185	C5_24361934	2.19913	10.9807
glycerol.3.galactoside	2	II	74.6743	C2_14225171	2.0963	-20.5637
glycerol.3.galactoside		III	16.2302	C3_4335275	5.00406	5.12479
glycerol.alpha.phosphate	1	I	67.9543	C1_18587620	2.10136	-13.3771
glycine	2	I	76.9364	C1_20532842	3.23802	-21.453
glycine		III	50.7164	C3_9623868	2.41725	-17.8302
glycine.TMS1x	1	I	74.3484	C1_19584168	2.02738	-18.2641
glycolic.acid	1	II	87.6949	C2_18135222	2.09147	19.0089
homoserine.minor	2	I	15.2807	C1_4833319	4.09966	22.6346
homoserine.minor		I	82.0275	C1_22101223	3.55579	-30.2493
hydroxylamine	2	IV	69.8189	C4_12285366	2.84464	-12.0068
hydroxylamine		V	93.9594	C5_25538680	3.9292	-12.4213
icosenoic.acid	1	V	19.2432	5_5318959	3.10948	-10.7471
indole.3.acetonitrile	3	I	48.1098	C1_11655627	3.09163	26.3516
indole.3.acetonitrile		II	64.2454	C2_12230207	2.49956	-20.0026
indole.3.acetonitrile		IV	69.8189	C4_12285366	12.7711	50.1046
inositol.myo.	5	II	11.8959	C2_808690	2.19802	11.716
inositol.myo.		II	67.7691	C2_13090523	6.89749	-22.0165
inositol.myo.		III	62.0529	MSAT3.32	3.62651	16.8486
inositol.myo.		V	20.7135	C5_5806039	2.46326	12.4032
inositol.myo.		V	99.8114	C5_26396744	2.50751	12.205
inulotriose.1	5	III	20.8151	C3_5333186	2.02813	-7.47636
inulotriose.1		III	58.0147	C3_10545141	6.01824	41.1513
inulotriose.1		IV	62.2501	C4_10806777	3.57701	-31.259
inulotriose.1		V	23.3315	C5_6688659	2.925	-20.4184
inulotriose.1		V	81.5812	C5_22018838	9.41379	49.4721
isobutene.glycol.NIST	1	III	4.14632	NGA172	3.6041	14.4093
isoleucine	2	III	80.3694	C3_18638749	7.01705	-50.5221
isoleucine		V	93.7314	C5_25459575	8.06179	-53.9988
isopropyl.beta.D.thiogalactopyranoside	1	III	45.1167	C3_9337327	3.03986	65.8332
lactic.acid	2	II	80.1922	C2_16189680	2.02935	9.61194
lactic.acid		IV	3.61367	C4_378171	3.86173	12.7601
lactobionic.acid	2	III	21.1959	C3_5382797	2.35637	9.93504
lactobionic.acid		V	81.9177	C5_22059736	2.00594	-8.36483
lanosterol	1	III	48.0265	C3_9512024	4.44377	17.6507
lauric.acid	3	III	50.7164	C3_9623868	3.16162	-23.8387
lauric.acid		IV	42.6379	MSAT4.17	2.19902	-20.9599
lauric.acid		V	11.158	C5_3069342	3.04202	-7.98344
leucine	2	III	80.3694	C3_18638749	5.1543	-39.0602
leucine		V	93.7314	C5_25459575	8.63589	-52.102
leucrose	1	V	81.2614	MSAT5.13	2.16071	13.6651
levanbiose	2	IV	55.3328	C4_9706831	2.1266	-67.618
levanbiose		V	93.9594	C5_25538680	2.2303	-62.5416
levoglucosan	2	IV	25.8415	C4_2727033	2.92989	-18.0118
levoglucosan		V	49.2955	C5_14862037	2.03671	11.3698
linoleic.acid	1	II	4.22029	2_311554	2.59117	12.0069
lysine	1	III	64.0566	C3_15006106	6.90982	-62.3449
maleic.acid	1	III	50.7164	C3_9623868	2.5434	25.0483
maleimide	1	IV	83.551	C4_17223137	4.19235	-16.0244
malic.acid	2	II	17.5653	C2_1470766	2.05942	34.3437
malic.acid		V	70.7587	C5_18756645	2.17004	-34.4953
maltose.1	2	IV	47.9309	C4_7662714	2.00878	-19.0354
maltose.1		V	83.3293	C5_22755440	4.60818	-19.0565
maltose.2	2	V	6.14322	C5_1173362	2.22204	20.0579
maltose.2		V	83.0696	C5_22635947	2.50918	-20.2127
mannonic.acid.NIST	1	IV	16.7268	C4_1416972	13.2748	-37.4419
mannose	1	I	88.7521	C1_24030248	2.11325	-26.9534
mannose.6.phosphate.NIST	2	I	83.4361	C1_22569225	2.13263	-60.5997
mannose.6.phosphate.NIST		III	48.0265	C3_9512024	3.18815	-71.6138
melibiose	1	II	90.7491	2-18752604	3.26902	14.0467
methionine.sulfoxide	1	II	86.3298	C2_17291703	2.13047	-20.9258
methylhexose.NIST	1	II	90.9596	C2_18912815	2.15222	28.7052
montanic.acid	1	IV	14.2021	C4_1176417	3.28479	-22.9517
N.acetyl.D.hexosamine	1	IV	50.5938	C4_8328283	2.80582	-28.1495
N.acetyl.D.mannosamine	2	IV	23.2381	C4_2323396	2.839	-29.1746
N.acetyl.D.mannosamine		V	58.7551	5_16368524	2.30423	-18.0718
N.acetyl.D.mannosamine.3	1	I	83.4361	C1_22569225	3.49278	-29.8024
N.acetyl.D.mannosamine.minor	2	IV	23.2381	C4_2323396	2.96332	21.2267
N.acetyl.D.mannosamine.minor		V	58.7551	5_16368524	2.29138	21.429
N.acetylaspartate	1	I	32.2433	C1_9074224	2.06046	-149.487
N.acetylglutamate.1TMS	1	IV	14.2021	C4_1176417	2.05041	128.329
N.butylamine.NIST	1	III	93.5379	C3_20316245	2.97907	16.5691
N.hexanoylglycine.NIST	1	I	87.121	C1_23656375	2.91106	11.3428
N.methylalanine	2	V	47.8836	C5_14723999	2.01169	0.13463
N.methylalanine		V	67.4307	C5_17830017	2.19756	-15.4104
nonadecanoic.acid	1	IV	30.157	C4_3312521	3.1072	-101.466
noradrenaline	2	IV	72.8619	C4_13459120	5.26013	32.9945
noradrenaline		V	93.9594	C5_25538680	3.78669	-23.7116
O.acetylserine	3	II	19.4869	C2_1640814	2.21519	8.13078
O.acetylserine		III	68.0416	C3_16630413	3.31378	8.57593
O.acetylserine		V	99.204	MSAT5.18	6.50478	10.5508
O.acetylserine.minor	3	I	98.638	C1_25763886	2.00462	11.786
O.acetylserine.minor		III	48.0265	C3_9512024	2.48793	-8.34819
O.acetylserine.minor		IV	30.157	C4_3312521	3.44791	-13.7884
octadecanol	1	V	93.9594	C5_25538680	2.06655	-25.1303
oleamide.NIST	1	IV	56.0005	C4_9950844	2.83144	-16.8679
ornithine	1	V	36.5656	C5_9417299	2.17282	-19.6995
ornithine.4TMS	2	IV	82.4662	C4_16735445	2.7108	19.5282
ornithine.4TMS		V	86.7766	C5_23908417	2.30481	-17.074
oxoproline	1	I	59.2222	C1_16809188	2.26911	-10.2593
palatinitol	1	IV	17.616	C4_1599938	4.27429	-26.664
palmitic.acid	1	V	47.8836	C5_14723999	2.05761	5.86851
palmitic.acid.butyl.ester.NIST	1	II	30.7515	2_4354761	2.92351	25.7363
palmitoleic.acid	1	I	51.0996	C1_12368713	2.1372	-21.1486
pantothenic.acid	1	II	11.8959	C2_808690	2.09095	26.4699
parabanic.acid.NIST	1	V	81.9177	C5_22059736	2.14752	-22.845
pelargonic.acid	1	I	40.3308	C1_9999988	2.84792	9.71923
pentadecanoic.acid	1	V	41.5829	C5_10742542	3.32916	-22.721
phenylalanine	3	III	107.374	C3_22582981	5.10002	-50.5667
phenylalanine		IV	42.6379	MSAT4.17	3.35711	-31.995
phenylalanine		V	99.204	MSAT5.18	5.28904	-44.2801
phenylalanine.TMS1x	2	III	74.879	C3_17909819	3.52853	44.4845
phenylalanine.TMS1x		V	95.0471	C5_25782442	4.88722	-46.5039
phenylethanol.NIST	2	III	62.692	C3_11427757	2.12428	15.4245
phenylethanol.NIST		V	68.4058	C5_17964356	2.6146	-13.2784
phloroglucinol	1	IV	30.157	C4_3312521	3.31536	-66.8232
phosphate	3	III	71.8551	C3_17176464	4.96608	-48.18
phosphate		IV	25.8415	C4_2727033	3.13967	-41.4037
phosphate		V	86.3971	C5_23889174	2.72958	-35.0671
phosphoric.acid	3	II	2.85995	C2_271096	3.12878	-35.9845
phosphoric.acid		III	69.6947	C3_16890875	6.69653	-45.5796
phosphoric.acid		V	82.5673	5-22414510	4.14668	-31.8167
phthalic.acid	1	III	15.8281	C3_4157786	3.52659	-13.8718
phytol	1	IV	7.06049	C4_644179	2.08166	17.2962
pimaric.acid.NIST	1	II	55.5513	C2_9820793	2.69361	-25.9088
pipecolic.acid	3	V	46.0218	C5_14092297	3.45745	45.664
pipecolic.acid		V	67.4307	C5_17830017	2.69763	-8.5067
pipecolic.acid		V	92.3126	C5_25302147	2.11924	-21.3134
proline	3	I	77.6324	C1_20681328	2.56386	-40.0019
proline		II	83.27	C2_16905902	11.7259	97.1507
proline		IV	45.9003	4_7448542	2.41741	-36.693
propane.1.2.3.tricarboxylate.NIST	1	V	41.5829	C5_10742542	2.20033	-4.03521
propane.1.3.diol.NIST	1	I	98.638	C1_25763886	2.32826	6.14742
pseudo.uridine	2	IV	30.157	C4_3312521	3.21679	29.4574
pseudo.uridine		IV	62.9284	C4_11028384	2.74654	-52.2521
pyrophosphate	1	V	57.0027	C5_16033069	2.22452	18.6425
pyrrole.2.carboxylic.acid	3	II	82.0368	C2_16723767	9.00091	67.0017
pyrrole.2.carboxylic.acid		IV	22.0809	C4_1752869	4.61529	-53.159
pyrrole.2.carboxylic.acid		V	87.6185	C5_24361934	5.72797	51.7033
pyruvic.acid	1	I	57.9545	C1_16469234	3.0164	120.452
raffinose	4	III	64.3045	C3_15194862	2.89816	25.3569
raffinose		IV	68.5843	4-11984495	5.84024	-38.5169
raffinose		V	24.5248	C5_7245056	2.65497	-24.9473
raffinose		V	85.6222	C5_23275152	3.74075	31.2407
rhamnose.1	3	I	93.0345	C1_25080434	2.01729	-7.6538
rhamnose.1		IV	41.4688	4-7077771	2.2501	-8.26649
rhamnose.1		V	25.695	C5_7475652	3.0944	-10.1255
ribonic.acid	1	IV	83.0157	C4_16947346	3.74694	34.7911
ribose	2	IV	7.06049	C4_644179	2.0036	-10.2263
ribose		V	83.3293	C5_22755440	2.28378	-10.626
saccharic.acid	3	IV	23.2381	C4_2323396	3.35223	76.7233
saccharic.acid		V	11.158	C5_3069342	2.48994	54.7452
saccharic.acid		V	45.2986	MSAT5.1	2.75193	-53.1605
salicin	2	IV	16.7268	C4_1416972	32.0577	110.469
salicin		V	60.3897	C5_16605985	2.12335	21.3444
serine	3	III	106.895	C3_22572933	2.51512	-29.7977
serine		IV	56.4598	C4_10088301	2.98569	48.9123
serine		V	91.2863	5_25301310	2.28534	47.6555
serine.1	2	I	6.79278	C1_1915228	2.43617	-35.4025
serine.1		II	56.2967	C2_10014883	2.52999	-35.7034
serine.4TMS	2	I	87.121	C1_23656375	2.09624	-87.8428
serine.4TMS		V	23.3315	C5_6688659	2.1945	-87.059
serine_B	2	III	23.1926	C3_5910072	2.38193	-32.9806
serine_B		IV	68.8016	Msat4.19	2.9529	-28.7013
sinapyl.alcohol	1	III	54.4076	C3_10040608	2.12404	-34.5464
sophorose	1	IV	1.88722	4_208623	2.1001	-8.90337
sorbitol	1	V	45.6372	C5_14008805	2.29429	-63.7772
spermidine	2	I	90.031	C1_24443814	3.75814	-16.4381
spermidine		IV	76.6113	C4_14641839	5.67393	15.2713
spermidine.minor	1	IV	5.3733	MSAT4.8	2.12602	19.9594
squalene	1	III	65.9708	C3_15889983	3.95369	-47.9597
stearic.acid	2	V	51.9682	C5_15232940	3.00345	7.31131
stearic.acid		V	81.9177	C5_22059736	2.69043	-22.0634
stigmasterol	3	II	56.2967	C2_10014883	2.51213	22.6483
stigmasterol		IV	67.2675	C4_11638984	3.63439	-24.1127
stigmasterol		V	97.6537	5-26120843	2.757	-20.641
suberyl.glycine	1	V	5.82106	C5_896146	2.5998	20.6111
talose	1	I	62.1103	C1_16875351	2.19632	-39.0854
tartaric.acid	1	III	8.2509	C3_1982523	3.33256	-7.67213
threitol	3	II	49.6979	C2_8790002	2.65899	27.7352
threitol		III	5.81933	C3_1332512	2.05289	27.9711
threitol		V	7.21682	C5_1389240	7.71023	-47.6911
threonic.acid	4	II	84.3143	2_16908453	3.96038	18.172
threonic.acid		III	84.5609	C3_19280300	3.6046	-17.8773
threonic.acid		IV	73.8178	C4_13960693	5.68346	30.5122
threonic.acid		V	76.3021	C5_20647561	5.31401	29.0975
threonic.acid.1	3	I	30.5398	C1_8426304	2.97432	19.9259
threonic.acid.1		II	24.0028	C2_2008263	3.03036	29.0803
threonic.acid.1		IV	71.774	C4_13033934	2.72892	25.1485
threonine	3	III	106.895	C3_22572933	3.40995	-20.0735
threonine		IV	82.4662	C4_16735445	2.4924	15.9236
threonine		V	93.7314	C5_25459575	3.64158	-18.7201
tocopherol.alpha	1	I	64.0631	1-17355484	2.0033	-32.0881
tocopherol.beta.NIST	1	II	15.9136	C2_1290036	2.57304	30.1436
trans.sinapinic.acid	2	III	102.903	3-21632379	2.58516	13.5939
trans.sinapinic.acid		IV	83.0157	C4_16947346	2.8206	13.8869
trehalose	1	V	83.3293	C5_22755440	2.15921	-12.5317
triethanolamine	1	II	12.8201	C2_925444	2.5974	-39.9197
trisaccharide	1	V	101.461	C5_26975288	2.41881	73.9576
tryptophan	2	III	59.7701	C3_10941009	4.4595	-52.7826
tryptophan		IV	66.0735	4-11579700	2.29362	38.8695
turanose	2	IV	22.0809	C4_1752869	2.43174	61.6234
turanose		V	68.0805	C5_17887865	2.09674	-7.75187
tyrosine	3	III	60.1518	C3_11020079	3.57081	-38.0402
tyrosine		IV	30.157	C4_3312521	3.28628	-27.0732
tyrosine		V	86.7766	C5_23908417	4.7369	-65.411
tyrosine.minor	2	III	76.7187	C3_18347762	2.23999	39.0639
tyrosine.minor		V	81.5812	C5_22018838	4.40835	-41.4111
uracil	3	III	43.5073	C3_9012678	2.67276	26.2523
uracil		IV	23.2381	C4_2323396	2.57781	-29.2784
uracil		V	63.2485	C5_17485719	2.22041	22.427
urea	1	V	93.7314	C5_25459575	2.60058	-37.6195
urea.3TMS	1	V	54.1278	C5_15620837	2.03235	-68.0599
urea_B	2	V	45.6372	C5_14008805	2.05112	30.7745
urea_B		V	94.598	C5_25708060	2.5133	-39.8765
uric.acid	4	II	44.0995	C2_7947930	2.48843	-40.6555
uric.acid		III	102.903	3-21632379	2.10565	29.7918
uric.acid		IV	37.2091	DET1	2.68871	37.9641
uric.acid		V	68.0805	C5_17887865	32.3181	140.217
valine	1	III	64.1324	C3_15011896	5.77941	-50.5925
vinyltris.cylclopropyl.silane.NIST	2	II	7.73168	2_518639	2.95281	16.413
vinyltris.cylclopropyl.silane.NIST		III	60.1518	C3_11020079	2.63948	14.404
X1.2.4.benzenetriol	1	I	30.0537	MSAT1.3	2.01991	41.3264
X1.2.4.benzenetriol.1	1	I	29.3758	1-8014943	2.03167	92.2455
X1.2.4.benzenetriol_B	1	IV	23.2381	C4_2323396	2.30705	65.5751
X1.2.anhydro.myo.inositol.NIST	1	V	43.2296	C5_13475381	2.86145	-9.43202
X1.3.diaminopropane	1	I	82.5897	C1_22176743	3.18535	10.3826
X1.3.diphenyltetramethyldisiloxane.NIST	1	III	37.7829	MSAT3.6	2.08807	8.91715
X1.deoxyerythritol	2	I	50.5672	C1_12259925	3.45731	18.2605
X1.deoxyerythritol		I	70.629	C1_19073264	2.12545	-6.92856
X1.hexadecanol	1	I	62.1103	C1_16875351	2.30618	-8.91532
X1.monostearin	1	IV	41.4688	4-7077771	2.85736	13.3772
X199177	4	I	11.9384	C1_3868089	3.60622	11.1692
X199177		I	80.9955	C1_21981092	3.87444	-11.0225
X199177		III	89.9386	3-19930188	2.11479	-9.61142
X199177		IV	50.5938	C4_8328283	4.01895	-11.6692
X199193	2	III	38.0436	MSAT3.5	2.05082	62.8587
X199193		IV	62.9284	C4_11028384	3.23128	-57.5039
X199203	2	V	44.5876	C5_13770597	2.29269	-30.6858
X199203		V	73.2005	C5_19219500	3.10593	-45.7946
X199205	2	I	15.6552	C1_4936581	3.6847	18.243
X199205		IV	22.2405	C4_2025256	2.61172	17.0913
X199213	1	IV	78.4567	C4_15290929	2.94748	-18.9024
X199215	5	I	5.98391	C1_1506257	2.23536	-9.20429
X199215		I	111.375	C1_28480066	4.09048	12.5352
X199215		IV	22.7384	C4_2173404	4.78534	20.6938
X199215		IV	71.774	C4_13033934	20.9991	32.9192
X199215		V	97.7497	5_26121185	8.80144	-18.9258
X199223	2	III	62.0529	MSAT3.32	2.45104	7.23776
X199223		IV	58.2725	C4_10407351	2.18677	-6.87436
X199235	2	IV	23.2381	C4_2323396	2.76146	56.7239
X199235		V	62.9856	MSAT5.9	4.6326	-47.2481
X199239	1	IV	75.0824	4_14385343	2.24168	12.6224
X199250	2	I	83.0551	C1_22362362	2.47792	-9.23212
X199250		IV	0	C4_70965	2.14475	8.95097
X199259	1	IV	23.0574	C4_2283992	2.46269	-8.2141
X199275	2	III	48.0265	C3_9512024	4.84618	-58.2093
X199275		IV	30.157	C4_3312521	2.42698	-46.0618
X199337	3	III	102.903	3-21632379	2.01499	-6.32386
X199337		IV	2.51176	C4_262249	2.03746	-5.69793
X199337		V	12.9895	C5_3828483	3.24847	8.94139
X199338	1	IV	22.7384	C4_2173404	2.11415	-68.9629
X199433	1	IV	81.5519	C4_16575152	2.48467	17.3492
X199463	3	III	53.5176	C3_9981431	2.16534	10.7857
X199463		IV	15.4391	C4_1295996	3.5293	-13.1699
X199463		V	100.283	C5_26597025	2.09497	9.53097
X199464	1	IV	25.8415	C4_2727033	2.20029	-35.104
X199553	2	II	11.1867	C2_653473	2.04987	10.7453
X199553		IV	75.4353	C4_14500253	2.89042	13.8958
X199562	1	II	55.2092	C2_9721752	2.85848	-31.3094
X199596	1	V	58.7551	5_16368524	5.32287	17.6571
X199621	1	II	7.73168	2_518639	3.00041	13.3959
X199622	1	V	29.584	C5_8581728	2.85103	13.3694
X199636	2	IV	91.9614	C4_17911848	2.32938	-9.14232
X199636		V	94.598	C5_25708060	3.8521	-9.75759
X199665	1	II	32.9484	C2_6122052	3.54287	17.7415
X199716	2	I	82.5897	C1_22176743	2.91488	17.2462
X199716		IV	48.8864	C4_7846214	2.67724	15.6198
X199777	1	V	41.5829	C5_10742542	2.42643	-2.78414
X199786	1	III	64.1324	C3_15011896	4.43135	-110.81
X199794	2	III	27.104	C3_7108743	2.03114	45.2409
X199794		IV	15.4391	C4_1295996	2.38272	-44.8715
X199799	1	V	44.9406	C5_13792589	2.62458	14.2313
X199802	1	V	41.9048	C5_11583536	2.07426	-15.6011
X199806	3	II	11.8959	C2_808690	2.15476	-5.28771
X199806		II	90.2612	C2_18708968	2.07957	-42.4479
X199806		IV	30.157	C4_3312521	3.02693	50.1072
X199813	3	II	78.2805	C2_15425844	6.70456	27.5741
X199813		IV	5.3733	MSAT4.8	3.58958	-23.1395
X199813		V	85.3759	C5_23233138	2.85506	17.1424
X199942	1	III	69.1552	C3_16860212	2.13331	2.28903
X2.4.diaminobutyric.acid.minor1	1	V	93.7314	C5_25459575	3.33397	-24.6181
X2.5.diketopiperazine.NIST	1	II	90.2612	C2_18708968	2.31764	-22.0893
X2.aminoadipic.acid	1	I	13.5853	C1_4140988	3.16437	-24.1463
X2.hydroxypyridine	1	IV	22.0809	C4_1752869	5.04419	-28.5818
X2.hydroxyvaleric.acid	1	V	82.0679	C5_22259506	2.21838	-18.9912
X2.ketoadipic.acid	1	IV	74.6407	C4_14208968	2.30309	-16.4225
X2.ketoglucose.dimethylacetal.NIST	2	II	73.318	C2_13341906	2.99588	-19.3997
X2.ketoglucose.dimethylacetal.NIST		III	45.1167	C3_9337327	2.22744	-18.5435
X2.ketoisocaproic.acid.1	1	I	98.638	C1_25763886	3.83792	10.0028
X2.monostearin.NIST	2	IV	50.5938	C4_8328283	3.17769	-21.0918
X2.monostearin.NIST		V	73.4498	C5_19347144	2.75731	-23.6859
X2.oxogluconic.acid.NIST	4	I	77.3827	NGA128	2.02188	11.2411
X2.oxogluconic.acid.NIST		II	89.9117	2_18701082	2.03663	-11.3098
X2.oxogluconic.acid.NIST		III	50.7164	C3_9623868	2.73747	13.708
X2.oxogluconic.acid.NIST		IV	1.88722	4_208623	3.37575	13.9411
X2.phenylpropanol.NIST	2	I	41.8088	C1_10238815	3.05929	-42.5928
X2.phenylpropanol.NIST		III	21.3574	C3_5385684	2.8425	58.7177
X200391	1	IV	23.2381	C4_2323396	2.57241	-10.8691
X200404	1	III	62.0529	MSAT3.32	3.64167	15.9616
X200414	1	V	77.877	C5_20929009	3.71885	-16.3687
X200420	2	I	88.9935	C1_24128167	2.48807	-17.9903
X200420		IV	50.8243	C4_8440609	2.78792	19.9309
X200433	1	V	6.47467	5-1213621	2.40085	-11.0753
X200445	1	V	12.9895	C5_3828483	2.20133	-20.1454
X200448	2	III	14.9308	C3_3817585	2.39534	34.6424
X200448		V	62.9856	MSAT5.9	2.22549	28.9366
X200450	4	II	49.0906	C2_8667304	3.96913	46.5424
X200450		III	75.8556	C3_18223308	2.86542	-28.2393
X200450		IV	40.7929	C4_7048455	3.99094	-45.1094
X200450		V	81.2614	MSAT5.13	3.24875	-33.509
X200457	4	I	15.6552	C1_4936581	6.68102	19.3081
X200457		I	112.577	C1_28791009	2.28907	11.4099
X200457		IV	81.5519	C4_16575152	2.43713	12.305
X200457		V	93.7314	C5_25459575	2.27874	-10.5031
X200462	2	II	75.3376	C2_14396709	2.29651	-24.001
X200462		IV	72.8619	C4_13459120	2.16543	24.1269
X200464	2	II	92.5486	C2_19207057	2.69828	19.7243
X200464		III	109.792	C3_23167454	3.69709	-17.0434
X200468	1	I	102.216	1-26278221	3.09484	16.677
X200469	1	V	38.1347	C5_9821626	2.30528	-127.837
X200472	5	I	21.7615	C1_6629642	2.57824	35.2169
X200472		II	84.3143	2_16908453	2.66968	19.7162
X200472		IV	2.312	C4_224275	3.01585	-0.494357
X200472		IV	23.8747	C4_2446791	4.57792	41.863
X200472		V	4.94479	C5_791233	44.4176	124.793
X200478	3	II	66.9532	C2_12924267	2.65008	-13.559
X200478		IV	23.0574	C4_2283992	2.29439	-9.35121
X200478		IV	72.8619	C4_13459120	3.71219	15.2785
X200482	1	IV	17.1509	C4_1523208	2.76526	12.5158
X200486	2	III	81.221	C3_18683077	3.38122	8.34501
X200486		V	42.0455	C5_11847825	3.97296	9.85669
X200489	4	I	2.52376	C1_571420	2.7826	12.7374
X200489		I	81.0567	C1_22021788	3.56469	-15.3945
X200489		III	96.4568	MSAT3.28	3.28009	-13.3747
X200489		IV	25.8415	C4_2727033	2.72924	-14.0717
X200490	1	V	93.7314	C5_25459575	2.10608	-30.1701
X200491	3	II	8.98819	C2_584278	4.16866	9.34671
X200491		III	13.1935	C3_3398270	5.22615	-11.5732
X200491		V	11.965	C5_3499022	5.02876	-12.1335
X200499	1	II	54.3617	C2_9585391	2.64067	-68.5895
X200505	2	V	33.6137	C5_9076201	2.02847	35.5952
X200505		V	82.0679	C5_22259506	2.23268	-47.9029
X200511	1	II	83.2539	C2_16892399	2.12466	23.9483
X200517	3	III	104.26	3_22146587	2.41544	-27.3106
X200517		IV	15.4391	C4_1295996	18.6801	-108.244
X200517		V	18.6412	C5_5096305	2.49774	-14.0378
X200523	4	I	11.9384	C1_3868089	2.08945	9.31478
X200523		III	27.104	C3_7108743	2.14448	12.741
X200523		IV	50.5938	C4_8328283	3.62231	-14.801
X200523		V	82.0679	C5_22259506	3.87294	-13.2205
X200525	3	III	21.3574	C3_5385684	2.14839	60.9414
X200525		IV	62.9284	C4_11028384	3.26313	-49.6104
X200525		IV	85.0727	C4_17429322	2.01538	26.4271
X200540	2	IV	55.282	C4_9410643	4.23036	-16.8277
X200540		V	81.2614	MSAT5.13	3.6274	-19.0026
X200547	3	I	15.2807	C1_4833319	2.85455	21.2624
X200547		IV	0.97678	C4_186773	2.35308	17.2481
X200547		V	45.6372	C5_14008805	2.46579	17.6533
X200556	2	I	1.93738	C1_420866	3.43577	37.2835
X200556		I	21.7615	C1_6629642	2.42653	-21.4296
X200557	3	I	84.611	C1_22968132	6.70962	45.0391
X200557		IV	76.0354	C4_14616423	3.47739	32.7623
X200557		V	86.1878	C5_23770825	2.0413	-20.6477
X200567	1	V	80.4838	C5_21736606	2.19787	-12.575
X200589	1	I	80.9955	C1_21981092	2.77467	-11.2863
X200595	3	I	74.3484	C1_19584168	2.17097	-12.4079
X200595		IV	8.3972	C4_685822	3.00924	-15.0457
X200595		IV	71.774	C4_13033934	2.18069	13.3832
X200607	1	III	90.0411	3_19930733	3.04771	-72.0782
X200610	2	I	46.6905	C1_11579055	2.58606	6.09098
X200610		V	62.9856	MSAT5.9	3.62781	117.465
X200622	1	V	82.0679	C5_22259506	2.53225	-11.2267
X200623	1	III	88.2888	C3_19902009	6.08028	-34.7159
X200624	2	II	94.5751	MSAT2.22	2.42212	-40.1245
X200624		III	69.6947	C3_16890875	3.09342	-51.7367
X200637	2	II	15.9136	C2_1290036	3.91033	-48.4144
X200637		IV	2.73765	C4_284743	3.7238	-58.8526
X200645	2	IV	68.0409	C4_11731431	2.88333	-35.9485
X200645		V	53.4547	C5_15434591	2.37183	34.0123
X200670	2	I	14.6722	C1_4605494	2.98896	37.7842
X200670		V	8.06682	C5_1956241	28.7346	141.826
X200680	2	I	15.6552	C1_4936581	2.43196	20.5216
X200680		III	106.895	C3_22572933	2.63304	-26.2552
X200735	4	II	46.3869	C2_8313596	2.61185	-13.5352
X200735		IV	17.1509	C4_1523208	3.47897	18.7338
X200735		IV	42.6379	MSAT4.17	2.54343	19.0839
X200735		V	93.9594	C5_25538680	2.52577	-11.1095
X200784	2	II	94.5751	MSAT2.22	3.85957	14.8482
X200784		III	44.181	C3_9049960	2.40568	-13.1937
X200821	2	IV	41.0895	C4_7070221	2.22443	17.4854
X200821		V	71.2835	C5_18880919	3.02359	14.7233
X200844	2	IV	25.8415	C4_2727033	2.76582	-27.8075
X200844		V	12.9895	C5_3828483	3.90455	-25.3885
X200874	2	III	66.5207	C3_16001979	3.13673	-12.3228
X200874		V	2.86768	C5_480847	2.60876	-6.23385
X200905	1	IV	23.2381	C4_2323396	2.90141	62.9903
X200906	2	IV	83.0157	C4_16947346	3.79493	28.0174
X200906		V	93.9594	C5_25538680	3.46302	-37.8866
X200909	5	I	80.9955	C1_21981092	2.45733	-13.4005
X200909		III	89.9386	3-19930188	3.2622	-16.7434
X200909		IV	3.61367	C4_378171	2.11258	-9.7857
X200909		V	27.4876	AthCDPK9	3.40598	-20.3179
X200909		V	81.9177	C5_22059736	2.36778	-15.2176
X200919	1	II	12.8201	C2_925444	3.58554	12.4705
X200961	1	V	61.6414	C5_16814354	3.41352	-47.0306
X201005	1	IV	32.3548	C4_5445002	2.18114	-61.8369
X201039	1	IV	22.0809	C4_1752869	2.67355	86.6077
X201042	1	I	88.9935	C1_24128167	2.14305	-3.44298
X201051	1	I	14.3697	C1_4500439	2.1453	34.7412
X201056	2	III	45.5579	C3_9339676	3.01178	-66.6583
X201056		IV	36.4281	C4_6130071	2.49611	-55.6329
X201078	2	III	38.0436	MSAT3.5	2.30107	48.6847
X201078		IV	62.9284	C4_11028384	2.89685	-41.7951
X201829	3	III	64.0566	C3_15006106	3.09105	25.1723
X201829		IV	71.774	C4_13033934	3.96151	31.4265
X201829		V	88.9918	C5_24734264	20.284	65.5694
X201832	2	III	24.5134	C3_6342492	3.03585	-14.1329
X201832		IV	25.8415	C4_2727033	2.24823	-12.4526
X201838	4	I	102.458	1_26278413	3.20356	-23.034
X201838		III	83.5979	3_19077246	2.94494	18.7365
X201838		IV	63.2289	C4_11274696	3.59058	25.5054
X201838		V	73.8118	C5_19731984	5.0521	29.9607
X201845	4	I	12.4203	C1_3899681	3.76616	32.9742
X201845		II	91.8198	C2_19077394	2.98948	23.0147
X201845		III	72.3792	C3_17373739	2.13724	-19.2732
X201845		V	8.06682	C5_1956241	35.2016	109.9
X201878	1	IV	63.2289	C4_11274696	2.25327	-68.4975
X201899	1	IV	42.6379	MSAT4.17	2.26481	-71.7741
X201901	2	III	45.5579	C3_9339676	3.3209	-62.8241
X201901		V	76.3021	C5_20647561	2.59126	-12.8002
X201952	1	I	72.7716	C1_19437857	2.06053	-22.7122
X201984	2	V	11.158	C5_3069342	2.05371	49.4461
X201984		V	101.461	C5_26975288	2.93774	60.5815
X202056	3	II	36.0791	C2_6512057	2.55634	17.1013
X202056		II	88.4357	C2_18493344	3.62159	-21.8933
X202056		V	5.651	5-872097	22.0928	-74.7247
X202080	2	III	38.0436	MSAT3.5	3.08809	24.8847
X202080		V	75.0367	NGA129	2.40192	22.6637
X202083	1	V	81.2614	MSAT5.13	5.79667	13.1602
X202095	2	III	50.7164	C3_9623868	3.31761	-8.63141
X202095		IV	68.8016	Msat4.19	2.11677	-17.5639
X202126	2	IV	23.2381	C4_2323396	3.77916	76.7045
X202126		V	58.7551	5_16368524	2.25685	-48.9037
X202169	2	I	88.4198	C1_23998235	3.38629	104.205
X202169		IV	23.2381	C4_2323396	2.78895	85.7251
X202178	8	I	3.46792	C1_736996	2.51433	12.2213
X202178		I	80.9955	C1_21981092	2.8888	-12.7639
X202178		II	32.9484	C2_6122052	3.58817	12.5739
X202178		III	102.903	3-21632379	6.29134	-16.9746
X202178		IV	2.51176	C4_262249	3.25249	-11.4724
X202178		V	12.9895	C5_3828483	2.37139	-13.0739
X202178		V	37.4305	C5_9608499	2.24681	-15.3725
X202178		V	81.2614	MSAT5.13	3.77287	-13.1944
X202196	2	IV	42.6379	MSAT4.17	4.48052	-17.2261
X202196		V	11.158	C5_3069342	2.2783	-9.29116
X202293	2	I	83.4361	C1_22569225	2.59941	-11.6067
X202293		III	96.4568	MSAT3.28	31.5289	-51.2372
X202361	1	II	20.855	C2_1985132	4.80911	58.0774
X202402	2	I	29.3758	1-8014943	2.40054	20.2048
X202402		IV	78.6167	C4_15468948	2.05868	0.820561
X202573	1	V	41.3232	C5_10556816	2.60665	-39.1292
X202576	2	IV	55.3328	C4_9706831	3.17619	-6.92375
X202576		IV	76.0354	C4_14616423	2.48378	21.6489
X202579	2	III	50.7164	C3_9623868	3.51971	-13.6616
X202579		IV	68.8016	Msat4.19	2.68678	-15.6587
X202599	1	I	67.9543	C1_18587620	2.0208	-27.5682
X202663	6	I	116.538	C1_29621807	2.82366	10.1614
X202663		III	8.56515	3-2072648	2.20896	-12.1842
X202663		IV	30.157	4_4804292	6.07721	19.7677
X202663		IV	71.774	C4_13033934	10.3862	22.883
X202663		V	10.5411	5_2799359	3.60925	11.7679
X202663		V	93.051	C5_25407678	3.23982	-10.7938
X202664	2	V	46.0218	C5_14092297	2.4839	22.8126
X202664		V	93.9594	C5_25538680	4.3353	-38.2872
X202668	3	III	1.35885	C3_291385	2.21763	95.2891
X202668		III	72.1741	C3_17263959	2.1747	-73.5054
X202668		IV	23.8747	C4_2446791	2.83206	-103.677
X202673	1	IV	71.774	C4_13033934	2.67488	6.21081
X202687	1	I	102.458	1_26278413	3.01275	24.1588
X202725	1	V	49.2955	C5_14862037	2.65197	-22.4072
X202737	2	IV	1.88722	4_208623	2.10878	-30.5125
X202737		V	11.2667	C5_3132339	2.40778	-34.603
X202764	1	III	23.7852	C3_6011884	2.20648	1.28974
X202824	1	II	94.5751	MSAT2.22	2.02596	14.9254
X202832	1	V	83.5915	C5_22788570	2.13868	-60.0887
X202834	2	I	14.6722	C1_4605494	2.22815	19.9407
X202834		I	83.4361	C1_22569225	2.54315	-15.3604
X202841	1	IV	81.5519	C4_16575152	2.01096	19.2954
X202855	2	IV	23.2381	C4_2323396	2.88973	-31.4921
X202855		V	62.9856	MSAT5.9	2.66815	29.7425
X202872	2	III	42.2632	C3_8916208	2.25243	-49.2082
X202872		IV	30.157	C4_3312521	3.44722	-58.5018
X202907	1	IV	50.5938	C4_8328283	2.75456	-23.0621
X202911	3	III	58.0147	C3_10545141	3.8839	-23.6699
X202911		III	93.5379	C3_20316245	11.9082	81.9871
X202911		IV	49.7699	4-8078388	3.04001	-37.9779
X202916	2	IV	24.7197	C4_2524250	2.88645	-14.3831
X202916		V	97.7497	5_26121185	2.83517	-15.3075
X202935	1	II	90.2612	C2_18708968	4.58301	46.6623
X203047	1	IV	82.4662	C4_16735445	3.21544	-10.5494
X203235	1	IV	90.4435	MSAT4.30	3.13115	34.687
X203243	1	V	86.1878	C5_23770825	4.03319	39.1579
X203259	2	I	83.0551	C1_22362362	3.95151	-15.3384
X203259		IV	55.3328	C4_9706831	2.03649	-12.4153
X203266	1	II	51.5718	C2_9048975	2.89824	153.708
X203277	2	IV	34.8634	C4_5806044	2.64544	-14.2842
X203277		IV	73.8178	C4_13960693	3.87357	22.0084
X203283	1	I	36.3245	C1_9768855	3.30595	20.1391
X203325	1	V	94.598	C5_25708060	2.5394	-10.424
X203363	1	IV	48.8864	C4_7846214	2.12132	17.0003
X203592	1	V	63.2485	C5_17485719	2.78985	78.4064
X203666	1	IV	55.3328	C4_9706831	3.15982	-24.6703
X203690	1	V	93.7314	C5_25459575	2.52907	20.4285
X203786	3	IV	68.8016	Msat4.19	2.19033	-13.662
X203786		V	46.0218	C5_14092297	3.36771	13.7347
X203786		V	88.407	C5_24599755	2.11228	-9.26994
X204157	4	II	11.1867	C2_653473	3.36497	20.6344
X204157		II	49.6979	C2_8790002	2.27149	-5.44425
X204157		II	71.43	2-13265029	2.63454	17.3048
X204157		V	76.3021	C5_20647561	2.13721	16.2948
X204167	4	III	46.006	C3_9399580	2.94776	9.70143
X204167		IV	30.157	4_4804292	5.08957	22.5901
X204167		IV	60.1121	4_10482089	2.52588	19.1501
X204167		V	95.0471	C5_25782442	2.39975	-13.1652
X204283	2	III	27.104	C3_7108743	2.50763	-18.9518
X204283		IV	69.8189	C4_12285366	12.4167	38.985
X204344	2	I	27.4179	C1_7667369	2.97078	-14.5505
X204344		III	48.0265	C3_9512024	2.36861	-18.4436
X204358	2	I	89.2348	C1_24225674	2.05619	-26.7832
X204358		III	21.3574	C3_5385684	3.02052	29.6925
X204367	1	II	89.8866	C2_18631639	2.85966	-27.2088
X204426	1	I	26.9993	C1_7499355	2.7098	16.4076
X205670	1	III	111.108	C3_23403229	2.43869	-92.6683
X205672	1	IV	90.4435	MSAT4.30	2.03489	-34.6078
X205680	3	IV	23.2381	C4_2323396	2.81118	65.6741
X205680		V	11.158	C5_3069342	3.11088	59.1337
X205680		V	58.7551	5_16368524	2.30544	-43.4384
X205684	1	V	27.7987	C5_7957606	2.86515	117.586
X205700	1	II	78.6666	C2_15504760	2.22825	-11.2782
X205731	1	IV	34.8634	C4_5806044	2.30678	-75.2744
X205846	1	IV	22.0809	C4_1752869	3.03554	59.9247
X206289	1	IV	52.1668	C4_8732677	2.08195	24.7729
X206309	3	II	29.5695	C2_2860388	2.12358	13.4472
X206309		IV	16.207	C4_1398233	2.79732	14.912
X206309		V	86.3971	C5_23889174	2.47459	-14.9862
X206318	1	III	59.0127	C3_10918909	2.90352	-98.9798
X206409	2	V	1.85917	C5_253030	2.15555	-11.3188
X206409		V	53.4547	C5_15434591	2.4034	12.4607
X206685	2	II	54.0273	C2_9529822	3.20693	19.2298
X206685		V	89.2795	C5_24796521	2.425	20.4012
X207227	2	IV	41.4688	4-7077771	2.01183	-21.2705
X207227		V	100.857	C5_26758064	3.97831	22.253
X207241	1	II	7.73168	2_518639	3.67672	22.343
X207419	1	I	19.7086	C1_6109358	3.3261	-17.3765
X207598	1	V	20.249	C5_5561885	2.26761	47.777
X207684	2	III	71.2564	C3_17131928	3.18388	-19.8518
X207684		V	81.5812	C5_22018838	2.92754	-17.1813
X208201	1	III	45.1167	C3_9337327	2.28422	60.9578
X208203	2	I	82.5897	C1_22176743	4.72872	-15.7131
X208203		III	62.0529	MSAT3.32	2.48062	11.5859
X208250	2	IV	23.2381	C4_2323396	2.18445	57.6243
X208250		V	58.7551	5_16368524	2.5505	-51.1414
X208381	2	I	49.9084	C1_12078977	5.84838	33.42
X208381		I	72.7716	C1_19437857	2.17995	-14.346
X208421	1	IV	0	C4_70965	2.07774	-52.9156
X208538	1	II	82.0368	C2_16723767	2.46974	9.37893
X208647	3	I	2.52376	C1_571420	3.6835	22.9925
X208647		V	40.9919	C5_10363930	3.37168	18.5915
X208647		V	94.598	C5_25708060	2.10572	-13.9972
X208651	2	II	20.855	C2_1985132	2.91087	9.21197
X208651		II	61.257	C2_11200483	4.99524	-20.8047
X208655	2	IV	62.2501	C4_10806777	2.59425	14.5576
X208655		IV	81.3292	C4_16549704	2.79367	-14.4646
X208656	2	III	69.1552	C3_16860212	2.00725	-10.5356
X208656		V	82.5673	5-22414510	2.20482	-9.51697
X208664	4	II	82.0368	C2_16723767	2.78228	19.0356
X208664		III	64.3045	C3_15194862	3.57118	22.8488
X208664		IV	23.2381	C4_2323396	4.78798	-28.4663
X208664		V	81.5812	C5_22018838	2.27782	17.9742
X208665	1	I	71.4247	C1_19187615	2.21145	13.8426
X208682	1	I	83.828	C1_22679925	2.65863	-19.8592
X208685	1	V	77.3383	5-20915132	2.5342	-15.0958
X208686	1	III	78.3776	C3_18563321	2.09213	16.1476
X208701	1	III	72.3792	C3_17373739	4.69327	-30.879
X208702	1	V	39.9137	C5_10131040	2.019	1.11036
X208770	1	V	78.8627	C5_21223915	4.73499	18.6602
X208805	1	IV	25.8415	C4_2727033	2.08434	-12.0401
X208850	4	II	94.5751	MSAT2.22	11.4981	42.3329
X208850		IV	23.0574	C4_2283992	4.45425	-38.3004
X208850		IV	60.1121	4_10482089	2.89804	-29.9594
X208850		V	78.4951	C5_21106454	2.92291	21.331
X208874	1	V	6.72791	C5_1235195	2.63894	8.39583
X208893	2	III	27.5387	3_7307956	2.10558	19.9769
X208893		V	28.166	C5_8118426	2.32525	-14.7332
X208897	2	V	26.0674	MSAT5.14	2.26326	23.2167
X208897		V	51.9682	C5_15232940	2.16689	14.6315
X208903	2	IV	23.2381	C4_2323396	2.2509	55.1529
X208903		V	58.7551	5_16368524	2.26825	-45.3959
X210188	1	V	46.0218	C5_14092297	3.12857	11.5104
X210195	1	V	29.584	C5_8581728	2.513	13.8653
X210215	2	III	61.449	C3_11119765	3.15425	17.4681
X210215		IV	40.3739	ICE7	2.05959	6.96338
X210286	1	V	41.3232	C5_10556816	2.75022	-8.51585
X210289	2	IV	61.8952	C4_10656569	2.85707	-32.7693
X210289		V	46.0218	C5_14092297	2.18917	22.3497
X210557	2	III	83.2366	C3_18971527	3.43157	20.1977
X210557		IV	90.4435	MSAT4.30	2.56265	18.1345
X210888	1	I	82.5897	C1_22176743	2.26226	15.1555
X210891	1	III	93.3094	C3_20197905	2.25818	11.0318
X210901	2	V	44.9406	C5_13792589	2.19436	-2.28827
X210901		V	67.4307	C5_17830017	2.54497	8.01899
X210919	1	I	85.8718	C1_23318972	3.29096	11.1564
X211458	2	I	48.5639	C1_11715619	2.52456	-19.4518
X211458		IV	23.3304	C4_2369230	3.51834	24.6804
X211467	1	I	48.5639	C1_11715619	2.20151	-25.7901
X211517	1	IV	69.6217	C4_12244569	3.58471	49.3428
X211525	1	IV	35.6048	C4_6029451	2.45776	10.1505
X211589	1	II	55.5513	C2_9820793	2.09045	52.4405
X211636	1	V	94.1351	C5_25565750	2.16864	-26.9112
X211861	2	III	37.7829	MSAT3.6	2.05905	21.4227
X211861		IV	62.2501	C4_10806777	2.19578	-15.9148
X211881	1	II	74.6743	C2_14225171	2.62939	21.9637
X211891	3	I	2.52376	C1_571420	2.4005	12.8666
X211891		II	46.3869	C2_8313596	2.87824	-13.5405
X211891		IV	16.7268	C4_1416972	8.50445	-29.2544
X211892	2	II	48.9153	C2_8620417	2.61098	6.53378
X211892		II	85.7886	C2_17106201	2.72459	20.1016
X211896	3	I	100.386	C1_26232300	2.35821	-8.00763
X211896		II	66.9532	C2_12924267	3.17947	-10.1545
X211896		V	96.2775	C5_26080917	4.83103	13.2567
X211897	2	II	11.8959	C2_808690	3.47172	47.7075
X211897		III	81.221	C3_18683077	3.6473	-50.7205
X211898	1	IV	48.8864	C4_7846214	2.5684	14.9183
X211900	3	II	78.2805	C2_15425844	2.45633	66.2407
X211900		IV	22.2405	C4_2025256	2.78378	-77.8679
X211900		V	62.9856	MSAT5.9	2.43297	66.129
X211901	1	I	46.6905	C1_11579055	3.57241	10.3263
X211902	4	III	49.7994	C3_9623043	2.12352	9.93847
X211902		IV	30.157	C4_3312521	7.38943	23.7694
X211902		IV	71.774	C4_13033934	8.43771	24.0074
X211902		V	12.9895	C5_3828483	3.97175	13.1241
X211909	1	IV	69.8189	C4_12285366	3.55179	50.7813
X211911	2	I	50.2407	C1_12131853	2.52764	14.8108
X211911		IV	78.8004	C4_15691681	2.20221	-13.352
X211914	1	II	87.6949	C2_18135222	2.13159	-9.4505
X211916	2	I	16.4255	C1_5157747	2.38897	-7.30042
X211916		I	102.458	1_26278413	2.51373	10.0427
X211918	1	I	85.8718	C1_23318972	2.4527	13.2691
X211919	3	II	91.8198	C2_19077394	4.55606	11.1472
X211919		IV	25.8415	C4_2727033	2.28632	-11.1479
X211919		V	45.2986	MSAT5.1	2.17107	9.37413
X211921	7	I	5.7094	C1_1484443	2.99587	14.5252
X211921		I	92.7868	C1_24727113	3.71567	23.7366
X211921		II	32.0442	C2_5956563	2.4021	-15.9856
X211921		II	56.546	C2_10046161	4.56018	-22.9554
X211921		III	15.5355	C3_4075519	2.74694	-26.4072
X211921		IV	69.4609	C4_12178057	24.135	64.6751
X211921		IV	90.4435	MSAT4.30	2.05302	43.3367
X211922	2	III	50.7164	C3_9623868	2.06977	34.8273
X211922		IV	39.4235	C4_6836299	3.05185	35.0404
X211932	2	II	2.85995	C2_271096	2.98432	-20.3274
X211932		III	2.11074	C3_434943	2.29117	17.2329
X211935	1	IV	2.51176	C4_262249	3.65952	22.4072
X211936	1	II	0.53755	C2_146719	2.12219	2.50454
X211937	2	II	16.2703	C2_1364552	4.74887	32.5977
X211937		IV	1.88722	4_208623	3.81552	39.6843
X211956	2	III	0	3_166828	2.35119	12.232
X211956		IV	1.88722	4_208623	2.02036	19.6333
X211959	1	IV	49.535	C4_8027077	2.33435	-30.6479
X211961	1	IV	70.0258	4-12403706	5.22151	18.655
X211965	2	IV	64.4035	C4_11367018	2.22564	28.4114
X211965		V	67.4307	C5_17830017	2.78957	24.8965
X211972	1	II	79.4215	C2_15837508	4.05657	18.1256
X211977	2	III	48.0265	C3_9512024	2.59522	30.95
X211977		V	13.5593	C5_3913044	2.79022	31.4398
X211978	6	III	3.61144	3_620734	3.80551	12.3038
X211978		III	89.9386	3-19930188	3.45458	-14.7752
X211978		III	110.43	C3_23288244	2.17635	-11.2895
X211978		IV	16.7268	C4_1416972	7.71029	-16.3759
X211978		IV	44.2484	C4_7168420	3.16902	4.2513
X211978		V	25.695	C5_7475652	4.49277	-15.0028
X211980	1	IV	22.0809	C4_1752869	2.59015	-31.8967
X211982	4	I	3.95246	1-992824	2.11839	19.2118
X211982		II	47.701	C2_8540827	2.80434	12.0567
X211982		II	73.318	C2_13341906	5.04912	-1.88922
X211982		IV	2.312	C4_224275	3.27866	-21.5951
X211983	1	V	24.5248	C5_7245056	3.07407	-31.9233
X211991	3	I	116.823	C1_29789967	2.2972	11.2684
X211991		IV	22.2405	C4_2025256	4.71069	18.8317
X211991		IV	71.774	C4_13033934	6.89945	21.3572
X211993	4	I	8.15789	1_2211035	2.00943	15.6145
X211993		II	75.3376	C2_14396709	3.5387	-23.7464
X211993		IV	0	C4_70965	2.12351	19.022
X211993		V	17.9487	C5_4848540	2.05612	18.2721
X212006	1	II	90.7491	2-18752604	4.15777	-16.3748
X212009	4	I	77.3827	NGA128	2.20404	-20.3525
X212009		III	27.104	C3_7108743	2.66022	7.93423
X212009		IV	82.4662	C4_16735445	4.18864	26.2533
X212009		V	5.651	5-872097	37.2951	-64.6682
X212022	1	I	63.3898	C1_17248922	4.71249	-29.8484
X212024	1	III	50.7164	C3_9623868	3.4503	21.811
X212177	1	II	78.2805	C2_15425844	3.23644	-23.3322
X212181	1	III	83.2366	C3_18971527	2.07455	8.20446
X212189	1	IV	48.8864	C4_7846214	3.00908	17.031
X212207	1	IV	36.4281	C4_6130071	3.16425	-57.9267
X212208	1	IV	11.512	C4_968922	2.17816	36.8913
X212222	1	V	93.9594	C5_25538680	2.93903	-20.9805
X212254	1	IV	15.4391	C4_1295996	3.11734	27.2754
X212261	4	I	90.7362	C1_24574781	2.38977	-8.01518
X212261		II	0.75115	C2_171208	2.69637	-26.574
X212261		II	30.7515	2_4354761	2.0587	-13.5831
X212261		III	96.4568	MSAT3.28	15.8351	-75.8779
X212274	1	V	7.588	C5_1768579	4.1935	-38.6911
X212278	1	V	92.3126	C5_25302147	2.35571	-14.8168
X212289	2	II	37.0689	C2_6831885	4.90581	24.3175
X212289		II	85.4408	C2_16916847	3.13381	20.2474
X212290	1	V	26.4054	ICE5	3.18125	26.9575
X212291	1	I	90.2626	C1_24460267	2.20312	7.20852
X212300	1	II	6.42772	C2_376511	3.02932	41.2396
X212303	2	III	64.4099	C3_15253773	2.72432	9.36357
X212303		IV	70.0258	4-12403706	2.87539	13.0518
X212323	2	III	106.757	C3_22557391	2.55424	-11.1446
X212323		V	101.461	C5_26975288	2.60561	-10.6706
X212348	2	III	21.3574	C3_5385684	2.72472	66.5531
X212348		IV	83.3364	C4_17129502	2.25205	28.8058
X212373	1	IV	74.6407	C4_14208968	2.02043	-25.3354
X212391	2	IV	68.8016	Msat4.19	2.37151	-22.0639
X212391		V	37.9137	C5_9766146	2.79129	-22.3335
X212396	3	I	13.5853	C1_4140988	2.48174	-20.7622
X212396		III	21.0287	C3_5364027	2.47492	-16.7975
X212396		IV	57.9187	C4_10093909	2.83488	8.8579
X212576	1	V	68.0805	C5_17887865	2.42136	11.3145
X212586	2	IV	8.3972	C4_685822	3.47613	16.3993
X212586		V	93.9594	C5_25538680	3.35418	-21.1382
X212612	1	V	67.4307	C5_17830017	2.10403	-11.3021
X212650	2	III	47.7482	C3_9501499	3.31628	-40.222
X212650		IV	41.4688	4-7077771	3.54352	-47.655
X212663	1	V	81.5812	C5_22018838	3.76739	-52.9668
X212672	1	I	76.9364	C1_20532842	2.58073	-10.5055
X212748	2	II	89.8866	C2_18631639	3.12907	-26.3665
X212748		III	64.4099	C3_15253773	3.36463	29.6474
X212781	2	IV	69.6217	C4_12244569	2.05209	-12.5537
X212781		V	97.7497	5_26121185	3.29022	-16.3555
X212793	2	I	105.761	C1_26446396	2.54042	36.6192
X212793		III	92.5736	C3_20046629	2.85169	-26.0771
X212831	1	IV	0.62381	C4_109134	2.93514	65.613
X212866	1	IV	30.157	C4_3312521	3.73616	40.7175
X213005	1	V	41.5829	C5_10742542	2.65166	-0.962329
X213125	2	III	42.2632	C3_8916208	2.48595	-54.8615
X213125		IV	30.157	C4_3312521	2.86531	-49.0799
X213149	1	V	33.6137	C5_9076201	3.57177	20.5584
X213154	1	V	76.3021	C5_20647561	2.19939	59.6329
X213155	1	IV	55.3328	C4_9706831	2.29428	-67.0412
X213156	1	IV	62.9284	C4_11028384	3.0946	-43.8422
X213160	3	I	82.0275	C1_22101223	4.10185	-21.9718
X213160		II	52.0855	C2_9171125	3.87484	-21.567
X213160		IV	48.8864	C4_7846214	2.91822	-9.34025
X213162	2	IV	30.157	C4_3312521	2.58907	-56.6401
X213162		V	76.3021	C5_20647561	3.21362	-21.4181
X213164	1	I	93.7581	C1_25175851	2.54181	-29.8797
X213172	2	II	1.45433	C2_220022	2.2555	-7.5036
X213172		IV	23.0574	C4_2283992	2.76219	-9.39668
X213182	1	II	11.4121	C2_751188	2.33159	19.143
X213204	1	IV	0.97678	C4_186773	2.69595	38.767
X213243	3	I	2.52376	C1_571420	3.58582	9.00381
X213243		III	19.2972	C3_5078027	2.25028	8.23159
X213243		V	45.6372	C5_14008805	2.74458	8.8994
X213253	2	IV	23.2381	C4_2323396	2.92364	-18.803
X213253		IV	62.9284	C4_11028384	2.1882	-56.8553
X213271	1	IV	73.8178	C4_13960693	2.44348	-36.2674
X213288	1	IV	48.8864	C4_7846214	3.19013	15.2875
X213301	1	III	92.5736	C3_20046629	2.88029	7.14466
X213306	1	IV	58.2725	C4_10407351	2.01243	-21.3162
X213310	2	III	59.7701	C3_10941009	2.99301	9.3785
X213310		V	81.2614	MSAT5.13	3.39793	9.81544
X213315	1	III	19.2972	C3_5078027	3.35025	12.132
X213318	1	V	27.8235	C5_8001543	3.48771	172.767
X213319	2	IV	50.5938	C4_8328283	2.02338	-23.6443
X213319		V	93.7314	C5_25459575	2.38424	-21.9245
X213349	1	III	50.7164	C3_9623868	2.18882	-6.79745
X213370	1	III	63.1716	C3_11833948	2.16277	64.5287
X213371	1	III	41.9922	C3_8863210	2.05355	-10.6966
X213374	1	IV	30.157	C4_3312521	2.08579	32.8161
X213394	1	V	99.204	MSAT5.18	3.92332	-15.9392
X213400	2	IV	16.207	C4_1398233	2.20198	13.1484
X213400		IV	50.8243	C4_8440609	2.49119	-14.5338
X213450	2	I	48.5639	C1_11715619	2.01656	27.7646
X213450		IV	63.2289	C4_11274696	2.76856	-33.2888
X213526	1	IV	2.312	C4_224275	2.72383	12.3517
X213697	1	III	62.692	C3_11427757	4.06738	-21.6046
X213708	3	IV	55.3328	C4_9706831	2.52546	-18.4046
X213708		V	67.4307	C5_17830017	2.509	-15.253
X213708		V	91.2863	5_25301310	2.81846	-17.2711
X213720	2	I	10.5704	F21M12	3.24899	-13.5833
X213720		IV	44.8905	C4_7257361	2.50027	-11.1288
X213724	2	II	24.0028	C2_2008263	2.2006	61.3888
X213724		IV	62.9284	C4_11028384	2.70669	-52.7483
X213726	1	II	35.4274	C2_6504138	2.51815	25.9138
X213730	1	IV	13.6517	C4_1026382	3.05672	-6.21019
X213732	2	III	53.5176	C3_9981431	2.03361	11.5914
X213732		V	87.6185	C5_24361934	2.54853	25.9851
X213733	1	I	36.3245	C1_9768855	3.23294	-54.9367
X213783	1	I	36.3245	C1_9768855	2.36172	-140.87
X213803	2	IV	71.5199	4_12900428	2.1896	-27.2798
X213803		IV	84.1492	C4_17272166	2.06739	-26.2803
X213809	1	V	44.9406	C5_13792589	3.64026	13.3222
X213818	2	IV	23.2381	C4_2323396	3.21627	-33.1922
X213818		V	45.2986	MSAT5.1	3.08513	33.5681
X213962	1	IV	62.9284	C4_11028384	2.28438	-44.1454
X213970	1	IV	68.8016	Msat4.19	2.79577	-18.1062
X213971	2	V	46.0218	C5_14092297	2.49792	12.979
X213971		V	93.9594	C5_25538680	3.49822	-15.5298
X213972	1	I	112.124	1-28666569	2.10781	132.805
X213977	1	IV	62.2501	C4_10806777	3.23327	-52.3121
X214011	1	IV	67.2675	C4_11638984	3.96197	-44.9335
X214150	1	III	21.8605	C3_5457918	2.66364	4.41948
X214160	1	IV	62.9284	C4_11028384	2.37347	-32.0833
X214287	1	V	87.1528	C5_23980228	2.08086	-23.9119
X214313	3	III	42.2632	C3_8916208	2.2788	-63.9879
X214313		IV	2.312	C4_224275	2.69419	-69.8811
X214313		IV	78.6167	C4_15468948	2.21245	-61.2496
X214402	2	II	86.3298	C2_17291703	2.61343	6.74188
X214402		III	62.0529	MSAT3.32	3.88223	13.6374
X214405	1	III	100.133	C3_20742904	3.43665	32.8434
X214410	3	I	40.9549	C1_10083980	3.25908	-62.4123
X214410		I	63.4136	C1_17296570	2.29313	-57.3951
X214410		V	58.7551	5_16368524	2.87899	109.919
X214416	3	III	57.2955	C3_10435231	2.40327	-33.6908
X214416		V	37.4305	C5_9608499	11.1983	87.751
X214416		V	95.0471	C5_25782442	2.63214	56.1095
X214421	2	III	42.2632	C3_8916208	3.86196	-17.4409
X214421		V	83.3293	C5_22755440	3.89403	-21.575
X214426	3	III	38.0436	MSAT3.5	2.56185	-75.65
X214426		IV	0	C4_70965	2.18521	-75.2026
X214426		V	77.877	C5_20929009	2.29522	-16.2345
X214451	1	III	26.6869	C3_7046389	2.48735	-6.02904
X214474	1	IV	23.2381	C4_2323396	4.53669	90.8785
X214528	3	II	60.0697	C2_10888438	2.8913	35.1196
X214528		III	27.5387	3_7307956	3.3342	35.1262
X214528		V	5.82106	C5_896146	15.9073	-85.7733
X214535	2	III	89.9386	3-19930188	11.9592	-44.5091
X214535		IV	14.2021	C4_1176417	5.05347	-27.4006
X214537	1	III	37.7829	MSAT3.6	2.67644	-20.1931
X214554	2	III	50.9324	C3_9625382	2.57428	-60.4799
X214554		IV	30.157	C4_3312521	2.21505	-54.0714
X214680	1	IV	15.4391	C4_1295996	2.2821	-16.6336
X214682	1	III	38.0436	MSAT3.5	2.25549	60.2046
X214685	2	III	50.7164	C3_9623868	2.49898	90.1186
X214685		IV	23.2381	C4_2323396	2.40267	-86.5346
X215062	5	III	27.104	C3_7108743	2.00598	10.2104
X215062		III	89.9386	3-19930188	4.27294	-18.8203
X215062		IV	3.28187	C4_358595	2.59176	-11.0206
X215062		V	27.4876	AthCDPK9	5.78666	-22.3697
X215062		V	81.5812	C5_22018838	2.12323	-13.903
X215063	1	III	29.2377	C3_7601825	3.84899	1.9214
X215066	2	II	94.5751	MSAT2.22	2.30979	27.976
X215066		IV	55.3328	C4_9706831	2.03416	-24.0856
X215347	2	IV	0.97678	C4_186773	2.27271	14.4393
X215347		V	94.1351	C5_25565750	4.34371	-24.1455
X215350	2	V	46.0218	C5_14092297	2.14009	30.2192
X215350		V	93.9594	C5_25538680	3.09182	-45.9245
X215355	1	I	82.5897	C1_22176743	2.85158	12.751
X215362	2	I	82.5897	C1_22176743	3.1004	11.9364
X215362		IV	50.5938	C4_8328283	2.36831	10.1023
X215375	1	II	78.2805	C2_15425844	3.27238	26.7422
X215396	1	I	40.9549	C1_10083980	2.9902	242.153
X215398	1	I	82.5897	C1_22176743	2.25427	10.3659
X215402	1	IV	63.2289	C4_11274696	2.07621	12.0151
X215433	1	IV	0.62381	C4_109134	2.35067	-24.6343
X215445	2	III	23.1926	C3_5910072	3.32121	-60.8817
X215445		III	62.2666	C3_11311504	2.68826	45.2143
X215466	2	IV	55.3328	C4_9706831	2.31877	-18.4143
X215466		V	87.8813	C5_24436961	2.47765	-20.0022
X215470	1	III	54.4076	C3_10040608	2.37978	21.7759
X215477	3	IV	1.88722	4_208623	2.93549	-10.5825
X215477		V	45.2986	MSAT5.1	2.52087	-7.11302
X215477		V	93.7314	C5_25459575	7.09496	18.7127
X215494	1	IV	62.9284	C4_11028384	3.20541	-54.2712
X215507	1	II	31.105	C2_5281237	3.26804	22.0341
X215515	1	I	51.2751	C1_12438806	2.3631	68.1602
X215522	3	III	45.5579	C3_9339676	2.18707	28.232
X215522		IV	30.157	C4_3312521	2.71087	29.2464
X215522		V	26.4054	ICE5	2.25322	-9.78042
X215550	1	III	92.5736	C3_20046629	4.38042	-64.5359
X215551	1	I	49.9084	C1_12078977	2.04867	9.50122
X215563	1	IV	1.88722	4_208623	2.339	-57.9537
X215572	3	I	85.8718	C1_23318972	2.57838	13.878
X215572		IV	50.5938	C4_8328283	2.36222	9.63366
X215572		IV	82.4662	C4_16735445	2.5385	-11.2631
X215583	2	IV	50.5938	C4_8328283	2.41227	-20.5097
X215583		V	93.7314	C5_25459575	2.72655	-21.5149
X215591	2	II	30.3307	C2_4066448	2.86786	57.9492
X215591		III	81.221	C3_18683077	3.25975	-62.3534
X215643	2	I	82.5897	C1_22176743	2.41673	14.4305
X215643		IV	48.8864	C4_7846214	4.68697	17.7935
X215739	1	III	83.5979	3_19077246	2.37689	39.6219
X215860	1	V	41.5829	C5_10742542	3.17548	-86.9439
X215978	2	IV	23.2381	C4_2323396	2.73511	14.3086
X215978		V	53.4547	C5_15434591	3.47117	-13.1162
X215979	3	I	82.5897	C1_22176743	3.22891	12.9008
X215979		II	78.6666	C2_15504760	2.09159	2.07569
X215979		IV	48.8864	C4_7846214	3.44811	13.1516
X215989	2	IV	13.6517	C4_1026382	2.75244	-9.41234
X215989		IV	58.2725	C4_10407351	3.28805	-28.6488
X215999	1	V	37.9137	C5_9766146	2.09401	52.6354
X216001	1	V	40.2994	C5_10286931	2.40083	39.3097
X216034	2	V	60.3897	C5_16605985	2.01187	9.98024
X216034		V	101.461	C5_26975288	2.68043	-14.3178
X216043	1	IV	22.2405	C4_2025256	2.00376	10.2989
X216050	2	I	82.5897	C1_22176743	2.33766	9.94271
X216050		IV	50.5938	C4_8328283	2.23042	7.16088
X216422	1	V	21.6346	C5_6251965	3.63551	14.6742
X216424	1	I	82.5897	C1_22176743	3.08147	10.615
X216428	2	I	82.8631	C1_22238945	2.16636	25.3022
X216428		IV	5.3733	MSAT4.8	2.49539	26.7818
X216445	1	V	76.9891	C5_20730288	3.78039	21.299
X216449	2	I	88.4198	C1_23998235	2.05288	10.2941
X216449		IV	17.1509	C4_1523208	2.28249	11.3379
X216472	3	III	49.7994	C3_9623043	2.07952	17.8377
X216472		IV	7.06049	C4_644179	2.53114	17.4674
X216472		V	76.9891	C5_20730288	2.04707	13.2541
X216568	1	II	26.9338	C2_2021779	2.21856	-18.0143
X216569	1	II	89.8866	C2_18631639	2.99175	9.16743
X216838	1	III	78.3776	C3_18563321	2.04705	40.6315
X216839	1	III	21.3574	C3_5385684	2.11361	48.2856
X216862	3	IV	23.2381	C4_2323396	2.36166	28.6708
X216862		IV	71.774	C4_13033934	7.69814	42.0001
X216862		V	93.9594	C5_25538680	2.97187	-23.469
X217784	1	III	50.7164	C3_9623868	2.25914	10.2933
X217791	1	III	50.7164	C3_9623868	2.08338	-29.8914
X217794	1	I	83.4361	C1_22569225	2.35994	6.2787
X217796	2	I	51.0996	C1_12368713	2.65239	19.4496
X217796		III	63.1716	C3_11833948	2.84486	28.1423
X217798	2	IV	30.157	C4_3312521	2.42802	9.85985
X217798		IV	86.3847	C4_17580715	5.2979	-14.9327
X217799	1	IV	55.7383	C4_9782592	4.22703	15.4335
X217804	1	I	81.0567	C1_22021788	2.06139	7.72038
X217809	6	I	31.0219	C1_8714544	2.9314	-24.273
X217809		I	109.664	C1_27534717	2.67589	23.9187
X217809		III	63.8116	C3_14972583	4.01137	-28.5413
X217809		IV	22.5721	4_2126308	2.09729	28.7648
X217809		IV	68.5843	4-11984495	9.20906	46.8215
X217809		V	5.651	5-872097	4.09747	-33.2419
X217816	1	V	93.7314	C5_25459575	2.67451	-15.0273
X217823	1	I	82.5897	C1_22176743	2.55741	9.51994
X217832	1	I	85.7042	C1_23299350	3.49958	15.7534
X217837	1	II	35.3643	2-6499196	2.69742	30.5034
X217838	1	II	90.2612	C2_18708968	3.72985	-16.0013
X217842	1	I	82.5897	C1_22176743	2.60028	10.3339
X217844	3	I	85.8718	C1_23318972	2.70876	11.171
X217844		IV	50.5938	C4_8328283	2.5752	8.17505
X217844		IV	82.4662	C4_16735445	2.4553	-8.44054
X217866	1	III	50.9324	C3_9625382	2.53166	13.2046
X217867	2	I	82.5897	C1_22176743	2.9259	11.9947
X217867		IV	50.5938	C4_8328283	2.76798	11.4191
X217870	2	II	90.7491	2-18752604	2.47882	-8.80287
X217870		IV	55.3328	C4_9706831	2.06494	12.4011
X217873	2	I	83.0551	C1_22362362	2.44547	13.5405
X217873		III	50.7164	C3_9623868	3.05486	15.0972
X217882	2	IV	91.9614	C4_17911848	2.39299	-27.4039
X217882		V	62.1505	C5_16937216	2.01623	8.14243
X217893	1	IV	13.6517	C4_1026382	2.36197	-32.5822
X218359	4	I	8.15789	1_2211035	2.00335	-10.145
X218359		I	82.5897	C1_22176743	2.28785	11.468
X218359		IV	13.6517	C4_1026382	2.47904	-7.22826
X218359		IV	55.7383	C4_9782592	4.336	10.8201
X218441	4	I	79.1738	C1_21426785	2.5087	13.484
X218441		III	102.903	3-21632379	3.80602	-15.5365
X218441		IV	25.8415	C4_2727033	8.51955	-26.7147
X218441		V	26.8252	C5_7788024	2.85841	-15.1333
X218444	2	III	34.6507	C3_8368547	2.05925	-40.3749
X218444		IV	16.7268	C4_1416972	17.0792	110.956
X218447	1	II	24.0028	C2_2008263	2.06042	17.3264
X218448	3	III	4.14632	NGA172	2.00701	19.3529
X218448		III	102.903	3-21632379	2.26946	-15.9494
X218448		IV	23.8747	C4_2446791	6.14615	-27.1816
X218450	3	II	75.666	C2_14655068	2.0144	33.9147
X218450		V	63.2485	C5_17485719	4.47819	50.6898
X218450		V	86.1878	C5_23770825	2.31303	43.7338
X218465	1	IV	92.2772	C4_18134495	2.92062	11.0537
X218467	4	III	3.89539	C3_715448	4.19115	17.4037
X218467		III	89.9386	3-19930188	4.25443	-15.4804
X218467		IV	16.9043	C4_1441368	10.5909	-26.251
X218467		V	28.8711	C5_8350672	2.84327	-12.6833
X218468	1	V	91.2863	5_25301310	3.52673	35.5933
X218483	2	IV	57.9187	C4_10093909	2.86997	-41.5398
X218483		V	93.7314	C5_25459575	3.33952	-35.3358
X218491	1	III	50.7164	C3_9623868	3.46257	17.3988
X218512	1	II	84.3143	2_16908453	5.57152	-15.5294
X218513	1	IV	30.6318	C4_5207886	4.15132	-39.4915
X218520	1	III	72.3792	C3_17373739	2.32772	-35.6519
X218521	2	IV	30.157	4_4804292	2.74165	22.0733
X218521		IV	74.6407	C4_14208968	2.53713	-11.6878
X218531	1	II	88.2556	2_18253446	2.10169	-14.2873
X218536	3	I	10.891	C1_3328240	2.1739	-8.40736
X218536		I	77.3827	NGA128	3.15271	10.0135
X218536		II	32.9484	C2_6122052	3.18652	-11.2827
X218550	1	I	36.3245	C1_9768855	2.54763	-97.9159
X218556	3	II	70.7969	MSAT2.7	3.47607	-22.9171
X218556		III	110.093	C3_23243378	2.25717	19.4963
X218556		V	81.9177	C5_22059736	38.3196	-83.3777
X218559	1	IV	23.2381	C4_2323396	2.68391	65.8139
X218574	1	V	100.512	C5_26661142	2.24217	-5.75436
X218581	2	I	82.2209	C1_22174649	2.52723	11.2755
X218581		IV	50.8243	C4_8440609	2.31894	9.74664
X218585	1	V	88.9918	C5_24734264	4.51075	-14.7731
X218615	2	II	13.7237	2_948610	2.18325	-17.7674
X218615		V	60.3897	C5_16605985	2.26271	21.4769
X218681	2	II	12.8201	C2_925444	2.30633	17.5665
X218681		IV	16.207	C4_1398233	22.0575	94.2904
X218683	4	III	19.0699	C3_5022617	2.44347	-13.2956
X218683		III	102.903	3-21632379	4.12793	-13.9365
X218683		V	2.86768	C5_480847	7.45958	-13.2356
X218683		V	27.3156	C5_7896409	4.67908	8.32607
X218688	2	III	83.9413	C3_19144551	4.01362	38.6864
X218688		IV	83.3364	C4_17129502	2.88071	32.3537
X218693	1	I	50.3945	C1_12245075	2.37152	-19.0064
X218694	2	I	38.1273	NGA392	2.2739	-5.48145
X218694		III	94.5709	C3_20457147	4.44554	46.4844
X218699	2	I	11.5835	C1_3441367	2.1325	10.2174
X218699		I	83.4361	C1_22569225	2.80046	-34.7556
X218702	1	II	80.7748	C2_16318564	4.27884	-13.8951
X218709	1	II	78.2805	C2_15425844	2.16753	-7.26447
X218710	3	II	66.1251	C2_12705676	2.6096	25.8184
X218710		III	71.8551	C3_17176464	3.11549	24.0265
X218710		V	76.3021	C5_20647561	6.6229	43.1874
X218719	2	III	104.592	C3_22293827	2.38833	-11.3494
X218719		IV	25.8415	C4_2727033	2.7501	-13.5183
X218728	1	V	95.7745	C5_26011048	2.66912	-24.6713
X218729	1	IV	41.0895	C4_7070221	2.95192	-79.8435
X218734	3	III	69.6947	C3_16890875	5.28802	-52.004
X218734		IV	16.7268	C4_1416972	2.99423	-34.0825
X218734		V	25.695	C5_7475652	4.1278	-39.8589
X218736	1	IV	62.9284	C4_11028384	2.94277	-49.0845
X218739	4	III	10.1961	C3_2255736	4.87319	20.0357
X218739		III	99.6538	C3_20627042	3.20727	-19.0013
X218739		IV	23.2381	C4_2323396	2.48755	-17.0775
X218739		V	33.6137	C5_9076201	4.50923	-20.9951
X218744	3	I	83.4361	C1_22569225	3.35124	-24.3015
X218744		III	8.2509	C3_1982523	2.00144	-3.80699
X218744		III	93.5379	C3_20316245	23.0192	-74.1071
X218755	3	II	62.2824	C2_11743584	2.73988	-35.6616
X218755		III	37.7829	MSAT3.6	2.13922	-38.009
X218755		IV	63.9057	4-11325921	5.79533	51.118
X218759	3	III	3.61144	3_620734	3.83413	17.2432
X218759		IV	15.4391	C4_1295996	10.7747	-27.763
X218759		V	28.8711	C5_8350672	2.6391	-12.0833
X218765	1	II	27.4216	C2_2145745	2.24969	-45.3403
X218767	1	IV	2.51176	C4_262249	4.85452	-20.1137
X218768	1	III	50.7164	C3_9623868	3.6194	19.7752
X218784	1	I	85.8718	C1_23318972	2.29701	10.9499
X218795	1	II	53.5874	C2_9506353	2.66286	-6.27753
X218798	2	II	16.7308	C2_1399936	3.1572	-29.8394
X218798		V	91.2863	5_25301310	3.07341	-22.0697
X218800	1	V	94.822	C5_25752651	4.15497	15.738
X218821	2	I	83.0551	C1_22362362	3.06666	19.9504
X218821		IV	45.9003	4_7448542	2.80304	26.0197
X218826	1	I	51.2751	C1_12438806	3.32793	8.36727
X218827	2	I	83.4361	C1_22569225	2.47024	13.2945
X218827		IV	48.8864	C4_7846214	2.17178	12.0268
X218829	2	I	76.9364	C1_20532842	2.96462	10.7264
X218829		IV	45.6537	C4_7435470	2.73189	8.20539
X218860	1	I	45.6603	C1_11326653	2.0829	-4.52843
X218884	1	IV	79.2894	C4_15737310	2.51968	-38.7061
X218914	1	III	42.2632	C3_8916208	3.05431	18.824
X218952	2	III	21.3574	C3_5385684	2.39845	57.484
X218952		IV	62.2501	C4_10806777	2.93395	-52.9919
X218966	1	III	60.1518	C3_11020079	2.84592	27.5065
X218983	2	V	3.77994	5-625179	3.36989	-9.93308
X218983		V	25.1902	C5_7423327	2.14107	6.60372
X218986	2	V	36.3584	C5_9360716	2.6774	9.52617
X218986		V	67.4307	C5_17830017	3.07024	14.2694
X218988	1	I	85.8718	C1_23318972	2.62508	8.7053
X219021	2	IV	49.7699	4-8078388	3.53004	11.8444
X219021		IV	83.0157	C4_16947346	2.61537	-9.07504
X219031	1	IV	25.8415	C4_2727033	3.91121	-50.4663
X219033	1	IV	62.2501	C4_10806777	2.94985	-46.5388
X219169	2	IV	68.8016	Msat4.19	2.27255	-21.0044
X219169		V	93.7314	C5_25459575	2.0857	-21.3631
X219174	1	I	70.9385	C1_19169769	2.03892	-0.283455
X219181	1	IV	30.157	C4_3312521	4.36422	-72.4188
X219484	2	II	89.8866	C2_18631639	3.02873	-13.0055
X219484		IV	55.3328	C4_9706831	2.46501	13.7343
X219488	1	III	73.1889	C3_17609487	2.35497	18.9686
X219501	1	I	82.5897	C1_22176743	2.25887	6.67225
X219512	1	IV	42.6379	MSAT4.17	2.76571	-93.9068
X219518	1	II	90.7491	2-18752604	4.0021	-16.7811
X219534	3	I	82.5897	C1_22176743	2.45755	9.43537
X219534		IV	50.5938	C4_8328283	2.24766	6.80876
X219534		IV	87.1564	4-17608717	2.06265	-7.17695
X219548	2	III	45.5579	C3_9339676	2.41492	-56.4797
X219548		IV	30.157	C4_3312521	3.78585	-59.3434
X219555	1	III	96.4568	MSAT3.28	2.73646	-13.8666
X219772	1	IV	50.5938	C4_8328283	2.69122	7.97508
X219821	3	III	50.7164	C3_9623868	2.13739	13.8435
X219821		IV	41.4688	4-7077771	2.1034	12.4637
X219821		V	11.2667	C5_3132339	2.03944	14.5684
X219829	1	V	94.598	C5_25708060	2.56797	-26.9288
X219843	2	II	13.7237	2_948610	2.10449	-14.516
X219843		III	48.0265	C3_9512024	4.28968	-14.852
X220005	1	V	68.8671	C5_18091244	3.86855	10.5704
X220009	1	II	7.73168	2_518639	2.60641	12.5644
X220011	1	IV	30.157	C4_3312521	2.90136	-24.5193
X220013	3	IV	23.2381	C4_2323396	3.72204	87.1632
X220013		IV	68.8016	Msat4.19	2.77988	76.0578
X220013		V	63.2485	C5_17485719	2.40591	-50.823
X220014	1	V	22.9332	C5_6416383	3.38276	16.8469
X220015	1	IV	82.4662	C4_16735445	2.77588	-11.5357
X220020	2	I	82.5897	C1_22176743	3.04589	10.6825
X220020		IV	50.5938	C4_8328283	2.08404	6.52083
X220100	1	V	81.9177	C5_22059736	2.38144	12.1896
X220103	1	IV	55.3328	C4_9706831	3.67788	23.8241
X220122	1	III	38.0436	MSAT3.5	2.19828	99.9683
X220126	2	IV	8.3972	C4_685822	2.6759	15.7384
X220126		V	94.1351	C5_25565750	2.76202	-19.0379
X220136	1	IV	71.5199	4_12900428	2.01161	-13.2373
X220144	1	III	41.4721	C3_8679453	2.73746	-27.3286
X220169	1	V	28.166	C5_8040504	2.97028	59.2835
X220177	1	IV	56.0005	C4_9950844	2.77342	-17.2778
X220230	4	III	89.9386	3-19930188	3.49925	-15.4641
X220230		IV	16.7268	C4_1416972	3.71358	-14.2902
X220230		IV	44.2484	C4_7168420	3.0899	4.8649
X220230		V	25.695	C5_7475652	3.17536	-14.4078
X220233	1	III	96.4568	MSAT3.28	2.3837	12.2358
X220259	2	II	30.3307	C2_4066448	2.0049	-14.2511
X220259		III	21.0287	C3_5364027	4.51488	-15.1726
X220295	1	I	85.8718	C1_23318972	2.11023	8.91762
X220343	2	III	23.1926	C3_5910072	3.73535	12.4372
X220343		IV	49.7699	4-8078388	2.13282	-12.1859
X220384	1	III	16.2302	C3_4335275	3.86509	-28.1832
X220943	2	III	85.5904	C3_19476604	2.02144	-55.3187
X220943		IV	23.2381	C4_2323396	3.72285	69.9671
X221568	2	III	41.9922	C3_8863210	3.36145	21.847
X221568		V	46.0218	C5_14092297	2.46242	17.4238
X221569	1	IV	48.8864	C4_7846214	2.75627	9.43668
X221571	2	III	21.3574	C3_5385684	2.36619	55.3997
X221571		IV	62.9284	C4_11028384	3.25713	-52.3985
X221574	1	V	93.9594	C5_25538680	3.72291	-39.5793
X221578	1	III	66.1908	C3_16001509	4.17954	-10.4854
X221582	1	I	82.5897	C1_22176743	2.02109	10.919
X221589	1	I	27.4179	C1_7667369	2.58631	18.7796
X221594	1	IV	83.551	C4_17223137	3.01341	-15.0038
X221597	1	V	101.461	C5_26975288	2.16903	-8.63959
X221610	2	I	82.8631	C1_22238945	2.40763	14.571
X221610		IV	51.9901	C4_8664878	2.88475	12.0984
X221611	3	II	2.85995	C2_271096	2.34008	-19.6695
X221611		IV	0.62381	C4_109134	2.22278	-18.6645
X221611		IV	22.5721	4_2126308	3.37074	-19.1331
X221618	2	III	49.7994	C3_9623043	2.5853	73.9644
X221618		IV	44.2484	C4_7168420	2.45136	39.06
X221619	2	IV	22.0809	C4_1752869	2.20172	-25.1734
X221619		IV	75.0824	4_14385343	2.47449	-28.0394
X221620	1	V	64.4757	C5_17590247	3.57411	58.0194
X221625	1	V	93.051	C5_25407678	4.16818	-15.4779
X221670	1	III	3.61144	3_620734	2.4332	-5.19072
X221701	1	I	83.4361	C1_22569225	2.54713	-23.7204
X221702	2	I	82.5897	C1_22176743	4.23638	12.1013
X221702		IV	50.5938	C4_8328283	2.57	7.18105
X222035	1	I	50.3945	C1_12245075	4.67869	15.0878
X222036	3	III	41.9922	C3_8863210	3.56841	25.6877
X222036		IV	23.2381	C4_2323396	2.17038	-21.0444
X222036		V	46.0218	C5_14092297	2.20007	19.5715
X222037	2	I	85.8718	C1_23318972	2.29082	8.55915
X222037		IV	50.5938	C4_8328283	2.40549	7.05383
X222049	1	IV	55.282	C4_9410643	2.9356	-20.5683
X222051	1	III	8.2509	C3_1982523	2.73533	-8.7416
X222054	1	II	17.5653	C2_1470766	3.49787	-21.2578
X222058	2	I	82.8631	C1_22238945	2.5344	17.4709
X222058		III	50.7164	C3_9623868	2.051	14.2279
X222059	1	II	15.1165	C2_1182733	2.58621	-9.5438
X222060	1	IV	53.07	C4_8853429	2.71399	-3.20586
X222086	1	IV	32.3548	C4_5445002	4.34221	15.1251
X222092	1	I	74.3484	C1_19584168	3.17044	28.7004
X222093	1	II	16.7308	C2_1399936	2.97625	-5.16847
X222115	1	V	94.598	C5_25708060	2.18115	-5.42525
X222169	1	III	14.2164	C3_3751938	2.95334	23.8695
X222194	1	II	17.5653	C2_1470766	4.53923	-19.6805
X222199	2	IV	40.3739	ICE7	3.33271	-23.4152
X222199		V	11.158	C5_3069342	3.61305	-17.6004
X222541	1	II	54.3617	C2_9585391	2.56693	-44.2466
X223107	1	V	61.6414	C5_16814354	2.82637	-40.2679
X223120	4	I	113.698	MSAT1.5	2.60557	10.9931
X223120		IV	22.0809	C4_1752869	8.64765	21.1786
X223120		IV	81.5519	C4_16575152	5.52635	18.0959
X223120		V	12.6637	C5_3640581	2.25603	7.20685
X223342	1	IV	1.88722	4_208623	3.31444	44.6693
X223352	1	I	77.8791	C1_20927181	3.0928	12.3209
X223402	2	I	85.7042	C1_23299350	2.76758	-2.31015
X223402		III	21.3574	C3_5385684	2.32982	60.5497
X223492	2	I	82.5897	C1_22176743	2.66648	11.0642
X223492		IV	50.5938	C4_8328283	2.71324	9.47159
X223498	2	IV	85.0727	C4_17429322	2.33007	31.6705
X223498		V	61.6414	C5_16814354	3.37921	-36.8053
X223499	2	II	29.0924	MSAT2.18	2.42902	21.0055
X223499		IV	42.6379	MSAT4.17	2.42234	15.1399
X223500	1	III	50.7164	C3_9623868	2.12143	11.0453
X223501	1	IV	81.5519	C4_16575152	2.90601	-15.269
X223519	1	I	82.0275	C1_22101223	2.0171	-54.1182
X223527	1	IV	51.9901	C4_8664878	2.90215	6.98502
X223541	1	IV	25.8415	C4_2727033	3.33095	34.5397
X223556	1	I	85.7042	C1_23299350	2.01993	7.67355
X223576	3	I	82.8631	C1_22238945	3.22471	14.5589
X223576		II	78.6666	C2_15504760	2.15301	3.56469
X223576		IV	48.8864	C4_7846214	2.37485	11.9368
X223578	2	II	90.7491	2-18752604	2.02487	-40.4487
X223578		V	22.6078	C5_6298487	2.57303	35.1482
X223597	1	V	7.82585	C5_1835332	3.3771	6.39476
X223636	2	V	6.72791	C5_1235195	2.05676	-42.2329
X223636		V	61.6414	C5_16814354	2.54166	55.6893
X223641	3	I	82.8631	C1_22238945	3.58806	12.6206
X223641		IV	50.5938	C4_8328283	3.07631	8.11246
X223641		IV	71.774	C4_13033934	2.05232	-3.80976
X223643	1	V	87.6185	C5_24361934	2.14715	10.2082
X223675	1	I	76.6575	C1_20334612	2.40564	10.3865
X223747	1	III	87.3494	C3_19655485	2.686	17.9334
X223778	2	IV	22.7384	C4_2173404	2.35023	23.5834
X223778		V	54.1278	C5_15620837	2.70138	-20.8063
X223830	2	IV	11.512	C4_968922	2.17595	25.6219
X223830		V	95.0471	C5_25782442	2.55963	-22.6824
X223905	1	I	51.2751	C1_12438806	2.21772	24.7912
X223907	2	I	82.5897	C1_22176743	2.04881	10.096
X223907		IV	71.774	C4_13033934	2.12761	-5.54304
X223909	1	IV	23.2381	C4_2323396	2.14558	15.9241
X223938	1	I	82.0275	C1_22101223	2.52302	7.66301
X224033	1	I	83.4361	C1_22569225	3.08596	14.7056
X224322	1	I	77.3827	NGA128	3.08782	12.5151
X224521	1	III	32.9281	C3_8116100	2.17585	-4.41292
X224523	2	II	32.9484	C2_6122052	2.12837	-26.9471
X224523		III	93.0184	C3_20092575	2.05538	24.0386
X224524	1	II	27.4216	C2_2145745	3.38881	-26.3556
X224526	1	II	90.7491	2-18752604	3.47234	-12.2523
X224527	1	II	90.7491	2-18752604	2.86665	-15.4474
X224528	1	IV	2.51176	C4_262249	2.57971	-23.8608
X224529	1	V	32.2564	C5_8885932	2.26807	29.4556
X224530	1	III	71.8551	C3_17176464	2.2731	13.771
X224532	1	I	88.2532	C1_23883532	3.33376	11.3798
X224534	2	I	82.5897	C1_22176743	2.27412	17.1845
X224534		III	5.81933	C3_1332512	2.00821	15.3669
X224538	1	V	67.4307	C5_17830017	2.02327	9.46233
X224539	1	IV	55.282	C4_9410643	2.00205	13.5051
X224540	2	II	15.9136	C2_1290036	2.9035	-11.5734
X224540		II	55.5513	C2_9820793	3.02453	-3.79809
X224541	2	IV	55.7383	C4_9782592	3.82671	19.1033
X224541		IV	81.5519	C4_16575152	2.07854	-8.03423
X224542	3	I	82.8631	C1_22238945	2.0571	-9.53151
X224542		III	19.43	C3_5104500	4.9569	12.2475
X224542		III	94.5709	C3_20457147	2.02555	11.8658
X224543	1	II	27.4216	C2_2145745	3.26866	-15.7021
X224544	1	III	47.7482	C3_9501499	4.17265	16.5239
X224546	2	I	77.3827	NGA128	2.47965	13.9178
X224546		IV	50.5938	C4_8328283	2.87808	11.3893
X224571	1	IV	82.4662	C4_16735445	3.00166	-14.5577
X224574	4	II	2.85995	C2_271096	2.3029	-8.5373
X224574		IV	41.7875	C4_7128974	4.57276	-13.1915
X224574		V	11.2667	C5_3132339	2.08035	-9.25645
X224574		V	96.2775	C5_26080917	2.04099	-8.72892
X224586	1	V	81.5812	C5_22018838	3.48953	19.4968
X224599	1	V	11.2667	C5_3132339	4.28097	-23.6712
X224600	3	I	26.5676	C1_7453099	2.76824	25.8461
X224600		I	104.387	C1_26318713	2.39341	-3.67602
X224600		IV	14.2021	C4_1176417	2.40225	-21.0743
X224609	2	I	82.5897	C1_22176743	3.15488	11.9125
X224609		IV	50.5938	C4_8328283	2.70425	8.59621
X224627	1	II	88.2556	2_18253446	2.33891	40.4993
X224631	1	IV	69.4609	C4_12178057	2.66236	-45.0876
X224633	1	IV	55.282	C4_9410643	3.36913	-17.1161
X224635	1	V	86.1878	C5_23770825	2.06013	58.8277
X224638	1	IV	23.2381	C4_2323396	2.5095	62.7279
X224644	1	I	99.3765	C1_25904559	2.77821	10.8612
X224669	1	IV	55.3328	C4_9706831	2.37062	-24.4024
X224670	1	IV	48.8864	C4_7846214	3.85897	16.5094
X224788	1	I	77.3827	NGA128	2.91051	12.3846
X224790	1	I	113.036	NGA692	2.64362	23.1693
X224792	1	I	35.0339	C1_9358075	2.09819	-12.5599
X224794	2	I	99.3765	C1_25904559	3.32912	10.8438
X224794		IV	15.4391	C4_1295996	4.32698	16.5025
X224795	1	V	62.1505	C5_16937216	2.51002	75.6709
X224797	2	III	48.0265	C3_9512024	3.16519	39.5144
X224797		IV	39.4235	C4_6836299	4.21054	21.3931
X224809	1	IV	63.2289	C4_11274696	2.20125	-26.787
X224813	2	I	82.5897	C1_22176743	3.02123	10.9333
X224813		IV	50.5938	C4_8328283	2.71432	8.37097
X224817	1	I	115.146	C1_29477011	2.89057	8.42966
X224819	2	I	50.5672	C1_12259925	2.56501	49.0089
X224819		IV	1.88722	4_208623	2.1714	-39.9144
X224841	1	V	27.8235	C5_8001543	2.33543	15.4821
X224843	2	III	107.374	C3_22582981	3.02044	-9.89075
X224843		IV	85.0727	C4_17429322	2.57873	11.71
X224849	1	IV	55.7383	C4_9782592	2.54006	-34.6478
X224859	1	V	94.598	C5_25708060	3.00888	-11.9525
X224861	2	I	85.8718	C1_23318972	2.5259	10.3664
X224861		IV	41.0895	C4_7070221	2.13154	8.04741
X224881	2	II	90.2612	C2_18708968	2.57279	-14.1065
X224881		IV	55.3328	C4_9706831	2.5497	19.3729
X224883	1	I	83.4361	C1_22569225	3.24532	14.9622
X224896	2	II	15.9136	C2_1290036	3.95491	30.2901
X224896		IV	30.157	C4_3312521	4.83762	43.0282
X224898	1	IV	69.4609	C4_12178057	2.06575	20.008
X224907	1	V	62.2662	5_16964745	2.92414	18.7014
X224908	2	I	82.5897	C1_22176743	2.16952	9.89574
X224908		IV	41.0895	C4_7070221	2.07541	5.80708
X224910	2	I	24.7036	C1_7194849	3.27982	-25.6318
X224910		V	82.7402	C5_22447047	3.04593	-23.2205
X225362	1	IV	0.62381	C4_109134	2.92732	26.752
X225383	1	I	51.2751	C1_12438806	2.2409	24.0473
X225387	2	II	15.9136	C2_1290036	2.01877	-10.8626
X225387		V	86.3971	C5_23889174	2.9891	14.1225
X225402	2	I	85.3642	C1_23275819	2.50733	19.9618
X225402		III	25.3803	C3_6736628	2.16107	-17.3619
X225446	2	IV	50.8243	C4_8440609	2.21532	-15.1757
X225446		V	94.1351	C5_25565750	2.904	-17.8306
X225448	3	I	12.1287	C1_3890327	4.40553	18.1721
X225448		II	61.6315	C2_11626513	6.49026	-22.4306
X225448		V	45.6372	C5_14008805	4.79121	17.5185
X225481	2	IV	30.157	4_4804292	4.14116	24.1237
X225481		V	81.9177	C5_22059736	2.53384	-17.2311
X225486	1	I	82.8631	C1_22238945	4.9232	-49.7092
X225516	6	I	19.7086	C1_6109358	2.61685	30.2627
X225516		I	92.7868	C1_24727113	2.68618	26.2022
X225516		II	56.546	C2_10046161	2.68959	-24.392
X225516		IV	7.06049	C4_644179	2.44206	26.0042
X225516		IV	69.6217	C4_12244569	15.1372	65.738
X225516		V	36.5656	C5_9417299	2.42813	-18.8456
X225548	2	IV	54.177	C4_9107125	2.61337	12.428
X225548		IV	78.4567	4_15087654	2.60399	-11.1445
X225858	1	V	7.40173	C5_1543299	4.7155	-38.696
X225860	3	III	87.3494	C3_19655485	2.08134	-13.3927
X225860		IV	82.4662	C4_16735445	2.17574	9.04299
X225860		V	82.5673	5-22414510	2.70933	-15.1443
X225862	1	V	11.158	C5_3069342	3.91629	40.5777
X225863	1	V	36.5656	C5_9417299	2.1214	-50.766
X225867	4	I	11.9384	C1_3868089	7.06687	35.5349
X225867		I	82.8631	C1_22238945	2.79143	-19.7309
X225867		II	30.4715	C2_4158127	2.17923	17.382
X225867		III	92.1319	C3_20004307	2.84359	25.4153
X225882	2	IV	24.0628	C4_2501103	2.71557	11.772
X225882		V	42.0455	C5_11847825	4.21741	-9.9492
X225884	2	III	47.7482	C3_9501499	2.42414	5.20616
X225884		III	65.9708	C3_15889983	2.18479	-7.30388
X225885	1	IV	45.9003	4_7448542	2.58398	38.1552
X225892	1	V	15.9165	C5_4285595	3.34945	11.0259
X225895	3	I	83.4361	C1_22569225	2.85926	14.9666
X225895		IV	50.5938	C4_8328283	2.33362	13.5546
X225895		V	27.7987	C5_7957606	2.00076	7.89941
X225896	3	III	24.1828	C3_6231641	2.34512	-12.6914
X225896		III	104.795	C3_22490170	2.00901	-11.2584
X225896		IV	25.8415	C4_2727033	3.23062	-14.161
X225900	1	IV	33.3595	C4_5538105	4.10411	-6.01315
X225912	2	III	50.7164	C3_9623868	2.74843	13.8644
X225912		IV	25.8415	C4_2727033	2.31018	12.87
X225923	1	III	21.1959	C3_5382797	3.56459	7.12488
X226047	1	V	66.9285	C5_17675844	2.54494	-22.6945
X226065	1	I	50.3945	C1_12245075	2.6246	-35.395
X226070	1	II	11.8959	C2_805047	2.34296	27.3893
X226083	4	II	4.22029	2_311554	2.15711	11.0181
X226083		III	93.5379	C3_20316245	4.74258	-16.4829
X226083		IV	82.4662	C4_16735445	2.28444	10.5775
X226083		V	82.0679	C5_22259506	3.45156	-14.758
X226091	1	IV	73.3993	C4_13766298	2.84392	-33.6119
X226246	1	IV	49.0724	C4_7920219	2.22528	6.25259
X226260	3	II	15.9136	C2_1290036	2.07412	28.438
X226260		III	42.2632	C3_8916208	2.61463	32.9843
X226260		IV	30.157	4_4804292	2.8007	28.2009
X226272	1	III	27.7571	C3_7316050	5.76844	20.1708
X226280	1	IV	50.2767	C4_8296688	3.07407	7.35499
X226281	1	I	70.629	C1_19073264	2.62297	-14.6128
X226295	2	II	63.1013	C2_11975142	2.25625	4.08691
X226295		IV	2.312	C4_224275	2.27804	-98.5231
X226843	1	IV	22.5721	4_2126308	3.21948	-28.654
X226850	1	I	85.8718	C1_23318972	2.04404	9.54004
X226865	2	I	82.5897	C1_22176743	2.07046	12.9292
X226865		IV	50.5938	C4_8328283	3.62394	14.3624
X226880	1	IV	82.4662	C4_16735445	4.76417	-8.71577
X226901	1	I	51.2751	C1_12438806	2.4562	17.1814
X226916	2	III	52.2619	C3_9793997	3.39817	-5.99923
X226916		IV	90.4435	MSAT4.30	4.03181	-8.6442
X226917	1	IV	48.8864	C4_7846214	2.82417	12.334
X227270	1	I	12.7112	1_3941506	2.23152	-0.0576762
X227274	2	IV	50.8243	C4_8440609	2.24151	8.69099
X227274		IV	87.1564	4-17608717	3.33274	-10.0048
X227280	1	IV	55.3328	C4_9706831	3.29527	17.9671
X227281	2	I	82.8631	C1_22238945	2.28122	-44.5412
X227281		IV	51.5497	C4_8603815	4.19447	-60.4932
X227283	1	V	60.3897	C5_16605985	2.78676	11.8354
X227284	1	I	85.8718	C1_23318972	4.26593	20.2483
X227289	1	IV	71.5199	4_12900428	2.13945	-18.6225
X227298	1	III	50.7164	C3_9623868	4.70456	15.646
X227299	3	III	41.9922	C3_8863210	2.45473	19.719
X227299		IV	23.2381	C4_2323396	2.13696	-20.2851
X227299		V	58.2667	C5_16348883	2.65678	20.6288
X227307	1	V	75.0367	NGA129	2.29912	11.6539
X227308	2	IV	50.5938	C4_8328283	3.53276	10.2212
X227308		IV	83.3364	C4_17129502	3.64823	-10.63
X227320	1	III	75.5104	C3_18158153	2.21157	-8.90525
X227322	3	I	80.6556	C1_21736129	2.23377	-35.304
X227322		II	86.3298	C2_17291703	10.5346	88.2446
X227322		IV	45.9003	4_7448542	3.02343	-42.0483
X227345	2	III	21.8605	C3_5457918	3.38142	18.9176
X227345		V	93.7314	C5_25459575	3.58289	-30.8019
X227353	1	I	83.4361	C1_22569225	3.95078	12.5023
X227358	1	V	93.051	C5_25407678	2.46743	-13.708
X227363	1	IV	14.2021	C4_1176417	2.12331	-20.22
X227365	1	I	70.629	C1_19073264	4.8006	0.32819
X227366	2	I	85.8718	C1_23318972	2.96971	12.7684
X227366		II	46.9449	C2_8417083	3.0014	13.5448
X227367	1	I	35.0339	C1_9358075	3.63277	43.1493
X227387	1	III	64.1324	C3_15011896	4.3014	-132.256
X227391	2	I	35.5203	C1_9583475	2.56713	15.0159
X227391		II	88.2556	2_18253446	3.28399	-9.77036
X227582	1	V	86.1878	C5_23770825	2.36737	-33.735
X227588	2	II	89.8866	C2_18631639	2.15048	13.3244
X227588		IV	40.3739	ICE7	5.03118	-20.763
X227601	1	I	79.7935	C1_21578242	3.02826	80.1736
X227606	2	IV	2.51176	C4_262249	6.75778	-35.6193
X227606		IV	83.0157	C4_16947346	3.25875	-31.898
X227610	1	IV	62.9284	C4_11028384	3.52148	-56.2091
X227613	3	I	92.7868	C1_24727113	2.27089	24.6198
X227613		II	56.546	C2_10046161	2.915	-26.1428
X227613		IV	73.8178	C4_13960693	2.63802	57.3395
X227631	2	I	102.458	1_26278413	4.6127	12.5161
X227631		II	17.2035	C2_1445535	2.62189	15.8011
X227632	3	IV	61.8952	C4_10656569	3.06938	-12.6598
X227632		V	59.2465	C5_16500156	2.62961	5.78205
X227632		V	93.7314	C5_25459575	2.02128	-9.17324
X227638	2	III	71.2564	C3_17131928	2.01185	14.016
X227638		IV	81.5519	C4_16575152	3.57705	11.7352
X227655	3	II	83.27	C2_16905902	2.61365	-16.1525
X227655		III	41.4721	C3_8679453	2.96206	-17.4057
X227655		IV	30.157	C4_3312521	2.73852	-16.6516
X227672	1	V	26.4054	ICE5	2.02322	28.2606
X227710	1	I	76.9364	C1_20532842	3.4914	130.518
X227715	1	V	52.4063	C5_15276554	2.22424	-19.3275
X227724	1	I	112.577	C1_28791009	3.2805	6.45216
X227761	1	IV	23.2381	C4_2323396	2.97768	89.0457
X227767	2	V	53.1429	C5_15416562	2.71055	-20.6325
X227767		V	81.2614	MSAT5.13	3.67399	37.5814
X227769	2	IV	23.2381	C4_2323396	2.19241	60.0487
X227769		V	54.1278	C5_15620837	2.46657	-53.1708
X227806	1	IV	23.2381	C4_2323396	2.74235	62.0828
X227816	1	II	90.2612	C2_18708968	3.08401	-29.7462
X227902	1	I	50.5672	C1_12259925	3.36591	24.623
X227923	1	I	115.671	C1_29499087	4.10008	-48.362
X227951	1	V	28.8711	C5_8350672	2.2932	112.856
X227960	1	II	6.42772	C2_376511	3.03248	42.789
X227973	1	III	82.4638	C3_18864843	2.04345	-2.47547
X228004	2	IV	23.3304	C4_2369230	3.56852	59.1614
X228004		V	74.2719	C5_19926693	3.14123	-39.287
X228008	1	I	111.375	C1_28480066	2.72019	0.296392
X228070	1	I	25.4003	C1_7254045	2.35207	15.7632
X228078	1	IV	1.88722	4_208623	2.43316	25.182
X228085	3	III	60.1518	C3_11020079	3.29375	15.1048
X228085		IV	15.4391	C4_1295996	5.07217	-17.8527
X228085		V	99.204	MSAT5.18	2.28615	10.1033
X228112	1	IV	25.8415	C4_2727033	3.21784	-15.7235
X228139	2	II	91.8198	C2_19077394	2.98831	6.89574
X228139		IV	69.6217	C4_12244569	2.96645	-12.1727
X228158	1	V	60.3897	C5_16605985	2.20954	13.6126
X228162	1	V	91.2863	5_25301310	2.02172	-28.201
X228166	1	IV	48.8864	C4_7846214	2.73208	17.1593
X228176	2	II	11.1867	C2_653473	2.68486	-12.6981
X228176		V	87.6185	C5_24361934	2.07624	12.3471
X228246	1	IV	2.51176	C4_262249	2.32075	-17.9658
X228251	3	IV	23.2381	C4_2323396	3.4314	32.9513
X228251		V	11.158	C5_3069342	2.42942	24.2942
X228251		V	58.7551	5_16368524	2.93539	-22.8083
X228281	1	I	86.3751	C1_23423667	2.16702	-50.1832
X228287	1	IV	8.3972	C4_685822	2.18383	20.8687
X228293	1	II	87.6949	C2_18135222	3.9609	39.7121
X228315	2	II	17.5653	C2_1470766	3.43887	-33.2813
X228315		IV	5.3733	MSAT4.8	2.8433	-32.1918
X228369	3	III	21.8605	C3_5457918	2.07791	18.8887
X228369		IV	1.88722	4_208623	6.16977	32.3512
X228369		V	95.0471	C5_25782442	3.83275	-25.0954
X228372	1	III	49.7994	C3_9623043	2.04268	80.3987
X228374	1	V	97.7497	5_26121185	2.32021	-27.1536
X228384	1	V	79.8706	C5_21435322	2.52474	-61.818
X228387	2	I	86.3751	C1_23423667	2.04531	10.8964
X228387		III	68.2009	C3_16681121	3.44002	-11.5159
X228393	1	IV	62.2501	C4_10806777	2.64398	-45.6834
X228411	2	I	116.823	C1_29789967	2.04546	-21.4503
X228411		III	8.2509	C3_1982523	2.89212	25.5529
X228414	1	V	86.3971	C5_23889174	2.36354	9.73075
X228425	2	III	42.2632	C3_8916208	3.59696	-62.6829
X228425		IV	42.6379	MSAT4.17	3.13001	-57.831
X228530	1	I	41.8088	C1_10238815	2.67907	-29.3549
X228548	3	IV	63.2289	C4_11274696	2.17202	-54.8353
X228548		V	44.9406	C5_13792589	3.71419	47.3946
X228548		V	67.4307	C5_17830017	2.46755	-25.4007
X228572	1	II	89.8866	C2_18631639	3.00488	2.87003
X228583	1	IV	23.2381	C4_2323396	2.88267	81.7428
X228587	2	I	30.7815	C1_8564912	2.22534	67.7941
X228587		IV	38.8178	C4_6811382	4.88261	70.4459
X228613	2	I	77.3827	NGA128	2.04166	11.7016
X228613		V	93.7314	C5_25459575	2.86066	9.90431
X228630	3	IV	53.5945	C4_8950150	2.63262	-13.4125
X228630		IV	81.3292	C4_16549704	2.32399	13.4244
X228630		V	94.822	C5_25752651	2.28991	-19.0244
X228648	2	IV	63.2289	C4_11274696	2.06696	-11.8596
X228648		V	63.8593	C5_17519772	4.2434	-14.8234
X228650	3	II	24.0028	C2_2008263	2.31131	37.2983
X228650		IV	34.0026	C4_5616261	2.07098	-40.2467
X228650		V	70.7587	C5_18756645	2.06947	-36.0628
X228773	1	V	75.5313	C5_20250252	4.47267	75.1984
X228809	3	IV	22.5721	4_2126308	4.87095	-24.7965
X228809		IV	50.8243	C4_8440609	3.64959	10.6168
X228809		IV	75.4353	C4_14500253	2.01855	-14.5076
X228885	2	I	96.7135	C1_25589166	3.21862	6.44178
X228885		IV	82.4662	C4_16735445	2.25488	-5.55004
X228897	1	II	90.2612	C2_18708968	2.84081	-10.2056
X228898	1	V	92.5863	C5_25341145	3.09583	-10.6703
X228900	1	I	108.075	C1_27090386	2.42471	-2.69319
X228905	2	I	82.5897	C1_22176743	2.40161	9.66674
X228905		IV	50.5938	C4_8328283	2.37017	7.06003
X228908	3	II	93.9039	C2_19520837	2.13882	20.5092
X228908		III	66.5207	C3_16001979	3.01972	21.4895
X228908		V	73.8118	C5_19731984	3.82056	24.7915
X228911	1	II	32.9484	C2_6122052	3.12022	-32.8912
X228912	3	III	30.8936	C3_7916975	2.05706	-6.27798
X228912		III	57.6725	C3_10531612	4.11848	23.4063
X228912		V	97.7497	5_26121185	2.38527	21.9364
X228918	1	IV	62.9284	C4_11028384	2.32058	-44.8172
X228919	1	III	92.5736	C3_20046629	2.5028	-76.6863
X228928	1	V	92.3126	C5_25302147	2.04864	-8.87659
X228939	1	V	93.7314	C5_25459575	2.39277	-31.1845
X228945	1	V	92.3126	C5_25302147	3.72924	-24.9716
X228978	1	IV	70.4151	C4_12642999	2.76073	25.8665
X228980	1	I	82.8631	C1_22238945	2.26574	7.99349
X228991	2	III	93.0184	C3_20092575	4.43397	16.1902
X228991		IV	34.0026	C4_5616261	2.17811	3.21733
X228994	1	V	92.3126	C5_25302147	2.49867	-46.6719
X228995	2	III	6.21926	C3_1426723	3.19032	2.49152
X228995		IV	2.51176	C4_262249	2.08658	-24.9459
X229010	2	I	109.162	C1_27386186	3.78956	-24.5466
X229010		IV	8.3972	C4_685822	4.13752	13.0966
X229018	2	II	24.0028	C2_2008263	2.55215	33.3404
X229018		V	91.2863	5_25301310	2.73638	-37.3693
X229073	1	I	83.4361	C1_22569225	3.39132	15.8026
X229074	2	III	50.7164	C3_9623868	2.68607	18.4563
X229074		IV	44.8905	C4_7257361	2.55981	15.2579
X229105	2	V	46.0218	C5_14092297	2.04396	26.1389
X229105		V	95.0471	C5_25782442	4.61864	-40.3459
X229113	1	V	67.4307	C5_17830017	2.50551	-7.36039
X229124	1	I	85.8718	C1_23318972	2.72883	-47.9158
X229153	2	I	82.5897	C1_22176743	2.43495	14.6408
X229153		IV	51.5497	C4_8603815	2.05437	15.9595
X229154	3	II	24.0028	C2_2008263	2.17163	-55.5322
X229154		IV	2.73765	C4_284743	2.31986	-58.0533
X229154		IV	94.4496	C4_18349512	2.02771	-55.8301
X229155	1	III	65.9708	C3_15889983	3.45852	23.745
X229158	2	V	44.9406	C5_13792589	2.2865	11.7267
X229158		V	93.9594	C5_25538680	2.88498	-13.5998
X229164	1	IV	55.3328	C4_9706831	2.61797	-31.5611
X229186	2	IV	22.0809	C4_1752869	2.15482	-8.89504
X229186		IV	70.6872	C4_12794423	3.57517	13.6874
X229268	2	III	50.7164	C3_9623868	5.59893	21.769
X229268		IV	41.4688	4-7077771	2.11596	15.9293
X229277	2	I	66.4329	1_18040860	3.85884	-52.8395
X229277		V	73.2005	C5_19219500	3.44567	-67.9992
X229947	1	III	78.3776	C3_18563321	2.00903	42.3841
X229954	2	II	28.427	C2_2257106	3.8594	-25.7023
X229954		IV	23.0574	C4_2283992	4.19438	20.2873
X230886	1	III	49.7994	C3_9623043	2.10563	26.6777
X231005	2	III	83.2366	C3_18971527	2.09326	9.6284
X231005		IV	23.2381	C4_2323396	4.08436	-18.3531
X231069	2	IV	68.8016	Msat4.19	2.72885	-44.0927
X231069		V	61.9882	C5_16899584	3.05613	50.2562
X231096	2	IV	42.6379	MSAT4.17	2.92263	57.6096
X231096		V	26.0674	MSAT5.14	2.86326	-24.2863
X231100	2	IV	23.2381	C4_2323396	3.5911	-31.8807
X231100		V	58.7551	5_16368524	2.36416	20.9281
X231124	1	IV	1.88722	4_208623	3.98717	23.7118
X231138	1	IV	23.2381	C4_2323396	4.24769	60.173
X231145	1	II	90.7491	2-18752604	2.20176	33.1559
X231170	1	IV	55.282	C4_9410643	2.17583	-19.8288
X231189	1	IV	25.8415	C4_2727033	5.76836	-136.566
X231191	1	IV	55.7383	C4_9782592	2.07507	-17.5277
X231194	2	I	113.532	C1_28971592	2.04276	8.93589
X231194		IV	94.4496	C4_18349512	2.38553	-9.55121
X231210	1	I	82.8631	C1_22238945	3.16031	-14.3118
X231211	1	V	46.8938	C5_14212876	2.78507	-8.08128
X231212	1	IV	17.616	C4_1599938	2.75043	-52.8375
X231233	1	III	50.7164	C3_9623868	2.99413	29.2854
X231248	2	III	37.7829	MSAT3.6	2.99201	-46.4265
X231248		IV	62.2501	C4_10806777	2.79839	37.9021
X231251	3	III	42.2632	C3_8916208	2.93566	-66.3084
X231251		IV	2.51176	C4_262249	2.69081	-65.3216
X231251		V	60.3897	C5_16605985	2.69354	70.5061
X231255	1	III	23.7852	C3_6011884	2.00955	65.7144
X231325	1	V	41.3232	C5_10556816	3.658	24.5557
X231326	2	III	15.5355	C3_4075519	2.47862	2.4696
X231326		V	18.6412	C5_5096305	3.38299	5.96286
X231350	2	IV	63.9057	4-11325921	2.00969	-25.0953
X231350		V	11.158	C5_3069342	2.95049	-24.7189
X231386	1	III	38.0436	MSAT3.5	3.83574	-73.8699
X231399	2	I	74.7894	C1_19856381	2.5963	12.7213
X231399		IV	1.88722	4_208623	3.94088	16.8986
X231407	1	I	83.4361	C1_22569225	3.4494	25.0943
X231419	6	I	16.4255	C1_5157747	3.09689	15.376
X231419		II	55.5513	C2_9820793	9.2402	-22.8416
X231419		III	45.5579	C3_9339676	2.56504	7.76553
X231419		III	69.1552	C3_16860212	3.40416	13.2399
X231419		V	11.965	C5_3499022	3.70865	14.991
X231419		V	93.9594	C5_25538680	11.8657	27.0684
X231576	4	I	80.6556	C1_21736129	2.89119	-47.054
X231576		III	7.54933	C3_1646322	3.21132	6.90827
X231576		III	63.6491	C3_14093267	2.14687	-38.9614
X231576		IV	25.8415	C4_2727033	2.17263	-53.8021
X231590	1	V	75.5313	C5_20250252	3.10711	16.8425
X231652	3	III	21.8605	C3_5457918	2.65711	-24.6821
X231652		V	62.2662	5_16964745	2.0481	-14.7277
X231652		V	93.9594	C5_25538680	3.16996	21.634
X231654	1	II	70.1099	2_13148965	2.69168	26.2247
X231655	1	V	87.6185	C5_24361934	2.08281	-42.5862
X231656	1	V	77.877	C5_20929009	2.11096	-43.4583
X231657	2	I	80.9955	C1_21981092	4.31236	7.89608
X231657		IV	62.9284	C4_11028384	2.44672	-5.77244
X231664	2	II	2.85995	C2_271096	2.65526	27.3509
X231664		IV	14.2021	C4_1176417	3.75617	12.4713
X231674	1	I	35.0339	C1_9358075	3.09896	280.649
X231675	2	V	11.158	C5_3069342	2.26019	41.3491
X231675		V	54.1278	C5_15620837	3.83636	-53.0673
X231685	2	IV	23.2381	C4_2323396	3.25462	47.7715
X231685		V	58.7551	5_16368524	2.52451	-31.3611
X231690	1	I	82.8631	C1_22238945	3.02223	-31.1916
X231711	2	II	75.0138	C2_14265778	2.43858	-27.9556
X231711		IV	50.5938	C4_8328283	2.8463	-29.0805
X231719	1	I	77.6324	C1_20681328	3.36988	10.7861
X231721	1	IV	53.07	C4_8853429	2.76847	20.36
X231754	1	I	82.2209	C1_22174649	2.24375	2.65778
X231755	1	II	32.9484	C2_6122052	2.06917	-13.6253
X231785	3	I	82.2209	C1_22174649	2.00992	13.2482
X231785		III	50.7164	C3_9623868	3.31246	16.9747
X231785		IV	41.7875	C4_7128974	2.05921	11.617
X231796	2	III	35.4391	C3_8440916	5.17441	-84.4367
X231796		III	64.1324	C3_15011896	2.56425	32.7723
X231799	4	III	45.5579	C3_9339676	2.05887	-55.3168
X231799		IV	30.157	C4_3312521	2.96636	-62.4848
X231799		IV	94.4496	C4_18349512	2.38071	-58.24
X231799		V	28.166	C5_8040504	2.02264	22.2285
X231804	1	IV	87.3988	C4_17722374	2.40704	-16.5343
X231816	1	IV	2.312	C4_224275	3.36576	-32.6831
X231827	1	IV	51.5497	C4_8603815	2.3473	-19.3461
X231879	2	I	76.9364	C1_20532842	3.31827	14.1575
X231879		II	89.9117	2_18701082	2.95246	-14.2354
X231884	2	III	99.6538	C3_20627042	3.21916	94.1618
X231884		V	79.8706	C5_21435322	4.2906	62.3129
X231925	1	III	42.2632	C3_8916208	2.23656	-51.9423
X231927	1	V	82.7402	C5_22447047	2.29479	-15.8015
X231928	1	III	75.076	C3_17942649	2.35176	-1.16894
X231947	3	I	99.7425	C1_26026938	2.23894	8.79759
X231947		II	52.5997	2_9256494	3.58686	5.57874
X231947		III	83.5979	3_19077246	2.10823	7.19338
X231988	2	III	90.0411	3_19930733	4.32422	-34.0917
X231988		IV	83.0157	C4_16947346	2.49801	-34.2097
X231990	1	III	48.0265	C3_9512024	2.16612	-40.8196
X231992	2	III	49.7994	C3_9623043	2.2231	18.9687
X231992		IV	25.8415	C4_2727033	2.06848	15.6246
X232017	3	IV	2.312	C4_224275	2.26181	19.4377
X232017		V	44.9406	C5_13792589	2.23058	14.4638
X232017		V	83.5915	C5_22788570	2.97513	-19.7617
X232029	1	I	94.8417	C1_25305341	2.37842	-33.0847
X232075	1	IV	55.3328	C4_9706831	2.72546	-20.0248
X232087	3	I	50.3945	C1_12245075	2.1494	27.9333
X232087		V	27.8235	C5_8001543	3.33779	18.4898
X232087		V	99.204	MSAT5.18	3.57442	29.2785
X232093	1	IV	22.0809	C4_1752869	5.71032	76.9748
X232105	2	I	96.7135	C1_25589166	3.64436	23.2945
X232105		III	63.8116	C3_14972583	2.05542	22.0316
X232207	1	II	60.6178	MSAT2.41	2.27323	28.3105
X232219	1	IV	61.8952	C4_10656569	3.03357	34.126
X232250	1	IV	87.1564	4-17608717	2.59308	-10.6167
X232269	3	IV	22.0809	C4_1752869	4.73885	64.0471
X232269		V	68.4058	C5_17964356	2.29606	-8.41048
X232269		V	101.461	C5_26975288	2.06486	31.6891
X232447	4	III	48.0265	C3_9512024	2.18477	-31.0632
X232447		IV	2.312	C4_224275	2.66012	-33.349
X232447		IV	76.6113	C4_14641839	2.1156	-28.9289
X232447		V	60.3897	C5_16605985	2.07773	33.3796
X232527	1	I	42.4046	C1_10583233	4.24657	19.4659
X232595	2	I	82.5897	C1_22176743	2.84371	11.9885
X232595		IV	48.8864	C4_7846214	2.41589	9.98116
X232610	3	II	17.2035	C2_1445535	2.48714	21.4139
X232610		III	69.6947	C3_16890875	2.40672	-18.7091
X232610		V	28.8711	C5_8350672	2.89907	-24.7937
X232655	1	II	94.5751	MSAT2.22	3.4406	30.2341
X232665	2	IV	55.3328	C4_9706831	2.01448	-20.7817
X232665		V	93.9594	C5_25538680	2.42747	-17.8831
X232717	2	I	85.8718	C1_23318972	2.08057	11.7793
X232717		II	16.2703	C2_1364552	2.40552	-15.4108
X232734	1	IV	50.5938	C4_8328283	2.1413	-32.01
X232739	1	II	90.7491	2-18752604	3.34838	32.2185
X232921	1	IV	55.3328	C4_9706831	2.44061	23.8823
X232951	1	IV	50.5938	C4_8328283	2.2101	-21.6151
X233005	2	I	83.828	C1_22679925	2.41004	-23.6752
X233005		II	90.7491	2-18752604	2.12234	20.3854
X233008	2	II	90.7491	2-18752604	4.00008	-15.1865
X233008		IV	48.8864	C4_7846214	2.75668	18.0752
X233017	2	II	15.9136	C2_1290036	2.9907	-56.6057
X233017		II	49.6979	C2_8790002	4.08994	29.4873
X233064	1	III	62.2666	C3_11311504	2.06417	9.56173
X233088	1	IV	52.6622	C4_8848473	2.87234	-35.1899
X233111	1	III	111.108	C3_23403229	4.63754	-26.6235
X233147	1	III	8.2509	C3_1982523	2.64919	28.2634
X233152	4	II	19.4869	C2_1640814	5.20548	-31.2086
X233152		III	83.2366	C3_18971527	2.65716	16.9372
X233152		IV	81.5519	C4_16575152	2.39025	-20.1015
X233152		V	63.8593	C5_17519772	2.0516	20.2895
X233287	1	I	50.3945	C1_12245075	2.67396	-37.657
X233291	1	IV	3.61367	C4_378171	2.42496	-23.5676
X233332	2	IV	55.282	C4_9410643	2.90051	-23.4166
X233332		V	93.7314	C5_25459575	3.5971	-26.8228
X233337	1	III	14.9308	C3_3817585	2.06867	13.6432
X233344	2	II	15.9136	C2_1290036	2.51983	-14.452
X233344		II	49.6979	C2_8790002	5.55872	9.8924
X233361	1	V	63.8593	C5_17519772	5.13338	-26.2692
X233365	2	I	83.0551	C1_22362362	2.81457	-32.4264
X233365		IV	37.2091	DET1	4.07595	-37.6401
X233408	1	III	48.0265	C3_9512024	2.57515	41.0507
X233410	2	I	82.2209	C1_22174649	5.31499	-20.5593
X233410		IV	50.5938	C4_8328283	3.62351	-16.9718
X233413	2	III	45.5579	C3_9339676	3.17003	-43.308
X233413		IV	42.6379	MSAT4.17	2.39029	-35.0339
X233415	1	I	82.5897	C1_22176743	2.28376	12.6738
X233426	1	I	82.5897	C1_22176743	2.66629	12.631
X233443	2	IV	8.3972	C4_685822	2.00478	15.0665
X233443		IV	55.282	C4_9410643	3.74264	-30.0259
X233455	2	I	82.0275	C1_22101223	3.62623	8.77136
X233455		III	18.4977	C3_4988614	2.72969	8.70182
X233464	1	IV	23.2381	C4_2323396	3.94342	12.7994
X233466	1	IV	62.9284	C4_11028384	2.68312	-44.0893
X233471	1	V	75.0367	NGA129	2.73124	129.835
X233803	1	II	93.9039	C2_19520837	3.35488	67.859
X234486	1	III	45.5579	C3_9339676	3.87859	-81.8515
X234551	1	IV	1.88722	4_208623	3.58094	44.6298
X234557	1	V	42.0455	C5_11847825	2.94246	-8.08224
X234559	1	I	82.5897	C1_22176743	3.0087	16.4588
X234574	2	I	99.3765	C1_25904559	3.37365	9.65464
X234574		IV	23.0574	C4_2283992	3.85478	14.3093
X234603	3	II	8.98819	C2_584278	2.16463	20.7888
X234603		III	55.8786	C3_10157384	2.14369	17.9472
X234603		III	93.5379	C3_20316245	2.69526	-17.4387
X234607	1	II	37.431	C2_6997430	2.12217	-18.5821
X234618	3	I	114.877	C1_29408588	2.01828	26.0991
X234618		III	26.6869	C3_7046389	2.67315	-31.6876
X234618		V	80.2041	C5_21601855	3.13406	35.4249
X234623	1	I	32.2433	C1_9074224	2.0796	-117.326
X234635	2	III	62.0529	MSAT3.32	2.2976	36.0417
X234635		V	38.1347	C5_9821626	4.67744	-36.5512
X234646	1	III	96.4568	MSAT3.28	2.8386	5.76787
X234715	1	V	47.8836	C5_14723999	2.82216	11.1087
X234717	2	III	50.7164	C3_9623868	4.91889	-19.7748
X234717		IV	2.51176	C4_262249	2.46064	-17.5454
X235011	1	IV	25.8415	C4_2727033	2.59269	24.6594
X235327	1	I	59.2222	C1_16809188	2.14331	-15.5947
X235373	1	III	19.43	C3_5104500	2.0091	20.7731
X235410	2	V	44.9406	C5_13792589	3.22054	31.5456
X235410		V	66.9285	C5_17675844	2.68882	-20.4379
X235968	1	III	57.2955	C3_10435231	2.0855	17.1984
X235978	1	V	24.7382	C5_7267623	3.19416	10.7785
X236013	3	IV	2.73765	C4_284743	2.45994	-68.0057
X236013		V	11.2667	C5_3132339	2.38906	-53.1466
X236013		V	58.7551	5_16368524	2.03122	48.0685
X236605	1	IV	46.0851	C4_7508040	2.41005	12.5731
X236653	2	I	89.2348	C1_24225674	3.80545	11.708
X236653		IV	44.2484	C4_7168420	2.08208	6.98589
X236685	2	I	116.538	C1_29621807	2.10763	12.5237
X236685		V	26.0674	MSAT5.14	5.24284	16.6245
X236704	2	II	15.9136	C2_1290036	2.37712	10.7278
X236704		IV	2.51176	C4_262249	2.71819	14.8205
X236725	1	IV	56.4598	C4_10088301	2.3736	12.952
X236739	3	III	45.5579	C3_9339676	2.34792	-50.363
X236739		IV	30.157	C4_3312521	2.25807	-50.5104
X236739		V	76.3021	C5_20647561	2.29111	-10.2068
X236742	1	III	50.9324	C3_9625382	3.6666	33.2558
X236748	3	IV	23.2381	C4_2323396	2.92148	62.905
X236748		V	11.158	C5_3069342	2.08843	46.7018
X236748		V	58.7551	5_16368524	2.17269	-42.0169
X236788	2	I	82.5897	C1_22176743	3.0938	22.5797
X236788		III	50.7164	C3_9623868	3.35437	32.8982
X236807	1	III	48.0265	C3_9512024	2.50794	-62.4419
X236809	1	I	50.3314	C1_12173075	2.02499	-128.633
X236810	1	V	45.2986	MSAT5.1	3.39296	10.1364
X236819	1	IV	49.7699	4-8078388	2.04811	-39.1383
X236821	1	V	17.1208	5_4721336	2.54137	14.0872
X236829	1	I	67.7128	C1_18501704	3.91944	15.7441
X236848	1	I	85.7042	C1_23299350	4.75231	18.6656
X236876	1	I	76.6575	C1_20334612	2.20763	-2.78947
X236890	2	I	43.0548	C1_10796568	2.30099	-49.3233
X236890		III	19.2972	C3_5078027	2.67811	50.9331
X236904	1	I	49.7451	C1_11872423	3.11175	31.0811
X237125	2	I	99.3765	C1_25904559	4.05376	10.8665
X237125		IV	22.7384	C4_2173404	3.16669	13.9652
X237126	1	III	19.43	C3_5104500	5.49412	15.1217
X237129	1	V	27.7987	C5_7957606	2.8648	54.668
X237136	2	V	46.0218	C5_14092297	2.13063	38.6862
X237136		V	92.3126	C5_25302147	2.15546	-49.8426
X237168	1	I	85.8718	C1_23318972	2.40314	12.1616
X237178	1	I	88.2532	C1_23883532	2.68484	12.0893
X237193	1	I	82.2209	C1_22174649	2.73981	11.3338
X237217	1	V	64.4757	C5_17590247	3.89351	59.8893
X237218	1	IV	55.3328	C4_9706831	4.27817	15.3013
X237220	1	II	20.855	C2_1985132	4.1934	-22.9479
X237221	3	I	83.4361	C1_22569225	2.88924	8.31605
X237221		IV	50.5938	C4_8328283	3.28699	7.53335
X237221		IV	83.0157	C4_16947346	2.24856	-5.74396
X237222	2	II	11.1867	C2_653473	2.85074	12.244
X237222		V	67.4307	C5_17830017	3.45699	-9.27368
X237225	1	V	11.965	C5_3499022	3.37992	9.66886
X237234	2	I	82.5897	C1_22176743	3.22696	11.2596
X237234		IV	50.5938	C4_8328283	2.50109	7.59912
X237237	1	IV	55.3328	C4_9706831	2.11295	-27.3393
X237272	2	V	37.9137	C5_9766146	2.49553	9.33725
X237272		V	81.9177	C5_22059736	2.32545	-14.3856
X237279	2	IV	55.282	C4_9410643	3.04534	-23.7554
X237279		V	97.7497	5_26121185	2.24529	-20.3092
X237289	1	V	63.8593	C5_17519772	3.05495	81.3361
X237298	1	IV	25.8415	C4_2727033	3.96138	-12.1155
X237335	2	II	15.1165	C2_1182733	2.12249	23.3389
X237335		V	52.4063	C5_15276554	2.35135	-19.8824
X237402	1	V	81.5812	C5_22018838	2.3247	-21.4807
X237466	1	V	93.9594	C5_25538680	2.05333	-17.1791
X237486	1	IV	22.0809	C4_1752869	4.59237	-54.5509
X237543	5	III	57.2955	C3_10435231	2.16486	-13.199
X237543		IV	23.2381	C4_2323396	3.20469	26.9871
X237543		IV	71.774	C4_13033934	10.6339	38.565
X237543		V	46.0218	C5_14092297	2.25127	10.7432
X237543		V	86.3971	C5_23889174	3.86148	-19.1571
X237546	1	III	37.7829	MSAT3.6	2.83791	-20.8344
X237562	1	II	78.2805	C2_15425844	2.13697	-13.2486
X237726	1	III	50.7164	C3_9623868	2.68657	34.6205
X237771	4	IV	2.312	C4_224275	2.33003	16.9646
X237771		IV	55.3328	C4_9706831	2.05908	-17.4269
X237771		V	46.0218	C5_14092297	2.62755	12.6828
X237771		V	87.6185	C5_24361934	3.30441	-17.5512
X237772	2	IV	1.88722	4_208623	2.87258	-54.7219
X237772		V	11.2667	C5_3132339	2.2252	-58.5649
X237799	1	V	93.9594	C5_25538680	3.12617	-37.0996
X237822	1	V	38.1347	C5_9821626	2.35261	-36.8312
X237827	2	I	41.8088	C1_10238815	2.73382	-45.3248
X237827		III	42.2632	C3_8916208	4.3689	78.3658
X238126	1	IV	1.88722	4_208623	3.84446	-26.0509
X238203	1	I	51.2751	C1_12438806	2.00619	23.8897
X238243	1	V	76.3021	C5_20647561	3.43961	-28.623
X238244	1	III	41.4721	C3_8679453	2.67213	-43.0154
X238267	4	I	38.1273	NGA392	2.88167	-40.9026
X238267		IV	2.312	C4_224275	2.40815	-34.1174
X238267		IV	66.0735	4-11579700	2.22847	-33.656
X238267		V	82.7402	C5_22447047	2.29176	34.1655
X238267.trisaccharide	4	III	76.951	C3_18396211	3.40789	-34.3365
X238267.trisaccharide		IV	94.4496	C4_18349512	6.44181	-42.0556
X238267.trisaccharide		V	25.695	C5_7475652	3.68555	-64.5724
X238267.trisaccharide		V	85.6222	C5_23275152	3.82369	32.8591
X238291	3	IV	50.5938	C4_8328283	4.82653	-18.4099
X238291		IV	82.4662	C4_16735445	2.68472	10.0573
[truncated: 977 more rows]
