# Supplementary material for: Cytoplasmic genetic variation and extensive cytonuclear interactions influence natural variation in the metabolome
Source: eLife. 2013 Oct 8;2:e00776. doi: 10.7554/eLife.00776 (PMC3791467; doi:10.7554/eLife.00776)
Supplement: Figure 3—source data 1. — p values for main effect model of metabolic QTL variance using hotspot markers DOI: http://dx.doi.org/10.7554/eLife.00776.009 [file elife00776s004.xlsx]

## Sheet: Sheet1
Figure 3 - Source data 1. Single Marker ANOVA
P values for main effect model of metabolic QTL variance using hotspot markers.													158	298.143
		389	218	438	183	316	323	407	388	188	165	158	331	402	268	1755
								P-Values																	Type III Sums of Squares
	QTL	M.I.83	M.II.91	M.III.51	M.III.64	M.IV.3	M.IV.17	M.IV.23	M.IV.51	M.IV.72	M.IV.82	M.V.45	M.V.59	M.V.82	M.V.94	Maternal			QTL	M.I.83	M.II.91	M.III.51	M.III.64	M.IV.3	M.IV.17	M.IV.23	M.IV.51	M.IV.72	M.IV.82	M.V.45	M.V.59	M.V.82	M.V.94	Maternal		Residuals
Metabolite	Marker	C1_22176743	X2.18752604	C3_9623868	C3_15011896	C4_262249	C4_1416972	C4_2323396	C4_8328283	C4_13033934	C4_16735445	C5_13792589	X5_16368524	C5_22259506	C5_25538680	Maternal		Metabolite	Marker	C1_22176743	X2.18752604	C3_9623868	C3_15011896	C4_262249	C4_1416972	C4_2323396	C4_8328283	C4_13033934	C4_16735445	C5_13792589	X5_16368524	C5_22259506	C5_25538680	Maternal
z.biphenyl		0.0100609	0.260502	0.0123011	0.176898	0.996626	0.58128	0.926275	0.45576	0.446039	0.396587	0.921227	0.99218	0.159536	0.256108	7.87674e-07		z.biphenyl		572105	108373	540937	156231	1.52744	25994.3	731.368	47560.1	49649	61458	835.289	8.20516	169565	110397	2.17025e+06		2.55822e+07
xylulose.NIST		0.120848	0.216947	0.268208	0.347762	0.422922	0.928526	0.804025	0.860282	0.942685	0.414119	0.789927	0.911065	0.729672	0.208938	0.00842962		xylulose.NIST		264648	167414	134559	96713.6	70420.2	881.366	6745.57	3393.88	566.224	73138.7	7775.22	1366.63	13083.2	173395	769066		3.28073e+07
xylose.2		0.666814	0.0503864	0.163963	0.181662	0.774677	0.099795	0.0420493	0.99611	0.339931	0.0644929	0.201036	0.46063	0.000514919	0.300915	0.000107028		xylose.2		4.05121e+06	8.41912e+07	4.24672e+07	3.90963e+07	1.79078e+06	5.94564e+07	9.09372e+07	519.241	1.9929e+07	7.51092e+07	3.58189e+07	1.19052e+07	2.68907e+08	2.34243e+07	3.36291e+08		6.54412e+09
xylose.1		0.970494	0.168491	0.331919	0.491946	0.30466	0.708101	0.807841	0.818896	0.660752	0.173699	0.662862	0.132142	0.00559121	0.908687	0.00143213		xylose.1		3669.78	5.10242e+06	2.52898e+06	1.26771e+06	2.83117e+06	376081	158674	140627	516786	4.97939e+06	509954	6.10403e+06	2.08588e+07	35285	2.77295e+07		8.03319e+08
xylonolactone.NIST		0.700918	0.349702	0.361082	0.471515	0.579008	0.927038	0.551328	0.395799	0.632388	0.162408	0.390462	0.418863	0.839391	0.922361	0.00104569		xylonolactone.NIST		180750	1.07285e+06	1.0232e+06	635603	377289	10272	435051	884327	280424	2.39853e+06	904531	801394	50320.5	11635.6	1.3401e+07		3.66878e+08
xylonic.acid		0.000212197	0.559532	0.982734	0.937401	0.382274	0.0389069	0.683698	0.0377654	0.783924	0.798045	0.932815	0.950787	0.176937	0.0469601	8.19018e-08		xylonic.acid		3.09349e+06	75075.8	103.206	1359.15	168425	946504	36586.8	957821	16570.5	14428.8	1566.08	839.361	402962	875441	6.6516e+06		6.59953e+07
xylitol.563		0.233364	0.388393	0.292035	0.932702	0.812703	0.869904	0.220561	0.21081	0.837716	0.372228	0.105574	0.0109347	0.433037	0.55433	0.807281		xylitol.563		3.45984e+08	1.81033e+08	2.70319e+08	1.73311e+06	1.36453e+07	6.51937e+06	3.65638e+08	3.8155e+08	1.01958e+07	1.93763e+08	6.39354e+08	1.59099e+09	1.49537e+08	8.50177e+07	1.4463e+07		7.27883e+10
xylitol		0.372007	0.479745	0.492041	0.524175	0.713518	0.95519	0.10328	0.160987	0.427039	0.12604	0.156884	0.027056	0.510792	0.437489	0.326934		xylitol		9.23419e+07	5.78412e+07	5.46673e+07	4.69739e+07	1.56006e+07	365366	3.08489e+08	2.28119e+08	7.30771e+07	2.71904e+08	2.32671e+08	5.70164e+08	5.00764e+07	6.98301e+07	1.11381e+08		3.46567e+10
valine.TMS1x.poor.spec.quality		0.251826	0.683552	0.309777	0.447505	0.747685	0.726563	0.274639	0.688053	0.291529	0.87962	0.152439	0.717362	0.532866	0.0554902	0.953193		valine.TMS1x.poor.spec.quality		5.08174e+07	6.41772e+06	3.99041e+07	2.23004e+07	3.99675e+06	4.72312e+06	4.61753e+07	6.22634e+06	4.304e+07	885743	7.934e+07	5.06091e+06	1.50277e+07	1.4248e+08	133042		1.1565e+10
valine		0.185682	0.338192	0.253504	0.00276126	0.971341	0.599746	0.0405298	0.442888	0.461003	0.945611	0.57827	0.310675	0.865047	0.228888	0.0311173		valine		1.61995e+10	8.47173e+09	1.20502e+10	8.38632e+10	1.19029e+07	2.54062e+09	3.89622e+10	5.43493e+09	5.01613e+09	4.29165e+07	2.85133e+09	9.49433e+09	2.6637e+08	1.3383e+10	4.31822e+10		2.76189e+12
uric.acid		0.223768	0.135462	0.734742	0.77294	0.54909	0.266252	0.921259	0.726697	0.270783	0.581075	0.872365	1.43925e-06	2.45039e-05	0.465327	0.0128644		uric.acid		125379	189041	9703.07	7035.93	30350.7	104658	825.694	10325.6	102692	25744.5	2181.13	2.0409e+06	1.54999e+06	45084.9	528317		2.53089e+07
urea		0.108768	0.801869	0.00288133	0.218333	0.45068	0.448125	0.92355	0.179351	0.778405	0.159466	0.00773586	0.125434	0.539826	0.129433	1.06413e-39		urea		1.19999e+10	2.92541e+08	4.18755e+10	7.05724e+09	2.64557e+09	2.67559e+09	4.2781e+07	8.4012e+09	3.67908e+08	9.22534e+09	3.33472e+10	1.09512e+10	1.74719e+09	1.07226e+10	1.09475e+12		1.39135e+12
tyrosine		0.0770357	0.693077	0.908166	0.00117219	0.660196	0.484594	0.0281746	0.255355	0.301253	0.109172	0.474205	0.0199414	0.574353	0.0128857	0.0024446		tyrosine		7.78406e+07	3.85929e+06	329583	2.65544e+08	4.78893e+06	1.21095e+07	1.20283e+08	3.21139e+07	2.65158e+07	6.38331e+07	1.26963e+07	1.35392e+08	7.81741e+06	1.54779e+08	2.30935e+08		7.41817e+09
tryptophan		0.123058	0.629363	0.269025	0.017599	0.635566	0.125633	0.0225839	0.457582	0.896427	0.6564	0.418978	0.042246	0.82532	0.217042	0.0243978		tryptophan		3.52347e+06	343894	1.80673e+06	8.39603e+06	331581	3.47539e+06	7.74171e+06	815125	25009.9	292204	965042	6.13043e+06	71896.5	2.25465e+06	7.54037e+06		4.42015e+08
triethanolamine		0.0393426	0.473455	0.0224358	0.146856	0.965372	0.745197	0.891735	0.18108	0.945382	0.747196	0.706693	0.757627	0.888388	0.89204	0.000765398		triethanolamine		4.32374e+06	520053	5.31565e+06	2.13548e+06	1905.63	106803	18732.1	1.81402e+06	4745.39	105075	143209	96306.2	19915.8	18626	1.16682e+07		3.02827e+08
trehalose		0.827715	0.992097	0.466684	0.19458	0.874378	0.234679	0.189266	0.210647	0.14221	0.222503	0.466818	0.0654823	0.0785672	0.963026	1.0267e-07		trehalose		55363.5	114.677	619793	1.97214e+06	29216.1	1.65455e+06	2.02001e+06	1.83627e+06	2.52651e+06	1.74368e+06	619422	3.98801e+06	3.63533e+06	2511.69	3.4719e+07		3.50054e+08
trans.sinapinic.acid		0.37482	0.24003	0.0778202	0.031174	0.0993764	0.0417846	0.122135	0.564629	0.501085	0.014939	0.672204	0.567541	0.220954	0.60083	1.77273e-08		trans.sinapinic.acid		447438	784975	1.77353e+06	2.65489e+06	1.54763e+06	2.36735e+06	1.36121e+06	188322	256994	3.39418e+06	101604	185517	852099	155379	1.89889e+07		1.69919e+08
trans.4.hydroxyproline		0.12038	0.106035	0.50484	0.259637	0.936348	0.481863	0.233952	0.464774	0.0923869	0.610428	0.858824	0.948955	0.237214	0.780062	0.474508		trans.4.hydroxyproline		3.44412e+09	3.73085e+09	6.32876e+08	1.81069e+09	9.06886e+06	7.03939e+08	2.0192e+09	7.60527e+08	4.04645e+09	3.69229e+08	4.49901e+07	5.82786e+06	1.9912e+09	1.10889e+08	7.27887e+08		4.25873e+11
tocopherol.alpha		0.252929	0.143465	0.682705	0.18274	0.722164	0.262596	0.226852	0.681629	0.33856	0.587896	0.892675	0.689156	0.342917	0.917646	0.518448		tocopherol.alpha		4.36855e+07	7.16378e+07	5.57423e+06	5.93788e+07	4.2173e+06	4.19428e+07	4.88264e+07	5.61434e+06	3.05913e+07	9.79777e+06	607103	5.33744e+06	3.00433e+07	356569	1.3916e+07		9.98835e+09
threonine.2TMS		0.165533	0.580124	0.717231	0.535778	0.240356	0.420103	0.570013	0.556146	0.532547	0.525848	0.802106	0.310199	0.484694	0.962168	9.84971e-13		threonine.2TMS		2.76605e+08	4.39027e+07	1.88105e+07	5.50113e+07	1.9811e+08	9.33044e+07	4.62891e+07	4.96997e+07	5.58884e+07	5.77374e+07	9.0071e+06	1.47914e+08	7.00687e+07	322601	7.95041e+09		4.29434e+10
threonine		0.0324038	0.737283	0.656305	0.0178922	0.114544	0.817726	0.144348	0.442224	0.407891	0.118163	0.0663469	0.0181929	0.857542	0.0699405	0.0067918		threonine		3.05724e+09	7.46057e+07	1.3132e+08	3.75146e+09	1.65767e+09	3.52125e+07	1.41759e+09	3.91812e+08	4.54543e+08	1.625e+09	2.24725e+09	3.73175e+09	2.13597e+07	2.1891e+09	4.91685e+09		1.98529e+11
threonic.acid		0.665117	0.00181191	0.26885	0.00607895	0.725795	0.98171	0.805248	0.718482	0.00371916	0.141577	0.362083	0.0232964	0.371763	0.930281	0.00121122		threonic.acid		1.63919e+06	8.6502e+07	1.07145e+07	6.66612e+07	1.07602e+06	4596.24	531733	1.13677e+06	7.46489e+07	1.89657e+07	7.27483e+06	4.53969e+07	6.98635e+06	66948.2	9.32158e+07		2.61937e+09
terephtalic.acid		0.07475	0.0757564	0.0603113	0.678379	0.857858	0.170284	0.220433	0.687427	0.131889	0.0814023	0.0923567	0.358714	0.914283	0.459589	0.000674668		terephtalic.acid		2.58686e+07	2.56898e+07	2.87636e+07	1.3938e+06	259943	1.52855e+07	1.21979e+07	1.31214e+06	1.84651e+07	2.47319e+07	2.30637e+07	6.83565e+06	93885	4.43564e+06	9.54848e+07		2.42691e+09
talose		0.585165	0.391143	0.893857	0.432584	0.984758	0.65814	0.391225	0.389789	0.442432	0.670455	0.108707	0.0227057	0.224827	0.362824	0.0161669		talose		2.10548e+07	5.20031e+07	1.25739e+06	4.35432e+07	25775.6	1.3833e+07	5.19851e+07	5.23015e+07	4.17095e+07	1.27926e+07	1.82504e+08	3.69819e+08	1.04313e+08	5.8568e+07	4.1253e+08		2.11533e+10
sucrose		0.818758	0.0695882	0.336354	0.447124	0.170656	0.216633	0.824571	0.4621	0.140699	0.0254535	0.0419201	0.180996	0.855613	0.275997	8.9124e-06		sucrose		4.00834e+07	2.52729e+09	7.06621e+08	4.41579e+08	1.4374e+09	1.16823e+09	3.75111e+07	4.13185e+08	1.66267e+09	3.84306e+09	3.18091e+09	1.37001e+09	2.52753e+07	9.07638e+08	1.55687e+10		2.28618e+11
succinic.acid		0.0474803	0.163893	0.232454	0.360363	0.427188	0.289588	0.065261	0.790777	0.470002	0.666791	0.690241	0.798755	0.332036	0.718588	0.143005		succinic.acid		2.12306e+08	1.04389e+08	7.67354e+07	4.4983e+07	3.38861e+07	6.03304e+07	1.83504e+08	3.77957e+06	2.80501e+07	9.95641e+06	8.52985e+06	3.49058e+06	5.06004e+07	6.97339e+06	1.156e+08		1.60808e+10
stearic.acid		0.293685	0.132555	0.472415	0.506234	0.644174	0.520032	0.735296	0.368768	0.18497	0.171483	0.977178	0.277668	0.0831204	0.349777	0.013094		stearic.acid		1.25386e+09	2.57755e+09	5.86553e+08	5.01882e+08	2.42219e+08	4.70039e+08	1.29765e+08	9.1814e+08	2.0004e+09	2.12909e+09	928864	1.34025e+09	3.42545e+09	9.9378e+08	7.06003e+09		3.39946e+11
squalene		0.129303	0.956044	0.207851	0.053232	0.520265	0.635296	0.896024	0.625066	0.524941	0.504436	0.500792	0.21048	0.628012	0.280031	0.0459223		squalene		5.82014e+06	7655.39	4.00791e+06	9.4747e+06	1.04234e+06	567045	43037.1	602008	1.01915e+06	1.12366e+06	1.14301e+06	3.9618e+06	591807	2.94625e+06	1.01073e+07		7.54697e+08
spermidine.minor		0.444085	0.52446	0.345284	0.394128	0.111045	0.652933	0.166459	0.899493	0.369843	0.220548	0.694529	0.931415	0.367707	0.0628866	9.69498e-09		spermidine.minor		209300	144722	318456	259555	910372	72217.5	685676	5695.05	287481	537128	55072.7	2644.33	290061	1.24222e+06	1.2415e+07		1.06921e+08
spermidine		0.00175231	0.418138	0.552318	0.509681	0.212793	0.854313	0.913276	0.962238	0.144618	0.00584785	0.394687	0.327295	0.838124	0.142737	1.02452e-22		spermidine		2.98398e+07	1.96727e+06	1.05935e+06	1.30411e+06	4.66547e+06	101075	35555.5	6719.7	6.40218e+06	2.30635e+07	2.17432e+06	2.88111e+06	125121	6.46279e+06	3.40169e+08		8.97812e+08
sorbitol		0.506401	0.065144	0.109668	0.800154	0.934743	0.803727	0.533923	0.714461	0.212406	0.694476	0.0482227	0.745118	0.0499475	0.058735	0.954672		sorbitol		2.74842e+09	2.12791e+10	1.59869e+10	3.98685e+08	4.17044e+07	3.84261e+08	2.40846e+09	8.32896e+08	9.698e+09	9.59985e+08	2.44331e+10	6.57511e+08	2.40614e+10	2.23579e+10	2.00985e+07		1.86309e+12
sophorose		0.0261289	0.642489	0.125763	0.913737	0.0613486	0.23435	0.02527	0.0212614	0.260457	0.85986	0.56109	0.137097	0.00328599	0.211725	0.0429154		sophorose		7672.87	331.583	3619.5	18.0491	5415.76	2180.42	7763.3	8232.66	1951.86	47.9458	519.893	3412.15	13485	2405.06	6347.58		460661
shikimic.acid		0.131418	0.0858795	0.452653	0.171042	0.932273	0.535065	0.210693	0.74907	0.177633	0.904752	0.924307	0.905337	0.292853	0.766212	0.937877		shikimic.acid		3.2924e+10	4.27276e+10	8.13656e+09	2.70914e+10	1.04098e+08	5.54914e+09	2.26392e+10	1.4749e+09	2.62724e+10	2.06377e+08	1.30104e+08	2.0384e+08	1.59768e+10	1.27439e+09	8.75516e+07		4.31668e+12
serine.minor		0.374885	0.107451	0.522264	0.184032	0.484353	0.384003	0.33335	0.344738	0.0810518	0.732025	0.985088	0.973556	0.2141	0.981372	0.0760061		serine.minor		1.06088e+09	3.50184e+09	5.51268e+08	2.38156e+09	6.5857e+08	1.021e+09	1.26118e+09	1.203e+09	4.11627e+09	1.5781e+08	470043	1.47855e+06	2.08218e+09	733546	4.2585e+09		4.02989e+11
serine.4TMS		0.105188	0.92664	0.353427	0.0361017	0.00116296	0.408758	0.541297	0.0437157	0.492979	0.614749	0.72347	0.1921	0.187534	0.114252	0.0094487		serine.4TMS		6.24063e+08	2.00655e+06	2.04112e+08	1.04728e+09	2.54117e+09	1.61705e+08	8.83748e+07	9.69313e+08	1.11337e+08	5.99837e+07	2.96383e+07	4.03862e+08	4.123e+08	5.92869e+08	1.61241e+09		7.08894e+10
serine		0.393187	0.425568	0.354833	0.0101336	0.164132	0.939676	0.356061	0.0210429	0.426169	0.506347	0.304689	0.171734	0.472939	0.318245	0.000325451		serine		3.26437e+09	2.84226e+09	3.83399e+09	2.98945e+10	8.68476e+09	2.56119e+07	3.81443e+09	2.40185e+10	2.83488e+09	1.97635e+09	4.71985e+09	8.37871e+09	2.30554e+09	4.46222e+09	5.90332e+10		1.33938e+12
salicylic.acid		0.131195	0.0936274	0.364962	0.238416	0.896696	0.627945	0.201094	0.947187	0.306747	0.977257	0.771648	0.954851	0.524725	0.78909	0.839253		salicylic.acid		5.46106e+09	6.7436e+09	1.96252e+09	3.3267e+09	4.02547e+07	5.6103e+08	3.91344e+09	1.04773e+07	2.4988e+09	1.9406e+06	2.01154e+08	7.65424e+06	9.66777e+08	1.70878e+08	9.82621e+07		7.1517e+11
salicin		0.794577	0.204888	0.179642	0.923509	0.49863	1.54004e-14	0.893981	0.753657	0.52146	0.156428	0.863739	0.117037	0.717013	0.96727	0.163736		salicin		16920.6	402170	450710	2300.68	114350	1.62882e+07	4432.51	24581.8	102642	502910	7350.53	615578	32792.8	420.191	485566		7.4744e+07
ribose		0.432271	0.512854	0.895703	0.459529	0.304595	0.307927	0.775641	0.973398	0.889862	0.618362	0.0897108	0.0425444	0.0276798	0.917339	0.000584947		ribose		9628.3	6683.68	268.026	8539.55	16466.8	16241.1	1267.01	17.3437	299.086	3872.21	45126.6	64596	76223.9	168	188085		4.67106e+06
ribitol		0.0942534	0.0994575	0.473673	0.670796	0.546898	0.368316	0.276548	0.404159	0.127382	0.15741	0.835732	0.448417	0.210741	0.0913061	0.0108282		ribitol		3.13696e+06	3.04022e+06	572948	201519	404898	903665	1.3228e+06	776878	2.60157e+06	2.23634e+06	47946.2	641375	1.7511e+06	3.19438e+06	7.31933e+06		3.33956e+08
rhamnose.1		0.120033	0.523733	0.455182	0.581295	0.0780776	0.307542	0.445129	0.010834	0.109789	0.581332	0.0735855	0.39672	0.245331	0.0940782	0.0369035		rhamnose.1		3.3956e+06	569247	781131	425802	4.36663e+06	1.45947e+06	816613	9.1838e+06	3.59364e+06	425720	4.50337e+06	1.00624e+06	1.89288e+06	3.94084e+06	6.1382e+06		4.19087e+08
raffinose		0.0283857	0.960294	0.165579	0.00144309	0.127928	0.742322	0.865214	0.0978725	0.35565	0.220998	0.806787	0.380223	0.0531216	0.0534991	0.00221516		raffinose		1.36454e+09	698304	5.43397e+08	2.90864e+09	6.55459e+08	3.04608e+07	8.11796e+06	7.75477e+08	2.40723e+08	4.23071e+08	1.68543e+07	2.17215e+08	1.06034e+09	1.05697e+09	2.67935e+09		8.43817e+10
quinic.acid		0.140841	0.181875	0.0380105	0.215921	0.416645	0.704775	0.306722	0.203817	0.472706	0.596545	0.181666	0.0138631	0.814441	0.170934	0.690282		quinic.acid		70759	58110.9	140946	49907.3	21471.6	4667.81	34022.4	52637.3	16777.4	9114.5	58166.9	198860	1790.89	61136.4	5163.11		9.7364e+06
pyruvic.acid		0.405753	0.703271	0.756892	0.3771	0.181096	0.292209	0.122113	0.110374	0.0077075	0.440335	0.759716	0.980889	0.0482692	0.241035	0.296536		pyruvic.acid		1.14992e+09	2.4116e+08	1.59269e+08	1.29805e+09	2.98106e+09	1.84696e+09	3.9874e+09	4.25354e+09	1.19395e+10	9.90384e+08	1.55472e+08	953473	6.52406e+09	2.28933e+09	1.81409e+09		4.97685e+11
pyrrole.2.carboxylic.acid		0.561818	5.2451e-06	0.616368	0.740997	0.194082	0.225206	0.0112588	0.763866	0.202973	0.353135	0.72696	0.233338	0.0305989	0.197389	0.281652		pyrrole.2.carboxylic.acid		604519	3.85607e+07	450775	196157	3.03575e+06	2.64692e+06	1.16564e+07	162026	2.91752e+06	1.54991e+06	218908	2.55585e+06	8.45862e+06	2.99104e+06	2.08476e+06		5.3764e+08
pyrophosphate		0.856968	0.379743	0.528407	0.607298	0.112333	0.0837329	0.00143678	0.113293	0.726501	0.162547	0.895065	0.0628266	0.688061	0.436812	6.01549e-22		pyrophosphate		5.58902e+06	1.32906e+08	6.84236e+07	4.54608e+07	4.3556e+08	5.17136e+08	1.77755e+09	4.33233e+08	2.10532e+07	3.36638e+08	2.99308e+06	5.98911e+08	2.77391e+07	1.04128e+08	1.86963e+10		5.15262e+10
putrescine.CO2.adduct		0.466984	0.394193	0.666521	0.419501	0.35597	0.237325	0.0889127	0.176122	0.0302126	0.586188	0.688696	0.924757	0.0766579	0.428521	0.521448		putrescine.CO2.adduct		2.41377e+06	3.31297e+06	846670	2.97373e+06	3.8892e+06	6.37969e+06	1.32545e+07	8.36686e+06	2.15782e+07	1.35136e+06	731756	40656.1	1.43614e+07	2.86006e+06	1.87475e+06		1.36512e+09
putrescine		0.14352	0.116149	0.380934	0.243795	0.974176	0.517555	0.170689	0.812933	0.165419	0.923137	0.790467	0.981021	0.34908	0.767451	0.960679		putrescine		6.62908e+10	7.65156e+10	2.37283e+10	4.20315e+10	3.23471e+07	1.2936e+10	5.81199e+10	1.72886e+09	5.95827e+10	2.87365e+08	2.17959e+09	1.74693e+07	2.71058e+10	2.69975e+09	7.50329e+07		9.24536e+12
propane.1.3.diol.NIST		0.00175506	0.350676	0.25048	0.260653	0.941435	0.604911	0.632954	0.997489	0.305742	0.221257	0.510451	0.273017	0.642271	0.0782375	1.08359e-09		propane.1.3.diol.NIST		5.56396e+07	4.87708e+06	7.40018e+06	7.08943e+06	30177.5	1.49717e+06	1.2757e+06	55.3714	5.87535e+06	8.3865e+06	2.42354e+06	6.73148e+06	1.20693e+06	1.74292e+07	2.21258e+08		1.67457e+09
propane.1.2.3.tricarboxylate.NIST		0.396322	0.448545	0.580996	0.834933	0.477106	0.595461	0.173817	0.270724	0.936152	0.366877	0.46183	0.043372	0.933238	0.0493171	0.0385527		propane.1.2.3.tricarboxylate.NIST		1.70963e+07	1.36442e+07	7.23376e+06	1.03066e+06	1.2007e+07	6.6937e+06	4.40371e+07	2.88496e+07	152309	1.9351e+07	1.28626e+07	9.7518e+07	166559	9.23154e+07	1.02323e+08		7.10839e+09
proline		0.0158186	1.98403e-07	0.66522	0.727071	0.446808	0.386098	0.416057	0.975514	0.103504	0.956799	0.230442	0.318857	0.0694613	0.706357	0.812972		proline		3.61243e+09	1.73912e+10	1.15073e+08	7.48567e+07	3.55903e+08	4.62092e+08	4.0681e+08	578794	1.63574e+09	1.80285e+06	8.85669e+08	6.1147e+08	2.03596e+09	8.72266e+07	3.43937e+07		1.84004e+11
phytol		0.85147	0.54294	0.151956	0.473172	0.272459	0.0775946	0.372799	0.589868	0.460424	0.708563	0.00172889	0.0208537	0.0322117	0.0372074	0.0370263		phytol		2.20084e+06	2.32466e+07	1.29278e+08	3.23265e+07	7.57474e+07	1.96521e+08	4.99251e+07	1.82466e+07	3.42321e+07	8.77201e+06	6.2643e+08	3.3813e+08	2.90153e+08	2.74461e+08	2.7499e+08		1.87996e+10
p.hydroquinone		0.582003	0.585754	0.335785	0.052273	0.282136	0.814292	0.487508	0.0817664	0.651461	0.377968	0.74377	0.138781	0.805105	0.371143	1.15226e-08		p.hydroquinone		2.2465e+08	2.20211e+08	6.8759e+08	2.80907e+09	8.58851e+08	4.08894e+07	3.57477e+08	2.25627e+09	1.51267e+08	5.76747e+08	7.91855e+07	1.62985e+09	4.51206e+07	5.93489e+08	2.54924e+10		2.21937e+11
phthalic.acid		0.698942	0.291933	0.927543	0.470015	0.378316	0.683701	0.879183	0.167794	0.0202192	0.183885	0.722082	0.155322	0.288345	0.173204	0.0075227		phthalic.acid		3.41183e+07	2.53757e+08	1.88582e+06	1.19129e+08	1.7723e+08	3.78634e+07	5.26927e+06	4.35245e+08	1.24095e+09	4.03904e+08	2.88553e+07	4.62021e+08	2.57566e+08	4.24334e+08	1.64867e+09		6.82995e+10
phosphoric.acid		0.121952	0.469673	0.455554	3.995e-06	0.605843	0.0120704	0.344101	0.17817	0.418002	0.185599	0.22194	0.955326	0.00121297	0.633173	0.104559		phosphoric.acid		1.34201e+09	2.9236e+08	3.11421e+08	1.23159e+10	1.48857e+08	3.55794e+09	5.00916e+08	1.01606e+09	3.66926e+08	9.81985e+08	8.35674e+08	1.75362e+06	5.95424e+09	1.27331e+08	1.47867e+09		1.67358e+11
phenylethanol.NIST		0.79731	0.293692	0.824543	0.021652	0.764988	0.617653	0.441751	0.754911	0.369311	0.610447	0.616982	0.245478	0.497694	0.325944	0.0081461		phenylethanol.NIST		91388.6	1.53031e+06	68099	7.37026e+06	123817	345340	820550	135023	1.11805e+06	359683	346659	1.87283e+06	637533	1.33892e+06	9.813e+06		4.14907e+08
phenylalanine.TMS1x		0.624575	0.735522	0.443181	0.0155978	0.544043	0.411575	0.268176	0.180352	0.842554	0.9297	0.346492	0.7804	0.107008	0.181537	5.23068e-08		phenylalanine.TMS1x		877500	417987	2.15584e+06	2.16279e+07	1.34902e+06	2.47226e+06	4.49973e+06	6.59304e+06	144509	28506.6	3.25081e+06	284724	9.55623e+06	6.55723e+06	1.14068e+08		1.09695e+09
phenylalanine		0.53665	0.930685	0.555926	0.00299867	0.729035	0.548951	0.0556871	0.402352	0.725299	0.216941	0.900762	0.0913409	0.951071	0.00751152	0.617212		phenylalanine		1.06556e+07	211038	9.67888e+06	2.49331e+08	3.34774e+06	1.00249e+07	1.02751e+08	1.95834e+07	3.44462e+06	4.26301e+07	433728	7.98889e+07	105023	2.01726e+08	6.97056e+06		8.35377e+09
phenol		0.398959	0.843923	0.830338	0.799222	0.501386	0.111278	0.480703	0.878886	0.855638	0.231085	0.540284	0.750717	0.448054	0.55033	9.97576e-13		phenol		3.63229e+06	197668	234132	329941	2.30665e+06	1.29866e+07	2.53784e+06	118413	168788	7.33085e+06	1.91351e+06	514758	2.93784e+06	1.82015e+06	2.826e+08		1.52725e+09
pentadecanoic.acid		0.448605	0.326188	0.37089	0.902457	0.765528	0.676146	0.164781	0.26591	0.864506	0.349755	0.335201	0.0330445	0.519309	0.377694	0.78619		pentadecanoic.acid		5.911e+07	9.93033e+07	8.24594e+07	1.5449e+06	9.14884e+06	1.79521e+07	1.99118e+08	1.27562e+08	2.99494e+06	9.0057e+07	9.56641e+07	4.70854e+08	4.27393e+07	8.01409e+07	7.56885e+06		3.08034e+10
pelargonic.acid		0.283444	0.98304	0.221941	0.531129	0.830646	0.613699	0.0764039	0.0593129	0.0167582	0.492949	0.953666	0.621601	0.866625	0.279888	5.48729e-05		pelargonic.acid		2.18887e+07	8580.9	2.83977e+07	7.4529e+06	868646	4.84085e+06	5.99344e+07	6.79361e+07	1.09689e+08	8.93335e+06	64108.4	4.62802e+06	535626	2.22153e+07	3.17529e+08		5.68716e+09
palmitoleic.acid		0.195746	0.369032	0.382164	0.962661	0.537053	0.526262	0.107033	0.225473	0.883871	0.2549	0.287768	0.0597437	0.343258	0.521531	0.645145		palmitoleic.acid		4.1297e+07	1.98797e+07	1.88141e+07	53919.4	9.38053e+06	9.88738e+06	6.41846e+07	3.62358e+07	524924	3.19609e+07	2.7855e+07	8.77237e+07	2.21324e+07	1.01155e+07	5.21962e+06		7.36868e+09
palmitic.acid		0.482839	0.698198	0.805326	0.956019	0.262707	0.769849	0.802663	0.631363	0.97469	0.328054	0.944136	0.13289	0.107722	0.368227	3.6407e-07		palmitic.acid		2.30301e+07	7.02753e+06	2.83871e+06	142128	5.87408e+07	4.00047e+06	2.91856e+06	1.07619e+07	47036.3	4.47703e+07	229446	1.05931e+08	1.21426e+08	3.78844e+07	1.2629e+09		1.39952e+10
palatinitol		0.645921	0.170773	0.225944	0.829115	0.860568	0.00203136	0.00139034	0.97006	0.999141	0.847219	0.412079	0.759655	0.628839	0.803049	0.0950921		palatinitol		2527.86	22530.8	17595.8	557.744	369.381	115811	124442	16.8646	0.013882	444.419	8063.44	1120.66	2798.1	744.725	33508.1		3.58548e+06
oxoproline		0.697787	0.220401	0.140429	0.468403	0.101367	0.198629	0.100148	0.148039	0.808725	0.0568771	0.689033	0.533541	0.942118	0.74875	3.67677e-11		oxoproline		9.17995e+08	9.16354e+09	1.32758e+10	3.20278e+09	1.64092e+10	1.00854e+10	1.65276e+10	1.27798e+10	3.56699e+08	2.22052e+10	9.74934e+08	2.36096e+09	3.20881e+07	6.24497e+08	2.86916e+11		1.82294e+12
oxalic.acid		0.0354103	0.782745	0.0580323	0.866719	0.998008	0.996599	0.602806	0.436184	0.936116	0.13076	0.336	0.988607	0.892799	0.13457	7.70207e-05		oxalic.acid		2.54712e+10	4.34472e+08	2.06505e+10	1.60931e+08	35606	103796	1.54781e+09	3.46756e+09	3.67057e+07	1.30962e+10	5.29672e+09	1.16494e+06	1.03766e+08	1.28402e+10	9.16717e+10		1.71117e+12
ornithine.4TMS		0.739554	0.918402	0.00674224	0.900863	0.767175	0.0946621	0.00151228	0.32615	0.185768	0.13052	0.513441	0.504578	0.976342	0.419692	4.29509e-10		ornithine.4TMS		23265.9	2209.07	1.56405e+06	3266.24	18452.7	590659	2.15411e+06	203251	369593	483052	89946.9	93793.2	185.105	137205	8.76052e+06		6.30374e+07
oleic.acid		0.139758	0.263969	0.272327	0.91355	0.83863	0.794499	0.114666	0.227577	0.682429	0.21022	0.120965	0.0159512	0.528642	0.415031	0.335965		oleic.acid		3.00606e+06	1.71749e+06	1.65842e+06	16188.3	56966.5	93198.6	3.43253e+06	2.00464e+06	229999	2.16197e+06	3.31633e+06	8.05561e+06	545652	913504	1.27353e+06		4.11372e+08
octadecanol		0.668787	0.898476	0.825749	0.799272	0.960099	0.768468	0.518668	0.962135	0.871592	0.680979	0.318559	0.0650082	0.224238	0.23905	1.78576e-07		octadecanol		91428.3	8129.5	24206.8	32295.5	1249.96	43283	208161	1125.54	13047.9	84433.1	497645	1.71e+06	739437	693849	1.42476e+07		1.49567e+08
O.acetylserine.minor		0.00257578	0.0798932	0.0274014	0.87573	0.556785	0.442382	0.527494	0.414271	0.464288	0.200827	0.782373	0.0651407	0.0142982	0.0822746	0.000340078		O.acetylserine.minor		2.92757e+06	978323	1.5566e+06	7761.37	109644	187450	126774	211750	170103	520709	24217.2	1.08558e+06	1.92358e+06	963035	4.16186e+06		9.50453e+07
N.methylalanine		0.329739	0.295453	0.245181	0.799675	0.450386	0.81116	0.0702997	0.172155	0.75241	0.98636	0.012947	0.0162659	0.542779	0.487208	0.00313265		N.methylalanine		8.46003e+07	9.75094e+07	1.20361e+08	5.72684e+06	5.07037e+07	5.07663e+06	2.92898e+08	1.66269e+08	8.85042e+06	25989.1	5.54895e+08	5.18389e+08	3.29572e+07	4.29546e+07	7.87552e+08		2.66313e+10
naphtalene		0.181996	0.65843	0.6656	0.39435	0.491951	0.696995	0.756006	0.124567	0.480997	0.0898328	0.271088	0.828576	0.00496032	0.00210961	0.0015853		naphtalene		4.83233e+06	528796	505401	1.9647e+06	1.27838e+06	410203	261203	6.40574e+06	1.34434e+06	7.8203e+06	3.28282e+06	126824	2.16354e+07	2.59727e+07	2.74398e+07		8.101e+08
N.acetylglutamate		0.610337	0.223214	0.878293	0.137438	0.451325	0.848896	0.220299	0.423149	0.266412	0.0848293	0.0577034	0.123805	0.703386	0.133405	0.833307		N.acetylglutamate		196072	1.12246e+06	17698.8	1.67136e+06	428573	27398.2	1.13675e+06	484709	934093	2.25254e+06	2.73504e+06	1.79464e+06	109440	1.70635e+06	33432.1		2.26038e+08
N.acetyl.D.mannosamine.3		0.0431541	0.198309	0.113707	0.426475	0.709598	0.308733	0.175552	0.066933	0.742992	0.453385	0.255218	0.851057	0.399808	0.597565	1.66302e-14		N.acetyl.D.mannosamine.3		9.51263e+07	3.83371e+07	5.80453e+07	1.46262e+07	3.20472e+06	2.39788e+07	4.25224e+07	7.79871e+07	2.48441e+06	1.30004e+07	2.99725e+07	814618	1.63976e+07	6.44159e+06	1.50364e+09		6.91952e+09
N.acetyl.D.mannosamine.2		0.114929	0.193819	0.268879	0.951537	0.74383	0.264431	0.0366164	0.819374	0.72202	0.75823	0.974947	0.375632	0.602585	0.0360211	1.46999e-10		N.acetyl.D.mannosamine.2		1.40856e+07	9.55692e+06	6.91436e+06	20849.9	602883	7.04444e+06	2.4837e+07	294355	714560	534876	5566.98	4.4365e+06	1.53102e+06	2.49971e+07	2.48454e+08		1.69055e+09
N.acetyl.D.hexosamine		0.294748	0.733353	0.366041	0.89711	0.794538	0.382538	0.834118	0.0838091	0.437868	0.434969	0.937719	0.973198	0.694848	0.4509	1.73089e-20		N.acetyl.D.hexosamine		1.22272e+07	1.29048e+06	9.09599e+06	185907	754070	8.48817e+06	487620	3.34012e+07	6.6979e+06	6.78318e+06	67876.1	12549.1	1.71127e+06	6.325e+06	1.10859e+09		3.32967e+09
N.acetylaspartic.acid.2		0.350621	0.177492	0.546589	0.461587	0.59273	0.892771	0.963098	0.838557	0.80183	0.676619	0.72521	0.782199	0.939295	0.391115	0.885232		N.acetylaspartic.acid.2		2.71299e+06	5.67185e+06	1.13088e+06	1.68702e+06	890060	56504.2	6656.13	129084	195892	541080	384278	237683	18034.6	2.28978e+06	64785.8		9.31302e+08
myristic.acid		0.551916	0.763983	0.680136	0.62535	0.909455	0.254089	0.196654	0.62981	0.668772	0.370315	0.335879	0.77289	0.962082	0.386415	0.0425953		myristic.acid		2.6716e+06	680275	1.28276e+06	1.79952e+06	97581.6	9.83453e+06	1.26124e+07	1.75345e+06	1.38141e+06	6.06354e+06	6.99792e+06	628468	17052.2	5.66706e+06	3.1233e+07		2.25964e+09
monopalmitin.1.glyceride		0.618217	0.777778	0.457562	0.938025	0.296801	0.326664	0.233771	0.519537	0.0550836	0.287213	0.0111252	0.651159	0.350074	0.558027	0.213142		monopalmitin.1.glyceride		15791.1	5062.12	35102.4	384.194	69300.5	61238.1	90312.4	26379.5	235276	72115.1	414029	12996.7	55571.8	21818.4	98754.7		1.90332e+07
methionine.sulfoxide.major		0.534874	0.137059	0.227138	0.255153	0.536872	0.607111	0.24891	0.494612	0.0685462	0.196216	0.699785	0.86494	0.112608	0.835731	0.0870373		methionine.sulfoxide.major		377633	2.17429e+06	1.43289e+06	1.27162e+06	373949	259210	1.30561e+06	457468	3.26895e+06	1.64135e+06	145746	28350.7	2.47709e+06	42136.9	2.88361e+06		2.93487e+08
methionine.sulfoxide		0.505801	0.174423	0.0943615	0.566103	0.0502127	0.834381	0.853175	0.543416	0.414914	0.910235	0.758466	0.869981	0.42286	0.208838	0.256891		methionine.sulfoxide		114555	478364	726894	85172.5	997729	11303.7	8855.89	95526.1	172041	3286.39	24450.4	6927.32	166257	409444	333059		7.74349e+07
methionine		0.242832	0.165665	0.38779	0.322279	0.771885	0.909683	0.367921	0.361161	0.920891	0.478876	0.856732	0.834175	0.878992	0.814243	0.204774		methionine		5.00366e+09	7.05583e+09	2.73312e+09	3.59132e+09	3.07644e+08	4.70969e+07	2.97094e+09	3.05601e+09	3.60967e+07	1.83666e+09	1.19292e+08	1.60412e+08	8.48346e+07	2.02056e+08	5.9008e+09		1.09612e+12
melibiose		0.475018	0.0412911	0.813066	0.804498	0.0873487	0.00336159	0.00089444	0.0731258	0.478237	0.697417	0.962049	0.656175	0.518574	0.715042	1.71383e-13		melibiose		1.5278e+06	1.25437e+07	167299	183311	8.78567e+06	2.60998e+07	3.36244e+07	9.65867e+06	1.50563e+06	452348	6772.92	593123	1.24751e+06	398835	1.7812e+08		8.95957e+08
mannose		0.0332577	0.40482	0.600458	0.384005	0.19014	0.375895	0.612161	0.589649	0.550166	0.168312	0.432455	0.402663	0.0978779	0.0152417	0.0824643		mannose		2.24695e+07	3.41828e+06	1.35021e+06	3.73332e+06	8.46965e+06	3.86278e+06	1.26519e+06	1.4319e+06	1.7576e+06	9.36747e+06	3.03495e+06	3.44983e+06	1.35417e+07	2.92573e+07	1.49121e+07		1.47355e+09
mannonic.acid.NIST		0.0877259	0.539547	0.119373	0.765096	0.0934354	2.99949e-11	0.0357174	0.703379	0.406395	0.999801	0.940306	0.99718	0.250833	0.413396	3.46464e-15		mannonic.acid.NIST		117540	15109.2	97702.7	3582.26	113431	1.90965e+06	178252	5817.77	27686.2	0.00249864	224.981	0.501149	53018.9	26869.6	2.76257e+06		1.20154e+07
mannitol		0.953307	0.0608965	0.78897	0.14332	0.624541	0.357333	0.119725	0.537945	0.137887	0.725444	0.264583	0.448061	0.028082	0.0149384	0.850146		mannitol		1.10545e+07	1.13925e+10	2.30993e+08	6.93074e+09	7.72615e+08	2.73553e+09	7.83705e+09	1.2239e+09	7.12376e+09	3.97737e+08	4.02119e+09	1.85746e+09	1.56761e+10	1.92891e+10	1.15095e+08		9.65638e+11
maltose.2		0.302186	0.0669307	0.431291	0.418552	0.252056	0.0096537	0.00624648	0.00759428	0.11436	0.771808	0.461219	0.835889	0.032512	0.511692	0.273069		maltose.2		412322	1.30516e+06	239713	253288	508339	2.61879e+06	2.92762e+06	2.78854e+06	967887	32523.6	210113	16593.2	1.78101e+06	166610	465393		1.158e+08
maltose.1		0.357647	0.0551382	0.753882	0.548719	0.0639602	0.161399	0.00218595	0.00750333	0.242225	0.0850945	0.96605	0.771189	0.00387777	0.263588	7.06771e-07		maltose.1		1.49569e+06	6.53212e+06	173540	635164	6.09217e+06	3.47297e+06	1.68309e+07	1.27698e+07	2.41955e+06	5.25936e+06	3197.7	149313	1.49287e+07	2.21073e+06	4.52492e+07		5.28668e+08
malic.acid		0.675405	0.107469	0.330379	0.204554	0.477757	0.994664	0.375312	0.785052	0.0949877	0.795697	0.651676	0.414106	0.333943	0.147023	0.0116034		malic.acid		2.49615e+07	3.70345e+08	1.35044e+08	2.29681e+08	7.17843e+07	6366.08	1.12007e+08	1.05879e+07	3.98591e+08	9.54177e+06	2.90128e+07	9.50275e+07	1.33065e+08	3.00323e+08	9.16325e+08		4.26235e+10
maleimide		0.879259	0.536625	0.894115	0.220578	0.868379	0.908963	0.382805	0.510709	0.176228	0.00215788	0.441412	0.20889	0.165315	0.500112	2.74177e-05		maleimide		19646.7	325277	15082.2	1.28074e+06	23381.1	11131.6	649272	368570	1.562e+06	8.13842e+06	505014	1.34791e+06	1.64405e+06	387398	1.54225e+07		2.54978e+08
maleic.acid		0.551587	0.690449	0.00248996	0.566883	0.617505	0.408823	0.0986452	0.0964363	0.770623	0.438708	0.115108	0.355482	0.199488	0.870028	3.75598e-18		maleic.acid		7.18627e+08	3.21418e+08	1.88202e+10	6.64762e+08	5.0549e+08	1.3838e+09	5.55094e+09	5.62496e+09	1.72255e+08	1.21616e+09	5.05093e+09	1.73231e+09	3.34432e+09	5.42448e+07	1.73828e+11		6.06807e+11
lysine		0.189042	0.0415992	0.499429	0.0220864	0.763958	0.884607	0.368796	0.644054	0.976971	0.695866	0.881361	0.73444	0.802294	0.294413	0.832288		lysine		2.70387e+08	6.53341e+08	7.13456e+07	8.25995e+08	1.40951e+07	3.29204e+06	1.26408e+08	3.33763e+07	130237	2.38883e+07	3.48128e+06	1.79882e+07	9.79879e+06	1.72129e+08	7.00945e+06		4.68087e+10
linolenic.acid		0.32979	0.919672	0.673136	0.392917	0.325023	0.714773	0.624118	0.151328	0.739758	0.0372	0.604136	0.472469	0.821894	0.554026	0.0520346		linolenic.acid		5.21921e+06	55802.7	976702	4.00969e+06	5.32327e+06	732964	1.31804e+06	1.13352e+07	605524	2.3993e+07	1.47553e+06	2.83472e+06	278064	1.92235e+06	2.08419e+07		1.6433e+09
linoleic.acid		0.593611	0.261313	0.192835	0.216686	0.128063	0.947644	0.550996	0.0800107	0.98846	0.0337983	0.552307	0.697395	0.906833	0.908634	0.000877297		linoleic.acid		5876.86	26085.1	35083.4	31564.9	47959.6	88.9565	7338.92	63547.6	4.31585	93635.9	7290.68	3119.88	282.568	271.701	232644		6.17856e+06
lignoceric.acid		0.819525	0.731936	0.856014	0.974619	0.557457	0.509522	0.109836	0.674903	0.133499	0.306343	0.0927634	0.335084	0.542168	0.364867	0.0198052		lignoceric.acid		27936.1	62980.2	17668.7	543.169	184771	233625	1.37778e+06	94429.9	1.21266e+06	562488	1.52353e+06	499374	199497	441208	2.93985e+06		1.60718e+08
levoglucosan		0.817857	0.836709	0.0908671	0.532567	0.981568	0.0778573	0.730329	0.692415	0.592954	0.464127	0.612779	0.0198925	0.127081	0.502497	3.73149e-09		levoglucosan		5.58687e+06	4.47452e+06	3.02563e+08	4.10504e+07	56218.2	3.29172e+08	1.25162e+07	1.64862e+07	3.01119e+07	5.64972e+07	2.69906e+07	5.76204e+08	2.46134e+08	4.73964e+07	3.88187e+09		3.15452e+10
leucrose		0.113177	0.559124	0.167599	0.103974	0.774956	0.694342	0.36283	0.274139	0.606936	0.250348	0.913785	0.0787886	0.0279249	0.702481	4.68568e-05		leucrose		463584	62812.2	351455	488488	15039.8	28417.5	152555	220458	48712.2	243633	2156.47	571369	896302	26849.1	3.13457e+06		5.51003e+07
leucine		0.830786	0.166089	0.848822	0.000232901	0.449346	0.881691	0.0620809	0.470093	0.759481	0.17813	0.54623	0.0665441	0.693772	0.00207484	0.00340997		leucine		9.27792e+06	3.90888e+08	7.38259e+06	2.81497e+09	1.1638e+08	4.49997e+06	7.11302e+08	1.06092e+08	1.90462e+07	3.69477e+08	7.40184e+07	6.87747e+08	3.15044e+07	1.95719e+09	1.76705e+09		6.08463e+10
lauric.acid		0.748339	0.361028	0.00997137	0.172783	0.0280541	0.362338	0.203374	0.953107	0.100497	0.622825	0.249789	0.159559	0.31095	0.694079	3.39429e-13		lauric.acid		1.49412e+07	1.21254e+08	9.74428e+08	2.70583e+08	7.05887e+08	1.20592e+08	2.35454e+08	501872	3.93279e+08	3.51238e+07	1.92649e+08	2.88077e+08	1.49252e+08	2.24582e+07	8.40833e+09		4.34667e+10
lanosterol		0.0473546	0.892871	0.00980032	0.982981	0.0271843	0.484323	0.718972	0.360373	0.61084	0.717306	0.430968	0.0282674	0.314372	0.651423	0.17329		lanosterol		4.34333e+06	19899.6	7.40113e+06	499.27	5.39699e+06	537078	142092	919166	284238	143858	681183	5.32185e+06	1.11245e+06	224021	2.04074e+06		3.28603e+08
lactobionic.acid		0.112476	0.0495351	0.360611	0.544382	0.187091	0.132406	0.232588	0.0351152	0.394747	0.75221	0.515956	0.890277	0.00453714	0.155532	7.16926e-11		lactobionic.acid		2.24859e+06	3.45066e+06	743925	326842	1.55148e+06	2.0201e+06	1.26963e+06	3.9756e+06	644563	88621	375341	16916.9	7.25725e+06	1.79903e+06	4.05596e+07		2.66218e+08
lactic.acid		0.444938	0.0254717	0.811457	0.19984	0.00166401	0.124681	0.108903	0.49606	0.450306	0.951518	0.865082	0.357185	0.592574	0.0873191	1.02195e-06		lactic.acid		1.04293e+08	8.98747e+08	1.01618e+07	2.94275e+08	1.79497e+09	4.22615e+08	4.60881e+08	8.28001e+07	1.01854e+08	660084	5.15501e+06	1.5159e+08	5.11533e+07	5.24502e+08	4.43975e+09		5.34784e+10
itaconic.acid		0.577559	0.596443	0.915033	0.865365	0.259214	0.361916	0.815751	0.668507	0.80609	0.154147	0.246914	0.983407	0.0606038	0.0681316	1.33894e-12		itaconic.acid		2.50033e+08	2.25999e+08	9.17086e+06	2.31604e+07	1.02771e+09	6.70593e+08	4.37457e+07	1.4776e+08	4.85496e+07	1.64156e+09	1.08251e+09	348467	2.85317e+09	2.69564e+09	4.40962e+10		2.41286e+11
isothreonic.acid		0.0422673	0.522084	0.86341	0.488678	0.195772	0.0711551	0.521877	0.739905	0.295875	0.0735458	0.401641	0.686116	0.173199	0.598502	1.52979e-12		isothreonic.acid		90670.2	8952.52	646.19	10475.6	36641.9	71478.1	8961.44	2406.6	23899.8	70283.8	15375.2	3566.7	40625.7	6056.1	1.18826e+06		6.53884e+06
isonicotinic.acid		0.133554	0.101598	0.392773	0.245825	0.985918	0.54682	0.172821	0.907216	0.196821	0.957327	0.762011	0.959874	0.391165	0.714094	0.925531		isonicotinic.acid		1.42365e+10	1.6966e+10	4.60797e+09	8.50667e+09	1.96311e+06	2.28917e+09	1.17468e+10	8.56042e+07	1.05266e+10	1.80421e+07	5.78029e+08	1.59509e+07	4.63941e+09	8.46009e+08	5.50556e+07		1.88735e+12
isoleucine.minor		0.517871	0.555205	0.35767	0.708488	0.644478	0.739567	0.710298	0.560121	0.248305	0.0156272	0.306821	0.228898	0.345551	0.502154	0.0356923		isoleucine.minor		1.88471e+08	1.56875e+08	3.81631e+08	6.29815e+07	9.59463e+07	4.97855e+07	6.2165e+07	1.53007e+08	6.01682e+08	2.65833e+09	4.71211e+08	6.53669e+08	4.01359e+08	2.03019e+08	2.0019e+09		1.34905e+11
isoleucine		0.839249	0.144044	0.380121	4.11786e-05	0.610782	0.706798	0.0399152	0.839849	0.952173	0.26757	0.400721	0.0634244	0.92152	0.00132304	0.00187869		isoleucine		1.20719e+07	6.28297e+08	2.26258e+08	5.07405e+09	7.60204e+07	4.1517e+07	1.24712e+09	1.19807e+07	1.05527e+06	3.61309e+08	2.07393e+08	1.01655e+09	2.84724e+06	3.07706e+09	2.88124e+09		8.7857e+10
isobutene.glycol.NIST		0.407465	0.751149	0.0880131	0.485605	0.108462	0.610913	0.924139	0.286268	0.34236	0.0643129	0.0730803	0.0813613	0.314796	0.867051	0.0785227		isobutene.glycol.NIST		3.79727e+07	5.55989e+06	1.61655e+08	2.68996e+07	1.43031e+08	1.43141e+07	501200	6.29726e+07	4.991e+07	1.90266e+08	1.78525e+08	1.68753e+08	5.59473e+07	1.54915e+06	1.71977e+08		1.6555e+10
inulotriose.1		0.0432055	0.723671	0.119054	0.00828477	0.0405834	0.609261	0.8375	0.141267	0.831922	0.0471087	0.886851	0.077261	1.29283e-05	0.116556	0.0688404		inulotriose.1		2.27283e+08	6.90507e+06	1.34735e+08	3.89501e+08	2.33218e+08	1.44347e+07	2.32322e+06	1.19952e+08	2.48792e+06	2.1912e+08	1.1182e+06	1.73301e+08	1.08456e+09	1.36587e+08	1.83844e+08		1.65408e+10
inulobiose.2		0.251167	0.115354	0.263598	0.920877	0.533652	0.0643637	0.0733458	0.0139683	0.254342	0.674569	0.747843	0.939925	0.152586	0.750785	1.14391e-21		inulobiose.2		980190	1.8491e+06	930182	7328.13	287948	2.55563e+06	2.39439e+06	4.53329e+06	967131	130986	76776.7	4218.6	1.52499e+06	74934.7	7.94316e+07		2.2245e+08
inositol.myo.		0.607924	0.0344373	0.244495	0.000409469	0.133758	0.345716	0.9185	0.202231	0.164502	0.172528	0.785783	0.0934179	0.860131	0.0163361	1.52466e-14		inositol.myo.		1.76138e+08	3.01435e+09	9.08072e+08	8.53014e+09	1.50958e+09	5.95617e+08	7.00361e+06	1.09072e+09	1.29673e+09	1.24859e+09	4.94182e+07	1.89148e+09	2.07698e+07	3.89448e+09	4.36733e+10		2.00337e+11
inositol.allo.		0.26885	0.731163	0.455382	0.945632	0.781874	0.578197	0.392341	0.208673	0.730012	0.467677	0.116291	0.0197574	0.454553	0.611603	0.62734		inositol.allo.		167539	16146.7	76273.6	635.955	10485.1	42300.7	100182	216728	16290.8	72196.2	338708	749796	76554.9	35277.1	32243.7		4.09581e+07
indole.3.acetonitrile		0.00287912	0.946529	0.86442	0.248682	0.687936	0.44034	0.710905	0.00709176	0.00603369	0.404053	0.317597	0.198078	0.000444559	0.000242627	0.703832		indole.3.acetonitrile		3.21155e+06	1602.28	10386.5	475080	57484.8	212306	48947.6	2.61398e+06	2.72009e+06	248302	356397	591716	4.48572e+06	4.90722e+06	51492.6		1.06689e+08
hydroxylamine		0.361658	0.287382	0.329441	0.22042	0.737849	0.148945	0.0254502	0.157605	0.112093	0.600431	0.189007	0.538505	0.209836	0.0620748	5.25478e-16		hydroxylamine		2.59624e+07	3.53314e+07	2.96801e+07	4.69035e+07	3.49104e+06	6.51263e+07	1.56869e+08	6.24297e+07	7.89865e+07	8.55163e+06	5.39111e+07	1.17946e+07	4.91246e+07	1.09091e+08	2.28874e+09		9.33146e+09
hydroxycarbamate.NIST		0.0305682	0.210054	0.950553	0.430732	0.579768	0.540089	0.965712	0.177534	0.119945	0.477129	0.892651	0.735211	0.980979	0.682143	0.000110972		hydroxycarbamate.NIST		123875	41395	101.061	16332.5	8061.69	9870.83	48.5615	47925.4	63801.9	13293.3	478.611	3006.44	14.9384	4408.91	402576		7.87072e+06
homoserine.minor		0.000391512	0.627887	0.103594	0.632582	0.373481	0.206607	0.976806	0.436239	0.679636	0.860934	0.180642	0.668373	0.722195	0.904858	6.93388e-10		homoserine.minor		179433	3284.48	37187.7	3195.51	11083.3	22349.7	11.812	8479.45	2383.88	428.904	25122.5	2565.31	1766.76	199.655	566810		4.18544e+06
glycolic.acid		0.915363	0.0256393	0.401875	0.202233	0.631676	0.846295	0.289788	0.407274	0.950904	0.353424	0.980977	0.577045	0.715787	0.466976	3.1793e-16		glycolic.acid		16164	7.18664e+06	1.00682e+06	2.33352e+06	328983	53779.1	1.60669e+06	983919	5425.38	1.23412e+06	813.65	445351	189754	757889	1.06894e+08		4.28611e+08
glycine.TMS1x		0.0225311	0.0398023	0.0791359	0.268703	0.945516	0.0220841	0.0422928	0.565434	0.219901	0.92532	0.56519	0.419878	0.538525	0.281318	6.5191e-14		glycine.TMS1x		4.39456e+07	3.56289e+07	2.59372e+07	1.02616e+07	39093.8	4.42425e+07	3.47559e+07	2.76715e+06	1.26301e+07	73549.1	2.77062e+06	5.45254e+06	3.16857e+06	9.73513e+06	5.1755e+08		2.50711e+09
glycine		0.00161437	0.464951	2.22974e-05	0.0786681	0.569181	0.0252801	0.728309	0.19627	0.61956	0.175172	0.888339	0.365424	0.308568	0.795095	0.00487486		glycine		2.10895e+09	1.1148e+08	3.86591e+09	6.48366e+08	6.76336e+07	1.05271e+09	2.51765e+07	3.49312e+08	5.14375e+07	3.84605e+08	4.11239e+06	1.7111e+08	2.16647e+08	1.40702e+07	1.67525e+09		6.24749e+10
glycerol.3.galactoside		0.499957	0.00350001	0.157715	0.978343	0.774148	0.584496	0.492385	0.436159	0.95745	0.982732	0.543677	0.81547	0.492569	0.536138	0.00350999		glycerol.3.galactoside		3.94426e+06	7.49148e+07	1.73463e+07	6383.09	713315	2.5913e+06	4.08551e+06	5.25742e+06	24656.3	4057.62	3.19608e+06	471787	4.08204e+06	3.31731e+06	7.48686e+07		2.59416e+09
glycerol		0.260939	0.127835	0.0409886	0.704792	0.165376	0.536292	0.886569	0.0015447	0.820876	0.121628	0.404555	0.803886	0.0809627	0.548597	5.72312e-23		glycerol		2.45854e+09	4.51858e+09	8.16461e+09	2.78711e+08	3.74781e+09	7.42936e+08	3.95035e+07	1.97899e+10	9.95298e+07	4.67048e+09	1.35028e+09	1.19719e+08	5.94234e+09	6.98972e+08	2.23385e+11		5.81422e+11
glyceric.acid		0.348915	0.833639	0.159247	0.00598545	0.412006	0.423661	0.31158	0.464518	0.0334417	0.814094	0.827474	0.50451	0.334507	0.622981	2.94219e-19		glyceric.acid		1.30883e+06	65716.3	2.96109e+06	1.1396e+07	1.00359e+06	954524	1.52784e+06	797593	6.78831e+06	82370.8	70756.9	663987	1.38947e+06	360166	1.37516e+08		4.46116e+08
glutaric.acid		0.747215	0.86658	0.207287	0.961247	0.160209	0.777498	0.995571	0.258092	0.952538	0.114367	0.101023	0.118093	0.405209	0.992307	0.577501		glutaric.acid		21752.8	5909.39	333816	494.255	414261	16719.5	6.45154	268329	741.659	524057	565554	513424	145211	19.465	64994.6		6.27017e+07
glutamine		0.6071	0.534796	0.0518723	0.271637	0.978716	0.335389	0.388971	0.365032	0.840214	0.567266	0.91202	0.645407	0.856895	0.969595	0.000115097		glutamine		1.65582e+07	2.41309e+07	2.38095e+08	7.57946e+07	44550.2	5.81754e+07	4.65118e+07	5.14288e+07	2.54463e+06	2.04967e+07	764169	1.32583e+07	2.03555e+06	90937.6	9.54341e+08		1.87468e+10
glutamic.acid		0.360668	0.909343	0.640405	0.912677	0.409165	0.267312	0.316621	0.667296	0.591675	0.986703	0.860855	0.770668	0.904012	0.595126	0.910522		glutamic.acid		3.8482e+08	5.96319e+06	1.00395e+08	5.53095e+06	3.13658e+08	5.67076e+08	4.61993e+08	8.50086e+07	1.32395e+08	127743	1.41314e+07	3.90852e+07	6.68873e+06	1.29944e+08	5.80842e+06		1.37743e+11
glutamate.TMS2x		0.499635	0.551715	0.308532	0.42624	0.445605	0.19504	0.088895	0.436478	0.0699874	0.458687	0.794404	0.827034	0.0293417	0.258517	0.00124886		glutamate.TMS2x		8.06591e+07	6.26908e+07	1.83714e+08	1.1208e+08	1.02999e+08	2.97808e+08	5.14366e+08	1.07202e+08	5.83886e+08	9.72032e+07	1.2012e+07	8.44502e+06	8.4633e+08	2.26278e+08	1.8747e+09		5.29701e+10
glucuronic.acid		0.196534	0.120491	0.126106	0.63542	0.910743	0.566416	0.323184	0.738724	0.164826	0.442189	0.066825	0.42854	0.0418171	0.0355767	0.171071		glucuronic.acid		817829	1.1836e+06	1.14854e+06	109950	6144.8	160817	478010	54407.5	946434	289062	1.65182e+06	306789	2.03963e+06	2.17587e+06	918951		1.46443e+08
glucose.6.phosphate.2		0.121353	0.0827708	0.361778	0.190568	0.885335	0.571654	0.211288	0.968422	0.272236	0.876207	0.787695	0.924623	0.457056	0.876742	0.642927		glucose.6.phosphate.2		9.95667e+07	1.24997e+08	3.44175e+07	7.10001e+07	859428	1.32276e+07	6.47407e+07	64762.4	4.99142e+07	1.00286e+06	2.9974e+06	369915	2.28773e+07	994145	8.88515e+06		1.23766e+10
glucose.2		0.713959	0.0618315	0.823978	0.893847	0.980336	0.574757	0.767733	0.42725	0.757317	0.701343	0.198867	0.0707361	0.114885	0.940995	0.0882367		glucose.2		1.17676e+07	3.07178e+08	4.33277e+06	1.55923e+06	53197.5	2.75793e+07	7.63927e+06	5.52502e+07	8.36261e+06	1.28823e+07	1.44943e+08	2.87544e+08	2.18569e+08	479762	2.55728e+08		2.62262e+10
glucose.1.phosphate		0.658206	0.930937	0.148612	0.835625	0.888643	0.0352471	0.872858	0.878814	0.315235	0.478855	0.824369	0.220308	0.00589921	0.0929476	4.30593e-13		glucose.1.phosphate		3.48921e+07	1.33867e+06	3.73157e+08	7.6738e+06	3.49442e+06	7.95982e+08	4.56446e+06	4.14355e+06	1.80065e+08	8.945e+07	8.7788e+06	2.68434e+08	1.36835e+09	5.05434e+08	1.02265e+10		5.33789e+10
glucose.1		0.857223	0.063764	0.528569	0.758081	0.859012	0.324889	0.621305	0.557081	0.657868	0.954976	0.342806	0.168942	0.072443	0.657172	0.0203009		glucose.1		7.63557e+07	8.15335e+09	9.37429e+08	2.23811e+08	7.44337e+07	2.28983e+09	5.75888e+08	8.13769e+08	4.62784e+08	7.51916e+06	2.12596e+09	4.47785e+09	7.65271e+09	4.64796e+08	1.28194e+10		7.06484e+11
gluconic.acid.lactone.minor		0.130357	0.906896	0.625296	0.230732	0.83675	0.243643	0.755278	0.53718	0.0337768	0.0221136	0.0640746	0.419869	0.824544	0.920773	0.568641		gluconic.acid.lactone.minor		5.67564e+06	33798.6	589524	3.55755e+06	104915	3.36653e+06	240083	941487	1.12179e+07	1.30533e+07	8.52044e+06	1.60951e+06	121460	24443.1	803376		7.4003e+08
gluconic.acid.lactone		0.0734942	0.619456	0.554567	0.289468	0.0685831	0.77031	0.526559	0.582232	0.0335427	0.396749	0.999908	0.0566435	0.432238	0.746691	7.52261e-13		gluconic.acid.lactone		359178	27518.9	38969.7	125384	371964	9509.07	44757.5	33771.2	507706	80193.9	0.00149629	407668	68864.2	11638.5	6.25431e+06		3.3404e+07
gluconic.acid		0.281569	0.425781	0.216534	0.0980001	0.453391	6.00344e-13	0.0500463	0.347308	0.373109	0.163929	0.875632	0.626306	0.619783	0.48328	1.74984e-10		gluconic.acid		87106.9	47609.9	114800	206218	42190	4.244e+06	289766	66324.6	59558.6	145751	1836.7	17784.9	18465.4	36878.9	3.27104e+06		2.24563e+07
glucoheptulose		1.62106e-05	0.680525	0.0189432	0.702863	0.621741	0.00707305	0.00256018	0.00147242	0.580459	0.689945	0.175991	0.51106	0.0428761	0.415147	1.01079e-17		glucoheptulose		2.29669e+06	20308.3	665554	17429.8	29163.3	879338	1.10612e+06	1.23172e+06	36602.6	19063.4	219960	51758.5	494401	79606.4	9.97429e+06		3.58664e+07
gamma.tocopherol		0.818865	0.0026529	0.278049	0.602332	0.929844	0.525156	0.649447	0.202775	0.464452	0.762305	0.534234	0.792903	0.280121	0.976889	0.11711		gamma.tocopherol		89223.7	1.55991e+07	2.00555e+06	462069	13186.6	687327	351584	2.76727e+06	911191	155647	657644	117274	1.98831e+06	1427.72	4.19452e+06		5.09505e+08
gallic.acid		0.123247	0.203768	0.0946069	0.39017	0.473137	0.397847	0.0447158	0.243169	0.906617	0.770365	0.00185867	0.057955	0.952762	0.0791253	0.841445		gallic.acid		467987	317783	550840	145070	101070	140431	795976	267886	2700.25	16721.2	1.93127e+06	709653	688.59	608026	7852.93		5.8768e+07
galactose		0.349025	0.0483081	0.913295	0.341959	0.923559	0.248188	0.918153	0.224171	0.785262	0.275752	0.223965	0.00599399	0.0945527	0.892804	0.760797		galactose		1.18797e+09	5.30858e+09	1.60364e+07	1.22334e+09	1.24533e+07	1.80768e+09	1.42833e+07	2.00336e+09	1.00428e+08	1.60996e+09	2.00515e+09	1.03448e+10	3.79835e+09	2.45634e+07	1.25378e+08		4.05104e+11
galactonic.acid		0.109362	0.460744	0.191655	0.957301	0.503968	0.000458277	0.0168526	0.209281	0.0109561	0.97101	0.356265	0.494406	0.104379	0.857921	2.65034e-25		galactonic.acid		382986	81015.1	254346	426.467	66484.1	1.86452e+06	857850	235131	973350	196.483	126782	69516.5	394075	4767.97	1.93503e+07		4.45554e+07
galactinol.minor.2		0.0111631	0.0312304	0.0158316	0.0174937	0.00324781	0.622038	0.425255	0.52256	0.450579	0.767432	0.673649	0.848083	0.122189	0.00127029	5.37094e-05		galactinol.minor.2		1.18857e+09	8.53945e+08	1.07345e+09	1.04081e+09	1.60498e+09	4.43942e+07	1.16216e+08	7.47082e+07	1.04039e+08	1.59731e+07	3.23976e+07	6.70161e+06	4.38001e+08	1.92968e+09	3.06138e+09		5.46912e+10
galactinol.major.2		0.00393053	0.167957	0.779426	0.00347884	0.204492	0.830116	0.455406	0.0226593	0.683005	0.230283	0.391703	0.905721	0.0713031	0.0313645	8.99311e-07		galactinol.major.2		1.98436e+09	4.48811e+08	1.84614e+07	2.03809e+09	3.79907e+08	1.0834e+07	1.31241e+08	1.23308e+09	3.92557e+07	3.39486e+08	1.72864e+08	3.30122e+06	7.69655e+08	1.09875e+09	5.91418e+09		7.04825e+10
galactinol.2		0.42339	0.0360553	0.720815	0.350978	0.0502899	0.00954149	0.00696827	0.816153	0.690598	0.443037	0.607065	0.632948	0.410372	0.909059	0.00264291		galactinol.2		106761	736651	21256.6	144968	641717	1.13063e+06	1.22645e+06	8995.69	26371.9	98009.3	44028.5	37968.7	112904	2171.22	1.52704e+06		4.98382e+07
GABA		0.363466	0.380299	0.331476	0.514672	0.274027	0.354193	0.17599	0.316064	0.0465281	0.574436	0.885292	0.819912	0.039725	0.188494	0.0716015		GABA		1.43238e+08	1.33488e+08	1.63604e+08	7.35846e+07	2.07641e+08	1.48882e+08	3.18125e+08	1.74385e+08	6.90832e+08	5.46409e+07	3.60471e+06	8.97732e+06	7.37751e+08	3.00386e+08	5.65242e+08		5.18728e+10
fumaric.acid		0.819183	0.00221095	0.486815	0.00037895	0.769194	0.546817	0.0675471	0.440247	0.0899206	0.0125592	0.639109	0.290099	0.501204	0.108752	1.08368e-05		fumaric.acid		8.24554e+08	1.50102e+11	7.63558e+09	2.03586e+11	1.35867e+09	5.73156e+09	5.30185e+10	9.40714e+09	4.55919e+10	9.93268e+10	3.47094e+09	1.76908e+10	7.14299e+09	4.07592e+10	3.15507e+11		4.72542e+12
fucose.1...rhamnose.2		0.352583	0.728762	0.773846	0.201309	0.336154	0.757123	0.766619	0.602402	0.0544607	0.0206511	0.665374	0.600013	0.770389	0.952055	0.0193167		fucose.1...rhamnose.2		2.42808e+08	3.37466e+07	2.31703e+07	4.59393e+08	2.59948e+08	2.68394e+07	2.472e+07	7.61802e+07	1.04416e+09	1.51629e+09	5.25016e+07	7.71878e+07	2.39047e+07	1.01433e+06	1.54961e+09		8.40332e+10
fucose		0.828168	0.827357	0.587657	0.477574	0.308843	0.775296	0.330151	0.21775	0.309177	0.447136	0.170158	0.138662	0.429075	0.644756	0.24106		fucose		2.13433e+06	2.15484e+06	1.33257e+07	2.28687e+07	4.69951e+07	3.69176e+06	4.30267e+07	6.89923e+07	4.69301e+07	2.62045e+07	8.55032e+07	9.96968e+07	2.8357e+07	9.63318e+06	6.24033e+07		1.35675e+10
fructose.2		0.229977	0.415277	0.782821	0.727655	0.867481	0.499254	0.274295	0.731879	0.369663	0.6877	0.419877	0.751518	0.215568	0.810018	0.000155064		fructose.2		3.73733e+07	1.71896e+07	1.96609e+06	3.13844e+06	720393	1.18207e+07	3.0984e+07	3.03794e+06	2.08507e+07	4.18188e+06	1.6853e+07	2.59449e+06	3.97819e+07	1.49545e+06	3.79223e+08		7.74905e+09
fructose.1		0.00934493	0.634243	0.111513	0.56874	0.738465	0.473847	0.550127	0.0666887	0.136337	0.916631	0.902622	0.478714	0.26013	0.78363	3.55962e-06		fructose.1		2.59348e+08	8.59515e+06	9.65422e+07	1.23353e+07	4.2324e+06	1.94889e+07	1.35626e+07	1.28361e+08	8.45356e+07	415940	568230	1.90631e+07	4.82356e+07	2.86244e+06	8.45631e+08		1.13685e+10
FAD		0.104439	0.219601	0.520534	0.0758842	0.410007	0.685287	0.322615	0.722333	0.132881	0.0929225	0.607337	0.553107	0.162706	0.0601387	1.41151e-18		FAD		31869.5	18182.3	4971.92	38121.7	8178.45	1977.13	11793.3	1519.97	27284.1	34135.6	3179.52	4236.19	23531.6	42778.4	1.06258e+06		3.60451e+06
ethanolamine		0.0147792	0.262252	0.872839	0.623777	0.686974	0.0980137	0.0405518	0.775546	0.994474	0.972602	0.0819318	0.07697	0.838798	0.724364	9.0946e-25		ethanolamine		3.45207e+09	7.24395e+08	1.47345e+07	1.38436e+08	9.34202e+07	1.58176e+09	2.42956e+09	4.67657e+07	27592.4	678441	1.74934e+09	1.80838e+09	2.38042e+07	7.15356e+07	7.2805e+10		1.72261e+11
erythrose.1		0.410043	0.0270669	0.981054	0.233061	0.704512	0.753923	0.539435	0.212807	0.854792	0.943517	0.805365	0.454976	0.156182	0.290071	0.00241973		erythrose.1		21042.1	152575	17.4648	44145.8	4455.11	3043.68	11670.1	48196.4	1037.28	155.459	1880.59	17304.1	62483.2	34728.7	289350		9.27538e+06
erythrose		0.0214545	0.782969	0.00567867	0.385619	0.863343	0.414902	0.494331	0.117379	0.460271	0.501782	0.191018	0.355192	0.994903	0.623555	1.41142e-18		erythrose		443443	6305.7	643838	62626.7	2461.89	55296.6	38843.6	204585	45348.7	37518.7	142481	71134.4	3.39158	20026.3	7.33663e+06		2.48876e+07
erythronic.acid.lactone		0.435532	0.29221	0.122634	0.0228913	0.799022	0.325634	0.948219	0.037222	0.605015	0.741766	0.73765	0.522832	0.800985	0.488588	2.85159e-13		erythronic.acid.lactone		4.07767e+08	7.4464e+08	1.60312e+09	3.49836e+09	4.34367e+07	6.48352e+08	2.8257e+06	2.92895e+09	1.79293e+08	7.2758e+07	7.5186e+07	2.73735e+08	4.25742e+07	3.21594e+08	3.90889e+10		2.00654e+11
erythronic.acid		0.11957	0.0694196	0.103305	0.079356	0.162964	0.0168334	0.204864	0.751135	0.00550612	0.386044	0.169329	0.182389	0.548669	0.425802	7.46414e-11		erythronic.acid		1.17557e+07	1.60183e+07	1.28806e+07	1.49505e+07	9.43656e+06	2.78747e+07	7.78796e+06	486108	3.77164e+07	3.63533e+06	9.15629e+06	8.61747e+06	1.73923e+06	3.06808e+06	2.20057e+08		1.44725e+09
erythritol		0.185021	0.162229	0.0471685	0.16942	0.0226706	0.540149	0.380775	0.175539	0.169677	0.634163	0.658494	0.0667898	0.831788	0.490746	1.42155e-05		erythritol		269667	299928	606891	289876	801793	57469.2	117722	281703	289527	34671.9	29908.9	517165	6905.64	72738.4	2.97601e+06		4.58378e+07
dodecanol		0.0328608	0.036814	0.532418	0.844676	0.662756	0.266036	0.0206348	0.187455	0.610557	0.521686	0.899488	0.87401	0.456305	0.361886	0.810415		dodecanol		6.60946e+06	6.32575e+06	561899	55300.8	274091	1.78589e+06	7.7876e+06	2.51043e+06	373819	591883	22984.7	36224.7	800228	1.19934e+06	82914.5		4.31479e+08
dodecane		0.86086	0.849297	0.0154241	0.319996	0.950262	0.739003	0.243528	0.00194612	0.0160585	0.592868	0.266765	0.229664	0.611449	0.655204	6.28803e-08		dodecane		529683	622493	1.02149e+08	1.70777e+07	67079.8	1.91407e+06	2.35004e+07	1.68177e+08	1.00903e+08	4.931e+06	2.13058e+07	2.49361e+07	4.45102e+06	3.4388e+06	5.30132e+08		5.16334e+09
dihydroabietic.acid		0.412655	0.389939	0.196169	0.673704	0.544403	0.565426	0.6561	0.901479	0.748736	0.67902	0.621131	0.326811	0.314352	0.529361	1.08724e-05		dihydroabietic.acid		946199	1.04218e+06	2.35931e+06	249759	517771	465541	279345	21581.9	144507	241207	344153	1.35621e+06	1.428e+06	557503	2.81517e+07		4.21776e+08
dihydro.3.coumaric.acid		0.0550552	0.761402	0.158263	0.924676	0.612424	0.530001	0.619677	0.0914772	0.716847	0.64874	0.57172	0.818005	0.546748	0.992213	2.22016e-17		dihydro.3.coumaric.acid		3.16561e+06	78827.4	1.70746e+06	7641.48	219501	337367	210655	2.44639e+06	112467	177437	273539	45269.8	310649	81.4243	6.95083e+07		2.56029e+08
diacetone.alcohol.NIST		0.0637866	0.676003	0.166937	0.264558	0.543182	0.389874	0.259241	0.1049	0.0131306	0.70341	0.974963	0.615064	0.225306	0.209582	0.0323112		diacetone.alcohol.NIST		3.25138e+08	1.64373e+07	1.80294e+08	1.17353e+08	3.48015e+07	6.96448e+07	1.20004e+08	2.48473e+08	5.84727e+08	1.36405e+07	92666.4	2.38004e+07	1.38665e+08	1.48505e+08	4.34392e+08		2.81779e+10
dehydroascorbate.3		0.106766	0.420966	0.000626597	0.00837212	0.885456	0.35014	0.931478	0.28249	0.00137329	0.600446	0.0995474	0.0785503	0.124061	0.111256	1.38443e-10		dehydroascorbate.3		8.58116e+07	2.12926e+07	3.91703e+08	2.30997e+08	681588	2.8712e+07	242827	3.80091e+07	3.42171e+08	9.01373e+06	8.95003e+07	1.02164e+08	7.79905e+07	8.36531e+07	1.45004e+09		9.83648e+09
dehydroascorbate.1		0.271737	0.578087	0.000617918	0.0664632	0.807568	0.486766	0.91988	0.56286	0.0156204	0.667737	0.292028	0.591895	0.267829	0.140848	1.30828e-12		dehydroascorbate.1		1.92916e+09	4.93283e+08	1.90518e+10	5.39873e+09	9.45607e+07	7.715e+08	1.61254e+07	5.33871e+08	9.40755e+09	2.9377e+08	1.77282e+09	4.58275e+08	1.96097e+09	3.46902e+09	8.7324e+10		4.77351e+11
dehydroabietic.acid		0.386519	0.143069	0.710549	0.660343	0.697003	0.630874	0.311704	0.220302	0.207074	0.719944	0.286142	0.137946	0.0953755	0.14462	1.7383e-39		dehydroabietic.acid		1.32543e+06	3.7996e+06	243196	341011	267709	407735	1.80981e+06	2.65892e+06	2.8175e+06	226977	2.01222e+06	3.89934e+06	4.93267e+06	3.7702e+06	4.12938e+08		5.28721e+08
creatinine		0.395892	0.153694	0.0942318	0.961754	0.267861	0.624405	0.619863	0.207708	0.579296	0.799379	0.88872	0.308265	0.467775	0.601264	2.31564e-05		creatinine		1.56017e+06	4.41507e+06	6.08316e+06	4971.41	2.65966e+06	518491	532200	3.4409e+06	664881	139664	42330.1	2.24825e+06	1.14087e+06	590694	3.99028e+07		6.47518e+08
coniferyl.alcohol		0.190436	0.142721	0.807433	0.377383	0.151574	0.21378	0.729171	0.873689	0.897775	0.918124	0.480713	0.486256	0.169011	0.748601	0.154996		coniferyl.alcohol		2697.67	3383.32	93.2323	1224.31	3237.88	2431.67	188.142	39.6594	25.9005	16.5821	780.919	761.355	2977.81	161.199	3184.22		469971
citric.acid		0.00447995	0.228394	0.692875	0.591714	0.213385	0.268734	0.103919	0.540675	0.381447	0.978638	0.11228	0.696199	0.3276	0.0571895	1.12803e-05		citric.acid		6.83192e+09	1.21346e+09	1.30187e+08	2.40142e+08	1.2952e+09	1.02268e+09	2.21612e+09	3.1249e+08	6.39969e+08	598207	2.11301e+09	1.27236e+08	8.00905e+08	3.03625e+09	1.66167e+10		2.49893e+11
citramalate		0.0533074	0.834331	0.052332	0.427132	0.0553659	0.336684	0.341716	0.638106	0.140098	0.768583	0.391782	0.306267	0.9588	0.014886	4.08465e-07		citramalate		340447	3963.55	343279	57194.4	334648	83756	82026.2	20051	197947	7844.58	66529.1	94999.2	241.795	542612	2.42671e+06		2.71352e+07
cis.sinapinic.acid		0.670063	0.804305	0.742711	0.197426	0.150134	0.782193	0.0911955	0.876217	0.908066	0.00126632	0.174929	0.373048	0.313527	0.942328	1.78061e-25		cis.sinapinic.acid		41854.6	14152.8	24842.4	383993	478989	17619.4	660784	5592.88	3073.8	2.43712e+06	425463	183139	234527	1206.34	3.02423e+07		6.90341e+07
cholesterol		0.526774	0.187381	0.364015	0.139362	0.730944	0.258767	0.050586	0.919852	0.850027	0.714228	0.947813	0.60589	0.984797	0.695845	0.926497		cholesterol		2.10325e+07	9.14559e+07	4.32913e+07	1.15057e+08	6.20519e+06	6.70548e+07	2.01806e+08	531202	1.87592e+06	7.0368e+06	224773	1.39729e+07	19050.1	8.02046e+06	446529		1.57136e+10
chlorogenic.acid.minor		0.100837	0.094021	0.304225	0.306794	0.919235	0.805429	0.193744	0.845307	0.232887	0.928789	0.663226	0.887241	0.446701	0.604458	0.568926		chlorogenic.acid.minor		2.89502e+06	3.01591e+06	1.13199e+06	1.12e+06	11006.4	64960.6	1.81308e+06	40753.8	1.52709e+06	8549.96	203060	21524.3	620423	287368	347545		3.20613e+08
chlorogenic.acid		0.172939	0.0811982	0.343112	0.227203	0.60271	0.955246	0.451987	0.794916	0.813195	0.925058	0.967448	0.90345	0.852478	0.757268	0.849074		chlorogenic.acid		2.27668e+07	3.73477e+07	1.09996e+07	1.7864e+07	3.31228e+06	38488.2	6.91903e+06	825748	682447	108128	20351.6	179821	422602	1.16751e+06	442567		3.65994e+09
cellobiotol		0.196946	0.822946	0.750528	0.952476	0.240843	0.232885	0.0379892	1.74511e-05	0.00673207	0.50262	0.206	0.164992	0.206443	0.344741	0.0062623		cellobiotol		483136	14490	29258.4	1027.86	399012	412824	1.25496e+06	5.50674e+06	2.15126e+06	130148	464060	559700	463152	258728	2.18986e+06		8.66718e+07
capric.acid		0.572787	0.630771	0.741699	0.474094	0.636976	0.793248	0.888812	0.228567	0.146661	0.995932	0.0655368	0.391923	0.759618	0.827272	0.994311		capric.acid		2.41433e+06	1.75345e+06	824421	3.89116e+06	1.69044e+06	521256	148305	1.10263e+07	1.60399e+07	197.184	2.58776e+07	5.56799e+06	710468	361272	385.746		2.27238e+09
beta.sitosterol		0.285597	0.0485528	0.594422	0.00214954	0.940194	0.112794	0.168565	0.227206	0.561223	0.214747	0.91566	0.184713	0.156313	0.154145	3.53329e-10		beta.sitosterol		4.29753e+07	1.47314e+08	1.06692e+07	3.59878e+08	211745	9.49918e+07	7.15358e+07	5.49899e+07	1.27064e+07	5.80469e+07	421896	6.63746e+07	7.58475e+07	7.66506e+07	1.58207e+09		1.12664e+10
beta.gentiobiose		0.640519	0.0504727	0.0727216	0.309021	0.904795	0.143867	0.00235707	0.937965	0.998323	0.848508	0.022206	0.623845	0.277723	0.365078	0.00588422		beta.gentiobiose		62989.6	1.11176e+06	934943	299334	4130.91	619010	2.71213e+06	1749.04	1.27508	10537.1	1.52331e+06	69472.8	340877	237203	2.21827e+06		8.64815e+07
beta.alanine		0.122879	0.828782	0.414833	0.00028355	0.0241517	0.629226	0.324277	0.743788	0.734856	0.347332	0.694734	0.0471441	0.801257	0.0826396	0.030009		beta.alanine		1.0241e+06	20044.8	285259	5.77254e+06	2.19719e+06	99937.8	417059	45787.5	49163.5	379041	66016.6	1.69972e+06	27156.9	1.29738e+06	2.03387e+06		1.28349e+08
benzoic.acid		0.495608	0.427306	0.0580121	0.15928	0.316585	0.744225	0.324817	0.434238	0.146597	0.442356	0.993242	0.513774	0.365696	0.960101	0.0376956		benzoic.acid		1.93402e+06	2.62536e+06	1.50454e+07	8.27237e+06	4.18146e+06	443112	4.04136e+06	2.54748e+06	8.80149e+06	2.45867e+06	298.57	1.77582e+06	3.41014e+06	10416.3	1.81045e+07		1.24651e+09
aspartic.acid		0.213055	0.303475	0.469588	0.457792	0.878083	0.933177	0.34768	0.526521	0.931919	0.825466	0.921715	0.812573	0.986895	0.893329	0.32054		aspartic.acid		6.84554e+09	4.67097e+09	2.30481e+09	2.42984e+09	1.03625e+08	3.09593e+07	3.88922e+09	1.76744e+09	3.2139e+07	2.14157e+08	4.2528e+07	2.47589e+08	1.18802e+06	7.9182e+07	4.3523e+09		1.31886e+12
aspartate.minor		0.235869	0.266982	0.445642	0.255102	0.807679	0.218816	0.0830158	0.391235	0.102914	0.718572	0.911945	0.959864	0.189455	0.71872	0.93401		aspartate.minor		5.81582e+09	5.09859e+09	2.40442e+09	5.35966e+09	2.44703e+08	6.25985e+09	1.24705e+10	3.0392e+09	1.10321e+10	5.36375e+08	5.04998e+07	1.04576e+07	7.13059e+09	5.35784e+08	2.83108e+07		1.23674e+12
asparagine.minor		0.125986	0.0820084	0.310604	0.219348	0.764294	0.886154	0.30962	0.677556	0.664257	0.826869	0.822772	0.916209	0.828435	0.99327	0.355857		asparagine.minor		3.37403e+07	4.36381e+07	1.47836e+07	2.17108e+07	1.29081e+06	294258	1.4844e+07	2.48252e+06	2.7052e+06	686757	720209	158897	674195	1021.32	1.22543e+07		4.29927e+09
asparagine.dehydrated		0.342147	0.637525	0.465162	0.2514	0.926487	0.428539	0.825544	0.330145	0.2974	0.137097	0.237636	0.0293227	0.358961	0.401459	1.38341e-09		asparagine.dehydrated		5.49679e+07	1.35074e+07	3.24747e+07	8.01891e+07	517798	3.81626e+07	2.95534e+06	5.77718e+07	6.61627e+07	1.34931e+08	8.50194e+07	2.91124e+08	5.12563e+07	4.2867e+07	2.37415e+09		1.82166e+10
asparagine.2TMS.minor		0.66194	0.904711	0.974033	0.413727	0.0123148	0.0305453	0.236763	0.42681	0.00492131	0.976715	0.834208	0.559455	0.935455	0.535145	9.00088e-18		asparagine.2TMS.minor		831220	62291.5	4605.39	2.90701e+06	2.75177e+07	2.04942e+07	6.09838e+06	2.74768e+06	3.48307e+07	3703.04	190433	1.48149e+06	28506.2	1.6728e+06	3.63295e+08		1.30179e+09
asparagine		0.59282	0.458846	0.600747	0.29422	0.226779	0.20931	0.11865	0.070012	0.0267922	0.725827	0.71485	0.798726	0.127217	0.514535	0.804892		asparagine		4.23839e+06	8.13626e+06	4.05911e+06	1.6329e+07	2.16961e+07	2.34119e+07	3.62209e+07	4.88994e+07	7.32502e+07	1.82222e+06	1.97789e+06	963384	3.45946e+07	6.29813e+06	904056		4.43693e+09
ascorbic.acid		0.686621	0.36128	0.332861	0.228207	0.817524	0.753561	0.158606	0.918037	0.0229185	0.194727	0.699645	0.71324	0.872175	0.641769	0.00330874		ascorbic.acid		134448	689201	775581	1.20196e+06	43966.1	81405.1	1.64668e+06	8745.1	4.31029e+06	1.39246e+06	122942	111558	21378.6	178794	7.22923e+06		2.47323e+08
arginine...ornithine		0.579583	0.94797	0.0495397	0.0755496	0.916457	0.324254	0.0327902	0.735746	0.404749	0.215266	0.814801	0.107452	0.530547	0.142206	1.94989e-10		arginine...ornithine		56051.1	777.311	708594	579527	2008.62	177662	838128	20795.2	126860	281034	10016.2	475061	71847.4	394589	7.91917e+06		5.46701e+07
arbutin		0.404181	0.474661	0.677264	0.673465	0.844561	0.0303502	0.0300491	0.29524	0.594951	0.916036	0.145844	0.420653	0.956247	0.534666	3.22988e-24		arbutin		3911.91	2872.43	972.964	997.427	215.867	26538.9	26636.7	6163.15	1588.05	62.4149	11919.3	3645.37	16.9019	2166.16	690815		1.68177e+06
arachidic.acid		0.152785	0.133242	0.443785	0.294354	0.906242	0.344321	0.198467	0.456401	0.102784	0.518266	0.782142	0.789826	0.241417	0.948381	0.70779		arachidic.acid		1.47747e+09	1.62989e+09	4.22848e+08	7.93487e+08	9.99209e+06	6.45101e+08	1.19438e+09	3.9992e+08	1.92582e+09	3.00817e+08	5.50863e+07	5.11766e+07	9.90722e+08	3.01891e+06	1.01221e+08		2.15727e+11
arabitol		0.333212	0.706962	0.869962	0.44491	0.924634	0.405941	0.22	0.211885	0.0623933	0.681112	0.654065	0.793284	0.123569	0.121511	1.16713e-06		arabitol		1.58947e+06	239586	45423.3	990042	15166.7	1.17189e+06	2.55605e+06	2.64826e+06	5.91968e+06	286297	340458	116396	4.03521e+06	4.08004e+06	4.16717e+07		5.076e+08
arabinose		0.504065	0.274223	0.713108	0.597864	0.161519	0.0106366	0.017061	0.136929	0.432224	0.160812	0.330254	0.852936	0.222116	0.37401	7.17451e-21		arabinose		1.47348e+07	3.95132e+07	4.46043e+06	9.18187e+06	6.48623e+07	2.17595e+08	1.89486e+08	7.32391e+07	2.03679e+07	6.50825e+07	3.13168e+07	1.13356e+06	4.92927e+07	2.6103e+07	3.36603e+09		9.87926e+09
alpha.ketoglutaric.acid		0.18	0.18098	0.364197	0.196813	0.615637	0.449844	0.0929787	0.583735	0.0763041	0.780101	0.710018	0.986358	0.226373	0.497923	0.96431		alpha.ketoglutaric.acid		6.91544e+08	6.88432e+08	3.16234e+08	6.40716e+08	9.67126e+07	2.19231e+08	1.08749e+09	1.15212e+08	1.21141e+09	2.98996e+07	5.30411e+07	112134	5.62695e+08	1.76321e+08	767941		1.14872e+11
allantoin.5TMS		0.00593573	0.339562	0.482198	0.062507	0.452941	0.0541209	0.0172719	0.330874	0.929425	0.0345223	0.837848	0.362694	0.633804	0.0501944	5.09672e-09		allantoin.5TMS		657877	78390.6	42418.4	299476	48383.9	320266	491081	81264.7	673.185	386355	3594.25	71200.7	19482.2	331215	3.10438e+06		2.57019e+07
allantoic.acid		0.675539	0.205441	0.775531	0.519789	0.800238	0.305993	0.848468	0.537756	0.8355	0.533737	0.406312	0.180519	0.0257714	0.860539	0.061688		allantoic.acid		2.01679e+06	1.85008e+07	935878	4.77144e+06	736962	1.20809e+07	420194	4.37275e+06	496280	4.45983e+06	7.94506e+06	2.07008e+07	5.76898e+07	355246	4.04162e+07		3.44683e+09
alanine.3TMS		0.0615251	0.416526	0.0120326	0.862304	0.252443	0.0577324	0.59276	0.00648451	0.77511	0.823943	0.365818	0.586517	0.882229	0.651552	4.40483e-07		alanine.3TMS		5.56574e+08	1.04599e+08	1.00874e+09	4.76185e+06	2.07766e+08	5.73484e+08	4.53001e+07	1.1876e+09	1.29215e+07	7.8351e+06	1.29627e+08	4.68468e+07	3.47398e+06	3.22933e+07	4.21448e+09		4.74066e+10
alanine		0.590097	0.0672408	0.138413	0.177763	0.672321	0.826609	0.11721	0.190583	0.351103	0.968574	0.597114	0.389639	0.710592	0.697444	0.117722		alanine		6.71349e+09	7.78775e+10	5.09543e+10	4.21249e+10	4.13798e+09	1.10964e+09	5.69826e+10	3.97261e+10	2.01342e+10	3.58906e+07	6.46299e+09	1.7134e+10	3.18451e+09	3.49585e+09	5.68233e+10		6.92546e+12
adipic.acid		0.213222	0.324083	0.513655	0.109994	0.938143	0.550269	0.625629	0.88874	0.316464	0.556755	0.404581	0.977585	0.769525	0.567076	0.00899065		adipic.acid		1.75867e+06	1.10266e+06	483322	2.90414e+06	6818.19	404221	269591	22158.2	1.13799e+06	391207	787358	893.761	97202.8	371084	7.81503e+06		3.3907e+08
adenosine		0.202602	0.0775177	0.31389	0.250908	0.509509	0.956327	0.470737	0.72972	0.989699	0.932922	0.948924	0.841377	0.955241	0.64305	0.761568		adenosine		1.3062e+08	2.5134e+08	8.15176e+07	1.06005e+08	3.49347e+07	240637	4.17794e+07	9.57972e+06	13375.1	568446	329249	3.21396e+06	252759	1.72392e+07	7.38817e+06		2.40311e+10
aconitic.acid		0.217602	0.21532	0.0651179	0.59936	0.88476	0.121578	0.589672	0.151391	0.812723	0.41605	0.700656	0.765988	0.038598	0.175719	6.78334e-11		aconitic.acid		148677	150165	333783	26934.7	2049.48	234773	28389.2	201484	5476.32	64600.9	14421.8	8643.13	420395	179418	4.46378e+06		2.92187e+07
X6.hydroxynicotinic.acid		0.775911	1.5763e-06	0.31065	0.306443	0.452359	0.998201	0.226791	0.18193	0.916186	1.14401e-21	0.045547	0.548727	0.0845788	0.114275	0.0255752		X6.hydroxynicotinic.acid		38615	1.14184e+07	490648	499271	269354	2.42251	697819	851566	5277.58	5.09597e+07	1.91798e+06	171456	1.4245e+06	1.19341e+06	2.39503e+06		1.42714e+08
X6.deoxyglucitol.NIST		0.972765	0.429756	0.092211	0.335661	0.783653	0.954925	0.361125	0.444934	0.813054	0.379708	0.136981	0.675838	0.760945	0.44194	3.84998e-25		X6.deoxyglucitol.NIST		3447.81	1.84625e+06	8.42709e+06	2.74622e+06	223023	9450.94	2.47044e+06	1.72781e+06	165453	2.28556e+06	6.56621e+06	517372	273851	1.75068e+06	3.81633e+08		8.85956e+08
X5.methoxytryptamine		0.112091	0.0961753	0.370773	0.222159	0.860959	0.517656	0.17925	0.836204	0.180315	0.878571	0.788844	0.888071	0.450409	0.861958	0.991893		X5.methoxytryptamine		1.12564e+10	1.23465e+10	3.56162e+09	6.63392e+09	1.36225e+08	1.85976e+09	8.0334e+09	1.89813e+08	7.99408e+09	1.03646e+08	3.18499e+08	8.79589e+07	2.5316e+09	1.34254e+08	458387		1.32982e+12
X5.aminovaleric.acid		0.010318	0.166058	0.786319	0.88244	0.0219633	0.815351	0.893182	0.0163023	0.14184	0.759702	0.519319	0.606301	0.270163	0.659115	4.94046e-22		X5.aminovaleric.acid		1.15205e+06	333274	12729.6	3787.36	917032	9445.89	3122.89	1.00899e+06	375074	16205.8	71966.5	46019	211014	33713.9	1.89133e+07		5.18705e+07
X4.hydroxyproline		0.29995	0.116422	0.304045	0.184497	0.671435	0.860616	0.403707	0.421119	0.844756	0.58778	0.899213	0.632694	0.965783	0.829728	0.161048		X4.hydroxyproline		8.21956e+08	1.89002e+09	8.08127e+08	1.34878e+09	1.37445e+08	2.35462e+07	5.33084e+08	4.94765e+08	2.92825e+07	2.2449e+08	1.22506e+07	1.74504e+08	1.40531e+06	3.53194e+07	1.50503e+09		2.28715e+11
X4.hydroxyphenyl.2.ethylglucopyranoside.NIST		0.67093	0.127048	0.499454	0.929892	0.632232	0.0568315	0.0555749	0.00135283	0.978379	0.0582802	0.0310075	0.715479	0.0422058	0.110726	0.88631		X4.hydroxyphenyl.2.ethylglucopyranoside.NIST		701155	9.07564e+06	1.77237e+06	30056.9	889727	1.41713e+07	1.43176e+07	4.05659e+07	2852.02	1.40068e+07	1.82069e+07	516031	1.61358e+07	9.91973e+06	79378.3		1.16296e+09
X3.hydroxypyridine		0.958057	0.671479	0.288724	0.992376	0.00786667	0.221956	0.0698217	0.196206	0.639862	0.0671295	0.925437	0.0206997	0.621725	0.0945914	4.74174e-08		X3.hydroxypyridine		9691.68	630456	3.95125e+06	319.889	2.5044e+07	5.23971e+06	1.15814e+07	5.86921e+06	767360	1.18104e+07	30689.2	1.89209e+07	853367	9.83723e+06	1.09861e+08		1.04941e+09
X3.hydroxypropionic.acid		0.705301	0.00468854	0.735449	0.0833622	0.151069	0.00872422	0.00984562	0.928863	0.093114	0.0288428	0.679937	0.497436	0.357852	0.856018	1.03445e-14		X3.hydroxypropionic.acid		304675	1.72592e+07	243205	6.41756e+06	4.40566e+06	1.48195e+07	1.43493e+07	16975.1	6.03388e+06	1.02558e+07	362597	981343	1.80315e+06	70123.9	1.41043e+08		6.3789e+08
X3.hydroxybutanoic.acid		0.111256	0.755053	0.33516	0.265755	0.00849241	0.0264244	0.0146787	0.296035	0.719587	0.0621086	0.277074	0.0169444	0.923499	0.817287	2.7988e-24		X3.hydroxybutanoic.acid		1.94e+07	741479	7.08575e+06	9.45296e+06	5.33719e+07	3.78455e+07	4.5808e+07	8.33232e+06	981909	2.66617e+07	9.01597e+06	4.3847e+07	70236.6	406593	9.4009e+08		2.28119e+09
X3.deoxypentitol.NIST		0.505974	0.137049	0.0600874	0.741028	0.00718571	0.261813	0.819985	0.0120517	0.948783	0.866707	0.208136	0.774166	0.130482	0.190969	1.65618e-06		X3.deoxypentitol.NIST		361761	1.81322e+06	2.90571e+06	89269.8	5.97647e+06	1.03107e+06	42320.3	5.20526e+06	3371.66	23021.1	1.29807e+06	67284	1.87578e+06	1.40142e+06	1.94973e+07		2.44737e+08
X302432		0.98674	0.744366	0.350502	0.263843	0.640746	0.337044	0.540838	0.20012	0.492989	0.849665	0.375038	0.102405	0.228622	0.1969	0.169748		X302432		35.2713	13580.4	111471	159765	27819.3	117876	47788.5	210196	60066.3	4588.28	100621	342188	185540	213243	241497		3.82466e+07
X301825		0.790848	0.122756	0.637643	0.606001	0.767614	0.890653	0.762871	0.282519	0.606673	0.897894	0.637384	0.442777	0.695812	0.85593	0.326397		X301825		1.62709e+07	5.53115e+08	5.1331e+07	6.15632e+07	2.02e+07	4.37179e+06	2.1059e+07	2.67656e+08	6.13339e+07	3.8089e+06	5.14099e+07	1.3639e+08	3.53673e+07	7.62492e+06	2.23137e+08		6.92756e+10
X301788		0.385352	0.656714	0.404493	0.502066	0.700923	0.913778	0.786887	0.881733	0.735038	0.768187	0.552976	0.954028	0.840888	0.702252	0.353392		X301788		3.1815e+11	8.33233e+10	2.93369e+11	1.90132e+11	6.22168e+10	4.94343e+09	3.08241e+10	9.33317e+09	4.83052e+10	3.66378e+10	1.48519e+11	1.40138e+09	1.69959e+10	6.16371e+10	3.63678e+11		126289251323784
X301756		0.700819	0.726096	0.42216	0.0715391	0.782634	0.0945982	0.115769	0.445264	0.9545	0.544798	0.705257	0.420044	0.76885	0.467079	0.0134313		X301756		8.99199e+06	7.47528e+06	3.92783e+07	1.98832e+08	4.63575e+06	1.70964e+08	1.51263e+08	3.55183e+07	198255	2.2346e+07	8.71413e+06	3.96383e+07	5.2602e+06	3.22359e+07	3.75992e+08		1.82389e+10
X301755		0.493221	0.884839	0.820213	0.0688481	0.279559	0.0335154	0.129726	0.837314	0.015478	0.00532969	0.0922006	0.0163022	0.856132	0.223295	0.00672269		X301755		7.30976e+08	3.26375e+07	8.0364e+07	5.17846e+09	1.82257e+09	7.08406e+09	3.58534e+09	6.55954e+07	9.2083e+09	1.22366e+10	4.43227e+09	9.06356e+09	5.11395e+07	2.31298e+09	1.15691e+10		4.65943e+11
X301745		0.13867	0.544073	0.342533	0.15256	0.517546	0.312977	0.0137814	0.664604	0.604783	0.230448	0.188411	0.567076	0.183163	0.617657	0.0811661		X301745		1.33509e+09	2.23415e+08	5.47383e+08	1.24577e+09	2.54237e+08	6.18678e+08	3.71749e+09	1.14076e+08	1.62563e+08	8.74537e+08	1.05256e+09	1.98852e+08	1.07805e+09	1.51228e+08	1.8545e+09		1.81696e+11
X301720		0.233051	0.280655	0.0104351	0.198901	0.331043	0.888459	0.618863	0.00438649	0.635877	0.587237	0.81867	0.160946	0.570076	0.581796	1.50564e-05		X301720		8.924e+06	7.30045e+06	4.15136e+07	1.03604e+07	5.92401e+06	123150	1.54983e+06	5.15049e+07	1.40389e+06	1.84565e+06	329050	1.23436e+07	2.02033e+06	1.89992e+06	1.20998e+08		1.87492e+09
X301625		0.0298057	0.896561	0.0679955	0.873784	0.789399	0.781005	0.733275	0.228477	0.493209	0.808311	0.464218	0.300871	0.494002	0.328359	0.109933		X301625		1.03059e+09	3.66116e+06	7.25496e+08	5.46627e+06	1.54543e+07	1.67436e+07	2.51588e+07	3.14913e+08	1.01781e+08	1.27503e+07	1.16142e+08	2.32257e+08	1.01408e+08	2.0727e+08	5.55843e+08		6.48744e+10
X301616		0.344726	0.572361	0.612593	0.975194	0.742211	0.516384	0.0396054	0.336474	0.559387	0.580918	0.612003	0.132826	0.103506	0.861498	0.0246603		X301616		1.38939e+09	4.95579e+08	3.98627e+08	1.50253e+06	1.68157e+08	6.54842e+08	6.62723e+09	1.43778e+09	5.29834e+08	4.73811e+08	3.99953e+08	3.52388e+09	4.13728e+09	4.73029e+07	7.91012e+09		4.65407e+11
X301587		0.0398037	0.687889	0.827747	0.626038	0.0586884	0.626898	0.692079	0.573802	0.386736	0.120912	0.213231	0.206717	0.115257	0.0365124	0.00086882		X301587		8.01016e+06	303800	89113.3	447099	6.76669e+06	444877	295258	595710	1.41172e+06	4.54532e+06	2.92344e+06	3.00842e+06	4.6879e+06	8.29039e+06	2.12589e+07		5.63661e+08
X301584		0.248403	0.319841	0.133577	0.277189	0.455496	0.4844	0.682491	0.941342	0.0928763	0.513488	0.0784661	0.09199	0.529647	0.203665	9.2857e-08		X301584		4.27815e+08	3.17597e+08	7.23766e+08	3.79088e+08	1.78613e+08	1.56788e+08	5.36303e+07	1.73482e+06	9.09039e+08	1.36896e+08	9.97246e+08	9.14021e+08	1.26666e+08	5.19142e+08	9.58618e+09		9.59617e+10
X301583		0.134592	0.0781246	0.1118	0.374067	0.985656	0.00300308	0.00441004	0.875086	0.975261	0.660567	0.98678	0.750867	0.288821	0.281354	2.66667e-17		X301583		2.47851e+09	3.44087e+09	2.80078e+09	8.7262e+08	356494	9.8565e+09	9.06365e+09	2.72584e+07	1.06068e+06	2.12761e+08	302827	1.11203e+08	1.2433e+09	1.28253e+09	8.91766e+10		3.30342e+11
X301582		0.892036	0.449795	0.759697	0.0954193	0.87511	0.452116	0.483959	0.403757	0.50722	0.5987	0.180638	0.611783	0.192566	0.645764	4.59685e-13		X301582		3.60679e+06	1.1193e+08	1.83203e+07	5.46895e+08	4.83645e+06	1.10787e+08	9.59966e+07	1.36638e+08	8.61664e+07	5.42482e+07	3.51961e+08	5.0452e+07	3.33353e+08	4.13793e+07	1.12037e+10		5.8636e+10
X301536		0.0765638	0.911494	0.276395	0.69825	0.519447	0.367679	0.665787	0.920995	0.723849	0.609643	0.110877	0.97313	0.877133	0.193592	0.285008		X301536		1.93117e+11	7.56795e+08	7.27103e+10	9.20837e+09	2.54365e+10	4.97727e+10	1.14312e+10	6.02531e+08	7.64789e+09	1.59749e+10	1.56343e+11	6.94923e+07	1.46413e+09	1.03812e+11	7.01476e+10		18344854860588
X301484		0.218653	0.794821	0.130784	0.392942	0.0353607	0.0210109	0.00503461	0.377072	0.21772	0.80256	0.605764	0.511712	0.529047	0.228041	0.00317861		X301484		2.15652e+06	96148.8	3.25804e+06	1.03874e+06	6.34091e+06	7.63873e+06	1.13314e+07	1.11058e+06	2.1653e+06	88881	378856	612509	563623	2.07059e+06	1.25518e+07		4.25756e+08
X301399		0.496557	0.140657	0.0961807	0.154719	0.0881272	5.9021e-05	0.000232973	0.0815245	0.886186	0.955975	0.155797	0.520294	0.325619	0.606352	5.63185e-07		X301399		234581	1.10467e+06	1.40988e+06	1.03029e+06	1.4818e+06	8.40484e+06	7.02528e+06	1.54631e+06	10388	1545.3	1.02491e+06	209711	490719	134691	1.3239e+07		1.5186e+08
X300920		0.0797117	0.0986137	0.161397	0.364791	0.617377	0.302836	0.565569	0.0782849	0.554265	0.168859	0.218454	0.261037	0.00163221	0.0190777	2.91345e-10		X300920		272482	241912	173693	72606.7	22041.3	93890	29162	275103	30892.4	167647	134038	111755	890676	489519	3.75074e+06		2.64399e+07
X300882		0.00291755	0.25085	0.872241	0.944196	0.350554	0.960814	0.464778	0.716461	0.85396	0.907755	0.3233	0.159789	0.593562	0.411376	0.00178424		X300882		1.2108e+07	1.77968e+06	34829	6598.43	1.17533e+06	3250.97	720291	177686	45631.9	18081.8	1.31595e+06	2.67025e+06	383755	909831	1.33596e+07		4.0335e+08
X300865		0.0251781	0.684301	0.764798	0.876395	0.124972	0.351383	0.0919979	0.26344	0.38326	0.885268	0.0521646	0.113646	0.0675713	0.0685994	0.0193265		X300865		1.00152e+10	3.27722e+08	1.77417e+08	4.79464e+07	4.68316e+09	1.72356e+09	5.65304e+09	2.48353e+09	1.50847e+09	4.1263e+07	7.51935e+09	4.98064e+09	6.65818e+09	6.60841e+09	1.09432e+10		5.93533e+11
X300663		0.17999	0.471532	0.0445038	0.871921	0.480241	0.082056	0.834714	0.285559	0.613687	0.152669	0.0144675	0.121231	0.807957	0.0477815	6.60192e-13		X300663		2.38725e+07	6.86916e+06	5.38147e+07	344132	6.60301e+06	4.02354e+07	576478	1.51278e+07	3.37542e+06	2.71727e+07	7.99709e+07	3.19206e+07	782269	5.22089e+07	7.46457e+08		3.96527e+09
X300334		0.339327	0.996639	0.0275491	0.527047	0.359295	0.208881	0.989589	0.358411	0.944606	0.686879	0.0657591	0.678225	0.390317	0.0349319	2.44266e-20		X300334		4.71966e+06	91.5698	2.52698e+07	2.06648e+06	4.34375e+06	8.17267e+06	878.837	4.35978e+06	24919.9	838925	1.75757e+07	888744	3.81379e+06	2.31331e+07	5.10026e+08		1.54593e+09
X300201		0.619613	0.963124	0.299112	0.601647	0.353567	0.586605	0.769382	0.61712	0.793666	0.393534	0.906853	0.0584529	0.857982	0.137442	3.72071e-10		X300201		41883.8	363.177	183512	46323.3	146433	50261.9	14606.4	42483	11624.5	123840	2326.24	612036	5440.76	376256	7.12614e+06		5.08865e+07
X300183		0.252274	0.464148	0.201882	0.0997223	0.519505	0.0176985	0.0461822	0.80617	0.12524	0.853345	0.950925	0.536786	0.644389	0.249979	0.796555		X300183		2.13291e+06	870925	2.65188e+06	4.4204e+06	674139	9.22135e+06	6.49747e+06	97772.3	3.83179e+06	55488.3	6150.67	619919	346068	2.15371e+06	107937		4.86326e+08
X2.oxogluconic.acid.NIST		0.00693693	0.0228941	0.00377144	0.863013	0.0537096	0.297765	0.391384	0.161486	0.974042	0.323965	0.585329	0.186425	0.0421082	0.197661	0.000222798		X2.oxogluconic.acid.NIST		144489	102248	166631	582.99	73333.5	21269	14403.4	38511.8	20.7334	19081.9	5832.48	34283.2	81451.2	32588.2	273035		5.86486e+06
X2.monostearin.NIST		0.0498227	0.342602	0.382805	0.889891	0.0392946	0.136326	0.103361	0.000264462	0.199371	0.170849	0.358809	0.0543535	0.104459	0.762133	1.68477e-09		X2.monostearin.NIST		612789	142748	120690	3033.2	677059	352458	421693	2.15328e+06	261355	297730	133445	589454	419013	14500.6	6.1085e+06		4.73967e+07
X2.ketoglucose.dimethylacetal.NIST		0.540667	0.326858	0.0161274	0.638872	0.692146	0.296016	0.76125	0.786333	0.229823	0.383794	0.353494	0.258504	0.140273	0.100179	0.00145289		X2.ketoglucose.dimethylacetal.NIST		39927	102642	623117	23484.7	16716.7	116629	9842.91	7834.37	154087	80962.1	91903.7	136395	232700	289419	1.09917e+06		3.19276e+07
X2.hydroxyvaleric.acid		0.752077	0.313216	0.227539	0.591565	0.0418835	0.833833	0.997248	0.748207	0.987551	0.657837	0.595713	0.481829	0.0101118	0.739112	0.240839		X2.hydroxyvaleric.acid		1.82471e+07	1.86255e+08	2.66864e+08	5.26598e+07	7.62104e+08	8.04664e+06	2175.24	1.88416e+07	44506.7	3.58738e+07	5.14893e+07	9.05188e+07	1.22281e+09	2.02799e+07	2.52077e+08		5.47542e+10
X2.hydroxyglutaric.acid		0.637612	0.628995	0.485479	0.20343	0.330705	0.466216	0.151022	0.631076	0.702737	0.142764	0.236781	0.00930142	0.11827	0.375448	0.726394		X2.hydroxyglutaric.acid		404721	425791	887853	2.95744e+06	1.72789e+06	968948	3.77259e+06	420642	265623	3.93054e+06	2.55808e+06	1.24737e+07	4.46738e+06	1.43424e+06	223315		5.46104e+08
X2.aminoadipic.acid		0.188042	0.0420886	0.620455	0.254327	0.706394	0.202618	0.0765564	0.977743	0.711948	0.873312	0.446338	0.018106	0.424354	0.246981	0.282674		X2.aminoadipic.acid		101479	242924	14325.1	76037.2	8288.03	95050.3	184109	45.4466	7962.88	1484.68	33896.1	329227	37306.7	78437.5	67524.7		1.74883e+07
X299859		0.0166256	0.986061	0.000234496	0.0346798	0.135965	0.609247	0.326023	0.557786	0.39601	0.174834	0.0487591	0.199185	0.124227	0.446489	0.000113608		X299859		2.32481e+07	1225.35	5.55738e+07	1.80431e+07	8.95806e+06	1.04939e+06	3.87895e+06	1.38005e+06	2.89571e+06	7.41381e+06	1.56931e+07	6.63583e+06	9.52509e+06	2.32898e+06	6.13145e+07		1.20241e+09
X299711		0.12713	0.906046	0.678556	0.182931	0.343203	0.913177	0.829413	0.23196	0.0670129	0.877469	0.628669	0.835179	0.269428	0.174321	7.31261e-70		X299711		1.4334e+09	8.54709e+06	1.0541e+08	1.09144e+09	5.52053e+08	7.29392e+06	2.84832e+07	8.78723e+08	2.06983e+09	1.45852e+07	1.43545e+08	2.65626e+07	7.49835e+08	1.13572e+09	3.3727e+11		1.83756e+11
X299539		0.228877	0.783491	0.206051	0.58296	0.22083	0.566476	0.611161	0.342211	0.144022	0.143718	0.108397	0.44913	0.436292	0.953242	0.0467066		X299539		198912	10349	219731	41339.4	205956	45062.9	35442.2	123828	293582	294029	354774	78586.7	83141.7	471.224	545775		4.1048e+07
X299532		0.55509	0.0753066	0.991026	0.364856	0.884272	0.901543	0.61411	0.113743	0.161568	0.696514	0.978565	0.942642	0.641768	0.963459	0.0236332		X299532		23526	214693	8.53988	55509.4	1430.36	1033.26	17170.6	169579	132719	10272.5	48.7344	349.483	14617	141.696	348716		2.02193e+07
X299531		0.783607	0.242269	0.138782	0.118489	0.122239	0.280347	0.115158	0.708434	0.382052	0.215705	0.419288	0.22025	0.589509	0.707829	0.778697		X299531		27205.8	494317	793323	882655	864921	421172	898947	50453.2	275952	554257	235539	543390	105053	50673.1	28487.9		1.08027e+08
X299526		0.8008	0.200378	0.224657	0.677911	0.88335	0.419047	0.627528	0.028499	0.236201	0.970368	0.33072	0.66907	0.780124	0.832976	0.0570596		X299526		1185.88	30623.2	27529.2	3213.66	400.988	12175.7	4386.8	90079.6	26195.8	25.7009	17649.4	3403.85	1451.69	828.412	67851		5.57848e+06
X299487		0.44079	0.336892	0.0997122	0.187722	0.767823	0.749277	0.801051	0.118962	0.417076	0.663277	0.835932	0.588322	0.891186	0.444489	0.0976475		X299487		834566	1.29593e+06	3.81976e+06	2.44195e+06	122305	143333	89100.7	3.42464e+06	924992	266060	60182.2	411261	26259.4	821127	3.86706e+06		4.20219e+08
X299474		0.845207	0.73625	0.791152	0.868996	0.0138565	0.0810767	0.0495479	0.00804525	0.0547151	0.341898	0.334899	0.671404	0.826834	0.115586	0.0111258		X299474		138.617	412.617	255.035	98.9238	22246.8	11122.4	14114.8	25840.9	13503.7	3289.65	3386.52	654.603	174.039	9041.33	23690.4		1.08908e+06
X299467		0.550209	0.181935	0.0698862	0.657795	0.0804209	0.957547	0.305187	0.182081	0.722086	0.765653	0.480383	0.878523	0.335013	0.0104185	3.8586e-05		X299467		1.3169e+07	6.58922e+07	1.21817e+08	7.23715e+06	1.13271e+08	104483	3.88349e+07	6.5848e+07	4.6654e+06	3.27632e+06	1.83772e+07	861379	3.43228e+07	2.44619e+08	6.42596e+08		1.10432e+10
X299466		0.914565	0.0508662	0.460704	0.590865	0.415309	0.442038	0.386069	0.590916	0.152108	0.0698444	0.241644	0.0189324	0.0678262	0.0420068	0.0212966		X299466		4467.27	1.48928e+06	211408	112223	257832	229608	291966	112192	798785	1.28269e+06	533341	2.15751e+06	1.3016e+06	1.61603e+06	2.07634e+06		1.16246e+08
X299448		0.455462	0.370094	0.944404	0.75588	0.584889	0.845615	0.757743	0.804786	0.995644	0.338641	0.811628	0.676572	0.401223	0.6553	0.106094		X299448		7703.86	11115.2	67.1973	1335.77	4125.17	523.915	1314.79	844.161	0.411907	12670.3	784.904	2405.09	9748.12	2754.52	36241.7		4.13836e+06
X299441		0.387714	0.0534779	0.823043	0.439018	0.0745403	0.00332323	0.190791	0.269557	0.631444	0.723895	0.733887	0.722511	0.173698	0.987927	2.788e-07		X299441		32377.8	162629	2167.79	25981.1	138566	379076	74392.1	52941.6	9977.14	5409.82	5010.11	5466.54	80462.7	9.92389	1.19574e+06		1.29809e+07
X299436		0.302507	0.87422	0.155246	0.297924	0.544477	0.509994	0.560768	0.818653	0.974945	0.160295	0.826558	0.666009	0.0561232	0.293637	0.865733		X299436		62300	1465.95	118561	63494.8	21499.7	25411.1	19805.5	3075.41	57.7015	115705	2808.86	10901.9	214728	64634.2	1672.43		1.75201e+07
X299431		0.617911	0.0711391	0.276986	0.133988	0.707283	0.168624	0.0235533	0.428817	0.682284	0.125368	0.867728	0.143454	0.52644	0.246815	0.15115		X299431		15693.2	206431	74655.7	142112	8891.93	119859	326032	39509.5	10567.3	148673	1748.79	135433	25314.6	84749	130360		1.88822e+07
X299430		0.403563	0.75097	0.186599	0.164459	0.0412476	0.00420973	0.00912409	0.0763346	0.572869	0.94993	0.300275	0.263303	0.650162	0.496186	0.0143881		X299430		5465.92	788.277	13689.2	15173.1	32826.3	64981.4	53807.2	24710.5	2489.02	30.8571	8411.34	9812.27	1610.18	3626.56	47344.1		2.34367e+06
X299427		0.791371	0.748757	0.0470511	0.000111538	0.691322	0.376533	0.601426	0.512818	0.0357219	0.799501	0.103238	0.255195	0.678438	0.254674	1.92601e-06		X299427		4.08906e+08	5.99448e+08	2.31937e+10	8.94467e+10	9.21403e+08	4.57497e+09	1.59493e+09	2.50432e+09	2.59592e+10	3.76972e+08	1.55803e+10	7.58063e+09	1.0046e+09	7.59731e+09	1.3758e+11		1.74991e+12
X299418		0.560136	0.121412	0.877202	0.130947	0.397971	0.118658	0.232055	0.734464	0.947857	0.942374	0.924043	0.59316	0.486791	0.440212	0.0605542		X299418		94057.3	666991	6611.74	634122	198078	677021	396440	31865.9	1184.34	1447	2517.27	79079.4	134028	165131	981091		8.29363e+07
X299415		0.0994687	0.306914	0.371698	0.556382	0.0175418	0.14365	0.200119	0.483285	0.766152	0.929232	0.816115	0.95319	0.130341	0.73701	7.23902e-08		X299415		458663	175925	134425	58243.1	958046	361037	276912	82744.1	14883	1326.95	9098.35	579.707	386463	18975.4	5.12261e+06		5.03855e+07
X299407		0.156421	0.131161	0.286723	0.0132243	0.293052	0.330938	0.706001	0.630091	0.281013	0.541849	0.965326	0.403632	0.210245	0.167838	2.90804e-05		X299407		582108	660723	328454	1.79152e+06	319931	273462	41114.8	67021.7	336353	107556	545.855	201704	454614	551189	5.19845e+06		8.65117e+07
X299158		0.452868	6.93079e-05	0.440899	0.0625418	0.163586	0.540521	0.316862	0.679494	0.325127	0.301866	0.110936	0.95716	0.00242684	0.801163	0.861197		X299158		1.19718e+06	3.45049e+07	1.262e+06	7.40566e+06	4.13298e+06	795601	2.13018e+06	362437	2.05853e+06	2.26667e+06	5.41631e+06	6125.11	1.98206e+07	134644	64899.5		6.35744e+08
X299146		0.47103	0.196269	0.408505	0.282677	0.0524963	0.400705	0.506364	0.104308	0.952988	0.640587	0.0933742	0.258897	0.132138	0.758612	4.12837e-13		X299146		4.34697e+06	1.39985e+07	5.71722e+06	9.66681e+06	3.16284e+07	5.91046e+06	3.69402e+06	2.21529e+07	29054.8	1.8228e+06	2.36445e+07	1.0678e+07	1.90243e+07	789547	4.80479e+08		2.50364e+09
X299130		0.122876	0.00290219	0.00600173	0.947327	0.121188	0.731185	0.135169	0.0757699	0.248379	0.414933	0.339412	0.154514	0.0142817	0.0142909	9.50189e-05		X299130		41673.4	156954	133328	76.1083	42053.4	2058.58	39069.6	55280	23286.5	11602.8	15939.3	35469.3	105738	105717	272511		5.22278e+06
X299090		0.0258806	0.131461	0.117884	0.358675	0.922196	0.96087	0.650489	0.046323	0.0300818	0.198946	0.452384	0.328205	0.219359	0.0426224	0.0299958		X299090		2.80707e+06	1.28081e+06	1.37693e+06	473169	5349.78	1349.91	115166	2.24115e+06	2.65925e+06	927956	316977	536980	848161	2.32102e+06	2.66205e+06		1.67965e+08
X298951		0.998608	0.0780449	0.194351	0.00571697	0.0685485	0.773245	0.514061	0.915476	0.409534	0.139762	0.835725	0.28627	0.461501	0.316922	2.07418e-05		X298951		9.71239	9.96638e+06	5.39322e+06	2.46999e+07	1.06515e+07	265123	1.36053e+06	35968.4	2.17421e+06	6.98804e+06	137311	3.63762e+06	1.73299e+06	3.2035e+06	5.96429e+07		9.56311e+08
X297428		0.237436	0.0787698	0.0129503	0.633494	0.391318	0.181009	0.346791	0.276057	0.766194	0.711299	0.599076	0.108824	0.0361859	0.612373	1.54528e-10		X297428		7.19248e+07	1.59688e+08	3.20805e+08	1.16929e+07	3.78256e+07	9.22664e+07	4.55746e+07	6.11152e+07	4.54651e+06	7.04407e+06	1.42162e+07	1.32758e+08	2.27269e+08	1.32047e+07	2.25718e+09		1.53977e+10
X296133		0.119055	0.790287	0.999734	0.65428	0.200607	0.679763	0.646011	0.609898	0.9838	0.609835	0.812655	0.541127	0.447512	0.131359	0.00220838		X296133		1.83503e+09	5.32036e+07	83.7125	1.509e+08	1.23543e+09	1.28205e+08	1.58743e+08	1.95899e+08	310136	1.95968e+08	4.22547e+07	2.81085e+08	4.34392e+08	1.71879e+09	7.15766e+09		2.25282e+11
X296085		0.520974	0.443007	0.190859	0.961031	0.0826534	0.187914	0.0804565	0.573293	0.633626	0.191034	0.640201	0.612406	0.968664	0.512056	2.09399e-05		X296085		125827	179793	523721	728.657	923945	530757	937425	96868.9	69365	523307	66708.8	78379.8	471.04	131298	5.69541e+06		9.1414e+07
X296080		0.200853	0.677083	0.645947	0.268024	0.875015	0.764889	0.930992	0.86548	0.508823	0.624319	0.0826888	0.337175	0.293432	0.252067	4.89349e-20		X296080		13023.6	1377.09	1675.91	9758.71	196.403	710.103	59.529	227.814	3467.41	1904.67	24024.2	7323.4	8778.31	10436.1	769896		2.37747e+06
X296071		0.140754	0.222786	0.223163	0.31693	0.417621	0.676561	0.167485	0.575693	0.077637	0.987839	0.696806	0.780836	0.150386	0.39108	0.41455		X296071		1.2109e+06	828568	827218	557882	365743	96798.1	1.06287e+06	174281	1.74047e+06	129.183	84442.3	43052.3	1.15413e+06	409542	370599		1.66545e+08
X295450		0.146338	0.800614	0.0715394	0.361523	0.809318	0.493667	0.546827	0.363828	0.019813	0.0788069	0.541845	0.431428	0.121492	0.177118	0.000388953		X295450		238182	7175.36	367261	93784.2	6550.45	52742.7	40860.1	92886.5	616162	349300	41884.9	69697	270818	205531	1.44571e+06		3.36891e+07
X295269		0.0255345	0.287303	0.170263	0.857717	0.875329	0.141313	0.942016	0.508693	0.95878	0.521464	0.105377	0.0880206	0.871018	0.347319	1.71695e-07		X295269		7.09254e+09	1.59982e+09	2.66063e+09	4.53329e+07	3.4717e+07	3.06242e+09	7.46156e+06	6.16416e+08	3.76739e+06	5.80038e+08	3.71441e+09	4.12434e+09	3.71815e+07	1.24748e+09	4.03541e+10		4.22393e+11
X295226		0.804524	0.845004	0.674766	0.428719	0.75618	0.749578	0.60019	0.416871	0.865698	0.841769	0.0460138	0.922889	0.485622	0.0409879	0.000206277		X295226		1.17907e+08	7.3564e+07	3.38993e+08	1.20667e+09	1.8559e+08	1.96131e+08	5.28972e+08	1.26999e+09	5.5055e+07	7.67086e+07	7.71348e+09	1.80332e+07	9.36564e+08	8.09476e+09	2.71275e+10		5.76443e+11
X295190		0.705515	0.739068	0.635099	0.593957	0.73144	0.22521	0.271444	0.694835	0.583962	0.220734	0.396003	0.802237	0.541483	0.99651	0.617848		X295190		14949.9	11614.8	23581	29761.5	12331.6	154330	126845	16112.6	31402.8	157353	75496.4	6566.13	39044.3	2.00265	26063		3.13481e+07
X295145		0.0505792	0.427816	0.745357	0.764422	0.248253	0.0363703	0.0521662	0.0226749	0.0819351	0.521985	0.887098	0.453894	0.181109	0.254707	6.22059e-07		X295145		4.7222e+07	7.72669e+06	1.29504e+06	1.10266e+06	1.64019e+07	5.41604e+07	4.65789e+07	6.43089e+07	3.73371e+07	5.03629e+06	247465	6.89228e+06	2.20216e+07	1.59604e+07	3.17974e+08		3.67672e+09
X295067		0.798542	0.479543	0.865733	0.921237	0.438448	0.992375	0.557838	0.948233	0.717964	0.623282	0.99816	0.704183	0.383155	0.95802	0.297629		X295067		51399.2	394709	22554.7	7712.78	474090	72.0505	271116	3325.63	102937	190426	4.19483	113754	600773	2185.92	857352		2.36279e+08
X295066		0.590947	0.340203	0.0490889	0.0843305	0.408276	0.407958	0.860545	0.912358	0.0637188	0.0271063	0.26528	0.875088	0.029255	0.00370959	0.333975		X295066		2.07415e+09	6.5384e+09	2.79712e+10	2.14892e+10	4.91322e+09	4.91989e+09	2.21514e+08	8.69435e+07	2.48148e+10	3.53389e+10	8.9248e+09	1.77358e+08	3.438e+10	6.12915e+10	6.70943e+09		2.14945e+12
X294511		0.858534	0.682814	0.308179	0.661519	0.00877126	0.212129	0.0122983	0.139089	0.759442	0.426374	0.0962684	0.595158	0.467958	0.409928	0.284446		X294511		253.531	1332.81	8301.17	1530.1	55445.3	12455.6	50539.3	17523.9	748.365	5054.02	22176.9	2254.26	4207.43	5424.54	9160.2		2.38997e+06
X294509		0.910396	0.704756	0.284103	0.837863	0.211533	0.958647	0.687968	0.937986	0.603	0.0177068	0.309347	0.700858	0.903228	0.718499	0.0384908		X294509		43705.8	495561	3.96694e+06	144505	5.40048e+06	9278.04	556749	20888.4	933855	1.95941e+07	3.57247e+06	509402	51014.8	448483	1.48868e+07		1.03353e+09
X294505		0.0599331	0.400929	0.00685772	0.654787	0.944203	0.605495	0.0760104	0.00640533	0.1281	0.687646	0.239906	0.295949	0.497875	0.987489	1.37412e-15		X294505		819678	162629	1.70367e+06	46042.8	1127.77	61450.5	728641	1.73263e+06	535139	37226.1	318719	251956	105864	56.615	1.63713e+07		6.89547e+07
X294504		0.0050472	0.717208	0.423999	0.588912	0.831171	0.327715	0.964321	0.107034	0.183204	0.371848	0.855502	0.113138	0.935865	0.886133	0.0016161		X294504		3.13261e+06	51595.5	251617	114895	17875	377273	786.825	1.02582e+06	698632	314004	13040.6	991067	2546.19	8063.68	3.97472e+06		1.1777e+08
X294392		0.0676446	0.228658	0.658057	0.319624	0.280376	0.0320126	0.398431	0.24867	0.561219	0.0687132	0.0348739	0.00452918	0.128135	0.499937	2.53827e-24		X294392		36472.4	15778.5	2128.38	10776	12681.2	50324.4	7754.08	14486.2	3668.88	36189.3	48709.2	88714.7	25241.3	4946.51	1.34356e+06		3.25302e+06
X294266		0.344085	0.0462031	0.161864	0.908121	0.150089	0.0279209	0.213019	0.058347	0.188575	0.899105	0.792967	0.88128	0.441216	0.867759	0.243845		X294266		4.73106e+06	2.11127e+07	1.03601e+07	70291.4	1.0969e+07	2.57118e+07	8.20522e+06	1.90262e+07	9.14936e+06	84841.5	363570	117712	3.13317e+06	146316	7.18406e+06		1.58056e+09
X293854		0.0389974	0.192745	0.999111	0.422021	0.582944	0.217568	0.0795914	0.709559	0.184461	0.673636	0.653835	0.677173	0.540509	0.614348	0.00418949		X293854		2.31597e+08	9.18159e+07	66.9942	3.48291e+07	1.62793e+07	8.22572e+07	1.66707e+08	7.48794e+06	9.53334e+07	9.57545e+06	1.08564e+07	9.35664e+06	2.02286e+07	1.37077e+07	4.48633e+08		1.61632e+10
X293097		0.458447	0.162877	0.00666766	0.474431	0.467137	0.165535	0.158093	0.910251	0.649301	0.86428	0.136822	0.696171	0.168331	0.836783	0.000183375		X293097		34414.5	122202	466097	32030.4	33102.1	120666	125039	794.797	12938.8	1827.6	138958	9540.5	119082	2654.83	896109		1.87339e+07
X291025		0.203012	0.106011	0.306946	0.276449	0.62103	0.883361	0.466216	0.493761	0.856013	0.688287	0.947731	0.986165	0.849698	0.851678	0.476233		X291025		3.16328e+10	5.10835e+10	2.03543e+10	2.31033e+10	4.76005e+09	4.19017e+08	1.03447e+10	9.12383e+09	6.40972e+08	3.13395e+09	8.36633e+07	5.85383e+06	6.99132e+08	6.80611e+08	9.88735e+09		5.83032e+12
X289827		0.244225	0.354712	0.565743	0.582736	0.5402	0.138773	0.242733	0.0469028	0.640845	0.0392462	0.222268	0.665952	0.405736	0.413578	0.05903		X289827		5.13425e+08	3.24029e+08	1.24677e+08	1.14079e+08	1.41815e+08	8.3091e+08	5.16694e+08	1.50162e+09	8.22459e+07	1.61701e+09	5.64145e+08	7.04275e+07	2.61435e+08	2.52815e+08	1.35456e+09		1.13141e+11
X289097		0.14666	0.579324	0.828597	0.303205	0.288996	0.517851	0.256906	0.113492	0.603336	0.84982	0.0265548	0.0533572	0.654104	0.79692	3.01206e-06		X289097		4653.95	676.907	103.195	2337.74	2479.69	921.211	2835.68	5537.48	594.638	78.9314	10919.3	8268.63	442.115	145.797	49801.1		659326
X289045		0.715822	0.226651	0.00570908	0.130979	0.909871	0.535703	0.886567	0.924651	0.517418	0.494555	0.897581	0.507627	0.648728	0.197375	0.00199292		X289045		23219.3	256667	1.35542e+06	401042	2244.63	67227.9	3564.42	1566.78	73449.9	81793.6	2902.17	76944	36359.6	291871	1.70082e+06		5.24606e+07
X288894		0.280861	0.835413	0.792553	0.329703	0.95569	0.459026	0.135076	0.686687	0.536975	0.48059	0.411629	0.469767	0.0910688	0.902688	0.0346043		X288894		1246.86	46.1953	74.0243	1018.28	3.30368	587.242	2398.66	174.148	408.156	532.843	722.158	559.642	3070.16	15.9974	4813.35		320496
X288872		0.481035	0.110605	0.245929	0.213548	0.853292	0.468108	0.704981	0.129743	0.677401	0.610491	0.864896	0.960138	0.299017	0.150641	0.143456		X288872		6380.81	32825.5	17325.9	19918.3	439.108	6765.69	1841.02	29589.6	2222.9	3333.04	371.741	32.0765	13874.4	26616.9	27583.4		3.84573e+06
X288852		0.000752495	0.721401	0.617006	0.00044662	0.0475629	0.629571	0.383548	0.210195	0.0285893	0.654247	0.263204	0.207166	0.94944	0.00319499	0.00044692		X288852		8.52053e+08	9.36378e+06	1.84212e+07	9.26457e+08	2.90908e+08	1.7135e+07	5.59746e+07	1.15902e+08	3.55662e+08	1.47732e+07	9.23589e+07	1.17459e+08	296034	6.49373e+08	9.26361e+08		2.20508e+10
X288810		0.157072	0.915869	0.602729	0.114171	0.27855	0.0391036	0.0010276	0.0592767	0.19508	0.113877	0.428781	0.173373	0.10422	0.687021	0.798566		X288810		2.07239e+06	11512.4	279588	2.58515e+06	1.21364e+06	4.42224e+06	1.13202e+07	3.69183e+06	1.73676e+06	2.58937e+06	646589	1.91805e+06	2.73522e+06	167506	67194.4		3.08967e+08
X288375		0.406089	0.272179	0.444896	0.63347	0.721779	0.557816	0.260793	0.320144	0.243121	0.749532	0.365601	0.323927	0.203889	0.694385	0.237938		X288375		1.18651e+08	2.07448e+08	1.00309e+08	3.90578e+07	2.17758e+07	5.90144e+07	2.17588e+08	1.69986e+08	2.34465e+08	1.75039e+07	1.40744e+08	1.67345e+08	2.77931e+08	2.65145e+07	2.39703e+08		5.14258e+10
X288331		0.0252543	0.971644	0.00110664	0.0922285	0.124822	0.675087	0.308285	0.351056	0.520819	0.205203	0.0834212	0.119102	0.129786	0.369081	2.1749e-06		X288331		3.89354e+06	974.479	8.35346e+06	2.19687e+06	1.824e+06	135553	801938	671671	318178	1.24112e+06	2.32296e+06	1.88102e+06	1.77684e+06	623039	1.79662e+07		2.30986e+08
X287966		0.88241	0.710801	0.011781	0.195118	0.950293	0.812575	0.767178	0.143647	0.465509	0.892838	0.97032	0.962859	0.652201	0.30438	0.00180951		X287966		3.48068e+06	2.18757e+07	1.01992e+09	2.67781e+08	618237	8.94439e+06	1.39468e+07	3.41411e+08	8.48063e+07	2.88712e+06	220237	344971	3.23268e+07	1.68115e+08	1.57386e+09		4.76459e+10
X287425		0.608408	0.884854	0.227093	0.0552535	0.486856	0.016355	0.0303505	0.765855	0.368093	0.329639	0.297641	0.83943	0.0554355	0.0461657	5.39648e-20		X287425		4.76596e+06	380625	2.65423e+07	6.70944e+07	8.78112e+06	1.05624e+08	8.57721e+07	1.60971e+06	1.47216e+07	1.72738e+07	1.97215e+07	745142	6.69937e+07	7.26294e+07	1.75549e+09		5.43537e+09
X287419		0.70843	0.154463	0.297237	0.75678	0.545225	0.0131544	0.0200463	0.393112	0.81787	0.962794	0.623005	0.726633	0.836327	0.190737	0.104629		X287419		7.06873e+06	1.02809e+08	5.50064e+07	4.84796e+06	1.85034e+07	3.13899e+08	2.75757e+08	3.68983e+07	2.68009e+06	109963	1.22171e+07	6.17771e+06	2.15697e+06	8.67561e+07	1.33667e+08		1.51347e+10
X287414		0.168103	0.658568	0.980808	0.443435	0.953355	0.743678	0.184676	0.626894	0.286195	0.566717	0.0314141	0.737358	0.934262	0.167047	0.899397		X287414		7.35713e+07	7.54047e+06	22339.7	2.2697e+07	132083	4.12824e+06	6.81262e+07	9.12547e+06	4.39925e+07	1.26769e+07	1.8013e+08	4.34227e+06	262646	7.39389e+07	617004		1.15618e+10
X286263		0.219708	0.256843	0.144699	0.662952	0.99087	0.935419	0.162466	0.318456	0.37689	0.397184	0.0592405	0.310366	0.415666	0.544911	0.0232141		X286263		1.90487e+07	1.62532e+07	2.69297e+07	2.39696e+06	1651.83	82822.8	2.46926e+07	1.25757e+07	9.86245e+06	9.05328e+06	4.51564e+07	1.3004e+07	8.36675e+06	4.62619e+06	6.55568e+07		3.77803e+09
X285758		0.0607508	0.165528	0.332839	0.914137	0.742411	0.707351	0.679605	0.38506	0.182055	0.82469	0.5221	0.704404	0.241546	0.0449755	0.587524		X285758		1.01615e+09	5.5416e+08	2.69814e+08	3.33956e+06	3.10344e+07	4.04941e+07	4.90107e+07	2.17001e+08	5.13055e+08	1.40966e+07	1.1778e+08	4.13544e+07	3.94884e+08	1.16241e+09	8.45592e+07		8.60323e+10
X285326		0.464932	0.265816	0.265141	0.524372	0.254539	0.435459	0.543005	0.859881	0.479371	0.344333	0.0735445	0.024049	0.530235	0.126403	0.00689521		X285326		1.58452e+07	3.67845e+07	3.68888e+07	1.20234e+07	3.85711e+07	1.80499e+07	1.09759e+07	923874	1.48443e+07	2.65504e+07	9.54396e+07	1.52223e+08	1.16866e+07	6.95288e+07	2.19079e+08		8.87913e+09
X284389		0.538473	0.350312	0.907265	0.911415	0.891919	0.599947	0.478223	0.672165	0.894846	0.430255	0.169872	0.0345119	0.46429	0.419623	0.00357795		X284389		4.58243e+06	1.05732e+07	164239	149808	223458	3.33079e+06	6.09192e+06	2.16807e+06	211450	7.53758e+06	2.2875e+07	5.44961e+07	6.48739e+06	7.89216e+06	1.04181e+08		3.62488e+09
X284386		0.96435	0.602673	0.987708	0.749458	0.376009	0.370744	0.801491	0.777049	0.631318	0.0439592	0.741679	0.106717	0.0183438	0.373501	0.0309746		X284386		8205.3	1.11353e+06	974.896	418968	3.22319e+06	3.2951e+06	259659	329387	946199	1.67816e+07	446372	1.07346e+07	2.30628e+07	3.25726e+06	1.92665e+07		1.23016e+09
X282690		0.233317	0.878733	0.161305	0.825597	0.446839	0.134056	0.783635	0.867253	0.638077	0.907366	0.671054	0.140843	0.393825	0.53385	1.19413e-43		X282690		1.44058e+08	2.35531e+06	1.99145e+08	4.91277e+06	5.86002e+07	2.27973e+08	7.62897e+06	2.82675e+06	2.23942e+07	1.3699e+06	1.82539e+07	2.20209e+08	7.36513e+07	3.91847e+07	2.72124e+10		3.0301e+10
X281951		0.433219	0.726803	0.8748	0.136332	0.112585	0.233363	0.0253192	0.562292	0.919979	0.00320707	0.382332	0.755886	0.553229	0.561284	0.000305279		X281951		71893.8	14277	2903.28	260432	295636	166473	589819	39283.8	1180.18	1.03055e+06	89358.7	11303.9	41134.9	39486.8	1.55825e+06		3.50226e+07
X281575		0.475888	0.195151	0.54104	0.894414	0.626786	0.637431	0.719136	0.639949	0.94079	0.550142	0.756885	0.569419	0.549083	0.557419	0.954116		X281575		10370.1	34308.7	7621.04	359.096	4821.91	4529.62	2636.84	4462.12	112.469	7283.19	1953.97	6601.39	7321.97	7020.54	67.4914		6.10543e+06
X281419		0.0638192	0.841642	0.264808	0.500701	0.732627	0.221845	0.204163	0.780389	0.431254	0.555321	0.238342	0.714712	0.840499	0.135995	0.278405		X281419		6.29948e+07	727859	2.27187e+07	8.27397e+06	2.12844e+06	2.72785e+07	2.94769e+07	1.41754e+06	1.13059e+07	6.34635e+06	2.54094e+07	2.43675e+06	738551	4.0677e+07	2.14631e+07		5.46075e+09
X281189		0.135088	0.481648	0.485416	0.563895	0.0405094	0.879621	0.361509	0.555981	0.919783	0.0627553	0.924689	0.940337	0.0309234	0.00905032	0.687317		X281189		2.56996e+07	5.68182e+06	5.58468e+06	3.82033e+06	4.84544e+07	263003	9.56031e+06	3.97767e+06	116290	3.99372e+07	102459	64231.9	5.38165e+07	7.90109e+07	1.85805e+06		3.43405e+09
X281147		0.954905	0.539534	0.245986	0.665025	0.0159103	0.440894	0.316	0.494307	0.994402	0.889815	0.435139	0.786753	0.720913	0.313385	0.678737		X281147		9526.98	1.12215e+06	4.01912e+06	558737	1.74874e+07	1.77136e+06	3.00057e+06	1.39286e+06	146.66	57184	1.81648e+06	218074	380305	3.03323e+06	511260		8.9232e+08
X281132		0.00241151	0.607373	0.379798	0.720454	0.00497808	0.561725	0.200216	0.276385	0.144482	0.697789	0.332373	0.613473	0.857672	0.789449	0.380187		X281132		1.71201e+07	483664	1.41428e+06	234541	1.46347e+07	616938	3.01276e+06	2.17379e+06	3.91341e+06	276172	1.72329e+06	467410	58896.5	130580	1.41196e+06		5.48425e+08
X281131		0.62692	0.826315	0.358735	0.531916	0.903406	0.304952	0.0130467	0.169658	0.39502	0.946309	0.745971	0.0775855	0.0558615	0.12962	0.085827		X281131		2906.62	592.18	10373.1	4808.23	181.128	12965	76572.9	23266.2	8907.34	55.7714	1290.85	38504.3	45238.2	28357	36469.3		3.68317e+06
X281118		0.494326	0.788478	0.551325	0.302152	0.00810754	0.159538	0.0577403	0.177475	0.0815056	0.516904	0.18739	0.14889	0.413174	0.242829	0.206781		X281118		2291.82	352.93	1741.25	5229.08	34771.1	9732.64	17761.9	8943.39	14953.5	2060.91	8545.77	10250.8	3286.77	6703.01	7834.88		1.46837e+06
X281035		0.00449667	0.0113222	0.250836	0.192445	0.511549	0.00246197	0.0022644	0.0806873	0.658493	0.231665	0.505001	0.357865	0.0357541	0.453679	1.08707e-06		X281035		1.28857e+08	1.02112e+08	2.08147e+07	2.68326e+07	6.79162e+06	1.46641e+08	1.4913e+08	4.82997e+07	3.07797e+06	2.25864e+07	7.00481e+06	1.33336e+07	6.99532e+07	8.85119e+06	3.89593e+08		4.71722e+09
X280940		0.554048	0.495388	0.374231	0.921559	0.563483	0.998158	0.370186	0.179332	0.936185	0.559836	0.602809	0.558367	0.00659916	0.0294424	0.32066		X280940		2.30896e+08	3.06589e+08	5.2109e+08	6.39091e+06	2.20071e+08	3511.74	5.29993e+08	1.19204e+09	4.2252e+06	2.24214e+08	1.78552e+08	2.25897e+08	4.92386e+09	3.15002e+09	6.51111e+08		1.97401e+11
X280737		0.021209	0.974106	0.989967	0.879721	0.119296	0.823112	0.542365	0.705654	0.210738	0.372938	0.0258146	0.084907	0.953918	0.814875	0.0423491		X280737		135637	26.6767	4.00397	579.822	61689.9	1265.41	9404.01	3612.97	39764.2	20127.2	126850	75533.5	84.5532	1388.25	105071		7.58341e+06
X280727		0.351958	0.916322	0.419319	0.818811	0.968306	0.187952	0.552472	0.0439329	0.0470652	0.454225	0.68687	0.442359	0.499851	0.163965	1.00852e-25		X280727		9.541e+11	1.21396e+10	7.18001e+11	5.77092e+10	1.73603e+09	1.91188e+12	3.88304e+11	4.49402e+12	4.36465e+12	6.16478e+11	1.78736e+11	6.49606e+11	5.00999e+11	2.13723e+12	146064393026338		329346486800424
X280722		0.320749	0.93028	0.550406	0.164763	0.144207	0.134621	0.514224	0.762841	0.652047	0.15343	0.959933	0.518493	0.124709	0.954199	3.8107e-05		X280722		4.47724e+06	34707.2	1.6177e+06	8.77841e+06	9.70286e+06	1.01866e+07	1.93036e+06	412892	922180	9.27065e+06	11442.7	1.89143e+06	1.07292e+07	14956.3	7.91289e+07		1.35789e+09
X280717		0.0627518	0.659161	0.426136	0.6971	0.123285	0.00291649	0.00222282	0.38026	0.755926	0.86946	0.456217	0.442809	0.990761	0.175462	0.0332881		X280717		565029	31568.2	102844	24582.7	386804	1.45852e+06	1.54159e+06	125044	15675.4	4381.44	90138.7	95637.1	21.7503	298682	740565		4.85834e+07
X280712		0.656141	0.122413	0.324435	0.284208	0.0295445	0.162967	0.109135	0.749203	0.297336	0.13318	0.149944	0.93243	0.914291	0.357054	0.0410531		X280712		257.885	3115.38	1264.72	1494.24	6207.14	2539.46	3352.1	132.926	1414.94	2943.53	2704.85	9.34861	15.0638	1104.61	5465.65		389472
X280705		0.0988351	0.0190301	0.269	0.694326	0.219861	0.00577572	0.00487281	0.00975278	0.542476	0.545503	0.886573	0.829607	0.0343467	0.723282	7.07051e-20		X280705		6.65181e+06	1.34888e+07	2.97589e+06	375488	3.66798e+06	1.87564e+07	1.95224e+07	1.64177e+07	902245	888779	49457.3	112580	1.09645e+07	304789	2.33401e+08		7.27973e+08
X280684		0.303865	0.307231	0.701804	0.473179	0.579524	0.816164	0.956408	0.424767	0.791021	0.488636	0.625372	0.735637	0.912928	0.566408	0.812019		X280684		365456	360395	50602.9	177715	105998	18652.9	1031.08	220086	24233.8	165612	82297.9	39346.9	4126.12	113503	19519.9		1.03354e+08
X280678		0.371548	0.638645	0.288211	0.0894196	0.0861465	0.114528	0.0537478	0.289278	0.21602	0.0622519	0.885026	0.132778	0.884779	0.89433	2.21874e-05		X280678		8196.56	2261.49	11585.1	29716.4	30339.1	25638.8	38378.8	11533.8	15731.3	35845.5	214.36	23253.2	215.29	180.873	190093		3.07034e+06
X280647		0.332925	0.663881	0.813297	0.906	0.554419	0.177726	0.283378	0.0628838	0.41808	0.059665	0.188086	0.379722	0.408555	0.693555	4.14205e-05		X280647		10592.5	2131.04	629.303	157.309	3944.6	20554.8	13007.5	39254.8	7405.2	40248.1	19601.6	8715.74	7713.82	1752	194999		3.37869e+06
X280606		0.370175	0.091765	0.35378	0.69206	0.0933714	0.0139666	0.0463309	0.0999413	0.633074	0.260433	0.924088	0.610512	0.0456257	0.609565	4.82132e-07		X280606		2.05662e+06	7.30593e+06	2.20223e+06	401286	7.23397e+06	1.56102e+07	1.02196e+07	6.95318e+06	583115	3.24581e+06	23220.6	663780	1.02866e+07	667310	6.76101e+07		7.65972e+08
X280602		0.0429392	0.0770473	0.0994932	0.609392	0.0254172	0.01319	0.349383	0.370572	0.343571	0.714458	0.0812203	0.792134	0.716377	0.202097	1.76302e-07		X280602		71772.4	54664.6	47419.4	4543.23	87622.5	107971	15255.4	13965.3	15628.1	2329.16	53156.7	1208.32	2296.53	28382	496765		5.20993e+06
X280546		0.826871	0.303168	0.267383	0.157613	0.750688	0.0563459	0.0068554	0.338331	0.616386	0.932586	0.00616862	0.251613	0.358261	0.54696	0.00622218		X280546		45577.8	1.01184e+06	1.17435e+06	1.90887e+06	96194.7	3.49071e+06	7.05033e+06	874718	239208	6817.41	7.23578e+06	1.2549e+06	805191	345839	7.22057e+06		2.85333e+08
X280539		0.999472	0.0968385	0.794666	0.787573	0.00460194	0.0969526	0.20783	0.114065	0.0538169	0.0378079	0.574993	0.816623	0.474361	0.59698	0.0116372		X280539		0.00414369	26187.2	640.511	686.639	76948.8	26169.2	15040.4	23708.3	35377.4	41081.9	2974.3	508.487	4843.36	2644.7	60830		2.83187e+06
X280537		0.353792	0.410888	0.6796	0.546309	0.743926	0.00576714	0.00638856	0.546788	0.851201	0.711129	0.443106	0.992029	0.859568	0.402681	0.999968		X280537		1.18333e+08	9.30385e+07	2.34488e+07	5.00505e+07	1.46671e+07	1.06087e+09	1.03489e+09	4.99312e+07	4.8362e+06	1.88529e+07	8.09186e+07	13716	4.30206e+06	9.63549e+07	0.219971		4.116e+10
X280051		0.676845	0.0585567	0.844139	0.510375	0.439845	0.120931	0.724906	0.202816	0.0682248	0.558051	0.627549	0.676848	0.466882	0.274793	2.59515e-18		X280051		49953.2	1.03479e+06	11113.4	124664	171719	694287	35611.6	467585	961331	98695.4	67704.2	49952.2	152322	343575	2.49367e+07		8.61067e+07
X277188		0.406836	0.58687	0.819085	0.290098	0.522369	0.930581	0.531491	0.559273	0.0878679	0.0372378	0.784504	0.614174	0.931872	0.673744	0.585111		X277188		1.85069e+07	7.93683e+06	1.40568e+06	3.01256e+07	1.10021e+07	203898	1.05266e+07	9.16611e+06	7.86474e+07	1.17441e+08	2.00933e+06	6.83107e+06	196366	4.7638e+06	8.01175e+06		8.04687e+09
X276947		0.18293	0.31709	0.00689767	0.0479586	0.577127	0.405828	0.349231	0.570116	0.774347	0.375994	0.919042	0.288694	0.628618	0.821843	0.000138796		X276947		1.25634e+06	708063	5.21843e+06	2.78051e+06	219685	488566	619745	227875	58056	554244	7296.17	796507	165281	35811.9	1.05059e+07		2.11518e+08
X275608		0.137731	0.789557	0.0608975	0.733999	0.117221	0.147981	0.0134226	0.0423499	0.40801	0.795115	0.82368	0.074715	0.962523	0.86926	0.000182641		X275608		1.14109e+08	3.67605e+06	1.82339e+08	5.9599e+06	1.27159e+08	1.08382e+08	3.1867e+08	2.14137e+08	3.53678e+07	3.48008e+06	2.56215e+06	1.64779e+08	113934	1.39815e+06	7.39692e+08		1.54553e+10
X274346		0.0456952	0.223103	0.51998	0.753671	0.874514	0.42873	0.320012	0.511238	0.0456981	0.626557	0.215541	0.173703	0.0564699	0.558993	0.0231683		X274346		4.03623e+07	1.49417e+07	4.15941e+06	988978	250458	6.29523e+06	9.94647e+06	4.33637e+06	4.03612e+07	2.37837e+06	1.54414e+07	1.86414e+07	3.67553e+07	3.43065e+06	5.22207e+07		3.00745e+09
X274174		0.0403276	0.791747	0.502394	0.138829	0.0479946	0.235036	0.0108651	0.771502	0.898007	0.570422	0.506953	0.184	0.179595	0.690102	2.63729e-08		X274174		8.35461e+06	137596	888436	4.33928e+06	7.76679e+06	2.78925e+06	1.29413e+07	166453	32423.1	635720	869612	3.4933e+06	3.56469e+06	313800	6.43586e+07		5.91024e+08
X273985		0.40145	0.436857	0.276885	0.917321	0.8598	0.439302	0.165395	0.668216	0.396363	0.313044	0.941527	0.823231	0.798499	0.987391	0.137026		X273985		7083.17	6081.48	11905.6	108.302	313.548	6016.84	19400	1846.67	7237.83	10246	54.0721	501.567	655.051	2.51017	22302.8		3.00992e+06
X273984		0.722105	0.802764	0.382272	0.0417276	0.18312	0.0129363	0.0710008	0.397534	0.231809	0.719634	0.933061	0.822939	0.990817	0.959809	0.113821		X273984		2.97422e+07	1.46682e+07	1.79696e+08	9.8153e+08	4.1785e+08	1.46745e+09	7.7053e+08	1.68476e+08	3.36925e+08	3.02969e+07	1.65864e+06	1.17725e+07	31139	597033	5.90279e+08		7.0411e+10
X273944		0.188503	0.323597	0.332927	0.940987	0.819164	0.927143	0.220591	0.198878	0.81342	0.393044	0.0926332	0.0102767	0.403548	0.521996	0.636915		X273944		2.44969e+08	1.37852e+08	1.32627e+08	774102	7.38347e+06	1.18104e+06	2.12483e+08	2.33792e+08	7.86898e+06	1.03169e+08	4.01351e+08	9.40625e+08	9.86698e+07	5.79454e+07	3.14824e+07		4.23048e+10
X273619		0.37649	0.469442	0.0578515	0.580137	0.537955	0.866888	0.850854	0.101488	0.939059	0.876181	0.0137729	0.835398	0.833392	0.0638444	4.37621e-16		X273619		3.24753e+06	2.17184e+06	1.50096e+07	1.2696e+06	1.57403e+06	116504	146617	1.11715e+07	24238.2	100677	2.54148e+07	179043	183501	1.43243e+07	3.06477e+08		1.24195e+09
X273598		0.0325319	0.364576	0.785768	0.551917	0.115404	0.454781	0.262532	0.264229	0.0557393	0.42975	0.267872	0.121101	0.138505	0.658098	1.54703e-10		X273598		6.82242e+07	1.21951e+07	1.09462e+06	5.2458e+06	3.68714e+07	8.28463e+06	1.86362e+07	1.8504e+07	5.45505e+07	9.24633e+06	1.82235e+07	3.57423e+07	3.26292e+07	2.90222e+06	6.50377e+08		4.4369e+09
X273447		0.111737	0.0777008	0.449675	0.166657	0.908833	0.581642	0.234617	0.787086	0.174472	0.858589	0.916707	0.86507	0.311532	0.804644	0.969482		X273447		3.54442e+10	4.36543e+10	7.98158e+09	2.67749e+10	1.8297e+08	4.23824e+09	1.97578e+10	1.01806e+09	2.58107e+10	4.42969e+08	1.5262e+08	4.0291e+08	1.43151e+10	8.53727e+08	2.04231e+07		4.17905e+12
X273236		0.716167	0.114681	0.331814	0.530182	0.820339	0.916767	0.630723	0.0713393	0.598909	0.979626	0.667292	0.968182	0.886899	0.777041	0.651873		X273236		1.29672e+06	2.45064e+07	9.25082e+06	3.86693e+06	505877	107111	2.26709e+06	3.20655e+07	2.71431e+06	6395.97	1.81276e+06	15604.3	198395	786524	1.99686e+06		2.93721e+09
X272863		0.192282	0.0143005	0.0162201	0.592912	0.635402	0.113315	0.00433112	0.0130897	0.667174	0.397098	0.172075	0.448128	0.0467229	0.0475003	0.00870388		X272863		1.84764e+06	6.56871e+06	6.32356e+06	309901	243722	2.72874e+06	8.94201e+06	6.74155e+06	200473	778075	2.02723e+06	624163	4.31497e+06	4.28449e+06	7.54528e+06		3.2458e+08
X272849		0.126086	0.791146	0.964167	0.123681	0.536173	0.206483	0.828993	0.2855	0.573003	0.145211	0.878089	0.24654	0.880867	0.490728	0.00403925		X272849		5.1803e+07	1.54666e+06	44506	5.24705e+07	8.44394e+06	3.52858e+07	1.02883e+06	2.52023e+07	7.00903e+06	4.69555e+07	518865	2.9677e+07	495311	1.04811e+07	1.84815e+08		6.60436e+09
X272698		0.867217	0.00236462	0.420704	0.00984722	0.812811	0.611462	0.217006	0.322016	0.86909	0.141363	0.663295	0.726722	0.529934	0.520648	0.24832		X272698		71218	2.39128e+07	1.6535e+06	1.71628e+07	142867	657685	3.89253e+06	2.50259e+06	69204.8	5.53047e+06	483032	311231	1.00572e+06	1.05188e+06	3.40278e+06		7.62996e+08
X272365		0.536804	0.754901	0.197411	0.456823	0.193094	0.284186	0.242409	0.0348689	0.107371	0.429039	0.545897	0.0524075	0.0493458	0.13675	0.0518176		X272365		987994	252279	4.31195e+06	1.4343e+06	4.39635e+06	2.9742e+06	3.54486e+06	1.16074e+07	6.73887e+06	1.62038e+06	944521	9.79987e+06	1.00642e+07	5.75178e+06	9.8495e+06		7.75152e+08
X272306		0.278677	0.485423	0.234617	0.611117	0.205813	0.797296	0.484178	0.797742	0.221029	0.842132	0.514591	0.786683	0.0608585	0.641611	0.00612349		X272306		9.16013e+06	3.79428e+06	1.1031e+07	2.01507e+06	1.25028e+07	513994	3.816e+06	511685	1.16966e+07	309043	3.31106e+06	570599	2.75351e+07	1.68832e+06	5.92736e+07		2.33321e+09
X271433		0.0137108	0.715314	0.0760453	0.91046	0.771899	0.424279	0.908357	0.264416	0.362179	0.691143	0.530348	0.547211	0.108256	0.488307	4.68903e-07		X271433		523519	11350.4	269909	1078.87	7169.83	54519.5	1130.37	106468	70929	13469	33608.8	30927.9	220994	41000.9	2.26011e+06		2.55489e+07
X271426		0.213	0.321349	0.0232476	0.114622	0.0764967	0.223872	0.0572562	0.00224201	0.0304564	0.732736	0.78826	0.0866027	0.680279	0.0734549	2.8791e-14		X271426		117357	74345.9	392040	188659	238065	111930	274499	716027	356245	8803	5444.58	222711	12819.9	243120	4.813e+06		2.26043e+07
X271416		0.879332	0.46436	0.78836	0.933438	0.384336	0.849313	0.034299	0.870187	0.272577	0.129731	0.697972	0.811497	0.0972396	0.243128	0.0328016		X271416		3124.59	72640.5	9769.88	945.646	102722	4893.85	611848	3620.58	163509	312410	20419.6	7711.54	374547	185107	622359		4.06011e+07
X271121		0.086727	0.25419	0.460217	0.719931	0.542199	0.758849	0.238507	0.365253	0.927	0.471085	0.124616	0.0212256	0.425978	0.294822	0.506204		X271121		1.79035e+06	791158	331451	78078.1	225704	57234.7	845607	498437	5097.13	315673	1.43764e+06	3.25187e+06	385232	667610	268526		1.81858e+08
X271050		0.907892	0.125227	0.278121	0.842724	0.0054909	0.747199	0.851981	0.73767	0.406264	0.677103	0.914487	0.941249	0.0462757	0.000846872	6.10459e-75		X271050		87351.7	1.53998e+07	7.69069e+06	256905	5.0966e+07	678116	227208	732199	4.50587e+06	1.13188e+06	75245.2	35444.6	2.60887e+07	7.40325e+07	4.03561e+09		1.95439e+09
X271008		0.199743	0.421044	0.0361514	0.46732	0.280546	0.445878	0.172364	0.0492946	0.322689	0.755363	0.0368304	0.386856	0.912383	0.0311402	6.11356e-30		X271008		1.64596e+07	6.46994e+06	4.41472e+07	5.27869e+06	1.16472e+07	5.8068e+06	1.86487e+07	3.88369e+07	9.77941e+06	969295	4.3826e+07	7.48457e+06	120868	4.67342e+07	1.61268e+09		2.98989e+09
X270547		0.804388	0.174367	0.41828	0.22654	0.0281241	0.0385666	0.100096	0.0259992	0.672123	0.757726	0.956197	0.896036	0.818595	0.713446	0.286435		X270547		151.053	4556.84	1614.88	3609.72	11965.1	10613.7	6688.08	12304.5	441.192	234.327	7.42842	42.0432	129.532	332.132	2803.16		737443
X270508		0.0697961	0.277183	0.0749583	0.0571345	0.974958	0.998854	0.8131	0.549074	0.622023	0.614841	0.366418	0.645223	0.948593	0.0901335	0.0362675		X270508		24520.1	8775.7	23644	27002.5	7.30844	0.0153083	414.642	2664.15	1803.32	1878.68	6058.89	1572.79	30.8313	21404.1	32759		2.2214e+06
X270409		0.0306719	0.223323	0.594652	0.8386	0.439965	0.364167	0.954977	0.132411	0.431216	0.850999	0.196252	0.784564	0.922309	0.322136	0.00023196		X270409		4.33359e+08	1.36839e+08	2.60753e+07	3.81919e+06	5.49512e+07	7.59053e+07	293416	2.09193e+08	5.70887e+07	3.24822e+06	1.54158e+08	6.88019e+06	875526	9.03806e+07	1.27618e+09		2.75692e+10
X270375		0.878541	0.173014	0.0414775	0.817343	0.0567532	0.0439857	0.127822	0.692057	0.725055	0.274283	0.389251	0.271233	0.215574	0.109872	7.20636e-08		X270375		1167.02	93063	209141	2665.81	182483	204111	116317	7840.67	6182.52	59843	37087.3	60610.6	76829.5	128272	1.52204e+06		1.49659e+07
X270249		0.621679	0.0522489	0.301794	6.67948e-06	0.517993	0.770212	0.064264	0.683177	0.409917	0.0326112	0.306202	0.0587667	0.98172	0.000831797	0.0103128		X270249		6.45152e+07	1.00411e+09	2.82874e+08	5.55745e+09	1.10745e+08	2.25985e+07	9.11905e+08	4.41248e+07	1.80032e+08	1.21848e+09	2.77754e+08	9.51581e+08	139036	3.01364e+09	1.76185e+09		7.93155e+10
X270207		0.589727	0.0980632	0.624824	0.000260402	0.543927	0.884105	0.0496655	0.388816	0.38814	0.0537271	0.450107	0.0836232	0.832566	0.00197491	0.0138408		X270207		5.68218e+07	5.37003e+08	4.67292e+07	2.66362e+09	7.19837e+07	4.15037e+06	7.57385e+08	1.45235e+08	1.4565e+08	7.31362e+08	1.11515e+08	5.8754e+08	8.73066e+06	1.89997e+09	1.19538e+09		5.84994e+10
X270185		0.389275	0.470838	0.447588	0.624973	0.0570868	0.0818501	0.939715	0.0414121	0.0158458	0.0227349	0.680805	0.421897	0.392924	0.726954	0.0169248		X270185		1.40938e+09	9.88412e+08	1.09638e+09	4.53955e+08	6.91661e+09	5.77924e+09	1.08623e+07	7.95363e+09	1.11607e+10	9.93965e+09	3.21461e+08	1.22629e+09	1.3878e+09	2.316e+08	1.09366e+10		5.68785e+11
X270172		0.289309	0.30921	0.485099	0.857663	0.496765	0.196219	0.265395	0.230475	0.894303	0.79814	0.734646	0.450655	0.61216	0.43604	1.63177e-10		X270172		4.12369e+06	3.79706e+06	1.78804e+06	117918	1.69428e+06	6.1399e+06	4.55634e+06	5.28369e+06	64709.6	239801	421228	2.08778e+06	942640	2.22617e+06	1.60493e+08		1.09788e+09
X270086		0.928977	0.840874	0.94887	0.910324	0.651304	0.224971	0.532601	0.084551	0.970556	0.164653	0.589571	0.5407	0.782218	0.217085	0.000500847		X270086		92289.6	468310	47769.5	147366	2.37363e+06	1.71462e+07	4.52677e+06	3.47337e+07	15826.6	2.25038e+07	3.38225e+06	4.35018e+06	887781	1.77435e+07	1.4359e+08		3.47919e+09
X270073		0.643965	0.508054	0.0764691	0.999114	0.552446	0.942688	0.982672	0.0625504	0.446085	0.775136	0.123992	0.534705	0.824591	0.0329235	0.00627246		X270073		42553.2	87307.7	628307	0.245465	70333.4	1029.33	93.9407	694765	115736	16253.9	473095	76811.5	9784.47	913013	1.50644e+06		5.96465e+07
X269997		0.0285887	0.688912	0.578196	0.720369	0.00866119	0.0142454	0.000304373	0.298646	0.443012	0.53239	0.48292	0.109248	0.755154	0.955284	5.64624e-30		X269997		8.41972e+06	279408	539128	223387	1.21505e+07	1.05764e+07	2.32359e+07	1.88618e+06	1.02668e+06	679889	858690	4.48996e+06	169530	5480.03	2.81986e+08		5.22013e+08
X269996		0.00523511	0.426484	0.300481	0.111034	0.00718993	0.524885	0.392914	0.117957	0.18424	0.0566421	0.953888	0.913792	0.000235956	0.0403038	0.361158		X269996		3.13081e+06	250921	425692	1.01083e+06	2.89854e+06	160354	289666	972788	700895	1.44881e+06	1325.36	4645.37	5.48194e+06	1.67851e+06	330978		1.18713e+08
X269987		0.0709481	0.286899	0.695908	0.763293	0.472001	0.897273	0.804276	0.915835	0.146888	0.211762	0.573881	0.791789	0.0676016	0.0104064	4.22078e-14		X269987		5.25897e+07	1.82251e+07	2.45087e+06	1.45495e+06	8.3042e+06	267365	985136	179140	3.38704e+07	2.50763e+07	5.07489e+06	1.11791e+06	5.38768e+07	1.06445e+08	1.00824e+09		4.80384e+09
X269984		0.799299	0.408968	0.478266	0.0646423	0.395522	0.00125821	0.566811	0.725533	0.300177	0.0386823	0.282385	0.244539	0.00018097	0.00147689	0.625014		X269984		36686.9	387325	285561	1.9484e+06	410134	6.00676e+06	186252	69953.7	610195	2.4431e+06	656994	770199	8.14413e+06	5.83317e+06	135608		1.69951e+08
X269983		0.500962	0.270206	0.199964	0.816895	0.511841	0.386657	0.723943	0.719537	0.654697	0.805013	0.378569	0.647698	0.15819	0.888182	1.81183e-08		X269983		718401	1.93085e+06	2.61079e+06	84983.1	682532	1.18936e+06	197768	204414	317159	96604.9	1.23054e+06	331095	3.16702e+06	31336.6	5.29763e+07		4.74719e+08
X269875		0.270756	0.384958	0.0149105	0.0299592	0.238003	0.128201	0.0457824	0.7755	0.209116	0.0352552	0.428235	0.20307	0.627359	0.578457	4.22438e-24		X269875		164181	102094	808638	641514	188532	313825	542547	10988.4	213667	603264	84870.4	219456	31847.2	41727.8	1.65179e+07		4.04588e+07
X269776		0.104754	0.0906744	0.0808691	0.83128	0.506141	0.345565	0.275725	0.338984	0.817754	0.323432	0.391009	0.296757	0.318499	0.915147	1.82381e-05		X269776		9.26191e+08	1.00778e+09	1.07325e+09	1.59076e+07	1.55005e+08	3.12208e+08	4.17119e+08	3.20852e+08	1.86081e+07	3.42205e+08	2.58144e+08	3.82181e+08	3.49265e+08	3.97807e+06	6.63646e+09		1.04946e+11
X269331		0.318009	0.940985	0.536553	0.189979	0.391167	0.591972	0.821063	0.127847	0.889336	0.18223	0.0488104	0.00212209	0.0634791	0.283724	1.02342e-13		X269331		1.36415e+07	74857.4	5.22028e+06	2.35291e+07	1.00554e+07	3.92554e+06	698766	3.17887e+07	264449	2.43749e+07	5.33641e+07	1.30997e+08	4.73111e+07	1.57256e+07	8.29853e+08		4.09063e+09
X269178		0.271438	0.127068	0.633014	0.432423	0.926796	0.336913	0.715836	0.0404885	0.410621	0.320214	0.039836	0.339147	0.999563	0.389547	0.119198		X269178		2.57439e+08	4.96444e+08	4.84502e+07	1.31053e+08	1.79317e+06	1.96187e+08	2.81562e+07	8.97884e+08	1.43975e+08	2.10237e+08	9.03822e+08	1.94379e+08	63.852	1.57464e+08	5.17825e+08		6.36213e+10
X269160		0.171912	0.203623	0.0188871	0.699302	0.678292	0.527333	0.305039	0.0632819	0.992184	0.927843	0.0555588	0.627051	0.776852	0.118814	6.4373e-17		X269160		2.12426e+08	1.83893e+08	6.31255e+08	1.69346e+07	1.95295e+07	4.53666e+07	1.19589e+08	3.9366e+08	10888.3	930600	4.18466e+08	2.67998e+07	9.11653e+06	2.77195e+08	8.92472e+09		3.39857e+10
X269146		0.0684158	0.745936	0.487976	0.50061	0.974172	0.731786	0.859608	0.399384	0.196922	0.273376	0.501252	0.647466	0.467087	0.829734	0.411012		X269146		9.46227e+09	2.97537e+08	1.36411e+09	1.2865e+09	2.97048e+06	3.32972e+08	8.86571e+07	2.01488e+09	4.73155e+09	3.40659e+09	1.28264e+09	5.92777e+08	1.49999e+09	1.31054e+08	1.91744e+09		8.48719e+11
X268723		0.969355	0.369114	0.0460166	0.0198644	0.244385	0.0475979	0.0416085	0.0425177	0.692778	0.195696	0.270884	0.00112338	0.0467861	0.77209	0.00170706		X268723		180.901	99006.1	491217	670861	166477	484155	512348	507802	19137.9	205787	148892	1.32409e+06	487749	10284.4	1.22621e+06		3.67106e+07
X268718		0.828539	0.924996	0.0157495	0.831348	0.0072982	0.425886	0.0864635	0.283004	0.200866	0.264812	0.468611	0.0129772	0.206619	0.96203	0.755436		X268718		758.817	143.369	95242.8	733.783	117849	10267	47776.8	18681	26538.2	20156	8504.12	100880	25869.6	36.6616	1569.68		4.84485e+06
X268709		0.806356	0.441335	0.0158982	0.269775	0.0518487	0.00123797	0.0123167	0.133795	0.459024	0.647032	0.780787	0.889387	0.491219	0.825015	2.44354e-15		X268709		411115	4.05948e+06	4.01634e+07	8.34868e+06	2.60277e+07	7.26292e+07	4.33088e+07	1.54361e+07	3.75423e+06	1.43483e+06	529894	132333	3.24425e+06	334455	4.76876e+08		2.04892e+09
X268674		0.468788	0.458186	0.693595	0.773647	0.241467	0.00735054	0.011136	0.00367793	0.01941	0.601668	0.529584	0.192294	0.22116	0.972921	2.42434e-09		X268674		1135.02	1190.2	335.48	178.758	2971.35	15713.1	14073.5	18487.8	11915	589.042	854.465	3683.59	3242.35	2.48967	81676.4		647142
X268643		0.45626	0.225646	0.50899	0.891314	0.834738	0.0123662	0.00360542	0.748575	0.847588	0.927676	0.456374	0.867722	0.714058	0.259875	0.000583796		X268643		599884	1.58909e+06	471274	20160.9	47001.2	6.82779e+06	9.27898e+06	110946	39888.6	8896.42	599580	29953.9	144999	1.37359e+06	1.30258e+07		3.2339e+08
X268610		0.00040086	0.555374	0.511766	0.0134399	0.147235	0.227283	0.323206	0.639772	0.892061	0.66588	0.859837	0.883763	0.882731	0.00653688	7.99456e-11		X268610		5.1631e+09	1.40431e+08	1.7384e+08	2.49119e+09	8.50727e+08	5.89741e+08	3.9449e+08	8.84289e+07	7.43129e+06	7.52716e+07	1.25842e+07	8.62623e+06	8.7813e+06	3.0219e+09	1.83156e+10		1.20867e+11
X268579		0.0477717	0.018761	0.52873	0.678777	0.661216	0.316342	0.429631	0.438937	0.726641	0.688476	0.504177	0.827139	0.695553	0.244549	5.74423e-19		X268579		586728	829403	59077.7	25523	28581.4	149622	92905.5	89214.1	18186.7	23920.5	66422.8	7095.08	22789.1	201923	1.34784e+07		4.45581e+07
X268565		0.440523	0.159473	0.00223971	0.00515047	0.479034	0.609267	0.449893	0.617879	0.020419	0.367824	0.0481005	0.0194758	0.13325	0.254636	3.23588e-10		X268565		598377	1.99532e+06	9.53477e+06	7.9671e+06	503894	262616	574217	250162	5.45034e+06	816008	3.95097e+06	5.53482e+06	2.27362e+06	1.30676e+06	4.24562e+07		3.00942e+08
X268533		0.387542	0.143993	0.310064	0.178934	0.425982	0.0582017	0.593303	0.708197	0.779745	0.930262	0.85399	0.905694	0.645123	0.944123	0.24927		X268533		101819	291793	140583	246782	86408.4	491611	38864.8	19084	10652.9	1043.17	4612.98	1911.68	28898.9	669.09	181192		4.0792e+07
X268506		0.237293	0.525282	0.16158	0.616035	0.00460121	0.408094	0.350914	0.972572	0.71927	0.0235984	0.347799	0.118056	0.215432	0.757209	0.00213036		X268506		163623	47196	229772	29406.6	951263	80081.3	101855	138.18	15104.1	604059	103182	286709	179825	11172.8	1.1202e+06		3.50071e+07
X268454		0.840563	0.934825	0.701639	0.0186655	0.0128928	0.659875	0.810481	0.280984	0.62277	0.614307	0.0635811	0.0257423	0.0845658	0.112511	4.38747e-10		X268454		1477.57	244.141	5359.59	203856	228099	7072.86	2099.61	42515.9	8838.12	9275.02	126361	183075	109146	92334.7	1.5178e+06		1.0934e+07
X268448		0.0123741	0.752143	0.701007	0.0525346	0.967374	0.20934	0.924857	0.546035	0.0295551	0.368402	0.907484	0.107597	0.874918	0.728557	0.00187249		X268448		871066	13744.1	20317.1	521123	230.502	217708	1225.67	50246.2	657559	111620	1860.77	358277	3414.21	16597.4	1.35412e+06		4.12645e+07
X268445		0.290294	0.264472	0.0607436	0.323339	0.406127	0.666584	0.983926	0.350559	0.276077	0.00746912	0.432359	0.78543	0.10276	0.0373894	0.283458		X268445		1.20195e+09	1.33867e+09	3.79536e+09	1.04814e+09	7.41229e+08	1.99205e+08	435451	9.36263e+08	1.27523e+09	7.77022e+09	6.62059e+08	7.95283e+07	2.8688e+09	4.68192e+09	1.2366e+09		3.21315e+11
X268438		0.542092	0.440598	0.391872	0.159841	0.283177	0.588703	0.3164	0.0762715	0.307434	0.0948009	0.719619	0.629066	0.623099	0.48875	1.63283e-06		X268438		41550.5	66510.6	82007.3	221464	128928	32680.8	112332	352950	116581	313265	14399.5	26078.5	26996	53589.1	2.66902e+06		3.34611e+07
X268437		0.395756	0.767981	0.261093	0.119123	0.20346	0.13908	0.784189	0.882757	0.742393	0.745285	0.664769	0.971854	0.570345	0.0226933	0.218144		X268437		504969	60876.8	885110	1.70549e+06	1.13416e+06	1.53586e+06	52459	15210.8	75567.4	73819.7	131367	870.604	225386	3.66256e+06	1.06328e+06		2.09456e+08
X268365		0.0634415	0.674826	0.213301	0.295763	0.605838	0.928873	0.308538	0.670384	0.439325	0.0157658	0.133462	0.0730535	0.222094	0.0251646	0.320704		X268365		4.2376e+06	215321	1.89918e+06	1.33942e+06	325804	9744.69	1.27035e+06	221616	732136	7.19841e+06	2.76428e+06	3.95068e+06	1.82777e+06	6.18187e+06	1.20795e+06		3.66288e+08
X268345		0.406138	0.206284	0.922308	0.063437	0.518349	1.51711e-11	0.146541	0.508092	0.708427	0.816225	0.234043	0.522488	0.344018	0.23671	3.94238e-07		X268345		31091.7	72076.6	428.051	155939	18787.5	2.21195e+06	95196.6	19725.6	6295.34	2430.91	63881.2	18418	40356.4	63155.9	1.20874e+06		1.34785e+07
X268331		0.139999	0.149128	0.560547	0.984228	0.717148	0.258797	0.505179	0.650263	0.657343	0.660466	0.258369	0.87091	0.0393387	1.55874e-05	8.32874e-10		X268331		126164	120536	19563.2	22.557	7576.54	73756.4	25647.6	11868.9	11360.6	11140.6	73889.6	1524.2	246822	1.11151e+06	2.31756e+06		1.72863e+07
X268329		0.98082	0.269981	0.782835	0.910234	0.0100063	0.114245	0.160871	0.152392	0.278777	0.286857	0.660452	0.146578	0.343418	0.124381	3.95613e-26		X268329		908.024	1.91554e+06	119364	19969.6	1.05379e+07	3.93521e+06	3.09877e+06	3.22865e+06	1.84646e+06	1.78538e+06	303262	3.32257e+06	1.41229e+06	3.72421e+06	2.12892e+08		4.70514e+08
X268313		0.519923	0.30417	0.836638	0.95714	0.201954	0.396183	0.104958	0.742437	0.849784	0.237078	0.164732	0.22269	0.625743	0.578165	0.335632		X268313		440164	1.12363e+06	45170.7	3068.39	1.73441e+06	765683	2.80471e+06	114750	38108.9	1.48851e+06	2.05721e+06	1.58359e+06	252810	328658	986367		3.18173e+08
X268312		0.0780004	0.943829	0.687882	0.947051	0.12035	0.379232	0.143566	0.294301	0.037155	0.200892	0.990844	0.041195	0.265479	0.184991	2.0378e-08		X268312		743302	1181.84	38431.5	1049.97	576718	184309	511122	262317	1.04153e+06	390514	31.3511	999192	295805	419528	7.89649e+06		7.13012e+07
X268038		0.859054	0.207504	0.397002	0.232747	0.31963	0.671095	0.353128	0.129485	0.442754	0.299745	0.137612	0.0218564	0.969642	0.62839	0.767292		X268038		1014.49	51245	23105.5	45918	31915.2	5802.63	27775.9	74230.9	18970.7	34654.8	71177.7	170613	46.594	7538.62	2817.42		9.63473e+06
X267870		0.963579	0.786044	0.192546	0.12173	0.430865	0.596327	0.0144096	0.285999	0.833585	0.20539	0.863258	0.194701	0.928187	0.795534	0.00013814		X267870		1283.24	45354.5	1.04799e+06	1.47982e+06	382265	172754	3.72182e+06	701919	27169.9	989573	18256.1	1.03787e+06	4999.05	41330.5	9.16093e+06		1.84322e+08
X267759		0.100677	0.698081	0.088882	0.111425	0.327891	0.827749	0.110265	0.0468152	0.219835	0.499947	0.883864	0.608793	0.662194	0.838915	0.141518		X267759		124537	6924.63	133811	117070	44108.4	2178.35	117837	183023	69434.8	20951.1	981.683	12056.1	8784.06	1901.27	99797.1		1.3779e+07
X267649		0.531107	0.200069	0.381888	0.066216	0.134633	4.38952e-15	0.12465	0.295567	0.855828	0.722234	0.589212	0.839813	0.277242	0.151978	2.9685e-05		X267649		95825.4	401917	186898	828427	548455	1.66707e+07	577885	267580	8059	30854.4	71215.1	9974.96	288769	502728	4.38331e+06		7.31147e+07
X267647		0.836273	0.688179	0.155029	0.180035	0.0127891	0.736964	0.681033	0.0106821	0.779891	0.701994	0.373319	0.445097	0.0229928	0.00860074	0.00235862		X267647		4428.5	16703.8	210359	186911	649319	11698.9	17523.6	683144	8098.42	15183.3	82285.5	60516.5	540586	724121	973711		3.10527e+07
X267220		0.160187	0.984986	0.351358	7.13396e-05	0.0274277	0.46899	0.136852	0.509888	0.495352	0.997445	0.148593	0.273281	0.346205	0.620688	1.34677e-06		X267220		1.82198e+09	326054	8.00804e+08	1.49127e+10	4.51439e+09	4.83181e+08	2.04499e+09	4.00133e+08	4.28334e+08	9440.6	1.9278e+09	1.10721e+09	8.18137e+08	2.25566e+08	2.23628e+10		2.75741e+11
X264024		0.310875	0.75379	0.748663	0.77496	0.0678458	0.0485734	0.1988	0.279315	0.607322	0.64245	0.910259	0.904282	0.0176954	0.0508591	0.584196		X264024		169668	16227.6	16934.5	13482.5	553020	645777	273083	193418	43576.7	35564.3	2095.35	2385.12	936687	632891	49421.9		4.93973e+07
X260900		0.273645	0.176686	0.45047	0.716495	0.89863	0.62525	0.262882	0.773934	0.740138	0.652085	0.446972	0.0889197	0.00852429	0.216586	0.0443302		X260900		1.14589e+06	1.74715e+06	543949	125874	15487.3	227741	1.19871e+06	78741.9	104996	194053	552411	2.7749e+06	6.68036e+06	1.46076e+06	3.88522e+06		2.85808e+08
X252454		0.303705	0.688944	0.612561	0.695606	0.751663	0.580242	0.410561	0.488779	0.675698	0.110138	0.320442	0.0219839	0.312325	0.34654	2.14761e-05		X252454		3.26254e+07	4.93431e+06	7.899e+06	4.71412e+06	3.08346e+06	9.4207e+06	2.08716e+07	1.47652e+07	5.38952e+06	7.89109e+07	3.0441e+07	1.62963e+08	3.14812e+07	2.732e+07	5.72903e+08		9.22063e+09
X250380		0.000912383	0.035994	0.593607	0.0049831	0.00690935	0.994132	0.907221	0.123874	0.303884	0.188013	0.781341	0.6509	0.00449673	0.226993	8.28067e-08		X250380		5.31826e+06	2.10314e+06	135253	3.79353e+06	3.50663e+06	25.6804	6448.79	1.12854e+06	502752	825218	36583.8	97250.4	3.88419e+06	694667	1.43204e+07		1.42194e+08
X246170		0.108776	0.537757	0.0187155	0.847191	0.16214	0.438595	0.0925798	0.489614	0.115389	0.09562	0.410239	0.699741	0.125142	0.713124	0.0109755		X246170		2.78981e+07	4.10379e+06	6.02597e+07	401107	2.11753e+07	6.48646e+06	3.06993e+07	5.16011e+06	2.68842e+07	3.01344e+07	7.33237e+06	1.60691e+06	2.55007e+07	1.46033e+06	7.06329e+07		3.23483e+09
X245734		0.156646	0.669569	0.0274229	0.756677	0.99077	0.0970979	0.700359	0.0633399	0.437575	0.232338	0.615657	0.129261	0.129842	0.313783	8.5217e-14		X245734		88251.5	7985.94	214977	4209.55	5.86717	121229	6494.22	152020	26446	62686.2	11053.1	101280	100972	44559	2.68265e+06		1.313e+07
X245705		0.486205	0.895291	0.496141	0.690138	0.877703	0.347544	0.660531	0.0435892	3.35573e-05	0.355649	0.0245871	0.229287	0.119851	0.0766875	2.42381e-15		X245705		1.08294e+11	3.86536e+09	1.03437e+11	3.54753e+10	5.28418e+09	1.97194e+11	4.30539e+10	9.14941e+11	3.95156e+12	1.90659e+11	1.13705e+12	3.23285e+11	5.42033e+11	7.02949e+11	1.55592e+13		66831987163090
X244578		0.542533	0.515392	0.642244	0.803029	0.761635	1.00016e-07	0.370948	0.643815	0.289726	0.0611387	0.347468	0.38822	0.0329727	0.0562006	0.295955		X244578		328651	374976	191203	55104.5	81499.9	2.63568e+07	709878	189403	994550	3.12343e+06	782876	660175	4.05782e+06	3.2488e+06	969159		2.65244e+08
X244505		0.00952268	0.420522	0.0169876	0.132539	0.492223	0.40363	0.715896	0.133044	0.915963	0.714867	0.783371	0.466863	0.241001	0.780873	0.00806651		X244505		2.53313e+09	2.42043e+08	2.14341e+09	8.46259e+08	1.75892e+08	2.60203e+08	4.93684e+07	8.4405e+08	4.14906e+06	4.97431e+07	2.81687e+07	1.97439e+08	5.13437e+08	2.88393e+07	2.6462e+09		1.11601e+11
X244467		0.768045	0.00997998	0.936209	0.772426	0.105801	0.742461	0.682718	0.628748	0.79645	0.526761	0.693756	0.703364	0.0469089	0.417333	0.349477		X244467		636537	4.91138e+07	46868.9	612039	1.92231e+07	790165	1.22283e+06	1.71103e+06	486874	2.93329e+06	1.13475e+06	1.06115e+06	2.90823e+07	4.81831e+06	6.41406e+06		2.19135e+09
X243682		0.981938	0.819524	0.148108	0.979365	0.879186	0.204427	0.0588139	0.234747	0.760132	0.196514	0.170606	0.0646664	0.583195	0.703596	0.308901		X243682		0.688804	69.9638	2820.79	0.899111	31.0513	2170.13	4827.14	1901.89	125.288	2248.01	2531.26	4613.61	404.849	194.588	1393.84		402500
X243526		0.290611	0.0658985	0.538186	0.712658	0.784989	0.702147	0.776632	0.828231	0.79105	0.243458	0.597523	0.209273	0.372611	0.365924	0.936264		X243526		2.44629e+06	7.43699e+06	828973	296621	162758	319833	176010	102936	153497	2.98124e+06	609735	3.4558e+06	1.74035e+06	1.78972e+06	13981.4		6.54823e+08
X242417		0.614771	0.468426	0.977799	0.0599558	0.368989	0.316138	0.0545875	0.282674	0.0524247	0.178919	0.503469	0.426185	0.663434	0.863268	0.18625		X242417		43147.2	89591.6	131.87	606119	137611	171392	633012	196912	644653	308551	76276.4	107934	32257.3	5050.41	298351		5.09983e+07
X241952		0.280786	0.927194	0.183226	0.666841	0.126763	0.409608	0.286569	0.436869	0.507803	0.0324649	0.698002	0.16909	0.327829	0.619293	0.772681		X241952		562545	4029.88	857422	89471.4	1.12978e+06	328542	549166	292051	211840	2.22445e+06	72684.8	915568	462851	119196	40280.4		1.44553e+08
X241947		0.439115	0.485635	0.2286	0.26653	0.0540662	0.242343	0.639608	0.987526	0.0805855	0.0188243	0.0522807	0.0419326	0.540253	0.919934	0.159168		X241947		2.78054e+09	2.25795e+09	6.7429e+09	5.74058e+09	1.73263e+10	6.35762e+09	1.01782e+09	1.13432e+06	1.42401e+10	2.58423e+10	1.75899e+10	1.93352e+10	1.7416e+09	4.68867e+07	9.22843e+09		1.38982e+12
X241920		0.114982	0.490891	0.917134	0.841586	0.177225	0.280629	0.215381	0.930288	0.360492	0.989336	0.970887	0.970816	0.567749	0.406091	0.0168885		X241920		1.6525e+06	314607	7170.79	26462.1	1.20974e+06	772563	1.01932e+06	5069.58	554661	118.327	882.29	886.599	216368	457728	3.81719e+06		1.9839e+08
X241911		0.630262	0.176932	0.00515582	0.0210494	0.93207	0.874054	0.983704	0.805627	0.213618	0.965917	0.685098	0.827283	0.675717	0.106805	0.000190896		X241911		25219.6	198972	862469	584292	790.562	2733.82	45.3894	6588.67	168722	198.653	17896.5	5180	19044.4	284210	1.5501e+06		3.2586e+07
X241898		0.245176	0.833107	0.528604	0.780315	0.673783	0.735263	0.699554	0.732472	0.839559	0.206435	0.43219	0.529133	0.467066	0.0314734	0.386596		X241898		4.42388e+06	145125	1.29856e+06	254263	579317	373734	486868	381973	133968	5.23073e+06	2.01831e+06	1.29523e+06	1.73008e+06	1.5239e+07	2.45295e+06		9.78815e+08
X241881		0.344159	0.58917	0.604549	0.250467	0.558567	0.898818	0.948254	0.0973913	0.17124	0.822219	0.536516	0.744762	0.798354	0.959821	0.356529		X241881		1.56019e+11	5.07955e+10	4.6709e+10	2.30422e+11	5.96048e+10	2.81473e+09	7.33238e+08	4.80545e+11	3.26918e+11	8.78976e+09	6.65495e+10	1.84538e+10	1.13636e+10	4.4182e+08	1.48198e+11		5.21388e+13
X241590		0.622729	0.267419	0.560008	0.521495	0.410824	0.257565	0.601507	0.893101	0.604434	0.791341	0.813614	0.0470386	0.0195646	0.550622	0.02079		X241590		1.50598e+06	7.66501e+06	2.11381e+06	2.55747e+06	4.21154e+06	7.98887e+06	1.69694e+06	112313	1.66974e+06	435380	345732	2.46909e+07	3.42071e+07	2.21663e+06	3.35358e+07		1.86266e+09
X241572		0.610749	0.696709	0.0502009	0.237809	0.41395	0.996553	0.714192	0.546621	0.318176	0.621309	0.941635	0.90343	0.206518	0.95183	0.221576		X241572		7353.4	4310.99	109490	39626.3	18955.8	0.529509	3805.97	10316	28315.6	6925.97	152.076	417.638	45389.5	103.528	42494.1		8.49676e+06
X241553		0.0882501	0.116492	0.0518473	0.569983	0.115713	0.715927	0.460942	0.0917575	0.322712	0.153166	0.230494	0.583758	0.0103905	0.307689	0.937508		X241553		116936	99071.4	152356	12929.8	99497.4	5304.24	21788.3	114400	39224.6	81987.4	57715.1	12027.4	265864	41741.8	246.151		1.19934e+07
X241466		0.0921203	0.628307	0.00876173	0.0082817	0.770565	0.645011	0.0653908	0.518845	0.137515	0.378208	0.915191	0.195216	0.364778	0.679189	0.0031046		X241466		7.03668e+08	5.7879e+07	1.71576e+09	1.74121e+09	2.09993e+07	5.24155e+07	8.429e+08	1.02815e+08	5.46483e+08	1.91945e+08	2.7997e+06	4.15356e+08	2.03049e+08	4.22362e+07	2.19065e+09		7.39366e+10
X241387		0.77828	0.326743	0.0448739	0.0586135	0.214751	0.0435718	0.057965	0.660446	0.442973	0.618707	0.316827	0.995653	0.853369	0.231634	1.48273e-05		X241387		214851	2.61036e+06	1.0976e+07	9.74879e+06	4.18138e+06	1.11126e+07	9.79949e+06	523110	1.59647e+06	671461	2.71976e+06	80.4301	92568.8	3.88644e+06	5.246e+07		8.11583e+08
X241333		0.571	0.81618	0.250875	0.971484	0.0275359	0.166485	0.00885536	0.958173	0.0537295	0.0926404	0.285712	0.413513	0.895103	0.851131	6.78629e-22		X241333		269512	45348.5	1.10876e+06	1072.3	4.10874e+06	1.61148e+06	5.81572e+06	2308.07	3.14192e+06	2.38417e+06	958183	561728	14588.1	29557.5	9.09179e+07		2.51317e+08
X241332		0.479237	0.0285769	0.294644	0.451684	0.931226	0.0641863	0.128978	0.637351	0.263444	0.154429	0.157036	0.316899	0.11388	0.0201221	1.62119e-12		X241332		1.69058e+06	1.63028e+07	3.71272e+06	1.91308e+06	25132.4	1.16259e+07	7.80694e+06	750125	4.2286e+06	6.86613e+06	6.7798e+06	3.3857e+06	8.46946e+06	1.83908e+07	1.83196e+08		1.0106e+09
X241307		0.022913	0.147679	0.0146835	0.99665	0.123436	0.691449	0.396797	0.239959	0.637555	0.891229	0.78066	0.143746	0.0880797	0.25419	6.82387e-40		X241307		1.47519e+11	5.94429e+10	1.69946e+11	498176	6.73328e+10	4.45273e+09	2.03155e+10	3.91126e+10	6.2748e+09	5.2849e+08	2.19157e+09	6.06191e+10	8.26128e+10	3.68216e+10	6.70432e+12		8.46394e+12
X241298		0.548749	0.209152	0.632887	0.192641	0.00126643	0.0574091	0.713166	0.026772	0.63441	0.493385	0.0246206	0.0748545	0.357823	0.100298	0.00160322		X241298		513.667	2257.88	325.884	2430.17	15095.6	5186.29	192.98	7061.32	322.971	670.325	7271.71	4554.59	1208.88	3873.45	14453.4		427606
X241222		0.0119419	0.514629	0.384149	0.785762	0.554983	0.465555	0.437375	0.644581	0.463887	0.640342	0.0640793	0.202974	0.63027	0.304295	3.69037e-05		X241222		61851	4115.38	7344.15	715.626	3376.68	5161.64	5847.17	2061.6	5200.39	2114.84	33394.3	15739.6	2244.72	10237.8	169647		2.90051e+06
X241057		0.411072	0.577752	0.187184	0.443516	0.553418	0.117902	0.106095	0.843983	0.42374	0.0965671	0.694586	0.563804	0.474262	0.0271293	6.68928e-08		X241057		1.18644e+06	543785	3.06003e+06	1.03085e+06	616380	4.30578e+06	4.60022e+06	67933.9	1.12355e+06	4.8655e+06	270460	584654	898814	8.63368e+06	5.37013e+07		5.25293e+08
X241054		0.891447	0.805195	0.206546	0.998992	0.0303562	0.336959	0.974615	0.541559	0.212431	0.184472	0.415712	0.0429044	0.00111981	0.108161	0.000782339		X241054		798.268	2607.21	68562.6	0.068422	202547	39575.4	43.3976	15981.7	66809.5	75706.5	28421.4	176893	463245	111092	492785		1.28363e+07
X240831		0.783775	0.939718	0.217987	0.227581	0.718557	0.22193	0.745472	0.935554	0.896675	0.632111	0.147028	0.984731	0.104463	0.000932476	0.000265249		X240831		547951	41614.6	1.10704e+07	1.06195e+07	945250	1.08822e+07	766881	47574.1	122713	1.66844e+06	1.53546e+07	2664.89	1.92654e+07	8.1203e+07	9.89638e+07		2.17926e+09
X240810		0.441363	0.693863	0.513396	0.0833715	0.714676	0.101464	0.0471879	0.691534	0.848445	0.718094	0.206522	0.377151	0.541934	0.103626	2.0293e-05		X240810		4381.83	1144.53	3156.77	22251.5	987.265	19899	29280.2	1162.96	269.728	962.7	11815.6	5767.76	2748.77	19649	138277		2.21188e+06
X240562		0.140049	0.359839	0.179827	0.772339	0.0192744	0.0759532	0.00409719	0.00207931	0.0453492	0.310935	0.203316	0.0118964	0.92173	0.461839	0.0884688		X240562		2.06805e+07	7.94562e+06	1.70761e+07	792220	5.23015e+07	2.99611e+07	7.90616e+07	9.11282e+07	3.81606e+07	9.73258e+06	1.53567e+07	6.05033e+07	91359.8	5.12836e+06	2.75959e+07		2.83425e+09
X240441		0.0397238	0.182322	0.365075	0.431429	0.281573	0.0214249	0.212244	0.0850585	0.38249	0.985219	0.0470258	0.20104	0.0584374	0.759615	0.000716267		X240441		411177	172196	79296.7	59810.4	112140	515357	150594	287676	73714.6	33.1311	383271	158237	347761	9039.15	1.1263e+06		2.89104e+07
X240440		0.343709	0.0960718	0.0740812	0.89819	0.100028	0.278983	0.341915	0.445361	0.578241	0.292146	0.175738	0.916225	0.575919	0.772112	9.80643e-05		X240440		1.15149e+06	3.56827e+06	4.11308e+06	20994.8	3.48483e+06	1.506e+06	1.16009e+06	747657	396589	1.42577e+06	2.3583e+06	14190.3	401458	107580	1.99604e+07		3.8409e+08
X240436		0.357093	0.449166	0.88185	0.856918	0.791982	0.212086	0.441602	0.397258	0.0571677	0.697133	0.822701	0.963684	0.176315	0.832366	0.198493		X240436		3.46672e+09	2.34017e+09	9.01695e+07	1.327e+08	2.83959e+08	6.37258e+09	2.41935e+09	2.92863e+09	1.48566e+10	6.18449e+08	2.04963e+08	8.46222e+06	7.48621e+09	1.82896e+08	6.76779e+09		1.22253e+12
X240432		0.109412	0.276209	0.524968	0.658523	0.857986	0.864415	0.445636	0.700728	0.718345	0.455973	0.0498854	0.23858	0.973345	0.113506	0.454327		X240432		3.67381e+07	1.69581e+07	5.77256e+06	2.78905e+06	457080	416238	8.31195e+06	2.1091e+06	1.85729e+06	7.9406e+06	5.52438e+07	1.98729e+07	15937	3.59035e+07	7.99884e+06		4.27523e+09
X240349		0.948134	0.528189	0.866967	0.112384	0.837224	0.502009	0.0379302	0.292131	0.574562	0.967634	0.599308	0.45736	0.963097	0.0952715	0.0185135		X240349		65994.4	6.20935e+06	437652	3.94734e+07	658321	7.0342e+06	6.76752e+07	1.73401e+07	4.917e+06	25676.7	4.3071e+06	8.62233e+06	33385.5	4.36053e+07	8.73151e+07		4.671e+09
X239790		0.853279	0.433932	0.287776	0.713853	0.00062369	0.826557	0.0447888	0.0941899	0.336374	0.0318798	0.769723	0.976167	0.0551577	0.0912503	0.0296521		X239790		44055.1	789436	1.45822e+06	173226	1.53733e+07	61848	5.22136e+06	3.62504e+06	1.19224e+06	5.97714e+06	110394	1149.58	4.76568e+06	3.69124e+06	6.13989e+06		3.85766e+08
X239581		0.873392	0.346974	0.466231	0.803294	0.000142778	0.0895081	0.414296	0.378391	0.332979	0.891872	0.461135	0.189388	0.0725592	0.108969	3.84142e-06		X239581		5067.25	176757	106032	12381.9	2.95727e+06	578107	133133	155033	187323	3687.42	108479	344682	646841	514859	4.41415e+06		5.9764e+07
X239344		0.188201	0.447422	0.658307	0.81116	0.671088	0.820705	0.470901	0.575751	0.228741	0.598097	0.7341	0.948744	0.474521	0.263033	3.97607e-28		X239344		1.05027e+07	3.49393e+06	1.18323e+06	345278	1.09092e+06	310666	3.14668e+06	1.89485e+06	8.78231e+06	1.68128e+06	697915	24991.7	3.0956e+06	7.59191e+06	9.00903e+08		1.81128e+09
X239332		0.927938	0.117163	0.268431	0.494422	0.0879154	0.275829	0.887416	0.567137	0.917887	0.140667	0.350556	0.0847534	0.10489	0.190551	0.12868		X239332		4161.65	1.25415e+06	624424	237736	1.48891e+06	605409	10198.3	166720	5407.99	1.10843e+06	444032	1.51931e+06	1.34381e+06	874244	1.17902e+06		1.52385e+08
X239067		0.312477	0.583051	0.130043	0.661043	0.0371831	0.0412606	0.00164804	0.0900992	0.0996172	0.641164	0.783792	0.0561269	0.941177	0.229733	0.000126222		X239067		6.54212e+07	1.93002e+07	1.47292e+08	1.2312e+07	2.79991e+08	2.68516e+08	6.44718e+08	1.84783e+08	1.74384e+08	1.39113e+07	4.82019e+06	2.34985e+08	348581	9.25697e+07	9.64361e+08		1.91735e+10
X238955		0.0853464	0.863711	0.183236	0.626829	0.67031	0.426641	0.882954	0.375825	0.966398	0.245126	0.59832	0.832835	0.671837	0.277838	6.47039e-23		X238955		18992	188.124	11341.6	1509.8	1157.48	4038.94	138.391	5014.02	11.3303	8644.12	1772.76	284.446	1146.11	7533.41	732515		1.91216e+06
X238943		0.929601	0.788024	0.912853	0.273419	0.744299	0.186577	0.0797487	0.015277	0.278026	0.36138	0.652342	0.0911552	0.699527	0.904475	0.160485		X238943		6.97819e+07	6.46428e+08	1.07084e+08	1.07457e+10	9.51292e+08	1.56416e+10	2.75884e+10	5.31278e+10	1.05411e+10	7.45857e+09	1.81517e+09	2.56366e+10	1.33214e+09	1.28767e+08	1.76676e+10		2.67767e+12
X238688		0.878819	0.361967	0.366523	0.399621	0.291361	0.0470131	0.109572	0.306317	0.0636408	0.626589	0.510602	0.476231	0.510976	0.699156	6.31698e-33		X238688		4.32508e+07	1.54832e+09	1.51914e+09	1.32152e+09	2.07517e+09	7.38799e+09	4.78398e+09	1.95038e+09	6.4367e+09	4.40578e+08	8.05859e+08	9.44963e+08	8.04435e+08	2.77936e+08	3.40546e+11		5.57215e+11
X238655		0.203747	0.973597	0.179363	0.325784	0.0313049	0.0151847	0.0011854	0.197834	0.470245	0.4448	0.609747	0.150651	0.362263	0.882877	1.55213e-11		X238655		3.29429e+06	2228.1	3.67801e+06	1.96709e+06	9.50295e+06	1.21085e+07	2.17622e+07	3.3822e+06	1.06141e+06	1.1887e+06	530156	4.21588e+06	1.69056e+06	44146	9.98632e+07		6.09161e+08
X238550		0.94053	0.0561749	0.367587	0.452037	0.782552	0.757981	0.796889	0.9828	0.802125	0.942285	0.0188658	0.463333	0.146099	0.391252	2.5078e-05		X238550		3170.4	2.09006e+06	463056	322452	43396.2	54092.5	37737.8	264.753	35776.1	2985.74	3.16997e+06	306640	1.2076e+06	419218	1.04217e+07		1.70604e+08
X238524		0.123162	0.992703	0.938715	0.20687	0.000240036	0.0638842	0.259825	0.198723	0.849837	0.0152299	0.908383	0.891612	0.810571	0.183066	0.00480689		X238524		7.91573e+09	277501	1.96109e+07	5.2994e+09	4.57698e+10	1.14562e+10	4.22106e+09	5.49467e+09	1.18919e+08	1.9732e+10	4.39339e+07	6.16009e+07	1.90609e+08	5.89778e+09	2.67291e+10		9.93575e+11
X238506		0.413781	0.138464	0.649657	0.532383	0.00949066	0.101593	0.455056	0.589968	0.716758	0.73925	0.562208	0.495992	0.0490349	0.0338396	0.00202351		X238506		30200.4	99500.7	9322.37	17618.9	307317	121604	25227.3	13122.2	5946.03	5004.72	15179.5	20950.6	176116	204908	437260		1.35272e+07
X238469		0.0254257	0.673817	0.0113379	0.442836	0.291326	0.562395	0.232409	0.610873	0.0688519	0.0888759	0.704249	0.937758	0.157982	0.663827	0.000341049		X238469		8.3581e+06	294098	1.07547e+07	978275	1.85126e+06	557196	2.37218e+06	429840	5.52369e+06	4.82689e+06	239173	10119.3	3.31913e+06	313592	2.17544e+07		4.9702e+08
X238427		0.938169	0.0105901	0.069525	0.0394578	0.956844	0.713952	0.0619173	0.676785	0.00409906	0.969336	0.018408	0.0324278	0.454343	0.149377	0.00270623		X238427		17020.3	1.86809e+07	9.36897e+06	1.2081e+07	8282.89	380123	9.91556e+06	491638	2.36284e+07	4179.83	1.58642e+07	1.30417e+07	1.58485e+06	5.89972e+06	2.58298e+07		8.47129e+08
X238404		0.254522	0.32067	0.0560911	0.373546	0.23077	0.00572651	0.0823667	0.224456	0.626145	0.721662	0.665294	0.0190405	0.124281	0.346974	0.576523		X238404		17836.6	13541.8	50333.2	10869.2	19734.2	106001	41575.5	20279	3254.65	1740.06	2566.44	76062.4	32514.7	12143	4277.77		4.10571e+06
X238320		0.20858	0.816144	0.576068	0.648327	0.605129	0.0518331	0.102164	0.0969672	0.216112	0.695596	0.733192	0.693826	0.214853	0.807046	0.301511		X238320		623175	21250.9	122949	81792	105124	1.49565e+06	1.05474e+06	1.08778e+06	602925	60191	45683.2	60930.6	606253	23449.6	420344		1.17723e+08
X238296		0.0921772	0.53504	0.0114341	0.772913	0.141094	0.370051	0.0743409	0.460109	0.129801	0.101745	0.364848	0.670469	0.117709	0.723391	0.00467042		X238296		3.11295e+07	4.20673e+06	7.06335e+07	909852	2.3749e+07	8.7899e+06	3.49758e+07	5.96641e+06	2.51677e+07	2.93879e+07	8.98319e+06	1.9786e+06	2.68488e+07	1.36882e+06	8.86088e+07		3.27203e+09
X238291		0.615362	0.863997	0.186125	0.999501	0.290735	0.371051	0.861045	0.00160046	0.333029	0.0582869	0.939261	0.720635	0.0786507	0.646298	5.09506e-10		X238291		11018.2	1280.11	76486.9	0.0170355	48789.7	34955.6	1336.87	441809	40947.6	157369	253.318	5580.61	135623	9191.36	1.79938e+06		1.30668e+07
X238238		0.15817	0.914524	0.984571	0.125782	0.681899	0.347588	0.522124	0.425739	0.967489	0.776051	0.500473	0.838746	0.108729	0.385942	0.832695		X238238		527545	3041.47	98.7296	621193	44363.4	233256	108234	167664	438.56	21366.5	119930	10933.3	682092	198696	11781.9		7.90682e+07
X237771		0.964385	0.11279	0.257686	0.912606	0.0234497	0.396889	0.0804781	0.0234123	0.385864	0.543186	0.0796238	0.797648	0.894578	0.0797818	4.19216e-14		X237771		29643.8	3.75458e+07	1.90889e+07	179094	7.70034e+07	1.0684e+07	4.56574e+07	7.70453e+07	1.11938e+07	5.49959e+06	4.59179e+07	977483	261088	4.58695e+07	9.34835e+08		4.45297e+09
X237543		0.535891	0.158968	0.0721878	0.280387	0.143804	0.00972507	6.26496e-05	0.64959	0.000120117	0.068753	0.0205836	0.852569	0.257655	0.0116787	0.000959966		X237543		1.46261e+09	7.59273e+09	1.23967e+10	4.45313e+09	8.17944e+09	2.57836e+10	6.27717e+10	7.87611e+08	5.78327e+10	1.27051e+10	2.06353e+10	1.31743e+08	4.89778e+09	2.45144e+10	4.23543e+10		1.14238e+12
X237237		0.0545476	0.034285	0.109033	0.526214	0.553623	0.0667122	0.0138674	0.0189707	0.833259	0.661271	0.325857	0.863164	0.149034	0.478399	1.6832e-26		X237237		2.63229e+07	3.19528e+07	1.82568e+07	2.84529e+06	2.48503e+06	2.39325e+07	4.32955e+07	3.93213e+07	313741	1.35937e+06	6.84376e+06	210267	1.47894e+07	3.55996e+06	9.76691e+08		2.11999e+09
X237222		0.307083	0.517961	0.0975724	0.375825	0.975525	0.265345	0.65529	0.94299	0.633327	0.587566	0.870199	0.374405	0.0256026	0.00329074	7.64756e-15		X237222		70894	28374.2	187065	53278.7	63.8575	84342.3	13525	346.94	15444.9	19966.2	1811.53	53596.8	340857	594601	4.54188e+06		2.03185e+07
X237193		0.00162468	0.77637	0.122456	0.659249	0.468462	0.618828	0.85173	0.104029	0.0537457	0.733486	0.828471	0.261575	0.971411	0.605705	7.15211e-07		X237193		7.19855e+06	57526.1	1.70742e+06	138653	375013	176520	24906.1	1.8922e+06	2.66882e+06	82662.1	33466.4	900391	915.628	190047	1.82563e+07		2.13504e+08
X237128		0.217628	0.344729	0.144784	0.742611	0.289312	0.995633	0.20324	0.72198	0.0316401	0.120483	0.385133	0.816328	0.00287951	0.143117	0.0762594		X237128		404829	237534	566921	28656.3	298860	7.95797	431268	33641.8	1.23634e+06	643122	200635	14334	2.39508e+06	571672	839362		7.95682e+07
X236890		0.238635	0.843996	0.516801	0.277386	0.221346	0.0836332	0.640061	0.358043	0.399694	0.555033	0.852025	0.241101	0.0761964	0.361632	7.94988e-10		X236890		2.00126e+08	5.56826e+06	6.04705e+07	1.69977e+08	2.15583e+08	4.32476e+08	3.14514e+07	1.21631e+08	1.02098e+08	5.01198e+07	5.00324e+06	1.98033e+08	4.54466e+08	1.19825e+08	5.78825e+09		4.3063e+10
X236832		0.0317533	0.458028	0.024208	0.164435	0.819581	0.99221	0.914647	0.328449	0.842951	0.719002	0.716126	0.892363	0.850988	0.994886	0.000967768		X236832		4.68413e+06	555568	5.16342e+06	1.95451e+06	52437.4	96.0768	11578.3	964077	39563.8	130501	133308	18455.3	35571	41.4023	1.11761e+07		3.01865e+08
X236788		0.010905	0.326828	4.63849e-05	0.314189	0.936592	0.285568	0.498099	0.0549924	0.215879	0.73304	0.216776	0.875999	0.455442	0.207089	0.00283769		X236788		4.24137e+09	6.23431e+08	1.10437e+10	6.5692e+08	4.09742e+06	7.39706e+08	2.97376e+08	2.39866e+09	9.94074e+08	7.53329e+07	9.90189e+08	1.57647e+07	3.60987e+08	1.03319e+09	5.85434e+09		1.93898e+11
X236786		0.491162	0.999257	0.1262	0.295232	0.545495	0.0733274	0.133102	0.0512013	0.101808	0.935012	0.313454	0.427914	0.431925	0.375704	0.0125548		X236786		4.76325e+07	86.9874	2.35754e+08	1.10218e+08	3.67193e+07	3.23754e+08	2.27387e+08	3.8418e+08	2.70016e+08	667655	1.02202e+08	6.31752e+07	6.20847e+07	7.89007e+07	6.32219e+08		3.00745e+10
X236740		0.204138	0.840123	0.0933286	0.777959	0.802255	0.69355	0.763021	0.209232	0.667877	0.0997984	0.886638	0.639705	0.889866	0.303496	1.02931e-10		X236740		2.29711e+07	578237	4.01959e+07	1.12979e+06	891091	2.2065e+06	1.29179e+06	2.24599e+07	2.61628e+06	3.86583e+07	288743	3.11431e+06	272430	1.50687e+07	6.36711e+08		4.25504e+09
X236725		0.259779	0.657069	0.898585	0.743061	0.0413556	0.218918	0.3192	0.119463	0.972916	0.0866068	0.025023	0.0684927	0.0376352	0.431559	9.55741e-06		X236725		610532	94589.8	7792.82	51559.5	2.01031e+06	726935	476797	1.16778e+06	553.008	1.41561e+06	2.42971e+06	1.601e+06	2.08819e+06	297085	9.71623e+06		1.43682e+08
X236704		0.994865	0.663069	0.147823	0.858956	5.3101e-05	0.0379457	0.0566938	0.966689	0.672079	0.106756	0.94801	0.347622	0.708059	0.0847624	0.000238461		X236704		15065.3	6.90606e+07	7.64489e+08	1.14861e+07	6.10582e+09	1.57799e+09	1.32888e+09	634308	6.51893e+07	9.50354e+08	1.54646e+06	3.21309e+08	5.1013e+07	1.08601e+09	5.02272e+09		1.08932e+11
X236692		0.0252959	0.928204	0.0936297	0.248338	0.765978	0.645461	0.662988	0.021282	0.0368051	0.765033	0.71223	0.338605	0.75686	0.113714	2.44422e-14		X236692		1.42518e+10	2.29329e+07	7.97693e+09	3.77257e+09	2.50269e+08	5.98102e+08	5.36607e+08	1.5114e+10	1.24038e+10	2.52358e+08	3.84406e+08	2.59048e+09	2.70802e+08	7.09636e+09	1.81233e+11		8.45978e+11
X236605		0.231794	0.391853	0.726853	0.606601	0.562184	0.860298	0.147904	0.200368	0.915894	0.43096	0.104451	0.0109425	0.307815	0.640773	0.796164		X236605		1.53145e+07	7.8439e+06	1.30409e+06	2.83451e+06	3.5916e+06	330988	2.24506e+07	1.75687e+07	119175	6.63426e+06	2.82933e+07	6.99365e+07	1.11324e+07	2.32739e+06	713076		3.20026e+09
X235410		0.476256	0.465551	0.166157	0.682338	0.447044	0.416003	0.790991	0.128062	0.448084	0.934824	0.00321427	0.0533769	0.903567	0.593989	2.33247e-10		X235410		1.46094e+09	1.53325e+09	5.53308e+09	4.81996e+08	1.66472e+09	1.90526e+09	2.02075e+08	6.68777e+09	1.65711e+09	1.92382e+07	2.53398e+10	1.08032e+10	4.22273e+07	8.1782e+08	1.23649e+11		8.61568e+11
X235327		0.464483	0.621976	0.0539741	0.270457	0.755856	0.447318	0.554809	0.530541	0.906383	0.74463	0.345378	0.193229	0.0358566	0.278009	0.987091		X235327		808114	366975	5.63836e+06	1.83623e+06	145903	872166	526586	593943	20869.6	160127	1.34552e+06	2.56162e+06	6.69437e+06	1.77922e+06	395.041		4.51931e+08
X234717		0.652606	0.137402	0.0016408	0.733722	0.0065168	0.679757	0.875026	0.357137	0.803287	0.937552	0.0837446	0.415223	0.136244	0.791567	0.219083		X234717		700676	7.65654e+06	3.48413e+07	400095	2.59039e+07	589193	85510.1	2.93524e+06	214508	21218.7	1.03898e+07	2.29712e+06	7.70204e+06	241454	5.23413e+06		1.03529e+09
X234646		0.0866248	0.124259	0.505624	0.311897	0.433205	0.0990483	0.0900017	0.201436	0.18949	0.44723	0.845262	0.668994	0.655778	0.127715	3.46278e-08		X234646		285989	229934	42983.2	99293.4	59597.6	264932	279954	158617	167355	56047.5	3692.39	17722.6	19265.9	225759	3.10453e+06		2.90309e+07
X233471		0.00668869	0.650909	0.163047	0.457177	0.938928	0.799627	0.421753	0.915776	0.476582	0.482522	0.418816	0.752331	0.0403996	0.843863	8.24448e-06		X233471		8.20384e+07	2.2568e+06	2.15082e+07	6.09644e+06	64679.7	709974	7.11906e+06	123234	5.58735e+06	5.43816e+06	7.20973e+06	1.0974e+06	4.66136e+07	427432	2.26476e+08		3.29994e+09
X233455		0.00390652	0.178391	0.408714	0.942815	0.795107	0.360839	0.121096	0.36637	0.850961	0.346919	0.709124	0.629879	0.563313	0.515684	0.891388		X233455		176984	38074.6	14322.9	107.856	1413.67	17526.1	50573.3	17126.1	740.035	18571.3	2917.44	4869.51	7004.8	8862.52	390.837		6.27777e+06
X233415		0.00659397	0.362365	0.0053417	0.274212	0.16413	0.886053	0.753281	0.908792	0.64904	0.219807	0.89282	0.343628	0.278838	0.478103	0.00633435		X233415		4.0849e+08	4.54209e+07	4.29773e+08	6.54906e+07	1.06169e+08	1.12268e+06	5.40192e+06	717517	1.13266e+07	8.2519e+07	992502	4.91035e+07	6.42386e+07	2.7532e+07	4.1254e+08		1.63735e+10
X233410		2.16378e-05	0.747847	0.0225795	0.91806	0.531937	0.134856	0.0659141	0.000841861	0.44427	0.94985	0.174009	0.538121	0.237918	0.924535	1.24848e-27		X233410		741860	4124.21	209307	422.284	15598.2	89534.7	135700	453111	23372.6	157.831	73963	15132.5	55703.8	357.994	5.80851e+06		1.19497e+07
X233361		0.315974	0.515445	0.35508	0.0134027	0.96578	0.722246	0.275036	0.213458	0.910698	0.518623	0.0253773	0.00106012	0.467502	0.602014	0.0239942		X233361		4.54764e+08	1.91118e+08	3.86683e+08	2.78937e+09	830997	5.70594e+07	5.39013e+08	7.00649e+08	5.6798e+06	1.88239e+08	2.2755e+09	4.92749e+09	2.38545e+08	1.22849e+08	2.32009e+09		1.35224e+11
X233344		0.730006	0.691928	0.634171	0.831176	0.0409115	0.146777	0.011156	0.0156806	0.0452703	0.535286	0.212459	0.00484216	0.0234422	0.0240355	1.23774e-18		X233344		91873.7	121116	174704	35055.1	3.24599e+06	1.62944e+06	5.02058e+06	4.54673e+06	3.11219e+06	296602	1.20203e+06	6.20325e+06	3.99463e+06	3.96061e+06	6.83491e+07		2.30977e+08
X233337		0.0926576	0.420787	0.326144	0.639199	0.513113	0.511251	0.339681	0.265185	0.962653	0.295305	0.619978	0.799729	0.592256	0.888446	0.591579		X233337		320790	73261.5	109043	24826.9	48329.9	48758.8	103095	140474	247.572	123900	27777.1	7268.29	32403.6	2221.8	32522.3		3.38182e+07
X233332		0.886793	0.955661	0.220357	0.875605	0.24956	0.439611	0.868198	0.00327062	0.439304	0.709373	0.338952	0.69424	0.213236	0.0882719	4.9457e-09		X233332		2271.66	346.468	168772	2746.73	148921	67012.1	3086.68	983627	67102.2	15572	102642	17324.6	174098	327246	4.06185e+06		3.35681e+07
X233291		0.23289	0.881566	0.049948	0.262136	0.15316	0.792507	0.0765462	0.578587	0.877963	0.129675	0.237712	0.237339	0.0661584	0.797106	0.242055		X233291		24114.9	375.243	65387.4	21301.6	34612	1169.94	53305	5218.25	398.6	38969.4	23622.2	23659.8	57391.1	1117.49	23188.7		5.06302e+06
X233111		0.146241	0.61233	0.25398	0.906695	0.413198	0.211933	0.866233	0.576207	0.114681	0.511988	0.033504	0.515604	0.193219	0.0857531	0.117245		X233111		58727.3	7121.77	36151.6	380.838	18582.4	43307.2	786.592	8664.84	69271.8	11928.8	126246	11725.4	47062.4	82247.5	68300.4		8.30255e+06
X233064		0.812776	0.601945	0.804827	0.103343	0.82119	0.263947	0.764423	0.686892	0.0184183	0.155973	0.465225	0.0993338	0.684681	0.46675	0.0223128		X233064		18651.5	90494	20302.3	885991	16984.3	415751	29861.6	54029.2	1.86435e+06	671438	177456	907132	54838.8	176245	1.75105e+06		9.95714e+07
X233005		0.00959067	0.0128986	0.0217428	0.704578	0.699772	0.00648871	0.000388231	0.236688	0.443108	0.100284	0.217373	0.632541	0.0361588	0.948379	1.23623e-16		X233005		4.15407e+06	3.82477e+06	3.25269e+06	88031.8	91067.9	4.59281e+06	7.87104e+06	859269	360484	1.66114e+06	933968	140029	2.70726e+06	2566.3	4.71594e+07		1.83365e+08
X232951		0.07146	0.697196	0.160353	0.538643	0.139082	0.257685	0.555348	0.0259541	0.807147	0.756207	0.174775	0.530128	0.0723507	0.537199	2.73913e-17		X232951		2.70774e+06	125524	1.63897e+06	313555	1.82025e+06	1.06417e+06	288462	4.14456e+06	49395.2	79905.3	1.53104e+06	326904	2.69074e+06	315792	6.6958e+07		2.48242e+08
X232665		0.412501	0.550159	0.00527803	0.324607	0.351021	0.101662	0.687507	0.0648392	0.989001	0.935865	0.0992276	0.56954	0.813125	0.0892642	1.40144e-22		X232665		695173	369379	8.15135e+06	1.00488e+06	900614	2.7827e+06	167338	3.54499e+06	196.516	6695.09	2.82302e+06	334620	57787.1	3.00011e+06	1.16448e+08		3.09674e+08
X232527		0.994263	0.982773	0.850444	0.614422	0.0216707	0.116268	0.123888	0.0722083	0.581355	0.760007	0.516133	0.285714	0.677914	0.514228	0.935338		X232527		583.183	5259.06	401052	2.86392e+06	5.99951e+07	2.79415e+07	2.68109e+07	3.66555e+07	3.43142e+06	1.05274e+06	4.75916e+06	1.28804e+07	1.94618e+06	4.80255e+06	74247.4		3.37838e+09
X232447		0.984693	0.926265	0.0403966	0.359469	0.00515074	0.0518821	0.00930604	0.404669	0.0650206	0.722452	0.936283	0.0301389	0.0565743	0.137707	2.73589e-18		X232447		534692	1.24413e+07	6.14566e+09	1.22154e+09	1.15176e+10	5.52505e+09	9.93599e+09	1.00988e+09	4.97359e+09	1.83295e+08	9.28349e+06	6.88314e+09	5.31254e+09	3.21249e+09	1.25799e+11		4.3506e+11
X232219		0.543017	0.552137	0.0100546	0.368184	0.056207	0.773213	0.509674	0.146568	0.128874	0.863688	0.419526	0.567774	0.772623	0.648463	0.33684		X232219		3.81247e+07	3.64262e+07	6.89881e+08	8.35065e+07	3.7776e+08	8.55336e+06	4.48029e+07	2.17812e+08	2.38396e+08	3.03551e+06	6.71809e+07	3.36341e+07	8.59918e+06	2.14117e+07	9.51397e+07		3.08434e+10
X232075		0.141424	0.13653	0.732183	0.876406	0.286104	0.0429437	0.078093	0.00201402	0.522021	0.627857	0.948789	0.663436	0.0929953	0.777319	1.79191e-12		X232075		134582	137971	7264.21	1500.09	70697.1	255853	193500	600918	25436.6	14577.5	255.819	11747.6	175813	4960.75	3.35242e+06		1.8573e+07
X232029		0.267236	0.471541	0.835108	0.0684662	0.666589	0.600597	0.768485	0.531499	0.310226	0.799156	0.972353	0.761209	0.000165968	0.00130029	0.0459447		X232029		77249.2	32493.4	2713.86	209052	11628.9	17174.6	5427.48	24537.4	64602.3	4055.09	75.2276	5784.89	909570	659041	251162		1.87578e+07
X232017		0.0879116	0.936228	0.634231	0.443452	0.016819	0.502916	0.327115	0.185092	0.988587	0.757992	0.0232597	0.984313	0.0557073	0.598963	9.52106e-13		X232017		921582	2016.12	71314.1	185144	1.81709e+06	141435	302897	554704	64.4343	29902.3	1.63554e+06	121.739	1.15993e+06	87135.2	1.74867e+07		9.43185e+07
X231992		0.0343584	0.0928914	0.0186036	0.759023	0.108731	0.799027	0.81541	0.027866	0.33121	0.0427039	0.769961	0.579224	0.0491609	0.25076	0.000456687		X231992		1.53729e+07	9.66904e+06	1.90522e+07	320789	8.80589e+06	220968	185771	1.66176e+07	3.22308e+06	1.40947e+07	291498	1.04857e+06	1.32753e+07	4.50572e+06	4.27406e+07		1.0208e+09
X231990		0.662537	0.823444	0.0326934	0.54426	0.100232	0.835534	0.923376	0.357516	0.539843	0.193279	0.732154	0.676772	0.236558	0.403983	0.0127891		X231990		2.14148e+09	5.5961e+08	5.16683e+10	4.13562e+09	3.05071e+10	4.84511e+08	1.03986e+08	9.52957e+09	4.22713e+09	1.90776e+10	1.31699e+09	1.95394e+09	1.57845e+10	7.83734e+09	7.03941e+10		3.3665e+12
X231988		0.951715	0.355583	0.771782	0.416769	0.141033	0.609708	0.38554	0.83943	0.319806	0.0125836	0.409679	0.538291	0.453206	0.373725	0.528105		X231988		8.13776e+06	1.8968e+09	1.86735e+08	1.4651e+09	4.8261e+09	5.78628e+08	1.67323e+09	9.11262e+07	2.20026e+09	1.39642e+10	1.51031e+09	8.41052e+08	1.24985e+09	1.7584e+09	8.8399e+08		6.64711e+11
X231947		0.156963	0.626213	0.893249	0.791302	0.272133	0.323607	0.183048	0.495881	0.188937	0.814482	0.555926	0.106448	0.62655	0.268717	0.164625		X231947		1.43671e+06	169638	12872.4	50058.4	863751	697567	1.27087e+06	331736	1.23722e+06	39359.8	248040	1.871e+06	169307	876185	1.38488e+06		2.14081e+08
X231927		0.764469	0.71539	0.794912	0.508164	0.672001	0.812456	0.715976	0.878703	0.769353	0.911079	0.366216	0.0211174	0.2038	0.334377	0.0448783		X231927		546.696	809.732	411.466	2668	1091.91	342.792	806.246	141.824	523.603	75.9426	4978.26	32664.8	9859.89	5683.01	24662.6		1.82366e+06
X231881		0.137042	0.34905	0.295766	0.999947	0.985237	0.993939	0.180612	0.231067	0.949909	0.289577	0.0776738	0.0112324	0.427739	0.390182	0.233954		X231881		4.85407e+06	1.92101e+06	2.39567e+06	0.00973856	748.927	126.225	3.93295e+06	3.14496e+06	8632.74	2.45803e+06	6.84488e+06	1.42133e+07	1.37726e+06	1.61716e+06	3.10622e+06		6.55146e+08
X231850		0.295287	0.949772	0.0664579	0.238758	0.175808	0.067155	0.433228	0.672494	0.425268	0.573204	0.824601	0.273894	0.959897	0.660491	1.336e-07		X231850		285940	1033.98	882657	362486	479011	878129	160194	46577.3	165823	82735.7	12800.3	312563	658.824	50287.1	7.59439e+06		7.80406e+07
X231690		0.00587708	0.0310349	0.950232	0.846448	0.514188	0.150158	0.332104	0.497913	0.0437148	0.491025	0.363459	0.304873	0.699874	0.301032	4.11943e-74		X231690		444400	271070	225.287	2168.86	24626.4	120161	54485.4	26586.7	236832	27449.5	47828.4	60988.5	8595.93	61967.2	3.50943e+07		1.73203e+07
X231685		0.191564	0.475706	0.240719	0.953552	0.0010457	0.105045	0.00902275	0.887023	0.370144	0.876915	0.868498	0.0443876	0.171386	0.0864379	1.98063e-22		X231685		1.44045e+06	428767	1.16181e+06	2857.27	9.21318e+06	2.2223e+06	5.808e+06	16999.2	677319	20202.7	23086.8	3.4269e+06	1.58044e+06	2.48773e+06	9.40543e+07		2.52229e+08
X231674		0.295939	0.30743	0.858446	0.599289	0.838473	0.777897	0.401016	0.241494	0.986727	0.454908	0.790697	0.732863	0.790443	0.808629	0.411134		X231674		1.61505e+11	1.53994e+11	4.69455e+09	4.07597e+10	6.13266e+09	1.17423e+10	1.04204e+11	2.02915e+11	4.08394e+07	8.24817e+10	1.03964e+10	1.71956e+10	1.04223e+10	8.65739e+09	9.9802e+10		4.41986e+13
X231664		0.0980971	0.540378	0.137791	0.718876	0.00456862	0.132487	0.112581	0.607004	0.531315	0.795117	0.739009	0.907128	0.331551	0.602627	0.000478388		X231664		2.72086e+08	3.71269e+07	2.18814e+08	1.28285e+07	8.06897e+08	2.24863e+08	2.50257e+08	2.61992e+07	3.88154e+07	6.67529e+06	1.09894e+07	1.34722e+06	9.34734e+07	2.68423e+07	1.23235e+09		2.96462e+10
X231659		0.0836324	0.256447	0.430484	0.730901	0.600193	0.680076	0.738933	0.591615	0.898373	0.764693	0.463146	0.934554	0.914158	0.445178	0.0799742		X231659		5.38577e+06	2.31092e+06	1.11402e+06	211840	492103	304556	198909	515623	29208	160449	964693	12074	20806.4	1.04474e+06	5.51702e+06		5.36275e+08
X231657		7.66254e-05	0.177741	0.022114	0.201165	0.306674	0.30473	0.819831	0.591969	0.0474011	0.623607	0.932187	0.0889686	0.143267	0.694264	0.00156667		X231657		460971	52310.5	151679	47040	30054.5	30297.5	1489.57	8252.21	113612	6917.4	207.9	83463.2	61735.6	4437.31	291917		8.59914e+06
X231656		0.0509491	0.0371057	0.639318	0.0503186	0.242312	0.406478	0.866735	0.399063	0.266887	0.64883	0.482577	0.151189	0.0132474	0.663689	4.39816e-18		X231656		2.81301e+07	3.21134e+07	1.61194e+06	2.82851e+07	1.00526e+07	5.06122e+06	206598	5.22352e+06	9.06215e+06	1.52195e+06	3.6201e+06	1.51668e+07	4.5479e+07	1.38757e+06	6.26498e+08		2.19728e+09
X231655		0.240152	0.112955	0.726382	0.471837	0.290147	0.191554	0.160366	0.210076	0.61429	0.849782	0.787804	0.91724	0.0339353	0.824498	2.22544e-27		X231655		4.32818e+06	7.8964e+06	383355	1.62162e+06	3.50863e+06	5.35352e+06	6.18848e+06	4.92957e+06	795235	112277	226781	33794.4	1.4184e+07	153934	4.50323e+08		9.37383e+08
X231654		0.734725	0.0454734	0.273414	0.380705	0.330877	0.0832491	0.825399	0.824645	0.454301	0.985471	0.491794	0.615917	0.293463	0.0492827	0.656518		X231654		159009	5.57701e+06	1.66423e+06	1.06534e+06	1.31117e+06	4.17514e+06	67390.5	67984.2	775973	459.153	654884	348584	1.53098e+06	5.3872e+06	273941		4.14694e+08
X231652		0.877214	0.0326853	0.43261	0.127589	0.953607	0.487133	0.749339	0.667008	0.580852	0.549124	0.597824	0.0760096	0.97448	0.0309314	2.49325e-05		X231652		136436	2.62742e+07	3.52319e+06	1.33203e+07	19345	2.76191e+06	583567	1.05837e+06	1.74327e+06	2.05241e+06	1.59127e+06	1.80882e+07	5848.95	2.68231e+07	1.04633e+08		1.71176e+09
X231650		0.193215	0.5281	0.415876	0.969988	0.959894	0.95811	0.229639	0.211028	0.750791	0.290144	0.106809	0.00936957	0.468734	0.544858	0.314712		X231650		2.99945e+07	7.03717e+06	1.17078e+07	25008.8	44677.9	48743.3	2.55574e+07	2.77106e+07	1.78238e+06	1.98061e+07	4.61498e+07	1.20627e+08	9.28283e+06	6.48106e+06	1.78884e+07		5.29143e+09
X231576		0.00163085	0.258241	0.402421	0.0016092	0.580759	0.208761	0.982189	0.00640668	0.188795	0.654974	0.50207	0.668946	0.164368	0.695996	0.0033543		X231576		9.21162e+06	1.16929e+06	640746	9.23484e+06	278576	1.44615e+06	454.955	6.86951e+06	1.58108e+06	182349	411611	166958	1.77082e+06	139404	7.9682e+06		2.73405e+08
X231511		0.0415483	0.0340512	0.394634	0.610017	0.420766	0.0183229	0.0217533	0.0254709	0.665083	0.340683	0.267012	0.919946	0.300628	0.335081	9.40646e-13		X231511		1.97048e+10	2.13233e+10	3.41803e+09	1.22618e+09	3.05707e+09	2.64636e+10	2.50263e+10	2.37139e+10	8.83214e+08	4.28371e+09	5.81646e+09	4.75876e+07	5.05677e+09	4.38436e+09	2.61741e+11		1.41104e+12
X231419		0.237151	0.0164231	0.779846	0.0264356	0.425172	0.13788	0.174235	0.505537	0.292411	0.00970203	0.566797	0.605564	0.366072	7.9017e-05	0.313529		X231419		520969	2.16191e+06	29063.4	1.84777e+06	236791	821807	688751	164997	413046	2.51576e+06	122087	99232.7	304266	5.94867e+06	378432		1.11394e+08
X231385		0.99411	0.894764	0.22031	0.88849	0.641658	0.831557	0.238147	0.412275	0.114013	0.80473	0.70161	0.206322	0.307643	0.776133	0.441586		X231385		10.8341	3479.27	299474	3909.34	43079.8	8996.79	277332	133814	498712	12154.7	29196.9	318400	207303	16080.5	117860		5.95518e+07
X231326		0.280854	0.268898	0.333535	0.202443	0.656495	0.124992	0.468633	0.158107	0.70347	0.0336875	0.927117	0.147312	0.840007	0.294794	2.16202e-05		X231326		1.3097e+07	1.37675e+07	1.05273e+07	1.83109e+07	2.22412e+06	2.65591e+07	5.90842e+06	2.24675e+07	1.62893e+06	5.10817e+07	94048.7	2.36855e+07	458148	1.23597e+07	2.09011e+08		3.3664e+09
X231212		0.402647	0.363445	0.590215	0.537756	0.133477	0.397855	0.276014	0.630869	0.677493	0.655407	0.826506	0.678658	0.151774	0.0569944	0.242415		X231212		644247	759890	266572	349083	2.07643e+06	657503	1.09236e+06	212206	158954	183030	44141.8	157739	1.89389e+06	3.34859e+06	1.25833e+06		2.75165e+08
X231211		0.384919	0.274179	0.712231	0.595118	0.197871	0.183233	0.900342	0.877504	0.0518672	0.0300443	0.0572877	0.0371051	0.959117	0.397234	0.028397		X231211		178683	283220	32170	66793	393023	419932	3707.23	5616.2	899221	1.12141e+06	859534	1.03473e+06	621.164	169618	1.14472e+06		7.07985e+07
X231207		0.182884	0.013686	0.544155	0.040523	0.0439417	0.271507	0.110653	0.287819	0.935308	0.290838	0.11439	0.0445669	0.317383	0.173002	0.000298256		X231207		2.12708e+06	7.34047e+06	440072	5.05127e+06	4.88516e+06	1.44838e+06	3.05525e+06	1.35318e+06	7876.12	1.33631e+06	2.99211e+06	4.85626e+06	1.1971e+06	2.22655e+06	1.59847e+07		3.58042e+08
X231194		0.0218837	0.127214	0.496609	0.373456	0.954219	0.98409	0.601028	0.193999	0.209376	0.664947	0.277013	0.482199	0.973379	0.408298	0.806246		X231194		10512.7	4630.8	917.205	1572.89	6.53575	0.788577	542.5	3354.74	3132.94	372.071	2347.93	980.188	2.20823	1357.43	119.307		593913
X231191		0.182273	0.0481312	0.310179	0.557066	0.0337018	0.00264597	0.00943762	0.103308	0.758083	0.675598	0.97068	0.94467	0.0700354	0.813014	2.24848e-25		X231191		3.54205e+06	7.8035e+06	2.04804e+06	684888	9.02024e+06	1.82126e+07	1.35276e+07	5.29139e+06	188347	347745	2681.77	9561.51	6.55142e+06	111081	2.5914e+08		5.9455e+08
X231180		0.162333	0.718198	0.0146522	0.689508	0.290195	0.0860445	0.0775905	0.766163	0.243851	0.57226	0.497511	0.436701	0.0944689	0.203098	1.43258e-21		X231180		2.91071e+06	193559	8.942e+06	237258	1.66554e+06	4.40068e+06	4.65257e+06	131450	2.02288e+06	474165	684450	899850	4.17513e+06	2.4138e+06	1.58023e+08		4.45061e+08
X231124		0.0959642	0.746803	0.152328	0.661774	0.00948523	0.838261	0.962802	0.0494919	0.92881	0.103541	0.304328	0.357805	0.167588	0.038515	0.0106982		X231124		2.35668e+06	88245.6	1.74011e+06	162040	5.76024e+06	35268.7	1841.05	3.28719e+06	6756.31	2.25314e+06	894684	716746	1.61708e+06	3.6506e+06	5.57476e+06		2.53509e+08
X231005		0.790893	0.4336	0.676788	0.968111	0.105484	0.0893626	0.0074831	0.179327	0.747999	0.942065	0.0406096	0.0371874	0.399417	0.618909	2.47368e-16		X231005		60408.3	527322	149329	1373.04	2.26131e+06	2.49126e+06	6.21945e+06	1.55384e+06	88694.7	4537.68	3.62698e+06	3.75733e+06	610773	212639	6.47032e+07		2.57309e+08
X229954		0.603953	0.00189507	0.0261614	0.132349	0.143897	0.20112	0.192082	0.33926	0.649637	0.51505	0.799485	0.015815	0.283462	0.0189342	1.36638e-08		X229954		30167.3	1.09886e+06	558795	254758	240201	183639	191229	102497	23133.4	47525.8	7231.49	658973	129169	622914	3.81386e+06		3.35634e+07
X229186		0.799832	0.767164	0.0161261	0.233406	0.052729	0.920902	0.558136	0.372132	0.110357	0.915019	0.108512	0.519978	0.106836	0.0228098	7.16891e-07		X229186		634.01	864.511	57634.5	14034.1	37231.7	97.2206	3383.29	7864.15	25241	112.276	25506.1	4084.18	25751.3	51547.7	252460		2.95303e+06
X229164		0.119938	0.0433638	0.137648	0.387158	0.477279	0.605635	0.608658	0.0141867	0.72161	0.923172	0.617334	0.843137	0.146967	0.930812	1.49813e-10		X229164		1.62281e+07	2.74649e+07	1.47861e+07	5.00481e+06	3.37872e+06	1.78259e+06	1.75285e+06	4.06086e+07	848743	62165.1	1.66922e+06	261744	1.41088e+07	50385.6	2.93918e+08		2.00184e+09
X229155		0.41319	0.0781236	0.168295	0.00628593	0.0528379	0.302021	0.175839	0.649841	0.144066	0.229006	0.165073	0.797629	0.305023	0.0089957	0.182703		X229155		2.08893e+08	9.7213e+08	5.93346e+08	2.3559e+09	1.1756e+09	3.32539e+08	5.7277e+08	6.42465e+07	6.67355e+08	4.52006e+08	6.0246e+08	2.04908e+07	3.28429e+08	2.15077e+09	5.54916e+08		9.33291e+10
X229153		0.0234566	0.931627	0.37644	0.335588	0.451497	0.0882981	0.19106	0.040697	0.948892	0.0919125	0.643238	0.986331	0.662323	0.866675	5.39758e-25		X229153		2.45411e+07	34885.1	3.71208e+06	4.40079e+06	2.689e+06	1.38341e+07	8.12397e+06	1.99888e+07	19470.1	1.35252e+07	1.01702e+06	1390.91	904063	133573	6.06844e+08		1.41931e+09
X229124		0.0658552	0.0439869	0.0767511	0.905866	0.279301	0.00403647	0.0126552	0.0833847	0.491367	0.899506	0.809354	0.650639	0.021289	0.650153	3.7062e-22		X229124		2.12538e+07	2.55142e+07	1.96687e+07	87352.6	7.3256e+06	5.23599e+07	3.92373e+07	1.88185e+07	2.96018e+06	99620.1	363613	1.28154e+06	3.34192e+07	1.28536e+06	6.86988e+08		1.87079e+09
X229105		0.347343	0.195109	0.517024	0.565439	0.693081	0.920716	0.603343	0.931759	0.125754	0.0861523	0.188734	0.635048	0.666886	0.139239	2.47408e-06		X229105		3.20809e+08	6.10583e+08	1.52388e+08	1.199e+08	5.65163e+07	3.59341e+06	9.79735e+07	2.65981e+06	8.53616e+08	1.07343e+09	6.28405e+08	8.17444e+07	6.72214e+07	7.95941e+08	8.35307e+09		1.08636e+11
X229010		0.142163	0.767426	0.554975	0.75848	0.485507	0.369752	0.65881	0.490099	0.779917	0.374399	0.389446	0.271778	0.0248991	0.0220763	0.534894		X229010		1.95285e+08	7.90085e+06	3.14928e+07	8.54037e+06	4.39734e+07	7.27596e+07	1.76155e+07	4.30543e+07	7.05303e+06	7.13573e+07	6.69798e+07	1.09304e+08	4.58225e+08	4.77416e+08	3.48032e+07		2.70507e+10
X228995		0.346586	0.500391	0.0132173	0.101834	0.00794694	0.0235729	0.0331511	0.210181	0.600948	0.243965	0.84907	0.166353	0.207747	0.953336	0.000160524		X228995		981099	502533	6.85944e+06	2.97303e+06	7.88313e+06	5.71686e+06	5.05628e+06	1.74087e+06	302651	1.50457e+06	40050.1	2.12495e+06	1.75962e+06	3786.61	1.61321e+07		3.31188e+08
X228978		0.522157	0.0961327	0.998575	0.560566	0.232763	0.0604137	0.336074	0.351181	0.0595795	0.149185	0.67836	0.300458	0.944462	0.955968	5.48226e-07		X228978		45190.1	306631	0.351674	37363.4	157350	391015	102172	95961.2	393587	230168	18964.9	118411	535.006	336.091	2.88469e+06		3.30181e+07
X228928		0.832164	0.15972	0.592403	0.306592	0.732652	0.405348	0.0318496	0.386698	0.994101	0.677617	0.0139106	0.221058	0.548375	0.181941	1.09666e-18		X228928		790217	3.48945e+07	5.04473e+06	1.84223e+07	2.05336e+06	1.21957e+07	8.16705e+07	1.3199e+07	961.537	3.04134e+06	1.07511e+08	2.64115e+07	6.34152e+06	3.14391e+07	1.56466e+09		5.26916e+09
X228923		0.279701	0.666905	0.00860241	0.549979	0.456108	0.32757	0.401244	0.443453	0.583013	0.75508	0.216727	0.592078	0.238866	0.41218	4.91629e-32		X228923		6.61132e+07	1.04635e+07	3.94351e+08	2.01909e+07	3.13925e+07	5.42093e+07	3.98334e+07	3.31975e+07	1.70272e+07	5.4958e+06	8.6384e+07	1.62201e+07	7.8517e+07	3.80171e+07	9.96766e+09		1.6912e+10
X228911		0.157797	0.365687	0.221918	0.518576	0.569799	0.600939	0.555499	0.50315	0.62529	0.586974	0.849549	0.938942	0.00536022	0.00434743	1.83708e-08		X228911		3.46157e+06	1.41685e+06	2.58621e+06	721087	558855	473284	601332	775742	412573	510520	62226	10146.1	1.35825e+07	1.42554e+07	5.77419e+07		5.17886e+08
X228908		0.165383	0.0223795	0.881444	0.00221182	0.21628	0.917718	0.375761	0.292564	0.508479	0.426287	0.173798	0.999293	0.408232	0.491889	0.00032575		X228908		3.25661e+06	8.87613e+06	37522.9	1.60474e+07	2.58571e+06	18004.2	1.32517e+06	1.87222e+06	738058	1.06882e+06	3.13027e+06	1.32487	1.15508e+06	797519	2.22653e+07		5.05236e+08
X228904		0.0286719	0.933148	0.00166622	0.216814	0.140374	0.691193	0.300618	0.942003	0.59202	0.379664	0.521694	0.0254252	0.543794	0.821739	6.81113e-09		X228904		4.11821e+08	600521	8.57666e+08	1.30504e+08	1.86192e+08	1.34699e+07	9.16011e+07	451705	2.45214e+07	6.59493e+07	3.50597e+07	4.29819e+08	3.14716e+07	4.33255e+06	3.03326e+09		2.55593e+10
X228900		0.112188	0.271815	0.980433	0.074962	0.121258	0.36824	0.0585117	0.163395	0.336597	0.560891	0.639515	0.592324	0.486484	0.329736	8.51329e-07		X228900		1.26772e+06	605394	300.961	1.59489e+06	1.2061e+06	405608	1.80144e+06	975049	462687	169287	109800	143527	242500	476030	1.2631e+07		1.49847e+08
X228885		0.000293017	0.308775	0.586705	0.468218	0.815954	0.484277	0.803239	0.884474	0.69476	0.00632087	0.665223	0.553213	0.415306	0.195843	1.26023e-11		X228885		9.17312e+08	7.10063e+07	2.02314e+07	3.60361e+07	3.70724e+06	3.35027e+07	4.24831e+06	1.44469e+06	1.05391e+07	5.16623e+08	1.28162e+07	2.40723e+07	4.54554e+07	1.14805e+08	3.39218e+09		2.04938e+10
X228872		0.242053	0.349441	0.598431	0.397157	0.136989	0.451704	0.103747	0.208328	0.00852432	0.457726	0.604346	0.936948	0.0254785	0.164489	0.889261		X228872		2.32966e+06	1.48905e+06	471287	1.21903e+06	3.76972e+06	962803	4.51541e+06	2.6956e+06	1.18891e+07	937413	456193	10628.1	8.54755e+06	3.2926e+06	32927.9		5.08654e+08
X228668		0.49772	0.447357	0.106732	0.479281	0.949928	0.442801	0.66229	0.0498759	0.00508266	0.518289	0.212048	0.695535	0.912435	0.958567	2.68717e-15		X228668		1.57254e+08	1.97494e+08	8.93081e+08	1.71186e+08	1.3477e+06	2.01491e+08	6.52102e+07	1.3227e+09	2.71809e+09	1.42709e+08	5.33618e+08	5.23547e+07	4.13277e+06	922394	2.37434e+10		1.02353e+11
X228613		0.0397745	0.334787	0.114615	0.819397	0.763078	0.857818	0.830059	0.272071	0.532395	0.505884	0.579692	0.981153	0.504264	0.388106	1.47813e-11		X228613		3.31528e+07	7.25546e+06	1.94658e+07	405974	707690	249942	358730	9.41222e+06	3.03749e+06	3.44886e+06	2.38976e+06	4345.63	3.47522e+06	5.80752e+06	3.83201e+08		2.33221e+09
X228572		0.161153	0.752775	0.182318	0.47738	0.226642	0.0130606	0.0354157	0.697982	0.341833	0.127973	0.886035	0.730297	0.292999	0.502724	1.80956e-09		X228572		2.62472e+06	132220	2.377e+06	673253	1.95258e+06	8.29415e+06	5.93994e+06	200692	1.20576e+06	3.09919e+06	27371.7	158380	1.47615e+06	598968	5.12233e+07		3.99074e+08
X228548		0.991236	0.14118	0.100567	0.740706	0.325581	0.233651	0.446947	0.21013	0.386052	0.743091	0.00217154	0.0430631	0.979969	0.821359	2.34271e-15		X228548		888590	1.60032e+10	1.99494e+10	8.06662e+08	7.12891e+09	1.04719e+10	4.26387e+09	1.15972e+10	5.54052e+09	7.91348e+08	7.03171e+10	3.0351e+10	4.64288e+06	3.75527e+08	5.14144e+11		2.2058e+12
X228382		0.304917	0.576612	0.879084	0.249698	0.813954	0.687201	0.629956	0.96523	0.104515	0.359762	0.976929	0.267524	0.826214	0.0971537	0.99562		X228382		415797	122997	9126.8	523652	21840.2	63952.1	91569.3	749.35	1.04377e+06	331204	329.796	485794	19011.2	1.09008e+06	11.8812		1.18104e+08
X228379		0.289507	0.628941	0.832692	0.784174	0.654441	0.969722	0.531987	0.802634	0.745189	0.192608	0.312788	0.825178	0.630929	0.686859	1.70612e-14		X228379		2421.23	503.176	96.1367	161.603	431.71	3.10345	841.924	134.58	227.551	3667.06	2198.46	105.111	497.36	350.148	140062		645150
X228369		0.834273	0.84885	0.126936	0.071579	0.000709588	0.112037	0.0031614	0.86155	0.979693	0.524798	0.256027	0.457345	0.341086	0.0070535	7.41925e-12		X228369		451580	374701	2.41238e+07	3.36699e+07	1.20545e+08	2.61587e+07	9.11847e+07	313763	6683.07	4.17485e+06	1.33365e+07	5.70325e+06	9.36333e+06	7.5796e+07	5.23871e+08		3.08942e+09
X228346		0.999836	0.0536186	0.443918	0.673042	0.207484	0.0387587	0.0424819	0.257447	0.456612	0.462543	0.976617	0.539919	0.58972	0.611249	0.000626836		X228346		0.00156256	138678	21709.8	6590.82	58949.8	159186	153351	47555.2	20525.4	19989.6	31.7879	13910.3	10765	9564.15	441287		1.10823e+07
X228293		0.298203	0.00018646	0.949907	0.765616	0.584958	0.0235606	0.280911	0.973967	0.508676	0.753463	0.38682	0.317811	0.253784	0.743368	7.10049e-09		X228293		176523	2.32723e+06	642.624	14472.3	48591.3	841907	189674	173.394	71169.6	16063.8	122090	162754	212510	17455.5	5.77239e+06		4.87645e+07
X228251		0.104155	0.656282	0.348997	0.422034	0.221397	0.23754	0.00209722	0.660218	0.234451	0.235977	0.700493	0.00323685	0.264617	0.381491	9.38761e-21		X228251		1.11047e+06	82953	367749	270181	627593	585457	4.02482e+06	80937	593245	589383	61960.6	3.68239e+06	522087	321062	4.24245e+07		1.2539e+08
X228158		0.766022	0.197238	0.532459	0.830826	0.00377994	0.0105668	0.00114045	0.00622142	0.273823	0.872238	0.11618	0.00092666	0.738502	0.24585	0.0111801		X228158		3778.14	71124.9	16634.5	1947.18	362810	281909	459580	323318	51185	1103.27	105718	476571	4755.01	57578.1	277537		1.27761e+07
X228139		0.625969	0.0538873	0.254839	0.265256	0.220396	0.0378478	0.0498558	0.044451	0.506029	0.571757	0.266428	0.857215	0.017918	0.203908	5.95731e-05		X228139		7.66037e+06	1.20528e+08	4.18824e+07	4.00872e+07	4.85278e+07	1.39986e+08	1.24775e+08	1.3108e+08	1.42659e+07	1.03119e+07	3.98906e+07	1.04346e+06	1.82335e+08	5.21686e+07	5.33689e+08		9.65361e+09
X228112		0.652848	0.467878	0.0780764	0.666723	0.704452	0.0031416	0.349119	0.623025	0.03028	0.536607	0.167041	0.271195	0.00959543	0.0183456	2.75318e-12		X228112		9.06251e+06	2.3617e+07	1.3973e+08	8.30669e+06	6.44401e+06	3.9634e+08	3.93107e+07	1.0824e+07	2.11803e+08	1.71093e+07	8.57638e+07	5.43198e+07	3.03769e+08	2.51409e+08	2.37611e+09		1.34105e+10
X228095		0.17704	0.701037	0.498682	0.898457	0.0966872	0.487152	0.164746	0.0602732	0.0260003	0.509535	0.913563	0.728919	0.0966815	0.110267	1.98819e-26		X228095		2.66139e+06	214664	666990	23711.2	4.03624e+06	703551	2.81937e+06	5.16995e+06	7.27607e+06	633861	17155.5	174912	4.03638e+06	3.72929e+06	2.00202e+08		4.3608e+08
X228085		0.430151	0.677608	0.575174	0.0384226	0.0177488	0.350517	0.461346	0.83847	0.536944	0.966497	0.642517	0.749245	0.37198	0.000998076	4.09651e-06		X228085		176755	49044.2	89153.6	1.22469e+06	1.6096e+06	247618	154076	11789.5	108220	500.467	61146.9	28988.3	226411	3.12887e+06	6.23791e+06		8.49645e+07
X228078		0.131317	0.0665483	0.020292	0.00626144	0.0430635	0.43591	0.240256	0.0154985	0.0613178	0.189529	0.0295247	0.0451897	0.384387	0.388394	1.18122e-14		X228078		7.84775e+10	1.16234e+11	1.8663e+11	2.59841e+11	1.415e+11	2.08642e+10	4.74624e+10	2.03154e+11	1.2093e+11	5.92726e+10	1.63936e+11	1.38669e+11	2.60127e+10	2.55768e+10	2.26288e+12		1.02838e+13
X228008		0.0702246	0.53369	0.252803	0.0905237	0.562026	0.388667	0.349127	0.447373	0.277681	0.636657	0.44158	0.832072	0.0251134	0.0157475	0.499457		X228008		1.87747e+10	2.20807e+09	7.46604e+09	1.63993e+10	1.91633e+09	4.23847e+09	5.00113e+09	3.29183e+09	6.72617e+09	1.27162e+09	3.37672e+09	2.56156e+08	2.88151e+10	3.35416e+10	2.60016e+09		1.70614e+12
X228004		0.968456	0.785039	0.0641545	0.27518	0.393191	0.832899	0.0477101	0.442086	0.0428133	0.148401	0.634479	0.921018	0.674676	0.572679	0.479204		X228004		1101.1	52390.5	2.42656e+06	840085	513959	31345.8	2.77838e+06	416443	2.90868e+06	1.47575e+06	159215	6922.19	124088	224182	352826		2.10882e+08
X227996		0.727739	0.932309	0.631792	0.52416	0.0312513	0.159662	0.995947	0.340438	0.295243	0.845735	0.739404	0.283518	0.314452	0.491336	2.53586e-09		X227996		76617.2	4560.09	145197	256593	2.95492e+06	1.25395e+06	16.3073	575259	693706	23927.2	69948.8	728337	640634	299570	2.38289e+07		1.89296e+08
X227973		0.646414	0.395451	0.43639	0.399797	0.312411	0.318131	0.450753	0.279719	0.8278	0.385913	0.0982749	0.0319251	0.314941	0.66014	0.588739		X227973		4.27062e+07	1.46662e+08	1.23006e+08	1.43982e+08	2.07358e+08	2.02506e+08	1.15486e+08	2.3749e+08	9.59928e+06	1.52695e+08	5.57007e+08	9.40856e+08	2.05197e+08	3.92357e+07	5.93275e+07		6.07554e+10
X227951		0.854973	0.390001	0.782781	0.412053	0.387504	0.0402382	0.0717434	0.161213	0.167821	0.64401	0.555131	0.650921	0.464751	0.983266	0.493944		X227951		6.54952e+06	1.4504e+08	1.49026e+07	1.32058e+08	1.46578e+08	8.3072e+08	6.39148e+08	3.86053e+08	3.74114e+08	4.18767e+07	6.83019e+07	4.01511e+07	1.04863e+08	86239.8	9.18037e+07		5.87141e+10
X227902		0.303678	0.205234	0.875399	0.188953	0.373916	0.726041	0.674835	0.288531	0.149475	0.576266	0.855013	0.823732	0.243384	0.448166	0.00944097		X227902		4.16933e+06	6.32982e+06	96729.8	6.80859e+06	3.11429e+06	483097	692568	4.43974e+06	8.2015e+06	1.22924e+06	131356	195203	5.36578e+06	2.2653e+06	2.68048e+07		1.17821e+09
X227767		0.762739	0.631321	0.198688	0.376295	0.26805	0.155442	0.155576	0.543017	0.49001	0.755727	0.532645	0.444644	0.00688845	0.566479	0.369486		X227767		3077.74	7778.44	55935.7	26465.7	41505.8	68370.6	68326.3	12500.4	16102.5	3268.46	13155.2	19747.8	249584	11102	27231.6		1.0113e+07
X227724		0.866104	0.612787	0.143509	0.385633	0.383155	0.0222142	0.163747	0.480811	0.892859	0.48058	0.370085	0.897828	0.281969	0.459644	0.0222132		X227724		69.5758	627.091	5255.65	1844.26	1863.62	12908.7	4761.26	1217.34	44.3955	1218.62	1968.69	40.351	2838.33	1339.27	12908.9		732946
X227715		0.790757	0.364712	0.630512	0.290941	0.0117747	0.0526508	0.0860404	0.72526	0.15083	0.766626	0.786666	0.25938	0.763203	0.394519	4.13789e-06		X227715		312.053	3646.46	1025.85	4952.22	28419.5	16747.3	13125.7	547.519	9178.78	390.463	324.682	5649.94	402.359	3217.06	97365.3		1.32743e+06
X227655		0.760383	0.127514	0.00462195	0.157967	0.964792	0.72786	0.108938	0.218402	0.016856	0.317469	0.00474001	0.00117636	0.0291672	0.0179652	0.791453		X227655		1212.52	30389.6	105969	26071.2	25.3962	1578.57	33636	19794.7	75156.2	13047.4	105357	139651	62507.9	73671.6	911.458		3.90373e+06
X227638		0.725932	0.746464	0.453638	0.418947	0.929837	0.639807	0.388769	0.151439	0.289562	0.00386619	0.183907	0.641256	0.776051	0.588111	4.11135e-20		X227638		426.936	363.158	1952.48	2271.74	26.9314	761.004	2583.44	7172.48	3903.63	29397.9	6151.88	754.427	281.141	1019.35	338490		1.04038e+06
X227632		0.712202	0.235898	0.546742	0.891562	0.0553072	0.205626	0.0278458	0.217554	0.0477295	0.718651	0.845298	0.0544197	0.73657	0.0142438	1.77343e-05		X227632		359.115	3715.3	958.762	49.0341	9749.45	4237.71	12866.4	4021.5	10408.6	342.491	100.452	9821.52	298.614	16009.8	50117.3		790161
X227631		0.579509	0.639529	0.387198	0.208606	0.134663	0.00430562	0.00756609	0.05542	0.776809	0.790824	0.889781	0.822378	0.306114	0.977007	1.01796e-07		X227631		438.913	313.538	1069.69	2265.04	3209.54	11805	10314.6	5275.14	114.836	100.533	27.441	72.0106	1499.12	1.18691	42469		427931
X227613		0.118854	0.858414	0.0173989	0.723392	0.62094	0.81147	0.719638	0.957475	1.63394e-05	0.249063	0.0727074	0.0113748	0.553864	0.666764	3.13021e-05		X227613		186492	2430.23	435973	9567.36	18681.5	4345.06	9840.35	217.118	1.46325e+06	101674	247270	494417	26775.5	14162.4	1.36292e+06		2.287e+07
X227609		0.149895	0.785529	0.430578	0.618179	0.85487	0.592644	0.753801	0.664144	0.923777	0.47613	0.785582	0.942848	0.864483	0.317313	0.0239137		X227609		2.04225e+07	726968	6.10471e+06	2.43968e+06	328423	2.81105e+06	965720	1.8512e+06	89859.7	4.98801e+06	726600	50451.8	285942	9.83239e+06	5.04995e+07		2.93993e+09
X227588		0.401447	0.00880187	0.601446	0.881669	0.0818404	0.881252	0.768784	0.15087	0.0954421	0.634828	0.855024	0.0425833	0.0123501	0.0751022	6.35071e-16		X227588		50168.7	494116	19428.2	1577.21	216623	1588.43	6151.97	147381	198808	16062.1	2376.39	294700	450266	226682	5.19572e+06		2.13184e+07
X227582		0.0539376	0.035917	0.250782	0.544123	0.0336299	0.0112152	0.0651753	0.238117	0.707633	0.695122	0.805104	0.736055	0.0319405	0.524416	7.32503e-15		X227582		393206	466401	139057	38731.7	478400	683835	359769	146746	14799.9	16162.3	6405.55	11955.4	487828	42655.3	7.05382e+06		3.1507e+07
X227394		0.227915	0.456464	0.242715	0.0729535	0.10199	0.182211	0.757329	0.885273	0.0531877	0.00286408	0.148334	0.0170899	0.528025	0.588908	0.875845		X227394		1.73667e+07	6.61448e+06	1.63003e+07	3.85215e+07	3.20094e+07	2.12686e+07	1.13792e+06	248101	4.48234e+07	1.07552e+08	2.49843e+07	6.84183e+07	4.74824e+06	3.48197e+06	290902		3.56902e+09
X227387		0.153043	0.0874438	0.281098	0.196854	0.922922	0.737879	0.221365	0.96526	0.433869	0.871228	0.901674	0.947893	0.528547	0.862022	0.793966		X227387		1.61068e+06	2.30765e+06	915192	1.31315e+06	7360.12	88073.7	1.17874e+06	1491.42	482012	20659.8	12001.1	3358.06	312484	23750.4	53632		2.35475e+08
X227367		0.472283	0.253202	0.32834	0.989681	0.862033	0.0099673	0.00362335	0.734034	0.955045	0.963137	0.432735	0.872097	0.79921	0.281512	0.00292618		X227367		543392	1.37499e+06	1.00567e+06	175.785	31740.8	7.05664e+06	9.02114e+06	121339	3339.57	2244.77	647462	27239.7	68004.6	1.22117e+06	9.44235e+06		3.14744e+08
X227366		0.00238485	0.801592	0.00644951	0.0369328	0.528087	0.801738	0.675366	0.0404619	0.705984	0.927446	0.0679765	0.434215	0.252318	0.343403	0.578055		X227366		9.29323e+06	62631.3	7.45095e+06	4.34915e+06	395053	62537.2	173994	4.19312e+06	141182	8223.51	3.3222e+06	607102	1.30247e+06	891624	306999		2.97032e+08
X227363		0.826713	0.887122	0.0200066	0.231774	0.879907	0.0144815	0.0540221	0.192462	0.605476	0.613725	0.971209	0.404057	0.175493	0.0839785	0.0017098		X227363		1.97102e+08	8.2861e+07	2.24553e+10	5.89446e+09	9.38774e+07	2.48324e+10	1.536e+10	7.00533e+09	1.09772e+09	1.04821e+09	5.35672e+06	2.86641e+09	7.57088e+09	1.23415e+10	4.1127e+10		1.23164e+12
X227345		0.900382	0.813962	0.054193	0.668176	0.680075	0.240317	0.373562	0.284753	0.0375119	0.673615	0.308444	0.926675	0.136535	0.150476	3.26747e-16		X227345		31576.3	111595	7.51577e+06	370369	342744	2.78466e+06	1.59761e+06	2.31019e+06	8.78254e+06	357586	2.09391e+06	17066.5	4.48314e+06	4.18042e+06	1.50379e+08		6.03516e+08
X227322		0.0235904	5.97979e-06	0.796041	0.686484	0.631221	0.553912	0.530898	0.979769	0.180015	0.418111	0.275433	0.104204	0.0306933	0.987235	0.25858		X227322		2.71252e+09	1.11322e+10	3.50659e+07	8.55244e+07	1.20967e+08	1.83978e+08	2.06213e+08	337471	9.46184e+08	3.44453e+08	6.25497e+08	1.39162e+09	2.47008e+09	134333	6.71266e+08		1.57181e+11
X227307		0.0257786	0.841228	0.0182089	0.462178	0.139037	0.67852	0.21686	0.697545	0.0888012	0.0356695	0.692584	0.961204	0.238029	0.285264	0.00237883		X227307		3.79883e+07	304164	4.26561e+07	4.10105e+06	1.66481e+07	1.30243e+06	1.15877e+07	1.14501e+06	2.20551e+07	3.36926e+07	1.18494e+06	17932.8	1.05763e+07	8.67056e+06	7.10554e+07		2.26993e+09
X227299		0.36742	0.846878	0.649048	0.298426	0.00703931	0.0154757	0.00539127	0.690683	0.289789	0.74368	0.45405	0.0799166	0.879562	0.768462	3.23166e-14		X227299		2.01471e+06	92358.1	513102	2.68265e+06	1.82077e+07	1.46599e+07	1.94276e+07	392278	2.78056e+06	264849	1.38953e+06	7.63396e+06	56865.9	214669	1.57257e+08		7.41764e+08
X227283		0.161992	0.672491	0.794464	0.640355	0.0382173	0.137467	0.00525664	0.0141903	0.129712	0.209069	0.590576	0.00272563	0.499007	0.484502	0.00132415		X227283		4.09129e+07	3.72767e+06	1.41547e+06	4.5535e+06	9.02174e+07	4.61742e+07	1.64556e+08	1.26686e+08	4.80622e+07	3.29906e+07	6.03885e+06	1.90154e+08	9.53828e+06	1.01996e+07	2.1871e+08		6.24561e+09
X226876		0.0626864	0.950888	0.247525	0.464966	0.605189	0.140381	0.0989357	0.137864	0.868933	0.690323	0.647037	0.286207	0.874191	0.374704	1.49694e-05		X226876		588224	640.321	226213	90199.4	45127.5	368245	461643	372983	4596.3	26800.1	35400.2	192342	4231.82	133182	3.2644e+06		5.05525e+07
X226865		0.0455773	0.850186	0.288571	0.70802	0.867175	0.845641	0.639519	0.0152993	0.164379	0.475737	0.176787	0.38009	0.272761	0.17085	6.8262e-73		X226865		1.90444e+06	16885.8	534045	66399.1	13239.1	17939	103862	2.81117e+06	918030	240924	866100	365088	570409	890404	2.79267e+08		1.41747e+08
X226846		0.828185	0.356862	0.889311	0.351722	0.455114	0.058837	0.579266	0.748781	0.593604	0.120729	0.0791445	0.859322	0.210842	0.973848	0.0545306		X226846		2947.25	53188.4	1211.96	54338.5	34937.5	224690	19244.3	6417.79	17824.4	151257	193850	1965.51	98212.9	67.2386	232702		1.87387e+07
X226330		0.256646	0.570131	0.878433	0.269884	0.448983	0.241364	0.580745	0.767138	0.68424	0.266767	0.177835	0.30139	0.731197	0.461678	4.32874e-05		X226330		336842	84277.2	6111.51	318632	149876	359367	79718.9	22908.6	43214.6	322818	475707	279482	30833.2	141660	4.49208e+06		7.82336e+07
X226303		0.34687	0.498506	0.0198182	0.337229	0.754175	0.207023	0.833281	0.494377	0.371064	0.623004	0.981991	0.902215	0.155469	0.966651	1.62132e-16		X226303		1.50909e+08	7.80726e+07	9.32738e+08	1.57069e+08	1.67008e+07	2.71847e+08	7.54585e+06	7.95856e+07	1.36432e+08	4.11706e+07	86767.2	2.57067e+06	3.44766e+08	297670	1.30028e+10		5.10023e+10
X226281		0.21413	0.317477	0.621461	0.0888057	0.379831	0.100936	0.00598089	0.388344	0.0528964	0.235111	0.962826	0.895378	0.259589	0.458972	0.00275897		X226281		2.42585e+09	1.56937e+09	3.82424e+08	4.56228e+09	1.21075e+09	4.23756e+09	1.19973e+10	1.16811e+09	5.91186e+09	2.21533e+09	3.40574e+06	2.71128e+07	1.99686e+09	8.60588e+08	1.42606e+10		4.69566e+11
X226280		0.209428	0.300572	0.0816446	0.850326	0.77408	0.195339	0.0210439	0.00583103	0.0577845	0.94374	0.216472	0.194998	0.921699	0.633144	6.01019e-17		X226280		1.54018e+10	1.04683e+10	2.97134e+10	3.47239e+08	8.03522e+08	1.6397e+10	5.23695e+10	7.50728e+10	3.53136e+10	4.85618e+07	1.49336e+10	1.64221e+10	9.42107e+07	2.22231e+09	7.68571e+11		2.9204e+12
X226083		0.999044	0.838569	0.72109	0.652088	0.497086	0.382974	0.796263	0.037921	0.133321	0.0902841	0.2862	0.84645	0.0100788	0.752189	0.000172267		X226083		0.0343373	993.053	3049.91	4865.11	11041.6	18233.4	1595.03	103828	54116.3	68978.2	27264.4	897.252	160170	2385.74	345703		7.16559e+06
X226065		0.18839	0.333734	0.425115	0.942501	0.686766	0.750093	0.105502	0.149979	0.856661	0.372844	0.11739	0.0151203	0.458721	0.333963	0.803015		X226065		4.19015e+07	2.25983e+07	1.53779e+07	125628	3.92779e+06	2.45034e+06	6.35545e+07	5.02201e+07	787902	1.92032e+07	5.945e+07	1.43946e+08	1.32699e+07	2.25769e+07	1.50277e+06		7.23244e+09
X225923		0.871978	0.461032	0.209812	0.417535	0.107071	0.126502	0.09749	0.238819	0.189213	0.110916	0.0456075	0.256786	0.725248	0.156752	7.22442e-12		X225923		13233.4	277151	803538	335286	1.3291e+06	1.19448e+06	1.40581e+06	708712	880917	1.30042e+06	2.04994e+06	656732	62956.2	1.02528e+06	2.59107e+07		1.5262e+08
X225896		0.775086	0.6097	0.0727691	0.493206	0.816055	0.00231832	0.265155	0.917307	0.0763631	0.999459	0.648193	0.229019	0.00562844	0.0208198	2.19695e-10		X225896		3.54356e+06	1.13151e+07	1.40472e+08	2.03927e+07	2.34864e+06	4.08983e+08	5.39973e+07	467846	1.37017e+08	19.9798	9.03812e+06	6.2947e+07	3.36967e+08	2.33906e+08	1.87121e+09		1.29979e+10
X225892		0.0953398	0.964349	0.431192	0.663834	0.287403	0.622514	0.27207	0.00407033	0.0573786	0.32057	0.614683	0.0362492	0.60238	0.619591	1.76543e-15		X225892		1.01439e+07	7251.42	2.25127e+06	685848	4.11555e+06	879989	4.38714e+06	3.03684e+07	1.31879e+07	3.58694e+06	920171	1.60341e+07	985596	894858	2.55878e+08		1.08707e+09
X225884		0.369833	0.761311	0.00138456	0.0113796	0.180998	0.134871	0.439549	0.390051	0.0348549	0.113954	0.140806	0.0824698	0.908787	0.976304	1.34516e-19		X225884		8.09787e+07	9.27974e+06	1.04607e+09	6.51003e+08	1.80475e+08	2.25637e+08	6.01383e+07	7.43811e+07	4.51047e+08	2.52292e+08	2.18911e+08	3.04763e+08	1.31992e+06	88719.4	9.48749e+09		3.01166e+10
X225867		0.0208106	0.335753	0.112312	0.203214	0.566724	0.437559	0.730716	0.434004	0.935213	0.2614	0.293515	0.762486	0.0365619	0.917155	3.41076e-26		X225867		99620.8	17150.4	46793.9	30003.7	6068.61	11149.1	2189.57	11323.4	122.119	23359.5	20429.8	1688.22	81366.2	199.963	2.5123e+06		5.53501e+06
X225863		0.614006	0.359485	0.0981522	0.381986	0.572058	0.014792	0.00691559	0.909411	0.291548	0.690998	0.0099154	0.398292	0.290384	0.244198	8.68586e-10		X225863		137803	455320	1.48792e+06	414387	172962	3.24912e+06	3.9985e+06	7010.36	603502	85581.4	3.64117e+06	386799	606426	736025	2.16925e+07		1.62176e+08
X225860		0.246076	0.72372	0.479753	0.857001	0.229524	0.248185	0.857006	0.0127409	0.385803	0.0861926	0.918258	0.626671	0.0418375	0.8751	0.00064265		X225860		48502.5	4495.43	17978.5	1167.95	52056.8	48070.5	1167.86	225502	27086.9	106416	378.842	8513.59	150007	888.699	427219		1.07726e+07
X225858		0.367743	0.076135	0.0370378	0.852111	0.000828135	0.0613152	0.537568	0.914068	0.169315	0.191504	0.625434	0.913686	0.0201584	0.269852	0.000260016		X225858		15384	59880.9	82951.5	658.187	215659	66696.1	7201.9	220.514	35885.1	32398.9	4514.55	222.486	103151	23102.7	258299		5.67165e+06
X225548		0.171796	0.393019	0.328115	0.613056	0.437358	0.384504	0.186112	0.0743812	0.220889	0.255373	0.970618	0.567834	0.0112399	0.03575	0.0291001		X225548		152809	59594.5	78144.9	20873.8	49261.1	61775.7	143035	261114	122566	105771	110.68	26636.9	530003	362361	391579		2.44343e+07
X225516		0.0881296	0.497162	0.698367	0.291926	0.858049	0.0581557	0.427617	0.305928	5.55297e-06	0.48926	0.00576001	0.00188618	0.937193	0.575086	0.943563		X225516		805315	127132	41394.2	306647	8816.01	995024	173594	289350	5.88719e+06	131870	2.12787e+06	2.70456e+06	1711.07	86641.9	1381.03		8.2533e+07
X225481		0.873174	0.0605228	0.0447974	0.018536	0.0168392	0.239435	0.020006	0.453618	0.533851	0.0203626	0.815201	0.494372	0.185429	0.0830524	0.0808608		X225481		18914.8	2.63048e+06	3.00876e+06	4.15407e+06	4.28136e+06	1.02962e+06	4.05323e+06	417250	287488	4.02993e+06	40551.1	346911	1.30545e+06	2.24111e+06	2.27364e+06		2.22312e+08
X225446		0.22335	0.226682	0.278274	0.743294	0.0305924	0.011794	0.00725048	0.0685011	0.74118	0.979768	0.101508	0.663016	0.770044	0.053996	7.92638e-43		X225446		4.48134e+07	4.41724e+07	3.55099e+07	3.23416e+06	1.42074e+08	1.93231e+08	2.20007e+08	1.00609e+08	3.28965e+06	19390.4	8.12138e+07	5.72654e+06	2.57659e+06	1.12635e+08	7.89518e+09		9.02968e+09
X225387		0.153575	0.270242	0.685546	0.697337	0.0508543	0.0386134	0.00398215	0.129538	0.722605	0.265586	0.303682	0.0566178	0.694079	0.09021	0.141878		X225387		4.79182e+08	2.85633e+08	3.84587e+07	3.54805e+07	8.99924e+08	1.01039e+09	1.97172e+09	5.40988e+08	2.95572e+07	2.91257e+08	2.48542e+08	8.57356e+08	3.62895e+07	6.76431e+08	5.0778e+08		7.02365e+10
X225385		0.593019	0.0367375	0.399151	0.317341	0.228436	0.0204653	0.0209516	0.154975	0.0169964	0.00783532	0.189911	0.786458	0.0591736	0.0596434	4.62005e-10		X225385		1.14464e+09	1.76006e+10	2.85059e+09	4.01137e+09	5.8239e+09	2.17089e+10	2.1542e+10	8.12823e+09	2.30348e+10	2.86564e+10	6.90191e+09	2.93991e+08	1.43451e+10	1.42919e+10	1.66057e+11		1.19955e+12
X225283		0.0265723	0.503019	0.0535821	0.232513	0.906717	0.935463	0.852525	0.305072	0.986809	0.827262	0.418839	0.773335	0.581826	0.794083	0.00097755		X225283		4.83184e+06	437387	3.65281e+06	1.39219e+06	13379.5	6388.68	33673.9	1.02672e+06	266.348	46400.2	637509	80836.9	295666	66387.9	1.07854e+07		2.91821e+08
X224910		0.90489	0.185734	0.790543	0.859856	0.000730664	0.000698959	0.010326	0.103501	0.276695	0.909394	0.799346	0.410511	0.10503	0.483573	0.96123		X224910		95.3024	11723.1	470.956	208.088	77628.2	78199.8	44392.5	17772.4	7913.88	86.4512	431.348	4526.24	17615.5	3278.75	15.7726		1.99918e+06
X224908		0.0143079	0.564358	0.718103	0.329911	0.984335	0.612121	0.750775	0.484466	0.903082	0.188299	0.925207	0.0261609	0.83455	0.990852	7.98804e-12		X224908		2.9261e+06	160494	62935.8	459057	186.136	124189	48717.2	236199	7159.49	838148	4255.26	2.40761e+06	21065.9	63.4728	2.44396e+07		1.4461e+08
X224859		0.186918	0.67157	0.103602	0.292513	0.901314	0.908646	0.256815	0.341675	0.974013	0.409095	0.168738	0.832065	0.939229	0.0623087	2.3524e-25		X224859		83056.8	8550.23	126521	52781.2	731.131	626.064	61270.1	43054.5	50.4563	32437.2	90346.1	2138.23	276.371	166182	6.20074e+06		1.42405e+07
X224843		0.578872	0.366599	0.172126	0.617101	0.312259	0.736514	0.810941	0.846967	0.114654	0.387049	0.62187	0.430724	0.743188	0.862377	2.09682e-07		X224843		30320.2	80297.8	183969	24599.5	100618	11139.2	5629.61	3664.09	245854	73692.9	23938.5	61139.4	10561.5	2956.22	2.77313e+06		2.94624e+07
X224795		0.779729	0.751291	0.239757	0.430594	0.199473	0.289057	0.158192	0.106934	0.859419	0.114785	0.577183	0.00606641	0.438896	0.474595	0.0117819		X224795		4.44148e+06	5.70416e+06	7.86481e+07	3.53076e+07	9.37251e+07	6.39375e+07	1.13444e+08	1.48202e+08	1.78114e+06	1.41796e+08	1.76561e+07	4.32976e+08	3.4053e+07	2.90525e+07	3.63999e+08		1.70047e+10
X224790		0.0988819	0.37797	0.32699	0.9821	0.0885751	0.273238	0.303468	0.770663	0.907169	0.414141	0.578988	0.543318	0.997427	0.516113	1.02357e-14		X224790		556252	158241	195656	102.348	592496	244554	215671	17279.5	2764.72	135738	62627.8	75156.4	2.11404	85789.4	1.34691e+07		6.08932e+07
X224670		0.934625	0.0153861	0.121814	0.517205	0.610863	0.572731	0.188395	0.00034895	0.0634419	0.709964	0.266527	0.535512	0.181844	0.117785	0.217023		X224670		1099.73	969141	392818	68605.4	42336.4	52023.7	283591	2.13524e+06	566309	22611.2	202189	62788.7	292199	401499	249709		4.89505e+07
X224669		0.291501	0.0699977	0.00410554	0.581565	0.725482	0.12924	0.370059	0.026274	0.980236	0.926161	0.0743463	0.725146	0.580275	0.486925	1.5928e-29		X224669		23923.7	70846.1	179218	6521.3	2646.73	49585.5	17266.4	106851	13.1706	184.327	68704.5	2653.49	6565.97	10380.8	3.40435e+06		6.42763e+06
X224644		0.0381316	0.168964	0.222783	0.377421	0.0874379	0.982982	0.553219	0.754912	0.291887	0.00796371	0.303475	0.684715	0.0211827	0.00801014	0.147903		X224644		321682	141008	110694	57952.9	218054	33.7992	26134	7240.64	82680.9	529312	78801.1	12251.2	398120	528520	156088		2.22496e+07
X224635		0.432651	0.338842	0.0691815	0.868633	0.906379	0.880673	0.434319	0.479483	0.731508	0.660674	0.378156	0.478135	0.490904	0.274746	6.36842e-13		X224635		2.04934e+06	3.04646e+06	1.10413e+07	90964	45991.4	74932.9	2.03452e+06	1.66406e+06	391545	640969	2.5859e+06	1.6743e+06	1.57915e+06	3.97438e+06	1.87749e+08		9.95864e+08
X224633		0.297286	0.615194	0.222588	0.527115	0.377042	0.107005	0.556793	0.351498	0.0679956	0.168845	0.0751695	0.124169	0.876481	0.685148	3.18613e-07		X224633		448720	104227	614887	165015	322158	1.07581e+06	142449	358425	1.38098e+06	783049	1.31246e+06	978534	9961.41	67798.2	1.12591e+07		1.23488e+08
X224627		0.199639	0.010135	0.240167	0.77824	0.275272	0.222221	0.521864	0.387481	0.70681	0.699092	0.136405	0.143527	0.284512	0.142179	0.138143		X224627		1.18142e+07	4.78752e+07	9.90373e+06	568074	8.54192e+06	1.06979e+07	2.93997e+06	5.35559e+06	1.01357e+06	1.07042e+06	1.59449e+07	1.53799e+07	8.21926e+06	1.54843e+07	1.5804e+07		2.14506e+09
X224616		0.393807	0.257085	0.57333	0.980969	0.820106	0.352843	0.627994	0.225186	0.769372	0.505282	0.12077	0.0442407	0.527169	0.366885	0.6067		X224616		1.80364e+06	3.18876e+06	786100	1409.68	128129	2.14158e+06	581897	3.65323e+06	212997	1.10034e+06	5.98786e+06	1.00949e+07	991236	2.01981e+06	656819		7.41979e+08
X224597		0.478278	0.880002	0.310872	0.645378	0.0167178	0.676938	0.600685	0.0549586	0.00650201	0.709043	0.582184	0.213272	0.0234141	0.0559261	3.80851e-10		X224597		29782.7	1348.94	60886	12538.6	342142	10277.2	16222.2	219347	443769	8242.6	17925.6	91920.3	306690	217604	2.47929e+06		1.77261e+07
X224586		0.521176	0.849165	0.000785344	0.0237429	0.902399	0.690116	0.982693	0.253003	0.533817	0.0908505	0.0550333	0.0166703	0.0275828	0.858187	0.000715643		X224586		15266.4	1340.82	425927	191167	557.462	5893.89	17.4431	48540.5	14359	106494	137292	214472	181392	1183.55	432573		1.11019e+07
X224574		0.363668	0.658949	0.0338905	0.122732	0.209294	0.694485	0.811871	0.0260177	0.268835	0.826331	0.200334	0.912358	0.104053	0.0413925	0.0128493		X224574		91457.8	21567.9	501846	264703	174926	17079.4	6270.69	552965	135604	5328.64	182007	1340.84	293744	463628	692210		3.31488e+07
X224571		0.139077	0.72425	0.0358559	0.844212	0.860866	0.518289	0.110891	0.0689315	0.25292	0.0832959	0.960393	0.701732	0.516302	0.604824	5.4582e-22		X224571		1.15441e+08	6.54344e+06	2.33203e+08	2.02997e+06	1.6149e+06	2.19505e+07	1.34161e+08	1.74864e+08	6.88579e+07	1.58455e+08	129635	7.71192e+06	2.21599e+07	1.40822e+07	5.72623e+09		1.57433e+10
X224551		0.187744	0.831674	0.389377	0.583313	0.819253	0.615512	0.680753	0.732314	0.155711	0.128558	0.282722	0.180107	0.99108	0.593195	0.0908639		X224551		1.67304e+06	43437.4	713146	289430	50202.2	242585	162786	112500	1.94407e+06	2.22918e+06	1.11152e+06	1.73252e+06	120.165	274489	2.76171e+06		2.87931e+08
X224541		0.0551656	0.684432	0.840931	0.812125	0.234081	0.281865	0.871248	0.0338594	0.0202634	0.868466	0.280819	0.425699	0.418787	0.395485	1.07552e-77		X224541		9.03392e+06	403443	98364.9	137960	3.46546e+06	2.83324e+06	64142.7	1.10754e+07	1.32779e+07	66970.6	2.8456e+06	1.55102e+06	1.59797e+06	1.76511e+06	1.60672e+09		7.31313e+08
X224540		0.73774	0.580448	0.462423	0.776754	0.0154986	0.0423456	0.00889255	0.0155478	0.00605167	0.885065	0.0667933	0.000198699	0.0109096	0.0985756	1.23779e-18		X224540		266357	726002	1.28379e+06	190991	1.40526e+07	9.8564e+06	1.64433e+07	1.40391e+07	1.81233e+07	49630.4	8.02568e+06	3.36514e+07	1.55585e+07	6.51003e+06	2.10499e+08		7.11356e+08
X224522		0.00358981	0.0656804	0.0108632	0.222551	0.811038	0.238492	0.0466627	0.0233133	0.426209	0.590283	0.933963	0.562351	0.123951	0.663393	5.45634e-11		X224522		9.17564e+08	3.63439e+08	6.99596e+08	1.59108e+08	6.09834e+06	1.48565e+08	4.24961e+08	5.53575e+08	6.76096e+07	3.09398e+07	732408	3.58249e+07	2.53461e+08	2.02133e+07	4.93324e+09		3.19487e+10
X224035		0.500709	0.557709	0.0376605	0.99688	0.940673	0.423469	0.812352	0.453425	0.921834	0.273131	0.44086	0.785332	0.540566	0.0870521	2.25609e-15		X224035		6.87499e+06	5.21005e+06	6.59292e+07	231.636	83919.8	9.71688e+06	853894	8.52379e+06	145878	1.82317e+07	9.00902e+06	1.12415e+06	5.67731e+06	4.45794e+07	1.05905e+09		4.53761e+09
X223938		0.0100613	0.858638	0.011037	0.594726	0.48975	0.0433851	0.0902712	0.0421314	0.0109896	0.985553	0.991311	0.34213	0.476348	0.43588	1.86662e-30		X223938		3.49565e+07	165573	3.40782e+07	1.47783e+06	2.4919e+06	2.14414e+07	1.50484e+07	2.17038e+07	3.4119e+07	1711.25	618.968	4.71701e+06	2.64944e+06	3.17176e+06	8.6211e+08		1.56313e+09
X223836		0.402982	0.0866233	0.204107	0.652308	0.167447	0.858055	0.578806	0.152824	0.454335	0.909343	0.251475	0.617597	0.0778802	0.0197929	5.36685e-15		X223836		9.91878e+06	4.17937e+07	2.29063e+07	2.87653e+06	2.70798e+07	453128	4.36749e+06	2.90502e+07	7.93726e+06	183664	1.86694e+07	3.53225e+06	4.42628e+07	7.76188e+07	9.6043e+08		4.24246e+09
X223830		0.850927	0.170454	0.917815	0.946072	0.176164	0.829417	0.753922	0.625727	0.970488	0.524892	0.781575	0.396226	0.259827	0.0249839	2.97537e-07		X223830		686.012	36606.8	206.795	88.8594	35644.2	901.587	1908.78	4622.25	26.5825	7856.89	1493.27	13995.5	24711.5	98416.7	533151		5.81678e+06
X223778		0.101185	0.722923	0.0245824	0.576653	0.00376475	0.124127	0.0320036	0.717837	0.526193	0.46691	0.889252	0.0197247	0.260363	0.607151	1.36187e-11		X223778		1.24492e+11	5.7999e+09	2.35063e+11	1.43844e+10	3.92668e+11	1.09499e+11	2.13745e+11	6.02439e+09	1.85436e+10	2.4436e+10	8.94479e+08	2.53043e+11	5.85593e+10	1.2199e+10	2.27857e+12		1.38152e+13
X223747		0.392269	0.986579	0.414286	0.0196158	0.736741	0.832761	0.91439	0.419647	0.170315	0.0817522	0.250948	0.603048	0.533653	0.408921	0.608006		X223747		37143.6	14.3423	33819.3	278558	5729.38	2260.29	585.8	33049	95601.1	154349	66954.6	13713.4	19650.7	34605.1	13341.2		1.5181e+07
X223717		0.859569	0.493965	0.32464	0.0257919	0.534092	0.425527	0.509291	0.293281	0.408289	0.481928	0.164956	0.950824	0.11223	0.860912	0.842277		X223717		44428.1	664568	1.37916e+06	7.11252e+06	549047	902197	618578	1.57048e+06	971578	702407	2.74547e+06	5398.23	3.59528e+06	43573.9	56198.3		4.25074e+08
X223636		0.541661	0.760012	0.867402	0.211021	0.485972	0.493084	0.151238	0.584748	0.848551	0.45518	0.139761	0.0136388	0.698053	0.524038	0.000100082		X223636		245686	61518.9	18376.5	1.03396e+06	320258	309930	1.36245e+06	196950	24041.8	367995	1.4427e+06	4.0518e+06	99238.4	267778	1.02335e+07		1.97432e+08
X223634		0.233231	0.550167	0.590404	0.599104	0.0396059	0.166515	0.0147301	0.00765009	0.0379983	0.11398	0.6115	0.0132083	0.46828	0.402097	0.212322		X223634		1.67259e+07	4.19467e+06	3.40353e+06	3.24645e+06	5.00777e+07	2.2547e+07	7.05461e+07	8.4529e+07	5.09163e+07	2.94564e+07	3.03074e+06	7.28529e+07	6.18219e+06	8.25324e+06	1.83128e+07		3.51679e+09
X223625		0.50106	0.758479	0.921593	0.186731	0.398906	0.68709	0.655176	0.563578	0.0591159	0.0463512	0.528938	0.956192	0.651652	0.814402	0.0308017		X223625		267237	55778.3	5714.82	1.0313e+06	420274	95736.8	117684	196863	2.11372e+06	2.3567e+06	234003	1780.05	120273	32510.2	2.77274e+06		1.76671e+08
X223597		0.0495764	0.0155198	0.807806	0.986477	0.0861673	0.261727	0.245634	0.0529761	0.297545	0.252907	0.361753	0.634964	0.777491	0.215828	0.249663		X223597		28865.5	43990.9	440.2	2.13679	22010.5	9388.99	10049.2	28028.8	8086.42	9744.41	6195.76	1677.15	594.08	11423.9	9878.99		2.22778e+06
X223541		0.0326842	0.992617	0.00100718	0.00483478	0.115161	0.06978	0.0255058	0.565765	0.777543	0.974836	0.43078	0.740501	0.403035	0.387447	0.00350856		X223541		1.02569e+11	1.91037e+06	2.4569e+11	1.79526e+11	5.56053e+10	7.3768e+10	1.12248e+11	7.36276e+09	1.78111e+09	2.22001e+07	1.38634e+10	2.44772e+09	1.56195e+10	1.6686e+10	1.9287e+11		6.68226e+12
X223531		0.0426684	0.68945	0.117383	0.147238	0.496696	0.931754	0.519472	0.0482164	0.0387349	0.994774	0.665946	0.316357	0.727411	0.0998952	5.13047e-35		X223531		7.04893e+07	2.72164e+06	4.19508e+07	3.59198e+07	7.87817e+06	124970	7.07533e+06	6.69308e+07	7.33225e+07	731.125	3.17685e+06	1.71356e+07	2.07077e+06	4.63389e+07	3.38568e+09		5.10337e+09
X223521		0.315114	0.25684	0.0976234	0.127131	0.0539607	0.20121	0.981009	0.234661	0.194951	0.49165	0.931564	0.520177	0.817509	0.700922	0.912408		X223521		2.56765e+08	3.27294e+08	7.00208e+08	5.93446e+08	9.49266e+08	4.16087e+08	143932	3.59616e+08	4.27895e+08	1.20222e+08	1.87338e+06	1.05119e+08	1.35265e+07	3.74802e+07	3.07375e+06		7.60779e+10
X223501		0.146846	0.546087	0.138532	0.751121	0.486433	0.166309	0.0228692	0.0711472	0.130616	0.21296	0.604177	0.158203	0.971712	0.401617	2.26673e-22		X223501		1.47813e+08	2.55156e+07	1.5412e+08	7.04087e+06	3.39277e+07	1.34511e+08	3.65552e+08	2.29133e+08	1.60535e+08	1.08838e+08	1.88159e+07	1.39823e+08	88006.6	4.92895e+07	7.79016e+09		2.096e+10
X223500		0.038858	0.259766	0.00345714	0.457085	0.231315	0.762799	0.648339	0.0477066	0.864041	0.515797	0.116952	0.79977	0.0301065	0.165506	0.00187568		X223500		1.47776e+07	4.37628e+06	2.98198e+07	1.90337e+06	4.93846e+06	313259	715475	1.35688e+07	100825	1.4531e+06	8.48565e+06	221246	1.62999e+07	6.63428e+06	3.37842e+07		1.02986e+09
X223143		0.0951965	0.775307	0.571997	0.626237	0.728902	0.571146	0.399131	0.120927	0.733562	0.150245	0.221331	0.500965	0.584192	0.155654	9.14269e-70		X223143		4.02377e+08	1.17219e+07	4.59633e+07	3.41344e+07	1.7283e+07	4.61673e+07	1.0239e+08	3.47391e+08	1.66705e+07	2.98765e+08	2.15697e+08	6.51975e+07	4.31055e+07	2.90972e+08	7.8894e+10		4.3083e+10
X223120		0.298952	0.809511	0.137409	0.372165	0.177288	0.520948	9.03739e-05	0.715256	0.0143609	0.0642494	0.0753115	0.455519	0.600356	0.666672	4.60772e-12		X223120		39300.1	2113.12	80536.8	28997.8	66387.4	14991.9	571851	4840.21	220118	125222	115632	20268	9984.37	6747.88	1.88644e+06		1.08903e+07
X222541		0.306396	0.642578	0.248839	0.790919	0.960345	0.833593	0.15215	0.185938	0.897457	0.355591	0.0940578	0.00752242	0.474906	0.464696	0.488034		X222541		1.18045e+07	2.42701e+06	1.50124e+07	791815	27846.2	497235	2.31769e+07	1.97644e+07	187087	9.62655e+06	3.17273e+07	8.14354e+07	5.75566e+06	6.02672e+06	5.42079e+06		3.3736e+09
X222199		0.761157	0.319619	0.90739	0.2054	0.299194	0.332637	0.251634	0.595397	0.197697	0.362237	0.943244	0.0933017	0.0430875	0.144208	9.61227e-11		X222199		3205.55	34416.9	469.456	55775.4	37455	32610.7	45689.2	9786.79	57720	28836.3	175.823	98162.1	142921	74238	1.55999e+06		1.03895e+07
X222169		0.347201	0.282746	0.237571	0.640257	0.0814482	0.159449	0.910249	0.394231	0.939445	0.758784	0.704115	0.343981	0.746077	0.796394	0.692752		X222169		2.80877e+06	3.66921e+06	4.43771e+06	693444	9.6841e+06	6.30328e+06	40330.5	2.30656e+06	18317	299333	457866	2.84658e+06	332860	211316	495642		9.50575e+08
X222115		0.381582	0.524931	0.670482	0.390792	0.197581	0.686196	0.531992	0.520148	0.818235	0.253672	0.877065	0.375028	0.709141	0.0693203	5.99001e-10		X222115		7.8071e+07	4.11923e+07	1.84432e+07	7.50974e+07	1.69546e+08	1.66288e+07	3.98044e+07	4.21516e+07	5.37937e+06	1.32988e+08	2.43715e+06	8.02495e+07	1.41734e+07	3.37842e+08	4.16376e+09		3.05021e+10
X222099		0.729597	0.908982	0.0982054	0.0623147	0.513361	0.179683	0.201476	0.633913	0.391103	0.742807	0.752281	0.536927	0.198103	0.569721	0.000727849		X222099		30042	3285.62	690547	878569	107471	453916	411291	57033.6	185123	27072.8	25048.2	95905.7	417524	81279	2.92539e+06		7.529e+07
X222094		0.0969838	0.604075	0.903245	0.219692	0.573165	0.430496	0.410696	0.926719	0.208606	0.973822	0.586971	0.235916	0.281135	0.472345	0.0013297		X222094		1.70256e+06	165517	9092.57	929171	195401	382780	416880	5204.78	975365	662.525	181657	866387	716087	318054	6.44806e+06		1.84275e+08
X222058		0.0243319	0.474617	0.000701936	0.828944	0.0500354	0.156404	0.242958	0.79304	0.381351	0.416814	0.36199	0.143794	0.0623797	0.895462	1.1213e-38		X222058		1.22372e+07	1.2243e+06	2.80137e+07	111709	9.24848e+06	4.82264e+06	3.26977e+06	164734	1.83612e+06	1.57932e+06	1.9912e+06	5.13159e+06	8.35874e+06	41313.8	5.44031e+08		7.1667e+08
X222054		0.150314	0.933922	0.80777	0.0536537	0.545561	0.972777	0.310472	0.608131	0.608247	0.723381	0.00181584	0.000272838	0.152487	0.0423851	1.03886e-13		X222054		4.50651e+06	14921.2	128501	8.13227e+06	793445	2527.67	2.23659e+06	570897	570524	271974	2.14592e+07	2.9401e+07	4.45872e+06	9.00383e+06	1.31802e+08		6.50075e+08
X222049		0.207301	0.271002	0.084134	0.370769	0.437781	0.0166653	0.0512015	0.434269	0.974334	0.367621	0.485885	0.151163	0.0391999	0.089243	0.000129613		X222049		3.12719e+06	2.38133e+06	5.8803e+06	1.57332e+06	1.1821e+06	1.13493e+07	7.50393e+06	1.20035e+06	2030.28	1.59417e+06	953255	4.05526e+06	8.3995e+06	5.69173e+06	2.94426e+07		5.87426e+08
X222047		0.122874	0.286689	0.295518	0.505809	0.156839	0.439878	0.924573	0.891936	0.233282	0.129816	0.383535	0.88182	0.21036	0.266393	0.942067		X222047		4.15643e+09	1.97798e+09	1.90677e+09	7.70587e+08	3.49794e+09	1.03868e+09	1.55898e+07	3.2102e+07	2.4769e+09	4.00639e+09	1.32236e+09	3.84396e+07	2.73596e+09	2.15282e+09	9.18552e+06		5.20908e+11
X222036		0.207932	0.969029	0.118705	0.330259	0.0278164	0.0100167	0.0011036	0.256457	0.356668	0.632495	0.53517	0.178602	0.43158	0.758825	7.36083e-12		X222036		3.27249e+06	3102.6	5.03077e+06	1.95403e+06	1.00414e+07	1.38021e+07	2.23039e+07	2.65623e+06	1.75112e+06	470877	792025	3.73501e+06	1.27446e+06	194046	1.04566e+08		6.16435e+08
X222029		0.840885	0.983449	0.00505014	0.036563	0.125724	0.858031	0.923198	0.419098	0.240281	0.921272	0.521002	0.481111	0.938475	0.033143	0.481219		X222029		183718	1961.46	3.63053e+07	2.00668e+07	1.07279e+07	145852	42361.9	2.9788e+06	6.29951e+06	44520.4	1.87871e+06	2.26414e+06	27154.6	2.08427e+07	2.26301e+06		1.36508e+09
X221701		0.00453389	0.57873	0.0450581	0.341911	0.150938	0.0748941	0.294063	0.0533304	0.527003	0.793903	0.934924	0.126516	0.787272	0.643275	0.000767163		X221701		2.87397e+09	1.08559e+08	1.42311e+09	3.18379e+08	7.28486e+08	1.12244e+09	3.88183e+08	1.32224e+09	1.40933e+08	2.40231e+07	2.34644e+06	8.24919e+08	2.56327e+07	7.55145e+07	4.05994e+09		1.05409e+11
X221670		0.905816	0.417106	0.94709	0.846666	0.102914	0.909391	0.806676	0.782666	0.683857	0.0876481	0.0524778	0.522106	0.080369	0.0116317	1.61994e-08		X221670		3613.66	170155	1136.76	9653.12	689634	3343.39	15460.1	19644	42814.3	756660	976814	105837	793259	1.66089e+06	8.68989e+06		7.73105e+07
X221597		0.0277394	0.130232	0.431456	0.334282	0.0842561	0.0396295	0.0387024	0.263686	0.459499	0.361792	0.582981	0.55836	0.61831	0.124896	2.32725e-21		X221597		3.40148e+07	1.60095e+07	4.31521e+06	6.50331e+06	2.08656e+07	2.96976e+07	2.99816e+07	8.71974e+06	3.81423e+06	5.80071e+06	2.10063e+06	2.38729e+06	1.72982e+06	1.64663e+07	7.31633e+08		2.08607e+09
X221586		0.70422	0.989142	0.438716	0.331153	0.0694573	0.0144389	0.000405018	0.118094	0.419997	0.755891	0.748427	0.0200974	0.484352	0.559661	6.05386e-17		X221586		1.94864e+07	25033.7	8.11386e+07	1.27861e+08	4.47977e+08	8.16988e+08	1.72672e+09	3.31508e+08	8.80043e+07	1.30666e+07	1.39064e+07	7.37045e+08	6.61623e+07	4.60259e+07	1.06523e+10		4.04856e+10
X221574		0.0597245	0.599129	0.202596	0.816898	0.124843	0.835583	0.621058	0.0518226	0.943461	0.440584	0.0224023	0.334963	0.504863	0.0913263	1.20838e-22		X221574		1.57834e+08	1.22352e+07	7.20538e+07	2.37294e+06	1.04664e+08	1.90666e+06	1.08208e+07	1.68429e+08	222614	2.63501e+07	2.32803e+08	4.12085e+07	1.9697e+07	1.2678e+08	5.00253e+09		1.32558e+10
X221569		0.130108	0.280032	0.0764843	0.232274	0.686384	0.0691085	0.0310861	0.00807764	0.0282706	0.618134	0.214338	0.0956018	0.992972	0.869367	4.57646e-21		X221569		1.5122e+06	768730	2.07406e+06	940381	107216	2.18438e+06	3.07993e+06	4.66743e+06	3.18899e+06	163450	1.01637e+06	1.83459e+06	51.0089	17784.3	6.78774e+07		1.96915e+08
X221568		0.0108347	0.970471	0.125536	0.602189	0.0529391	0.124361	0.0401366	0.197004	0.430694	0.971992	0.491924	0.175151	0.791933	0.774352	1.2562e-11		X221568		2.34443e+07	4894.78	8.41621e+06	971018	1.34647e+07	8.46902e+06	1.51525e+07	5.96218e+06	2.22043e+06	4403.3	1.68851e+06	6.58683e+06	248617	293634	1.77112e+08		1.06986e+09
X220384		0.109476	0.416315	0.0218237	0.0860854	0.074846	0.934081	0.460575	0.793956	0.713647	0.650609	0.605746	0.0103583	0.0523253	0.588777	2.26097e-05		X220384		1.76329e+07	4.5332e+06	3.63673e+07	2.02913e+07	2.18652e+07	46888.6	3.73521e+06	467567	923138	1.40641e+06	1.82675e+06	4.55417e+07	2.59694e+07	2.00403e+06	1.26826e+08		2.05269e+09
X220233		0.444028	0.361816	0.814047	0.69135	0.771842	0.794128	0.48706	0.476901	0.281406	0.785941	0.327754	0.963887	0.0279367	0.0142483	1.27956e-05		X220233		1.18435e+07	1.6818e+07	1.11741e+06	3.1843e+06	1.69834e+06	1.37545e+06	9.76285e+06	1.02267e+07	2.34787e+07	1.48982e+06	1.93738e+07	41400.1	9.83781e+07	1.22545e+08	3.97032e+08		6.04873e+09
X220230		0.514992	0.471842	0.172152	0.0619564	0.432876	0.000618922	0.661996	0.000583624	0.52412	0.0788076	0.122286	0.81439	0.236981	0.0179713	1.47233e-14		X220230		45118.3	55104.9	198881	372739	65487.6	1.27102e+06	20332.3	1.28311e+06	43187	330275	254977	5862.49	149086	601093	6.95313e+06		3.18543e+07
X220144		0.411515	0.0882148	0.107835	0.864122	0.887769	0.96877	0.489336	0.28285	0.52305	0.565736	0.850022	0.553553	0.827851	0.507978	0.00288363		X220144		7.68128e+06	3.32289e+07	2.95436e+07	333186	226597	17438.3	5.44221e+06	1.31465e+07	4.64341e+06	3.75487e+06	406798	3.99543e+06	538021	4.98924e+06	1.02533e+08		3.40731e+09
X220143		0.410075	0.869147	0.195433	0.259183	0.302293	0.535348	0.231907	0.337117	0.0266917	0.641275	0.664126	0.607246	0.60367	0.663027	0.588485		X220143		538003	21493.9	1.33114e+06	1.01037e+06	844157	304480	1.13448e+06	730783	3.92095e+06	171974	149366	209325	213519	150410	231926		2.37184e+08
X220103		0.0938821	0.249598	0.841263	0.64218	0.786456	0.559703	0.0599059	0.0255756	0.863546	0.639909	0.90899	0.9841	0.921179	0.741358	1.49813e-13		X220103		2.79338e+09	1.31609e+09	3.97398e+07	2.13964e+08	7.2719e+07	3.37236e+08	3.52775e+09	4.97927e+09	2.92625e+07	2.16897e+08	1.29458e+07	393459	9.69958e+06	1.0794e+08	5.93004e+10		2.96705e+11
X220015		0.0158397	0.661195	0.0289593	0.232636	0.326033	0.612207	0.276925	0.28007	0.130498	0.0986187	0.344165	0.203006	0.717251	0.114709	1.41334e-10		X220015		1.01543e+08	3.31945e+06	8.30691e+07	2.46721e+07	1.66916e+07	4.44151e+06	2.04633e+07	2.01967e+07	3.96552e+07	4.73411e+07	1.54831e+07	2.80745e+07	2.26617e+06	4.31651e+07	7.61973e+08		5.17433e+09
X220011		0.476901	0.0934359	0.789146	0.232439	0.380397	0.879696	0.198943	0.948141	0.69868	0.0412452	0.66599	0.497353	0.287381	0.297913	1.96097e-05		X220011		2.08174e+07	1.16239e+08	2.94035e+06	5.87591e+07	3.16724e+07	941815	6.80257e+07	173918	6.162e+06	1.72462e+08	7.66257e+06	1.89496e+07	4.66197e+07	4.46252e+07	7.72592e+08		1.23128e+10
X220009		0.152679	0.0558169	0.0940406	0.995145	0.207213	0.542214	0.227899	0.000369753	0.00423601	0.174885	0.66357	0.92554	0.386215	0.209909	0.461606		X220009		7.0262e+07	1.25986e+08	9.6442e+07	1267.6	5.46072e+07	1.27249e+07	4.98977e+07	4.43401e+08	2.83901e+08	6.32077e+07	6.48005e+06	299035	2.57376e+07	5.39625e+07	1.85727e+07		1.02537e+10
X220005		0.517069	0.999964	0.291739	0.259967	0.611876	0.812436	0.587923	0.253315	0.21372	0.582251	0.366529	0.75126	0.518197	0.305875	0.000221454		X220005		1.08788e+10	53.5449	2.88435e+10	3.29353e+10	6.67092e+09	1.45842e+09	7.608e+09	3.38715e+10	4.01464e+10	7.8416e+09	2.11477e+10	2.60277e+09	1.08204e+10	2.72014e+10	3.61436e+11		7.75711e+12
X219913		0.881625	0.609155	0.142833	0.812991	0.0421952	0.00158802	0.0836591	0.19465	0.587319	0.590012	0.600382	0.485496	0.065017	0.675818	0.000238233		X219913		123159	1.45248e+06	1.19681e+07	310855	2.30818e+07	5.63252e+07	1.67026e+07	9.3684e+06	1.63672e+06	1.61323e+06	1.52482e+06	2.70415e+06	1.90165e+07	971510	7.67085e+07		1.66341e+09
X219843		0.757982	0.922958	0.0391208	0.885625	0.922362	0.40662	0.203077	0.5029	0.185614	0.473787	0.573718	0.0666615	0.036792	0.728107	3.84352e-08		X219843		58766.9	5787.98	2.65242e+06	12805	5878.21	426674	1.00533e+06	277959	1.08747e+06	317827	195973	2.09318e+06	2.71796e+06	74808.7	1.96824e+07		1.85348e+08
X219821		0.0140031	0.0579392	0.00344188	0.458139	0.0760481	0.475716	0.866644	0.0363155	0.538076	0.480021	0.608245	0.704076	0.0116503	0.0318518	0.0305785		X219821		1.41229e+07	8.37574e+06	2.01005e+07	1.27577e+06	7.32656e+06	1.17888e+06	65298.6	1.02221e+07	878445	1.15602e+06	608666	334144	1.48926e+07	1.07492e+07	1.09138e+07		6.93526e+08
X219683		0.302762	0.902285	0.209773	0.332655	0.0402987	0.00116544	0.0165421	0.0215375	0.475337	0.372434	0.940074	0.758793	0.76461	0.473367	0.00526451		X219683		473530	6709.47	701979	418398	1.88496e+06	4.77686e+06	2.58147e+06	2.37221e+06	226991	354561	2515.57	41974.8	39913.7	229025	3.5111e+06		1.33308e+08
X219510		0.404634	0.142804	0.289367	0.773846	0.158733	0.879247	0.378098	0.349377	0.813882	0.545972	0.0847902	0.430075	0.0697987	0.00116862	0.000349525		X219510		7.85384e+07	2.43437e+08	1.27035e+08	9.32774e+06	2.251e+08	2.60715e+06	8.78649e+07	9.90598e+07	6.26081e+06	4.12058e+07	3.37209e+08	7.04003e+07	3.73407e+08	1.21164e+09	1.47529e+09		3.38296e+10
X219032		0.657652	0.0334497	0.263142	0.432848	0.710692	0.908867	0.108729	0.0331688	0.252321	0.863699	0.557272	0.962864	0.071732	0.22439	0.911273		X219032		407952	9.46285e+06	2.60564e+06	1.27877e+06	285776	27209.7	5.36522e+06	9.49327e+06	2.72714e+06	61199.4	715692	4501.76	6.77082e+06	3.07276e+06	25786.4		6.21939e+08
X219021		0.114684	0.135617	0.405447	0.0440492	0.161107	0.0120402	0.00483252	0.00140219	0.169087	0.202801	0.451799	0.147809	0.976149	0.390418	5.75852e-16		X219021		7.84395e+06	7.01669e+06	2.17508e+06	1.28143e+07	6.18474e+06	2.00012e+07	2.52607e+07	3.25791e+07	5.95477e+06	5.10563e+06	1.77881e+06	6.59846e+06	2805.85	2.31834e+06	2.29886e+08		9.40147e+08
X218860		0.213342	0.0508798	0.815592	0.731013	0.216202	0.468661	0.418397	0.0543011	0.547539	0.123793	0.79182	0.726696	0.00981838	0.00809091	0.81519		X218860		4.94878e+07	1.22287e+08	1.73379e+06	3.76772e+06	4.88727e+07	1.67526e+07	2.08942e+07	1.18775e+08	1.15371e+07	7.57976e+07	2.22087e+06	3.89472e+06	2.14904e+08	2.26176e+08	1.7415e+06		9.54624e+09
X218839		0.0784386	0.230471	0.648347	0.927408	0.365922	0.649652	0.342684	0.309618	0.205966	0.161888	0.533638	0.0477821	0.256492	0.330191	0.0157526		X218839		1.71566e+06	794397	114669	4574.63	451140	113758	496959	569909	883914	1.0818e+06	213677	2.17328e+06	711152	523376	3.24468e+06		1.65062e+08
X218835		0.756281	0.299969	0.292074	0.0849261	0.0115979	0.203844	0.241996	0.171834	0.356454	0.388086	0.567264	0.167923	0.936347	0.590299	0.483705		X218835		46177	515846	533022	1.42962e+06	3.08645e+06	775967	657624	897578	408146	357487	156951	914224	3056.92	139004	235286		1.43549e+08
X218798		0.348619	0.0296259	0.37638	0.802023	0.678589	0.559791	0.526228	0.416031	0.214169	0.903669	0.714111	0.183469	0.0263277	0.455554	0.000764501		X218798		361474	1.95922e+06	321925	25832.6	70575	139804	165146	272093	635621	6018.51	55153.7	729111	2.04419e+06	228986	4.74243e+06		1.23057e+08
X218795		0.566079	0.603613	0.268645	0.395976	0.79671	0.874668	0.321746	0.384737	0.0588794	0.942215	0.46861	0.71348	0.957798	0.557147	8.06696e-14		X218795		3.33127e+06	2.72698e+06	1.23977e+07	7.29391e+06	671058	251569	9.9437e+06	7.64867e+06	3.62988e+07	53125.9	5.31552e+06	1.36354e+06	28313.6	3.48697e+06	6.20029e+08		3.02827e+09
X218787		0.066791	0.347537	0.882713	0.836399	0.9214	0.936495	0.0723221	0.939273	0.59048	0.842434	0.367055	0.0152375	0.80279	0.884691	5.66715e-60		X218787		3.71781e+09	9.72316e+08	2.3948e+07	4.69209e+07	1.07121e+07	6.98463e+06	3.57247e+09	6.38582e+06	3.18779e+08	4.34778e+07	8.96385e+08	6.5432e+09	6.86284e+07	2.31414e+07	4.73463e+11		3.29523e+11
X218768		0.27255	0.10509	0.000391413	0.380911	0.126666	0.268493	0.658312	0.0196142	0.698001	0.496699	0.0994201	0.795901	0.110776	0.38329	0.00679009		X218768		9.41366e+08	2.05872e+09	1.00203e+10	5.99913e+08	1.82766e+09	9.57477e+08	1.52678e+08	4.28875e+09	1.17524e+08	3.60801e+08	2.12822e+09	5.22155e+07	1.99305e+09	5.93938e+08	5.78889e+09		2.33725e+11
X218767		0.00494066	0.0119876	0.0827138	0.0409651	0.000427755	0.15492	0.0654528	0.621477	0.411297	0.722073	0.280365	0.00945567	0.451868	0.998662	1.98577e-10		X218767		6.84694e+07	5.45597e+07	2.58781e+07	3.59763e+07	1.08333e+08	1.73605e+07	2.91868e+07	2.08583e+06	5.77958e+06	1.0822e+06	9.98534e+06	5.82479e+07	4.84474e+06	24.0538	3.70674e+08		2.56136e+09
X218765		0.466786	0.402352	0.0417556	0.209821	0.318538	0.613846	0.618245	0.15579	0.165517	0.868371	0.30828	0.81485	0.610892	0.278036	0.000494033		X218765		3.47805e+09	4.6071e+09	2.73884e+10	1.03467e+10	6.53947e+09	1.67143e+09	1.63025e+09	1.32642e+10	1.26595e+10	1.80234e+08	6.8232e+09	3.59868e+08	1.69944e+09	7.73626e+09	8.12833e+10		1.96527e+12
X218759		0.00432181	0.714309	0.3206	0.0604362	0.51874	1.71096e-06	0.382869	0.443525	0.617748	0.313383	0.574665	0.136172	0.48651	0.0339966	1.70563e-10		X218759		1.4919e+06	24224.4	178578	640884	75305.4	4.29989e+06	137791	106215	45027.3	183993	56947.2	402825	87584.1	818458	7.89463e+06		5.4127e+07
X218739		0.0132733	0.905345	0.0971938	0.3107	0.0586743	0.0251309	0.576759	0.597176	0.353778	0.0224736	0.3783	0.0287813	0.720732	0.0721954	0.0430678		X218739		125066	285.446	55789	20781.4	72588.5	102085	6291.47	5640.26	17382.6	106066	15689.5	97279.1	2580.24	65604.1	83185.3		6.04589e+06
X218734		0.982733	0.118115	0.0670258	5.11171e-06	0.133139	0.0575688	0.470732	0.60991	0.95756	0.39485	0.050946	0.569976	0.177198	0.442065	0.796538		X218734		42.4379	222167	305624	1.951e+06	205127	328693	47177.4	23594.6	256.583	65671.3	347404	29255.1	165486	53591.2	6023.57		2.71354e+07
X218729		0.770822	0.457902	0.367914	0.0175823	0.356516	0.542776	0.95747	0.306984	0.870433	0.513292	0.94644	0.767545	0.153004	0.344892	0.261094		X218729		2702.79	17564.6	25853.4	181232	27112.7	11804.1	90.5746	33294	847.316	13619.7	143.725	2782.96	65255.6	28455.3	40306.2		9.53827e+06
X218728		0.112433	0.364342	0.0879729	0.217487	0.408037	0.00429477	0.00154545	0.0981185	0.412849	0.528404	0.227351	0.776803	0.281231	0.698573	1.23204e-24		X218728		2.51142e+07	8.1785e+06	2.90343e+07	1.51336e+07	6.80179e+06	8.20506e+07	1.01171e+08	2.72787e+07	6.66319e+06	3.94754e+06	1.45e+07	797756	1.1547e+07	1.48878e+06	1.24789e+09		2.97264e+09
X218719		0.712824	0.371179	0.124251	0.371997	0.622794	0.111097	0.946582	0.628542	0.712607	0.850227	0.264197	0.137344	0.00420788	0.0614212	3.68753e-08		X218719		58462.1	345494	1.02349e+06	344312	104434	1.0999e+06	1936.75	101016	58554.7	15384.7	538972	955918	3.5831e+06	1.5183e+06	1.37602e+07		1.29218e+08
X218710		0.566752	0.0801027	0.949407	0.145933	0.801779	0.613037	0.555957	0.245889	0.343658	0.941674	0.0853868	0.287428	0.161201	0.977516	0.000185479		X218710		2.29574e+06	2.15257e+07	28151	1.48357e+07	440723	1.78921e+06	2.42598e+06	9.43628e+06	6.27959e+06	37431.3	2.07944e+07	7.92756e+06	1.37703e+07	5553.84	1.00015e+08		2.09417e+09
X218708		0.974026	0.806069	0.194208	0.947911	0.693083	0.126831	0.0190561	0.315412	0.245424	0.738385	0.791447	0.675626	0.47517	0.0837413	0.470885		X218708		9302.17	528923	1.4831e+07	37452.1	1.36722e+06	2.05331e+07	4.86755e+07	8.85898e+06	1.18656e+07	979040	613655	1.53687e+06	4.47841e+06	2.63752e+07	4.56606e+06		2.62811e+09
X218702		0.855092	0.0374405	0.0691427	0.907597	0.653091	0.696272	0.530188	0.935344	0.17052	0.729254	0.617757	0.895161	0.0698933	0.535908	0.386514		X218702		108136	1.4141e+07	1.07687e+07	43678.9	655205	494150	1.27832e+06	21336.4	6.10893e+06	388471	807719	56300.3	1.07106e+07	1.24309e+06	2.43422e+06		9.71004e+08
X218699		0.00246513	0.466802	0.515877	0.732251	0.277503	0.188059	0.720581	0.175245	0.117449	0.688925	0.70396	0.745426	0.117729	0.438274	3.3867e-05		X218699		3.18191e+09	1.81181e+08	1.44405e+08	4.00227e+07	4.03929e+08	5.94057e+08	4.37443e+07	6.30073e+08	8.41309e+08	5.47962e+07	4.93697e+07	3.60421e+07	8.40021e+08	2.05587e+08	6.0473e+09		1.02384e+11
X218694		0.247213	0.585249	0.523644	0.000295587	0.1082	0.251124	0.872317	0.875206	0.990636	0.399161	0.492683	0.525988	0.00783536	0.372382	1.56298e-05		X218694		3.03787e+06	674528	921305	3.03083e+07	5.86634e+06	2.98797e+06	58473.8	55836	311.788	1.61108e+06	1.06628e+06	910935	1.61965e+07	1.80364e+06	4.35822e+07		6.77986e+08
X218693		0.722644	0.699975	0.180106	0.411194	0.946863	0.138008	0.286152	0.502013	0.732139	0.116707	0.0798966	0.761468	0.456448	0.855035	2.89501e-14		X218693		1.45702e+06	1.71761e+06	2.08394e+07	7.81828e+06	51363.3	2.55341e+07	1.31803e+07	5.21542e+06	1.35503e+06	2.8575e+07	3.5648e+07	1.0657e+06	6.41905e+06	385999	7.37274e+08		3.46333e+09
X218688		0.870793	0.816005	0.105301	0.00904142	0.295789	0.0861298	0.133939	0.18421	0.121857	0.0328193	0.331421	0.328518	0.79716	0.649196	5.52862e-08		X218688		382526	782896	3.80966e+07	9.96587e+07	1.58332e+07	4.27942e+07	3.25994e+07	2.55703e+07	3.47421e+07	6.63645e+07	1.36607e+07	1.3826e+07	955255	2.99273e+06	4.48584e+08		4.33034e+09
X218687		0.711851	0.661019	0.750946	0.663415	0.767252	0.880398	0.812099	0.933053	0.5652	0.159052	0.786256	0.348498	0.267423	0.262439	0.000384371		X218687		73355.8	103395	54159.4	101843	47094.5	12170.1	30379.2	3793.31	177905	1.06959e+06	39533.3	473146	662487	676480	6.92116e+06		1.60993e+08
X218683		0.272069	0.175548	0.955107	0.355064	0.928774	0.373717	0.234813	0.238745	0.0740437	0.133995	0.839909	0.0944139	0.0282015	0.0143827	0.240454		X218683		4.4801e+07	6.82195e+07	117461	3.1746e+07	296158	2.9367e+07	5.24394e+07	5.15649e+07	1.18907e+08	8.35454e+07	1.51265e+06	1.04173e+08	1.79936e+08	2.24274e+08	5.11905e+07		1.11009e+10
X218681		0.906187	0.0219354	0.479938	0.178107	0.941615	3.94408e-11	0.434708	0.126216	0.75379	0.99435	0.340577	0.894254	0.727287	0.241211	1.53191e-08		X218681		823562	3.14104e+08	2.96138e+07	1.07851e+08	318080	2.78575e+09	3.62203e+07	1.39204e+08	5.83419e+06	2973.92	5.3938e+07	1.04771e+06	7.21291e+06	8.16307e+07	2.00335e+09		1.77593e+10
X218615		0.582324	0.744781	0.117455	0.610486	0.0381138	0.0751374	0.00368395	0.298993	0.804015	0.10651	0.849909	0.0275881	0.298712	0.414405	4.04742e-25		X218615		3.29085e+07	1.15247e+07	2.67599e+08	2.82258e+07	4.70932e+08	3.46202e+08	9.30046e+08	1.17503e+08	6.69674e+06	2.84522e+08	3.89406e+06	5.32065e+08	1.1764e+08	7.2513e+07	1.40129e+10		3.25666e+10
X218556		0.388056	0.412143	0.114393	0.0242009	0.0588938	0.337794	0.0723184	0.173983	0.33511	0.981813	0.72384	0.747266	2.69825e-19	0.130227	4.06941e-10		X218556		60678.6	54774.1	203592	416765	291992	74852.3	264129	150811	75689.9	42.2696	10157.3	8448.46	7.52799e+06	186975	3.3955e+06		2.43625e+07
X218550		0.304764	0.204561	0.659005	0.462884	0.300544	0.741101	0.729196	0.977178	0.716663	0.502108	0.0487917	0.0138956	0.700166	0.3124	0.546266		X218550		3.26827e+11	4.99908e+11	6.03412e+10	1.67086e+11	3.32592e+11	3.38204e+10	3.7133e+10	2.53498e+08	4.08088e+10	1.39647e+11	1.21048e+12	1.89355e+12	4.59489e+10	3.16653e+11	1.12838e+11		9.27743e+13
X218531		0.137795	0.102845	0.218777	0.890769	0.191717	0.131943	0.146272	0.146974	0.138841	0.0217017	0.383721	0.921439	0.122279	0.0736585	0.165364		X218531		753313	910816	516696	6427.34	582479	776342	721834	719319	749311	1.81166e+06	258896	3314.56	817002	1.0962e+06	657941		1.02065e+08
X218520		0.464787	0.462824	0.641888	0.00474294	0.930777	0.528224	0.53545	0.786122	0.589079	0.863801	0.67163	0.28031	0.0498002	0.0355185	0.00449721		X218520		2.49828e+09	2.52034e+09	1.01068e+09	3.77533e+10	3.52499e+07	1.85949e+09	1.79509e+09	3.43992e+08	1.36367e+09	137460141	8.39687e+08	5.45538e+09	1.80918e+10	2.08004e+10	3.82156e+10		1.39905e+12
X218513		0.933588	0.481823	0.99851	0.176544	0.123975	0.529672	0.0049626	0.972915	0.359	0.954523	0.982111	0.134176	0.546983	0.895615	1.39066e-17		X218513		2703.57	192773	1.3585	713270	924941	153894	3.11381e+06	448.81	328035	1266.19	195.734	876740	141314	6702.06	3.2114e+07		1.16604e+08
X218512		0.0709663	0.0733889	0.105341	0.801791	0.314262	0.17465	0.602326	0.0560283	0.73235	0.677156	0.844191	0.580109	0.179402	0.438591	2.27467e-14		X218512		4.12861e+07	4.05862e+07	3.31752e+07	793679	1.27748e+07	2.32761e+07	3.42075e+06	4.62634e+07	1.4733e+06	2.18367e+06	486474	3.85635e+06	2.27693e+07	7.5633e+06	8.10193e+08		3.7718e+09
X218491		0.0224481	0.19706	0.000390731	0.530811	0.139575	0.8693	0.718763	0.197628	0.685051	0.928108	0.756658	0.144828	0.0139362	0.318823	0.000554723		X218491		1.56371e+10	4.96414e+09	3.82091e+10	1.16943e+09	6.5169e+09	8.05521e+07	3.85874e+08	4.95155e+09	4.89497e+08	2.42183e+07	2.85702e+08	6.34687e+09	1.81698e+10	2.9613e+09	3.61825e+10		8.90992e+11
X218483		0.328935	0.7884	0.753542	0.664917	0.0688912	0.259657	0.777926	0.0312583	0.930729	0.300025	0.180166	0.380872	0.723259	0.0324427	2.0549e-14		X218483		1.61455e+07	1.21845e+06	1.66757e+06	3.17402e+06	5.62805e+07	2.15354e+07	1.34541e+06	7.90666e+07	127806	1.81989e+07	3.04719e+07	1.30042e+07	2.12123e+06	7.79713e+07	1.0922e+09		5.06554e+09
X218467		0.00159541	0.738776	0.3049	0.00687875	0.660693	6.76713e-07	0.771839	0.612327	0.568217	0.171127	0.605259	0.212981	0.542387	0.072924	7.78041e-13		X218467		2.43076e+08	2.66826e+06	2.52966e+07	1.77381e+08	4.62384e+06	6.17139e+08	2.01739e+06	6.16312e+06	7.817e+06	4.5074e+07	6.41132e+06	3.73053e+07	8.90879e+06	7.75644e+07	1.34335e+09		7.18485e+09
X218448		0.0104532	0.0991984	0.605167	0.223904	0.40196	0.0195198	0.49455	0.0690473	0.991584	0.479487	0.0867509	0.365415	0.0783068	0.00328515	1.45914e-14		X218448		4.97091e+07	2.04795e+07	2.00533e+06	1.11206e+07	5.27431e+06	4.12799e+07	3.50212e+06	2.49273e+07	834.427	3.75315e+06	2.21093e+07	6.15204e+06	2.33671e+07	6.57546e+07	4.90445e+08		2.24613e+09
X218447		0.096122	0.0678612	0.289284	0.198091	0.717529	0.0332712	0.272895	0.273997	0.831827	0.2952	0.522243	0.463159	0.0606639	0.0530245	5.97537e-14		X218447		1.1277e+08	1.35922e+08	4.5612e+07	6.73395e+07	5.30697e+06	1.85123e+08	4.88348e+07	4.86106e+07	1.82843e+06	4.45052e+07	1.66117e+07	2.18413e+07	1.43514e+08	1.52706e+08	2.51495e+09		1.21423e+10
X218444		0.501979	0.888036	0.152648	0.661352	0.528743	2.65164e-08	0.93566	0.756466	0.534619	0.248414	0.412469	0.792652	0.783752	0.10639	0.769515		X218444		4.36701e+07	1.919e+06	1.98712e+08	1.85824e+07	3.84405e+07	3.15621e+09	630893	9.31243e+06	3.73545e+07	1.29258e+08	6.50978e+07	6.69034e+06	7.29202e+06	2.5349e+08	8.31282e+06		2.89948e+10
X218441		0.00161062	0.0207137	0.531274	0.12924	0.166996	0.00133425	0.972119	0.149028	0.436944	0.471169	0.0119491	0.235771	0.0265533	6.40508e-05	3.15598e-13		X218441		2.15452e+08	1.15001e+08	8.35457e+06	4.92158e+07	4.08089e+07	2.23097e+08	26019.8	4.45074e+07	1.28852e+07	1.10699e+07	1.36019e+08	3.00135e+07	1.05659e+08	3.49612e+08	1.23775e+09		6.37972e+09
X217893		0.0825516	0.868182	0.0635226	0.426603	0.0472975	0.394896	0.0767952	0.00489158	0.0436554	0.817075	0.692913	0.719483	0.195632	0.294939	4.14886e-06		X217893		232067	2110.37	265290	48473.5	303437	55519.3	241163	614782	313923	4099.35	11950.7	9884.14	128659	84192	1.68258e+06		2.29451e+07
X217873		0.00659182	0.0949148	0.00214576	0.54229	0.264689	0.816041	0.918482	0.188249	0.708437	0.450444	0.672664	0.342745	0.0180549	0.192131	0.0295109		X217873		1.09916e+09	4.1215e+08	1.40769e+09	5.46506e+07	1.83372e+08	7.9615e+06	1.54076e+06	2.55392e+08	2.05745e+07	8.38533e+07	2.62639e+07	1.32601e+08	8.30082e+08	2.50944e+08	7.02394e+08		4.40539e+10
X217870		0.0933659	0.06448	0.053855	0.913172	0.844564	0.478455	0.0418686	0.00795933	0.531047	0.661704	0.116835	0.326247	0.0434744	0.2562	1.7031e-36		X217870		3.0986e+08	3.76592e+08	4.09733e+08	1.30243e+06	4.21105e+06	5.50792e+07	4.56718e+08	7.80616e+08	4.30121e+07	2.09801e+07	2.70505e+08	1.05742e+08	4.49649e+08	1.41526e+08	2.30129e+10		3.28085e+10
X217866		0.24489	0.739803	0.00186814	0.416698	0.272193	0.387451	0.442102	0.324474	0.989955	0.655784	0.714843	0.335508	0.532527	0.98386	0.0576967		X217866		4.65266e+09	3.78729e+08	3.37556e+10	2.26693e+09	4.14736e+09	2.56739e+09	2.03029e+09	3.33825e+09	544159	6.82311e+08	4.58364e+08	3.18911e+09	1.33825e+09	1.40497e+06	1.24416e+10		1.02818e+12
X217846		0.975684	0.6503	0.84635	0.740403	0.98244	0.0841	0.212813	0.634195	0.69203	0.26752	0.409192	0.463563	0.305773	0.608435	0.779654		X217846		1731.45	383151	69983.5	204615	902.864	5.58858e+06	2.90023e+06	422117	292477	2.29591e+06	1.27086e+06	1.00219e+06	1.9581e+06	489347	145889		5.58162e+08
X217827		0.170967	0.135385	0.0500329	0.652885	0.250033	0.00354337	0.0260477	0.049289	0.287787	0.918731	0.538846	0.728177	0.109229	0.637832	1.19409e-25		X217827		1.17276e+08	1.39583e+08	2.41067e+08	1.26207e+07	8.27061e+07	5.38009e+08	3.1148e+08	2.42655e+08	7.06085e+07	649325	2.35712e+07	7.5354e+06	1.60689e+08	1.38258e+07	8.25442e+09		1.868e+10
X217809		0.251973	0.135045	0.879251	0.00285369	0.0180268	0.262566	0.432703	0.212653	0.42431	0.00248756	0.776032	0.904424	0.64063	0.618169	6.09434e-05		X217809		1.83683e+06	3.13102e+06	32233.8	1.26144e+07	7.88535e+06	1.75667e+06	860576	2.17494e+06	892470	1.29757e+07	113051	20136.6	304458	347130	2.30609e+07		4.18284e+08
X217804		0.0051655	0.558574	0.0128191	0.554794	0.495351	0.525747	0.588863	0.45643	0.517652	0.684788	0.732366	0.980467	0.052461	0.402807	1.24708e-24		X217804		378219	16342.8	298735	16659.2	22207.8	19230.7	13950.9	26499.2	19993.8	7868.02	5583.55	28.6121	180658	33449.3	5.99979e+06		1.42962e+07
X217799		0.175199	0.732616	0.983674	0.170018	0.87108	0.670138	0.989538	0.0347492	0.219844	0.668974	0.799757	0.84752	0.983023	0.653304	7.77685e-60		X217799		1.90511e+06	120645	432.734	1.9518e+06	27217.8	187558	177.693	4.64078e+06	1.55959e+06	188968	66500.7	38210.3	467.91	208569	4.43114e+08		3.09504e+08
X217784		0.101958	0.23162	0.000857201	0.315336	0.529109	0.807683	0.389742	0.0569369	0.459715	0.50382	0.0469836	0.676053	0.0817472	0.48469	3.61111e-10		X217784		2.19001e+09	1.16918e+09	9.22901e+09	8.23218e+08	3.23099e+08	4.83038e+07	6.03753e+08	2.97242e+09	4.45961e+08	3.64549e+08	3.23786e+09	1.4237e+08	2.4823e+09	3.98358e+08	3.42435e+10		2.44139e+11
X217783		0.0959143	0.250162	0.474665	0.20038	0.692498	0.620677	0.904348	0.449688	0.908025	0.0396955	0.24365	0.403935	0.537848	0.593212	0.471526		X217783		9.88637e+09	4.7046e+09	1.81583e+09	5.83618e+09	5.5531e+08	8.69759e+08	5.12638e+07	2.03042e+09	4.73805e+07	1.51252e+10	4.83636e+09	2.47559e+09	1.34815e+09	1.01343e+09	1.84179e+09		1.06316e+12
X216880		0.90281	0.521483	0.31417	0.748582	0.852577	0.0388895	0.0388682	0.721815	0.722084	0.0712659	0.996563	0.394221	0.607157	0.478249	0.13847		X216880		3175.5	87574.7	216099	21879.5	7354.4	914887	915088	26999.6	26945.2	696642	3.95249	154766	56315.8	107174	469122		6.37794e+07
X216865		0.267839	0.484531	0.716589	0.236466	0.919535	0.532522	0.148673	0.824162	0.329909	0.948479	0.0274347	0.601661	0.533298	0.0940695	0.970696		X216865		2.91091e+09	1.15709e+09	3.11873e+08	3.32383e+09	2.41454e+07	9.22344e+08	4.95229e+09	1.16821e+08	2.24952e+09	9.8792e+06	1.16004e+10	6.4503e+08	9.18855e+08	6.66383e+09	3.19283e+06		7.08623e+11
X216862		0.18058	0.0982616	0.0764975	0.972042	0.109247	0.00251469	1.25789e-05	0.623432	0.000543973	0.116238	0.0730727	0.580459	0.611619	0.0308323	4.07702e-06		X216862		4.19491e+07	6.40601e+07	7.35835e+07	28655	6.00955e+07	2.16262e+08	4.59416e+08	5.62605e+06	2.84614e+08	5.77949e+07	7.53476e+07	7.13021e+06	6.01716e+06	1.09613e+08	5.13184e+08		6.98679e+09
X216838		0.284677	0.397298	0.25706	0.883414	0.817291	0.926904	0.148108	0.192987	0.844209	0.309569	0.0747588	0.00724488	0.466916	0.388286	0.439144		X216838		2.87137e+08	1.79607e+08	3.22306e+08	5.38432e+06	1.33651e+07	2.10732e+06	5.25529e+08	4.25509e+08	9.66951e+06	2.58964e+08	7.99255e+08	1.82743e+09	1.32633e+08	1.86588e+08	1.50005e+08		7.49881e+10
X216837		0.387606	0.482233	0.433088	0.340745	0.318986	0.367089	0.141288	0.165414	0.0141323	0.7391	0.635895	0.733475	0.0897774	0.499376	0.227114		X216837		1.26147e+09	8.34175e+08	1.03831e+09	1.53428e+09	1.67901e+09	1.37494e+09	3.66558e+09	3.25797e+09	1.02664e+10	1.87253e+08	3.78482e+08	1.95739e+08	4.88173e+09	7.70702e+08	2.46836e+09		5.0552e+11
X216569		0.0346909	0.00386733	0.0652133	0.927805	0.887566	0.148833	0.302634	0.401478	0.527987	0.540139	0.223389	0.863494	0.975739	0.197686	1.30818e-18		X216569		9.512e+07	1.79127e+08	7.23701e+07	173779	423142	4.42704e+07	2.25315e+07	1.49172e+07	8.43584e+06	7.94874e+06	3.14578e+07	625723	19576.2	3.52224e+07	1.87299e+09		6.33966e+09
X216568		0.328771	0.378505	0.23643	0.325098	0.72961	0.0390452	0.0585225	0.324252	0.325698	0.204402	0.339096	0.273425	0.223332	0.487131	0.0808902		X216568		6.68979e+06	5.43835e+06	9.83974e+06	6.79232e+06	836837	3.00388e+07	2.5213e+07	6.81616e+06	6.77547e+06	1.131e+07	6.40958e+06	8.41701e+06	1.04103e+07	3.38425e+06	2.1447e+07		2.09745e+09
X216472		0.409348	0.475059	0.0112962	0.424695	0.0343836	0.761761	0.801219	0.877027	0.0200896	0.659404	0.980409	0.775057	0.0236007	0.197999	1.57597e-06		X216472		2.38393e+06	1.78626e+06	2.26943e+07	2.23175e+06	1.5774e+07	321578	221769	83765.5	1.90763e+07	679745	2109.4	285713	1.80782e+07	5.8129e+06	8.38286e+07		1.04772e+09
X216454		0.0657732	0.429488	0.0348628	0.761895	0.376759	0.188462	0.0611482	0.0187883	0.488873	0.0680515	0.516078	0.191502	0.662259	0.891829	0.251065		X216454		1.59157e+07	2.921e+06	2.09665e+07	429221	3.65685e+06	8.10869e+06	1.64855e+07	2.60486e+07	2.24098e+06	1.56507e+07	1.97281e+06	7.99785e+06	892170	86452.7	6.17182e+06		1.40006e+09
X216449		0.0459658	0.283898	0.160614	0.820402	0.440347	0.0824637	0.913568	0.409135	0.854466	0.26433	0.0166168	0.0915574	0.105742	0.0734083	0.000749705		X216449		3.10807e+06	891885	1.53094e+06	39957.9	461990	2.34951e+06	9132.53	528748	26081.9	967848	4.48964e+06	2.21731e+06	2.03735e+06	2.49791e+06	8.97668e+06		2.32169e+08
X216445		0.419782	0.150015	0.534133	0.679974	0.647761	0.966462	0.619193	0.103608	0.305143	0.817423	0.316066	0.924815	0.537652	0.708452	5.82173e-09		X216445		1.65945e+09	5.29508e+09	9.84948e+08	4.33439e+08	5.31747e+08	4.50204e+06	6.29275e+08	6.77612e+09	2.68266e+09	1.35737e+08	2.56402e+09	2.26795e+07	9.68085e+08	3.56169e+08	9.13844e+10		7.62705e+11
X216428		0.0112836	0.0935378	0.0183038	0.95882	0.00238661	0.30898	0.162242	0.593259	0.239506	0.309617	0.854211	0.201872	0.176208	0.0973867	3.81668e-08		X216428		4.66148e+06	2.02973e+06	4.03618e+06	1915.11	6.73003e+06	744773	1.40762e+06	205023	996097	742810	24254.6	1.17318e+06	1.31807e+06	1.98291e+06	2.28566e+07		2.15138e+08
X215989		0.680579	0.444039	0.107087	0.373135	0.0211693	0.163405	0.788167	0.0554036	0.581948	0.413166	0.109472	0.514122	0.458476	0.42598	6.10606e-05		X215989		9.68272e+06	3.34935e+07	1.48962e+08	4.53656e+07	3.06161e+08	1.11307e+08	4.1241e+06	2.10905e+08	1.73208e+07	3.82929e+07	1.46953e+08	2.43304e+07	3.14214e+07	3.6237e+07	9.42912e+08		1.71067e+10
X215978		0.234721	0.697411	0.478795	0.119856	0.15095	0.472785	0.0255448	0.845687	0.676518	0.651732	0.709138	0.0555661	0.350073	0.90395	3.16649e-09		X215978		280018	29917.4	99322.6	480560	409484	102068	994815	7494.48	34449	40318.9	27534.1	729552	173007	2881.05	7.36271e+06		5.92541e+07
X215591		0.253906	0.501096	0.546836	0.0813972	0.717282	0.310552	0.641487	0.240132	0.938975	0.792392	0.861857	0.9142	0.0238933	0.0403671	2.54704e-07		X215591		3.99661e+07	1.38771e+07	1.11284e+07	9.35101e+07	4.01771e+06	3.15587e+07	6.64454e+06	4.23705e+07	179567	2.12268e+06	927714	355652	1.57658e+08	1.29655e+08	8.51067e+08		9.17571e+09
X215583		0.883496	0.758984	0.0641098	0.418638	0.217391	0.785565	0.379008	0.0425846	0.682836	0.816916	0.0577784	0.275231	0.681709	0.0157334	1.21111e-09		X215583		78138.3	342584	1.25441e+07	2.38279e+06	5.55039e+06	269384	2.81968e+06	1.50647e+07	607650	195044	1.31784e+07	4.34042e+06	612230	2.14303e+07	1.43098e+08		1.08979e+09
X215532		0.28026	0.954635	0.847843	0.657795	0.434011	0.741728	0.91829	0.52394	0.370148	0.89855	0.315976	0.834793	0.146071	0.121915	6.34901e-10		X215532		1.2924e+08	358061	4.0735e+06	2.17165e+07	6.77891e+07	1.20194e+07	1.16443e+06	4.49655e+07	8.89831e+07	1.79847e+06	1.11441e+08	4.81288e+06	2.34591e+08	2.65775e+08	4.50919e+09		3.31372e+10
X215507		0.407244	0.549972	0.0413228	0.0438126	0.841287	0.152929	0.28065	0.275312	0.573571	0.92233	0.951734	0.283265	0.351173	0.851433	0.000262918		X215507		5.87083e+07	3.05299e+07	3.5789e+08	3.49324e+08	3.42385e+06	1.75008e+08	9.95693e+07	1.01811e+08	2.70576e+07	811636	312819	9.8491e+07	7.43204e+07	2.99507e+06	1.1627e+09		2.5571e+10
X215501		0.303775	0.265599	0.126704	0.143759	0.374191	0.611345	0.784992	0.920036	0.0759845	0.0324234	0.410499	0.962192	0.0331244	0.0112167	0.0868416		X215501		8.01858e+09	9.3998e+09	1.77228e+10	1.62345e+10	5.985e+09	1.95529e+09	5.63424e+08	7.62782e+07	2.39583e+10	3.49008e+10	5.13262e+09	1.70081e+07	3.46193e+10	4.91989e+10	2.23006e+10		2.26688e+12
X215445		0.537069	0.262465	0.843636	0.151584	0.688596	0.209451	0.82005	0.398979	0.167994	0.26649	0.0725787	0.114585	0.637408	0.969122	0.00686554		X215445		1.54292e+10	5.09266e+10	1.57464e+09	8.35046e+10	6.50179e+09	6.39188e+10	2.09445e+09	2.88254e+10	7.71701e+10	5.00738e+10	1.31172e+11	1.01185e+11	8.9939e+09	6.06435e+07	2.99392e+11		1.21211e+13
X215426		0.518017	0.348323	0.419129	0.893323	0.351969	0.206936	0.990804	0.63283	0.260081	0.0581351	0.349547	0.901701	0.855855	0.737752	1.73524e-07		X215426		1.18582e+08	2.4981e+08	1.85324e+08	5.10011e+06	2.46051e+08	4.52903e+08	37673.9	6.47544e+07	3.60461e+08	1.0242e+09	2.48542e+08	4.32659e+06	9.35879e+06	3.18011e+07	8.1084e+09		8.49386e+10
X215062		0.107801	0.0634213	0.401487	0.00156754	0.0465221	0.0376444	0.00979602	0.184473	0.792632	0.349205	0.578086	0.348375	0.00341916	0.0218029	2.6529e-07		X215062		1.32307e+07	1.76528e+07	3.58965e+06	5.17855e+07	2.03192e+07	2.21704e+07	3.43658e+07	8.9979e+06	352097	4.47056e+06	1.57656e+06	4.48599e+06	4.42805e+07	2.7038e+07	1.41068e+08		1.52563e+09
X214685		0.172525	0.115083	0.0220183	0.359118	0.968194	0.123456	0.000387936	0.00766684	0.494116	0.557508	0.64937	0.783209	0.0755428	0.253756	3.88212e-11		X214685		1.09222e+08	1.45889e+08	3.0956e+08	4.92765e+07	93026	1.39397e+08	7.52333e+08	4.2098e+08	2.73788e+07	2.0142e+07	1.20984e+07	4.43002e+06	1.85776e+08	7.63785e+07	2.75101e+09		1.75245e+10
X214543		0.0381078	0.0519978	0.0849956	0.244323	0.217965	0.115273	0.174334	0.38086	0.741548	0.896958	0.711426	0.10674	0.0716905	0.686523	2.54953e-39		X214543		5.94789e+06	5.21803e+06	4.09428e+06	1.86564e+06	2.08952e+06	3.42037e+06	2.54187e+06	1.05591e+06	149398	23032.2	187983	3.58855e+06	4.47891e+06	223732	3.19365e+08		4.11293e+08
X214540		0.867133	0.472002	0.314974	0.568655	0.204461	0.839105	0.559154	0.652713	0.0795886	0.0114336	0.342901	0.52258	0.572042	0.411101	0.36167		X214540		2.31001e+06	4.2727e+07	8.34685e+07	2.68308e+07	1.33245e+08	3.4024e+06	2.81719e+07	1.67172e+07	2.54935e+08	5.33575e+08	7.43494e+07	3.376e+07	2.63631e+07	5.58194e+07	6.87652e+07		2.4717e+10
X214537		0.932261	0.397199	0.3285	0.133064	0.214302	0.586241	0.820572	0.655638	0.72409	0.812026	0.292368	0.481568	0.448778	0.32831	9.47509e-05		X214537		3380.31	335757	447423	1.05965e+06	723352	138673	24069.9	93071.6	58310.5	26462.3	519668	231927	268683	447776	7.31389e+06		1.40123e+08
X214535		0.107052	0.270992	0.306843	0.000580293	0.959152	5.7836e-06	0.0176165	0.256666	0.713526	0.612947	0.968909	0.949406	0.131903	0.0332139	2.8285e-10		X214535		413513	192477	165823	1.91421e+06	415.846	3.37346e+06	901563	204405	21370.8	40584.9	240.826	638.255	361214	724335	6.74569e+06		4.74783e+07
X214528		0.0143945	0.38311	0.048078	0.0172584	0.0203427	0.778723	0.179492	0.254591	0.0591261	0.00510074	0.395392	0.496927	2.80383e-05	0.00472164	0.176651		X214528		1.86403e+06	234696	1.21185e+06	1.76374e+06	1.67345e+06	24331.1	556879	400808	1.10405e+06	2.44874e+06	222833	142312	5.56814e+06	2.49294e+06	564243		9.22868e+07
X214421		0.380028	0.114862	0.13277	0.71065	0.040159	0.299406	0.0626757	0.0940038	0.736867	0.506491	0.912689	0.924856	0.101903	0.528778	0.676161		X214421		1.16542e+06	3.77047e+06	3.42609e+06	207920	6.40538e+06	1.62936e+06	5.26406e+06	4.25567e+06	170554	667037	18159.2	13436.6	4.05914e+06	599626	263607		4.52361e+08
X214402		0.324226	0.0846417	0.442826	0.0310008	0.870749	0.221421	0.436413	0.495906	0.972916	0.733709	0.611887	0.431342	0.863593	0.307638	1.38054e-07		X214402		380218	1.16723e+06	230274	1.83165e+06	10341.3	585473	236829	181260	450.24	45214.9	100600	242118	11529.7	407248	1.13572e+07		1.16987e+08
X214156		0.936126	0.502634	0.479752	0.357305	0.608324	0.219107	0.0138669	0.827143	0.0450925	0.465431	0.637342	0.882482	0.00998709	0.143877	0.0851629		X214156		9308.59	651807	724472	1.22988e+06	380813	2.19443e+06	8.86543e+06	69118.9	5.85878e+06	772932	322228	31673.3	9.72731e+06	3.10698e+06	4.31663e+06		4.34096e+08
X214150		0.885732	0.822461	0.400138	0.42552	0.88082	0.105583	0.0138622	0.444995	0.0434385	0.475037	0.296111	0.934314	0.0583774	0.675144	0.15526		X214150		341752	833196	1.17282e+07	1.05194e+07	371995	4.35309e+07	1.01227e+08	9.66291e+06	6.79478e+07	8.4505e+06	1.8097e+07	112407	5.96451e+07	2.90738e+06	3.35361e+07		4.95608e+09
X214011		0.0690021	0.268177	0.494092	0.494227	0.0565015	0.464493	0.773011	0.292961	0.77698	0.936405	0.477545	0.107139	0.748515	0.4235	0.203394		X214011		3.00044e+08	1.10866e+08	4.223e+07	4.22035e+07	3.30226e+08	4.83263e+07	7.50881e+06	9.99875e+07	7.24143e+06	574503	4.55618e+07	2.35277e+08	9.27687e+06	5.78685e+07	1.4639e+08		2.70272e+10
X213803		0.947204	0.969291	0.0239129	0.0950056	0.0752935	0.229005	0.771313	0.437507	0.801555	0.0420762	0.0687773	0.0463156	0.377407	0.672978	0.84969		X213803		20458.1	6914.75	2.40023e+07	1.30656e+07	1.48384e+07	6.76748e+06	394208	2.81526e+06	294749	1.94121e+07	1.55377e+07	1.86457e+07	3.63978e+06	831356	167575		1.39732e+09
X213783		0.254045	0.320503	0.626918	0.612691	0.754072	0.767605	0.499102	0.125673	0.289997	0.653018	0.016229	0.0677988	0.555404	0.691445	0.121158		X213783		1.59658e+11	1.21055e+11	2.89443e+10	3.1397e+10	1.20204e+10	1.06955e+10	5.59881e+10	2.88316e+11	1.37367e+11	2.47596e+10	7.1443e+11	4.10752e+11	4.26072e+10	1.92958e+10	2.95367e+11		36676948914455
X213733		0.165891	0.266468	0.253009	0.89252	0.836305	0.74358	0.0939922	0.121083	0.867428	0.377655	0.0911184	0.0112503	0.485876	0.365231	0.525546		X213733		6.2672e+07	4.02678e+07	4.26133e+07	594130	1.38942e+06	3.48283e+06	9.16985e+07	7.85225e+07	906822	2.53615e+07	9.33367e+07	2.11356e+08	1.5817e+07	2.67158e+07	1.31233e+07		9.7465e+09
X213732		0.638935	0.668951	0.0187407	0.322773	0.955365	0.291559	0.0864555	0.195893	0.371776	0.75774	0.123431	0.113793	0.402938	0.259991	0.0011065		X213732		24971.1	20738	632367	111042	355.227	126373	334918	190205	90575.6	10790	270175	284750	79415	144177	1.22821e+06		3.3961e+07
X213730		0.497084	0.469365	0.148582	0.322586	0.304722	0.0561534	0.00755142	0.136424	0.674264	0.571008	0.761539	0.872777	0.390268	0.75379	0.102621		X213730		22477.6	25517.5	101988	47731.7	51396	178735	351770	108419	8606.34	15642.4	4485.76	1248.94	35993.2	4792	130343		1.45869e+07
X213726		0.0945278	0.432583	0.101441	0.538568	0.145792	0.137597	0.0567994	0.00253789	0.670099	0.177276	0.83807	0.423597	0.169581	0.75045	1.90792e-06		X213726		153333	33657.7	147119	20660.4	115915	120803	199296	505162	9911.02	99680.4	2280.23	34994.6	103324	5523.27	1.28659e+06		1.63509e+07
X213720		0.688229	0.162959	0.672853	0.274239	0.586989	0.0241536	0.011184	0.00924337	0.470413	0.653916	0.843041	0.929856	0.732366	0.852716	0.000406167		X213720		4610.27	55903	5105.03	34288.3	8450.83	146763	186225	196155	14927.2	5755.67	1122.38	221.813	3348.45	986.711	365501		8.57346e+06
X213708		0.774814	0.757911	0.0119025	0.304395	0.956841	0.791244	0.576067	0.0242548	0.962005	0.884272	0.0117298	0.0420004	0.349162	0.0215491	3.6824e-15		X213708		28274.2	32820.9	2.20811e+06	365003	1011.67	24204	108046	1.76839e+06	783.86	7318.44	2.21725e+06	1.43827e+06	303201	1.84061e+06	2.37347e+07		1.03453e+08
X213697		0.166993	0.304346	0.949908	0.0390541	0.898384	0.368336	0.249677	0.286066	0.119685	0.408268	0.366555	0.171863	0.290137	0.97548	0.000752862		X213697		1.16867e+06	644725	2407.52	2.61628e+06	9948.26	494328	810116	695536	1.48308e+06	417623	498022	1.14221e+06	683866	576.26	7.05894e+06		1.82698e+08
X213526		0.737875	0.775449	0.990095	0.781367	0.0092687	0.392434	0.116353	0.0928873	0.480693	0.377096	0.626702	0.0468239	0.440355	0.531255	0.000514417		X213526		50918	36990.1	70.0553	35015.6	3.11232e+06	332842	1.12537e+06	1.28947e+06	226220	355060	107565	1.80806e+06	270875	178287	5.59469e+06		1.36131e+08
X213450		0.365819	0.45208	0.252649	0.733315	0.480462	0.500056	0.296124	0.300321	0.0869784	0.22703	0.701426	0.812555	0.119578	0.651231	0.151738		X213450		1.22082e+06	843707	1.95504e+06	173092	742726	678527	1.63021e+06	1.60208e+06	4.38842e+06	2.18085e+06	219181	83834.2	3.62647e+06	304738	3.07353e+06		4.46476e+08
X213374		0.457845	0.149165	0.295127	0.781534	0.139216	0.920591	0.22161	0.777421	0.766374	0.870423	0.0171846	0.00128862	0.0936401	0.0568554	1.40549e-05		X213374		209087	791379	416189	29152.1	831781	3766.66	567624	30290.5	33464.5	10085.4	2.17233e+06	3.99475e+06	1.07028e+06	1.38296e+06	7.37862e+06		1.13514e+08
X213371		0.402476	0.0611582	0.201232	0.826783	0.187675	0.00366424	0.00700758	0.240512	0.26777	0.500931	0.939765	0.797732	0.257566	0.571921	5.4684e-17		X213371		44412.8	223178	103661	3030.95	110176	541967	465812	87388.5	77888.3	28689.7	361.39	4157.4	81298.5	20230.6	5.00344e+06		1.89554e+07
X213327		0.099413	0.248321	0.0769734	0.0939344	0.0922238	0.645538	0.791098	0.449563	0.594957	0.990333	0.810985	0.899905	0.0259414	0.0176784	0.135907		X213327		6.52868e+07	3.19745e+07	7.5264e+07	6.74778e+07	6.81907e+07	5.06649e+06	1.67982e+06	1.37e+07	6.76988e+06	3514.06	1.3693e+06	378738	1.19721e+08	1.35993e+08	5.34302e+07		7.16958e+09
X213324		0.797521	0.691753	0.119631	0.626563	0.150563	0.996392	0.246153	0.923755	0.202729	0.84772	0.0367223	0.26548	0.908507	0.957978	0.721953		X213324		234506	560130	8.66357e+06	843729	7.38724e+06	72.8357	4.80219e+06	32629.9	5.796e+06	131371	1.56573e+07	4.42634e+06	47049.3	9890.3	451195		1.06693e+09
X213318		0.201294	0.268084	0.595617	0.385694	0.681908	0.301545	0.113475	0.534054	0.0296035	0.792388	0.620838	0.978925	0.148557	0.414768	0.852827		X213318		2.64341e+07	1.98413e+07	4.54915e+06	1.2163e+07	2.71268e+06	1.72617e+07	4.06121e+07	6.24638e+06	7.70016e+07	1.11856e+06	3.95186e+06	11265.8	3.38098e+07	1.0749e+07	555615		4.83506e+09
X213315		0.331606	0.0685238	0.356992	0.222895	0.224055	0.497116	0.181037	0.160948	0.862188	0.300768	0.781858	0.17068	0.522432	0.0855868	1.98009e-24		X213315		190920	674713	171819	301177	299667	93314.5	362878	398736	6093.96	216926	15507	380758	82784	600625	2.51556e+07		6.0566e+07
X213310		0.490535	0.616812	0.395632	0.07737	0.935981	0.185628	0.22126	0.594091	0.66514	0.911333	0.357851	0.103646	0.0120448	0.340868	0.0631535		X213310		168257	88589.5	255511	1.109e+06	2281.89	621459	530494	100493	66279.3	4385.86	299432	940888	2.25333e+06	321333	1.22817e+06		1.05928e+08
X213301		0.788176	0.212506	0.0245914	0.907046	0.518165	0.220966	0.161105	0.0503704	0.834518	0.763032	0.570029	0.983281	0.251353	0.583677	1.50588e-12		X213301		4973.93	107357	351029	939.325	28785.9	103466	135738	265491	3006.95	6263.58	22239.2	30.2527	90846.6	20700.9	3.7521e+06		2.06335e+07
X213243		0.902919	0.865392	0.518573	0.263787	0.560884	0.443406	0.911477	0.355244	0.499656	0.661992	0.0592512	0.907232	0.444143	0.862251	4.56362e-10		X213243		195947	378459	5.49219e+06	1.64807e+07	4.45631e+06	7.74439e+06	162785	1.12717e+07	6.00572e+06	2.51776e+06	4.71414e+07	178845	7.71933e+06	396510	5.46397e+08		3.94444e+09
X213204		0.318357	0.588928	0.900938	0.346672	0.0103929	0.807248	0.666057	0.351878	0.429687	0.0983962	0.330337	0.886003	0.57022	0.0269853	0.0900206		X213204		23925.7	7008.87	371.713	21276.6	159261	1428.13	4469.42	20821.1	14977.1	65823.2	22767.9	493.077	7736.33	118314	69277.6		7.18486e+06
X213182		0.416419	0.436406	0.210569	0.797608	0.0219334	0.212743	0.176519	0.405549	0.034289	0.935606	0.652552	0.763428	0.037731	0.219796	5.96492e-12		X213182		6.6478e+06	6.09676e+06	1.5803e+07	661338	5.32661e+07	1.56529e+07	1.8424e+07	6.96437e+06	4.53884e+07	65638.3	2.03887e+06	911045	4.37238e+07	1.51783e+07	5.15698e+08		3.01155e+09
X213172		0.384781	0.0873727	0.457744	0.637701	0.71336	0.748278	0.064593	0.217931	0.929172	0.706116	0.497168	0.293472	0.884302	0.194721	0.274856		X213172		444596	1.72614e+06	324436	130408	79343.1	60548	2.01916e+06	894571	4644.48	83602.9	271189	649948	12448.1	991250	702306		1.76058e+08
X213164		0.0273708	0.868673	0.0372359	0.145203	0.276821	0.0941448	0.0207819	0.972374	0.982786	0.597476	0.897542	0.717822	0.627618	0.427678	5.19868e-18		X213164		1.32542e+06	7384.75	1.18068e+06	575184	320068	760399	1.45667e+06	323.943	125.749	75346	4478.75	35280.8	63582.3	170108	2.29512e+07		8.08971e+07
X213160		2.98382e-05	0.53706	0.0105311	0.435956	0.0757266	0.00110617	0.0421358	0.025764	0.681723	0.0657622	0.355565	0.330233	0.826412	0.785252	3.31824e-05		X213160		1.41285e+06	30017.5	520795	47831.5	249659	852836	327396	394707	13245.9	268081	67293.6	74755.4	3786.95	5846.28	1.39601e+06		2.35804e+07
X213158		0.194165	0.108334	0.319202	0.358074	0.85384	0.842114	0.460407	0.435642	0.899631	0.768925	0.897911	0.992591	0.841327	0.955454	0.194952		X213158		693629	1.0625e+06	407795	347056	13925.8	16281	223785	249615	6527.56	35418.4	6754.39	35.3781	16445.8	1280.31	691177		1.22889e+08
X213149		0.669202	0.29698	0.662757	0.72727	0.691939	0.215327	0.0278168	0.241404	0.494261	0.600273	0.905533	0.279787	0.399035	0.216367	0.0212514		X213149		126662	755899	131975	84392.4	108934	1.06771e+06	3.38428e+06	954183	324370	190563	9769.83	811896	493959	1.06287e+06	3.71353e+06		2.0776e+08
X213005		0.27011	0.14373	0.394144	0.663676	0.586153	0.930396	0.329545	0.40938	0.786541	0.368488	0.287644	0.0200465	0.70076	0.146716	0.854863		X213005		7.82227e+08	1.37695e+09	4.66641e+08	1.21409e+08	1.90341e+08	4.89717e+06	6.11188e+08	4.37356e+08	4.70778e+07	5.19822e+08	7.27083e+08	3.50266e+09	9.48167e+07	1.35659e+09	2.14774e+07		1.92241e+11
X212748		0.697997	0.0110935	0.0182924	0.0342905	0.996101	0.23834	0.0137431	0.0696673	0.437376	0.566492	0.0875558	0.229361	0.326134	0.679089	0.939671		X212748		1.82745e+06	7.91185e+07	6.81948e+07	5.47723e+07	289.763	1.69106e+07	7.44172e+07	4.01523e+07	7.32628e+06	3.98937e+06	3.55901e+07	1.75742e+07	1.17186e+07	2.07742e+06	69505.8		3.63424e+09
X212672		0.00384602	0.0321648	0.826169	0.690215	0.187474	0.172336	0.0972707	0.882608	0.172887	0.0538645	0.283972	0.463019	0.258499	0.224778	0.000105434		X212672		772070	421452	4395.44	14479.1	158775	170248	251721	1987	169810	340809	104810	49122.4	116594	134612	1.40519e+06		2.72917e+07
X212646		0.869271	0.490834	0.00633863	0.122383	0.971453	0.512585	0.724689	0.00218523	0.181313	0.103256	0.000209309	0.000544811	0.749586	0.678228	0.432916		X212646		571302	1.00191e+07	1.59117e+08	5.05321e+07	27007.5	9.04935e+06	2.61657e+06	2.01102e+08	3.77959e+07	5.62313e+07	2.96641e+08	2.57238e+08	2.14895e+06	3.63111e+06	1.29831e+07		6.31631e+09
X212612		0.19952	0.77359	0.32708	0.27486	0.879021	0.305694	0.622435	0.407339	0.561814	0.686351	0.366393	0.301136	0.613285	0.217651	6.09685e-08		X212612		466102	23376.3	271674	337403	6543.25	296827	68502.4	194116	95107.1	46064.4	230726	302485	72165.2	430304	8.70302e+06		8.45836e+07
X212586		0.713629	0.692643	0.0547837	0.613698	0.430256	0.808079	0.642053	0.262691	0.288632	0.442492	0.328701	0.442815	0.594504	0.0679127	1.12057e-05		X212586		16089.8	18666.2	443301	30449.5	74385.4	7048.08	25816.6	150156	134743	70517.1	114130	70417.2	33861.6	400292	2.38033e+06		3.57727e+07
X212576		0.0240485	0.349655	0.327145	0.283748	0.0625855	0.320112	0.280137	0.197983	0.0172316	0.517342	0.415742	0.0466963	0.628161	0.389476	0.00326497		X212576		2.25192e+06	384185	421781	504911	1.5296e+06	434242	512562	728815	2.51158e+06	183974	290799	1.74664e+06	102913	325200	3.85039e+06		1.31353e+08
X212391		0.246381	0.365978	0.813738	0.776801	0.0619608	0.727284	0.65371	0.532127	0.854868	0.217737	0.362577	0.788398	0.679068	0.792197	3.89368e-06		X212391		6.80164e+06	4.13328e+06	280382	405944	1.76991e+07	614365	1.01678e+06	1.97263e+06	168980	7.69232e+06	4.19238e+06	363849	864773	350598	1.11581e+08		1.51262e+09
X212373		0.311581	0.424659	0.659678	0.919775	0.176971	0.141393	0.556239	0.97423	0.0619938	0.0506576	0.0264196	0.046993	0.931344	0.57348	0.134609		X212373		5.95297e+06	3.70316e+06	1.1258e+06	58874.3	1.06118e+07	1.25973e+07	2.01075e+06	6056.44	2.03337e+07	2.23097e+07	2.88394e+07	2.30509e+07	43078.9	1.84015e+06	1.30405e+07		1.73822e+09
X212303		0.0852659	0.692343	0.561763	0.018016	0.848701	0.800382	0.49758	0.784562	0.0420095	0.442892	0.805132	0.0959362	0.891135	0.737311	0.000141511		X212303		2.47067e+06	129999	279629	4.68787e+06	30214.9	53079.7	382232	62048	3.45623e+06	489244	50532.1	2.31166e+06	15551.3	93410.4	1.23172e+07		2.48624e+08
X212290		0.887475	0.484442	0.113953	0.886415	0.0495178	0.0647317	0.163055	0.599487	0.551509	0.922563	0.746318	0.278167	0.526892	0.681258	0.177884		X212290		121614	2.97156e+06	1.52389e+07	123932	2.35823e+07	2.08409e+07	1.18559e+07	1.67573e+06	2.15516e+06	57390.8	635735	7.15691e+06	2.43345e+06	1.02501e+06	1.10587e+07		1.81909e+09
X212282		0.677185	0.956133	0.0249735	0.525599	0.587497	0.753289	0.822516	0.487728	0.649502	0.20711	0.352575	0.33182	0.454608	0.986747	1.86838e-13		X212282		34921.2	609.504	1.0209e+06	81211.6	59305.6	19902.7	10136.1	97076.2	41616.6	321441	174326	190007	112735	55.5836	1.19529e+07		6.033e+07
X212278		0.676061	0.480207	0.653355	0.359765	0.113669	0.699951	0.512407	0.24002	0.669406	0.315742	0.026896	0.357512	0.818993	0.0599851	3.17601e-19		X212278		7039.44	20105.5	8132.56	33853.5	101289	5988	17310.2	55771.4	7350.12	40637.5	199026	34172.8	2110.98	143444	3.71325e+06		1.2072e+07
X212261		0.347134	0.105036	0.958832	2.81713e-05	0.173048	0.0465242	0.0985668	0.926196	0.291332	0.803229	0.182589	0.917847	0.25839	0.604524	0.0418964		X212261		3.5154e+06	1.04798e+07	10581.5	7.17244e+07	7.39489e+06	1.58407e+07	1.08854e+07	34076.9	4.43005e+06	246584	7.07561e+06	42251.6	5.08356e+06	1.06568e+06	1.65527e+07		1.18939e+09
X212254		0.600922	0.287525	0.254296	0.756777	0.167805	0.0424537	0.0969526	0.626898	0.900368	0.286151	0.0791323	0.554388	0.715246	0.852063	2.14788e-14		X212254		1600.49	6626.36	7614.81	560.946	11158.8	24238	16182.3	1382.11	91.6475	6664.33	18116.9	2044.77	778.358	203.352	376953		1.75115e+06
X212235		0.423156	0.253046	0.338298	0.565126	0.649082	0.300227	0.408794	0.805484	0.0456749	0.781955	0.384183	0.760481	0.257491	0.322072	0.834898		X212235		479649	977835	685822	247277	154698	802957	510166	45295.9	3.00258e+06	57218.7	566292	69418.5	959672	733504	32446.2		2.23685e+08
X212208		0.279213	0.875369	0.95239	0.613287	0.311731	0.57238	0.3702	0.269369	0.992808	0.915366	0.652785	0.10069	0.257176	0.0118323	0.000921028		X212208		1.17823e+08	2.4706e+06	358007	2.5662e+07	1.02947e+08	3.20253e+07	8.07516e+07	1.22768e+08	8161.01	1.13425e+06	2.03343e+07	2.71833e+08	1.29216e+08	6.43073e+08	1.12316e+09		3.00784e+10
X212181		0.722354	0.14427	0.713687	0.521278	0.354956	0.628782	0.217426	0.214733	0.539868	0.39834	0.369128	0.776745	0.686973	0.955284	0.316075		X212181		234836	3.97872e+06	250416	765550	1.59356e+06	434816	2.83636e+06	2.8699e+06	699295	1.32818e+06	1.50207e+06	149557	302067	5847.25	1.87238e+06		5.56987e+08
X212024		0.0593883	0.0252809	0.000923734	0.982646	0.0930851	0.379033	0.362058	0.0121266	0.689415	0.91554	0.373408	0.884374	0.0240653	0.175611	0.000352928		X212024		1.05087e+10	1.48321e+10	3.28526e+10	1.39057e+06	8.3278e+09	2.27727e+09	2.44497e+09	1.86888e+10	4.69546e+08	3.30569e+07	2.33165e+09	6.21602e+07	1.50873e+10	5.40785e+09	3.83314e+10		8.80243e+11
X212022		0.766413	0.998409	0.658393	0.424835	0.452421	0.19257	0.225889	0.190583	0.0463618	0.921871	0.781524	0.918996	0.104666	0.797333	0.0934465		X212022		350712	15.8036	776989	2.53339e+06	2.24544e+06	6.76545e+06	5.84159e+06	6.82643e+06	1.58731e+07	38221.8	305652	41096.8	1.05081e+07	262062	1.12339e+07		1.19005e+09
X212016		0.336879	0.0468502	0.599263	0.728277	0.824287	0.712477	0.824492	0.0333584	0.515992	0.644575	0.745868	0.5788	0.129044	0.629163	4.25122e-11		X212016		356174	1.5335e+06	106516	46551	19011.2	52382	18966.2	1.75897e+06	162797	82087.7	40508.8	118895	891831	89955.4	1.805e+07		1.15487e+08
X212009		0.00347859	0.171081	0.849138	0.800697	0.913058	0.251708	0.52959	0.265745	0.904093	0.000134843	0.445305	0.770668	0.0179687	0.0522128	0.000925193		X212009		1.54811e+06	335935	6468.27	11392.9	2130.93	235363	70686.5	221860	2595.3	2.66936e+06	104239	15191.5	1.01029e+06	677969	1.99757e+06		5.3537e+07
X211991		0.866147	0.711006	0.680486	0.110447	0.230703	0.181874	0.00151506	0.539892	0.00066423	0.529567	0.133419	0.980628	0.656425	0.993057	1.03247e-08		X211991		1068.57	5164.09	6379.68	96232.3	54157.4	67230.2	384790	14140.5	444316	14874.1	85027.3	22.174	7445.31	2.84795	1.3028e+06		1.12642e+07
X211983		0.0516606	0.218446	0.600062	0.735046	0.580272	0.463407	0.146546	0.301341	0.810053	0.306345	0.581207	0.416514	0.651684	0.245287	0.000225687		X211983		1.469e+08	5.8532e+07	1.0602e+07	4.41578e+06	1.17941e+07	2.07446e+07	8.15416e+07	4.12533e+07	2.22724e+06	4.04068e+07	1.17359e+07	2.54754e+07	7.85832e+06	5.21563e+07	5.36514e+08		1.15454e+10
X211982		0.166033	0.92123	0.0208413	0.266441	0.010706	0.0671057	0.388651	0.115341	0.154498	0.120011	0.588746	0.887655	0.898751	0.783542	2.67947e-05		X211982		21922.8	111.386	61374	14096.8	75008.2	38402.4	8475.9	28361.1	23171.2	27645.7	3331.32	227.349	184.426	859.72	206884		3.41164e+06
X211980		0.625475	0.00529683	0.260268	0.284155	0.242784	0.541683	0.0487039	0.342398	0.933117	0.141724	0.412791	0.615281	0.202346	0.633628	0.984787		X211980		2.03057e+07	6.71086e+08	1.082e+08	9.79163e+07	1.16503e+08	3.17492e+07	3.33187e+08	7.69139e+07	600063	1.84615e+08	5.72089e+07	2.15258e+07	1.3885e+08	1.93615e+07	30974.7		2.55162e+10
X211978		0.506523	0.337569	0.178136	0.20151	0.289676	0.000116831	0.368627	0.00192237	0.727495	0.152388	0.143442	0.946842	0.291756	0.0200701	1.40054e-12		X211978		49485.1	103219	203805	183324	125876	1.70532e+06	90704.3	1.09583e+06	13610.4	230319	240753	498.176	124793	611307	6.12229e+06		3.3564e+07
X211977		0.105458	0.56939	0.377557	0.307043	0.182915	0.561747	0.525717	0.592842	0.0631268	0.00990265	0.602767	0.186683	0.463089	0.963048	0.0359767		X211977		665666	81897.9	197148	264288	449857	85184.5	101888	72335.8	878264	1.70096e+06	68517.8	442183	136270	542.735	1.12036e+06		7.57333e+07
X211972		0.956447	0.00436836	0.893603	0.565915	0.388225	0.527747	0.501127	0.409484	0.312476	0.262643	0.370171	0.16949	0.00485078	0.0400709	3.12905e-19		X211972		11771.4	3.25019e+07	70602	1.30143e+06	2.94198e+06	1.57472e+06	1.78744e+06	2.68801e+06	4.03326e+06	4.96264e+06	3.17384e+06	7.47279e+06	3.17328e+07	1.67526e+07	3.63741e+08		1.18205e+09
X211965		0.559722	0.162097	0.337872	0.782903	0.451324	0.387314	0.632755	0.11625	0.428286	0.350397	0.522944	0.102179	0.61535	0.589725	0.367227		X211965		9.57703e+09	5.51739e+10	2.58826e+10	2.13643e+09	1.59776e+10	2.10543e+10	6.42721e+09	6.9703e+10	1.76732e+10	2.45712e+10	1.14898e+10	7.54938e+10	7.10625e+09	8.18532e+09	2.29067e+10		8.42687e+12
X211961		0.0154543	0.405919	0.189362	0.101681	0.650879	0.0585349	0.863977	0.169471	0.108908	0.193028	0.56663	0.168963	0.97845	0.697815	9.23051e-14		X211961		3.60272e+06	420716	1.05102e+06	1.63719e+06	124638	2.19014e+06	17856.3	1.15204e+06	1.57029e+06	1.03376e+06	199878	1.1548e+06	443.934	91741.4	3.71138e+07		1.82214e+08
X211956		0.174503	0.710281	0.00349624	0.134884	0.0272729	0.623828	0.802259	0.0607347	0.635915	0.139017	0.265708	0.50356	0.769189	0.869955	3.28569e-07		X211956		254854	19019.6	1.19207e+06	309175	677028	33156.3	8642.32	487509	30894.8	302710	171050	61699	11866.4	3693.45	3.75386e+06		4.12696e+07
X211949		0.630329	0.79084	0.218211	0.87255	0.0472267	0.257411	0.0104245	0.846706	0.0371972	0.0920597	0.273256	0.398379	0.793526	0.690226	1.41539e-22		X211949		190934	57971	1.25249e+06	21207.3	3.2659e+06	1.0592e+06	5.46605e+06	30799.6	3.6035e+06	2.34972e+06	991102	588417	56457.6	130926	9.27832e+07		2.468e+08
X211946		0.643729	0.506345	0.0172525	0.703974	0.300894	0.776931	0.925972	0.693771	0.484483	0.567049	0.0555386	0.537833	0.218705	0.816218	0.000198956		X211946		2.81582e+06	5.81574e+06	7.53324e+07	1.90032e+06	1.4109e+07	1.05647e+06	113608	2.04071e+06	6.43708e+06	4.31403e+06	4.85374e+07	4.99816e+06	1.99589e+07	710883	1.86414e+08		3.94131e+09
X211945		0.329732	0.246559	0.0218215	0.118439	0.744291	0.297843	0.378385	0.603647	0.685604	0.624539	0.406154	0.0861136	0.496473	0.25065	5.49903e-08		X211945		409101	578619	2.28161e+06	1.05248e+06	45753.2	466860	334067	115942	70485.7	103036	297036	1.27276e+06	199002	568677	1.33451e+07		1.28777e+08
X211935		0.0573283	0.719634	0.0599558	0.409437	0.000997507	0.0165873	0.00252768	0.995169	0.70354	0.46402	0.3482	0.0313431	0.169383	0.180541	0.0813146		X211935		1.78668e+09	6.33446e+07	1.74966e+09	3.34836e+08	5.42181e+09	2.84837e+09	4.55194e+09	18016.2	7.11987e+07	2.63786e+08	4.33189e+08	2.29551e+09	9.31141e+08	8.84043e+08	1.50109e+09		1.47215e+11
X211932		0.52558	0.443937	0.531037	0.453889	0.806483	0.790516	0.838955	0.306636	0.519887	0.663754	0.516523	0.261341	0.0320058	0.535162	0.933156		X211932		149203	217092	145305	207763	22208.1	26115.5	15285	387417	153350	69959.5	155836	467851	1.71468e+06	142404	2603.34		1.1083e+08
X211921		0.0438899	0.652615	0.530033	0.936556	0.71617	0.0498206	0.469802	0.141725	1.61259e-08	0.312953	0.0168593	0.00198534	0.763431	0.733374	0.978895		X211921		1.21165e+06	60068.5	116940	1877.78	39185.1	1.14759e+06	154966	642192	9.97974e+06	302258	1.70873e+06	2.87982e+06	26850.7	34395.1	207.409		8.87599e+07
X211919		0.823032	0.00793394	0.408447	0.601642	0.788112	0.0646219	0.736856	0.936447	0.883657	0.390905	0.104515	0.210352	0.290581	0.810531	7.10654e-08		X211919		6137.63	875066	83937	33453.6	8863.91	421360	13856.3	780.096	2627.52	90431.8	324767	193018	137300	7052.78	3.74093e+06		3.6748e+07
X211917		0.979004	0.993906	0.923337	0.714738	0.00999028	0.937546	0.476114	0.246685	0.337113	0.309911	0.0971118	0.335584	0.631344	0.0299346	4.98242e-05		X211917		274.461	23.1193	3669.69	52950.1	2.65926e+06	2432.89	201378	532983	365678	409281	1.0957e+06	368005	91273.9	1.88242e+06	6.70297e+06		1.18684e+08
X211916		0.153949	0.820386	0.182798	0.551032	0.433151	0.522146	0.353945	0.540769	0.188264	0.708775	0.431284	0.763922	0.48786	0.873148	0.785387		X211916		2.67185e+06	67537.6	2.33179e+06	465943	805634	537010	1.12725e+06	490397	2.27437e+06	182792	812203	118181	630932	33395.3	97148.8		3.92345e+08
X211902		0.120681	0.21843	0.0325753	0.476823	0.122709	0.654616	0.0848812	0.239781	1.44506e-05	0.91614	0.123119	0.986863	0.346138	0.00194647	0.000288299		X211902		116309	73036.8	221395	24364.1	115046	9629.14	143507	66619.7	933668	533.303	114793	13.04	42753.6	469188	646324		1.44054e+07
X211896		0.0485234	0.0793796	0.171072	0.337193	0.21254	0.651388	0.381563	0.514112	0.122328	0.390379	0.333539	0.503893	0.129279	2.92448e-05	0.0471696		X211896		2.3801e+07	1.87959e+07	1.14193e+07	5.60514e+06	9.46703e+06	1.24089e+06	4.65817e+06	2.58837e+06	1.45631e+07	4.48823e+06	5.69067e+06	2.71638e+06	1.40358e+07	1.09281e+08	2.40938e+07		1.81979e+09
X211895		0.479953	0.266763	0.103905	0.668295	0.275238	0.540089	0.705573	0.979326	0.339547	0.317018	0.0251043	0.0252915	0.525245	0.510945	0.00025661		X211895		1.78807e+06	4.42506e+06	9.51087e+06	657600	4.27095e+06	1.34489e+06	511206	2404.35	3.27095e+06	3.59088e+06	1.81137e+07	1.80669e+07	1.44602e+06	1.54838e+06	4.89308e+07		1.07238e+09
X211892		0.379874	0.0141172	0.573699	0.42006	0.132527	0.169514	0.348687	0.719879	0.430549	0.33207	0.71031	0.341968	0.903382	0.17258	0.0168664		X211892		6.47466e+07	5.10222e+08	2.65577e+07	5.45789e+07	1.90459e+08	1.58758e+08	7.37542e+07	1.07871e+07	5.21583e+07	7.90179e+07	1.15723e+07	7.5841e+07	1.23572e+06	1.56493e+08	4.83438e+08		2.51154e+10
X211891		0.0869172	0.850607	0.454071	0.0643611	0.144458	0.000125427	0.11048	0.272508	0.26431	0.391455	0.311126	0.382676	0.802901	0.335908	6.20645e-07		X211891		319934	3853.99	60945.6	373813	232205	1.63787e+06	277920	131073	135650	79884	111642	82897.5	6768.59	100754	2.81444e+06		3.25373e+07
X211467		0.973437	0.91385	0.829174	0.166567	0.0148525	0.184408	0.314259	0.436887	0.617532	0.787977	0.0357918	0.70572	0.0135058	0.400009	0.252557		X211467		698.571	7373.96	29332	1.20948e+06	3.77582e+06	1.11322e+06	639109	381206	157165	45574.5	2.79708e+06	89857.9	3.88365e+06	446782	826584		1.88696e+08
X211458		0.909858	0.673768	0.181704	0.732886	0.0190587	0.608044	0.027372	0.108943	0.587117	0.174942	0.0347379	0.12351	0.381687	0.274224	0.916986		X211458		1872.69	25899.3	261354	17020	810357	38444.2	716872	376999	43099.6	269650	656156	347944	111943	175002	1587.21		4.3755e+07
X210904		0.0284126	0.514993	0.0822826	0.440176	0.87251	0.680805	0.0639946	0.00658644	0.18458	0.589667	0.21518	0.158687	0.667134	0.877452	4.71499e-11		X210904		2.20912e+08	1.93559e+07	1.38459e+08	2.72134e+07	1.17502e+06	7.72345e+06	1.57437e+08	3.41032e+08	8.05585e+07	1.32781e+07	7.02754e+07	9.09507e+07	8.44263e+06	1.08498e+06	2.1252e+09		1.36657e+10
X210901		0.125078	0.564385	0.065307	0.0530245	0.43635	0.978261	0.552992	0.0882697	0.842382	0.340681	0.190695	0.230659	0.55172	0.739706	2.17481e-07		X210901		1.34077e+07	1.88672e+06	1.93952e+07	2.13826e+07	3.44288e+06	4215.24	1.99934e+06	1.65752e+07	224480	5.16165e+06	9.748e+06	8.17608e+06	2.01219e+06	626756	1.59594e+08		1.70022e+09
X210888		0.0172504	0.828165	0.963141	0.7999	0.416893	0.857473	0.672465	0.0899413	0.121322	0.777292	0.131268	0.207908	0.729517	0.869337	1.40464e-55		X210888		4.59681e+11	3.78337e+09	1.71478e+08	5.15968e+09	5.2979e+10	2.58998e+09	1.4356e+10	2.32001e+11	1.93502e+11	6.42497e+09	1.8357e+11	1.27684e+11	9.60195e+09	2.17299e+09	3.07405e+13		2.40491e+13
X210557		0.84802	0.477517	0.0517224	0.175011	0.889726	0.315671	0.638743	0.702908	0.119918	0.0782825	0.65632	0.257475	0.472517	0.32048	2.08665e-12		X210557		388307	5.33832e+06	4.02656e+07	1.95067e+07	203242	1.06617e+07	2.33081e+06	1.53821e+06	2.56705e+07	3.29453e+07	2.0942e+06	1.35853e+07	5.46071e+06	1.04515e+07	5.67788e+08		3.1663e+09
X210286		0.232822	0.254614	0.341139	0.885452	0.655223	0.812177	0.120517	0.113695	0.905386	0.484721	0.126533	0.00591134	0.567226	0.523639	0.638013		X210286		2.92351e+06	2.66474e+06	1.85934e+06	42521.7	408626	115693	4.95879e+06	5.1478e+06	28945.7	1.0011e+06	4.80173e+06	1.57222e+07	671038	833862	453675		6.13622e+08
X210215		0.255317	0.34697	0.0679774	0.0217662	0.00391928	0.130278	0.636857	0.776245	0.544993	0.154444	0.65866	0.187453	0.443274	0.120282	0.277686		X210215		6.86771e+06	4.69127e+06	1.77405e+07	2.81265e+07	4.46848e+07	1.217e+07	1.18079e+06	427861	1.94145e+06	1.07756e+07	1.03388e+06	9.22866e+06	3.116e+06	1.28343e+07	6.25299e+06		1.58615e+09
X208897		0.666254	0.715089	0.603925	0.39875	0.391086	0.046139	0.186804	0.957746	0.802954	0.45163	0.205468	0.0904323	0.900537	0.386323	1.72468e-19		X208897		16795.2	12029.7	24301.8	64350.9	66474.7	361319	157752	253.379	5620.56	51186.8	145084	259991	1409.99	67824.7	8.45793e+06		2.70334e+07
X208893		0.416799	0.098457	0.18593	0.911212	0.545987	0.39994	0.697408	0.0680829	0.28294	0.834877	0.255983	0.419787	0.887341	0.812622	2.60041e-22		X208893		163576	679741	434855	3081.6	90400.6	175792	37476.1	829517	286270	10769.2	320469	161487	4974.08	13926.5	2.74941e+07		7.42233e+07
X208874		0.0426523	0.71661	0.595816	0.942417	0.15818	0.378984	0.197466	0.961923	0.0829695	0.714441	0.0383667	0.0367528	0.293066	0.467934	0.000882309		X208874		6.78494e+06	216125	461604	8556.28	3.27677e+06	1.27091e+06	2.73145e+06	3737.59	4.9539e+06	219599	7.08355e+06	7.20523e+06	1.81622e+06	864735	1.84754e+07		4.91147e+08
X208871		0.630442	0.174006	0.483735	0.106856	0.194522	0.997032	0.490656	0.587996	0.821085	0.805821	0.548974	0.975983	0.23662	0.133694	0.824157		X208871		154659	1.2382e+06	327839	1.74424e+06	1.1273e+06	9.24193	317574	196122	34163	40365.2	240034	605.357	937695	1.50787e+06	32980.3		2.00043e+08
X208850		0.187549	1.37778e-10	0.112654	0.566082	0.00158642	0.1411	0.0083939	0.311735	0.093982	0.725453	0.587523	0.400605	0.0329379	0.41932	9.91503e-13		X208850		6.75379e+06	1.71235e+08	9.79905e+06	1.27748e+06	3.93305e+07	8.42871e+06	2.72532e+07	3.97463e+06	1.09266e+07	478296	1.14142e+06	2.74269e+06	1.77732e+07	2.53171e+06	2.1494e+08		1.1613e+09
X208845		0.151731	0.340536	0.472117	0.815717	0.523857	0.868308	0.59042	0.793643	0.645346	0.586834	0.514665	0.691128	0.0806337	0.033797	0.346389		X208845		2.24637e+08	9.91221e+07	5.63778e+07	5.91824e+06	4.42959e+07	2.99547e+06	3.1577e+07	7.45585e+06	2.30859e+07	3.21908e+07	4.62901e+07	1.72043e+07	3.34226e+08	4.94526e+08	9.67433e+07		3.26308e+10
X208701		0.701082	0.38749	0.316098	0.0200561	0.99076	0.0921239	0.0323766	0.141815	0.641241	0.818057	0.615345	0.978864	0.268089	0.71194	2.1377e-08		X208701		1643.11	8336.06	11223.3	60826.9	1.49505	31776.8	51434.5	24147	2421.46	590.036	2815.77	7.82462	13701.6	1520.41	368634		3.33896e+06
X208692		0.943516	0.825095	0.0778391	0.776533	0.919576	0.722307	0.355265	0.140753	0.0548902	0.1497	0.0821119	0.587357	0.623426	0.536611	0.00334916		X208692		5913.81	57540	3.68214e+06	94921.4	12009.7	148810	1.00815e+06	2.56529e+06	4.36839e+06	2.45328e+06	3.57877e+06	347094	284118	450131	1.02862e+07		3.52824e+08
X208686		0.230379	0.340223	0.369991	0.992241	0.774834	0.904802	0.252333	0.277025	0.913837	0.336738	0.125951	0.0149086	0.336719	0.484896	0.8426		X208686		7.46399e+07	4.71539e+07	4.16569e+07	4894.57	4.23621e+06	740401	6.79746e+07	6.12844e+07	606011	4.78403e+07	1.21687e+08	3.09862e+08	4.78442e+07	2.52718e+07	2.04109e+06		1.55028e+10
X208682		0.109231	0.861957	0.347208	0.11945	0.413805	0.0883771	0.0524455	0.85668	0.274871	0.354809	0.993447	0.914467	0.496689	0.103072	2.22649e-12		X208682		9.70443e+06	113896	3.33335e+06	9.16964e+06	2.51841e+06	1.09907e+07	1.4258e+07	122868	4.49996e+06	3.22965e+06	254.072	43454.6	1.7416e+06	1.00541e+07	2.01737e+08		1.12815e+09
X208664		0.412251	0.0882763	0.191138	0.0403571	0.240484	0.0154231	6.8602e-06	0.155663	0.526914	0.048097	0.312584	0.689168	0.000575545	0.201402	1.6908e-06		X208664		241621	1.04813e+06	615203	1.5194e+06	495740	2.12714e+06	7.5139e+06	726116	143814	1.41161e+06	366695	57449.3	4.34058e+06	587536	8.55014e+06		1.07518e+08
X208655		0.85404	0.530791	0.153802	0.865601	0.56056	0.00279402	0.0269563	0.543667	0.302546	0.0175867	0.57366	0.193656	0.0910586	0.136908	0.000511301		X208655		64606.7	750441	3.89611e+06	54682.1	646968	1.73172e+07	9.41795e+06	704396	2.03261e+06	1.08619e+07	604660	3.23429e+06	5.47694e+06	4.23875e+06	2.35184e+07		5.71706e+08
X208651		0.746385	0.0472074	0.135896	0.705123	0.16799	0.730026	0.790576	0.113412	0.656196	0.13923	0.0285245	0.566196	0.355724	0.247226	1.37168e-05		X208651		8515.7	322678	181699	11659.4	155221	9695.98	5741.45	204853	16137.5	178634	393556	26803.4	69530	109235	1.58878e+06		2.43801e+07
X208538		0.79019	0.900156	0.481795	0.494248	0.70101	0.436362	0.18378	0.675793	0.495197	0.83251	0.941832	0.642525	0.993436	0.769631	4.0443e-06		X208538		2.13321e+07	4.74314e+06	1.49209e+08	1.40901e+08	4.44308e+07	1.82726e+08	5.33919e+08	5.27143e+07	1.40282e+08	1.3477e+07	1.60424e+06	6.49417e+07	20392.8	2.58455e+07	6.6333e+09		9.02417e+10
X208381		0.813089	0.921326	0.0091703	0.120704	0.905133	0.713846	0.121458	0.871536	0.19969	0.977481	0.582072	0.678347	0.416542	0.248913	0.524135		X208381		32716.7	5707.91	4.01823e+06	1.41484e+06	8311.78	78702	1.40909e+06	15302.3	965025	466.23	177333	100672	386663	779639	237589		1.75256e+08
X208203		9.98877e-05	0.419413	0.73086	0.137596	0.43626	0.0173719	0.0202665	0.0618001	0.335036	0.514824	0.536725	0.258438	0.934164	0.499077	6.82601e-22		X208203		3.40946e+07	1.43307e+06	259854	4.85859e+06	1.33217e+06	1.25423e+07	1.19393e+07	7.70428e+06	2.04371e+06	932187	838510	2.81013e+06	14983.4	1.00398e+06	2.37868e+08		6.57615e+08
X207684		0.986923	0.824504	0.142022	0.0916771	0.344008	0.0907024	0.0108763	0.409597	0.861786	0.609908	0.659325	0.0699874	0.751169	0.0236312	0.0131812		X207684		6.42204	1175.65	51723.5	68326.7	21437.8	68741.5	156726	16273.3	724.638	6225.47	4647.37	78920.3	2404.12	123483	148406		7.15964e+06
X207241		0.231566	0.160047	0.835389	0.641363	0.936516	0.703907	0.870555	0.353981	0.0590335	0.183394	0.959877	0.165883	0.036732	0.356395	0.324513		X207241		4.8038e+08	6.63092e+08	1.44592e+07	7.26755e+07	2.12427e+06	4.83763e+07	8.89177e+06	2.88089e+08	1.20062e+09	5.94395e+08	847466	6.44885e+08	1.47154e+09	2.85208e+08	3.2555e+08		1.00286e+11
X206685		0.855743	0.362474	0.0516997	0.0592308	0.223451	0.0158014	0.0922411	0.741352	0.217948	0.81099	0.0492934	0.59843	0.750494	0.0362246	0.143555		X206685		6791.29	170637	782754	735605	305284	1.20857e+06	585250	22388.9	312668	11752.8	799377	57019.2	20780.4	907948	441174		6.154e+07
X206289		0.967433	0.114394	0.515459	0.761587	0.979903	0.826757	0.567834	0.126232	0.76391	0.790624	0.113508	0.0945998	0.166197	0.990956	6.02261e-11		X206289		51227.1	7.69169e+07	1.30078e+07	2.8293e+06	19500.7	1.47221e+06	1.00339e+07	7.21399e+07	2.77275e+06	2.16657e+06	7.72966e+07	8.62761e+07	5.90994e+07	3948.84	1.41439e+09		9.20422e+09
X205672		0.586909	0.890545	0.0942996	0.995248	0.449238	0.983363	0.924689	0.0196003	0.715373	0.12838	0.0951258	0.87714	0.279011	0.310513	0.0185998		X205672		7.10764e+07	4.55766e+06	6.76852e+08	8535.93	1.37925e+08	104651	2.1505e+06	1.32288e+09	3.20071e+07	5.58549e+08	6.73456e+08	5.7519e+06	2.82578e+08	2.47939e+08	1.34534e+09		7.20769e+10
X204426		0.458462	0.406077	0.324969	0.536229	0.852845	0.907163	0.830015	0.190148	0.531473	0.820922	0.219414	0.851907	0.247472	0.711227	0.235782		X204426		1.08212e+06	1.35926e+06	1.90874e+06	752983	67679.2	26750.4	90660.2	3.38589e+06	770707	100791	2.97403e+06	68555.3	2.6367e+06	269640	2.77131e+06		5.89101e+08
X204344		0.937413	0.15274	0.0148016	0.449751	0.95958	0.955915	0.625653	0.572762	0.485377	0.45887	0.486832	0.440945	0.620794	0.110804	0.146618		X204344		8.67346e+07	2.88609e+10	8.4391e+10	8.04386e+09	3.61315e+07	4.29884e+07	3.34931e+09	4.47686e+09	6.85282e+09	7.72494e+09	6.80717e+09	8.3616e+09	3.44436e+09	3.59208e+10	2.97449e+10		4.21308e+12
X204157		0.355499	0.492283	0.108386	0.817215	0.0171699	0.16995	0.216476	0.590455	0.0462767	0.997287	0.718601	0.725393	0.0255275	0.281297	8.74093e-13		X204157		6.28741e+07	3.47043e+07	1.90378e+08	3.92895e+06	4.21619e+08	1.38943e+08	1.12627e+08	2.13104e+07	2.94013e+08	850.56	9.55047e+06	9.07569e+06	3.69875e+08	8.55334e+07	4.0982e+09		2.20256e+10
X203786		0.657567	0.437208	0.0177527	0.341015	0.0604661	0.914899	0.418724	0.155078	0.405705	0.825808	0.010146	0.8606	0.212498	0.606881	1.17794e-19		X203786		6.33022e+07	1.94588e+08	1.82716e+09	2.92421e+08	1.1418e+09	3.6777e+06	2.1082e+08	6.53259e+08	2.22911e+08	1.56002e+07	2.15214e+09	9.93237e+06	5.0188e+08	8.52991e+07	3.0497e+10		9.64556e+10
X203690		0.24948	0.767216	0.133989	0.241335	0.256296	0.297131	0.0406542	0.0567074	0.0915613	0.53945	0.252437	0.0169626	0.141943	0.0234628	0.00243808		X203690		2.86962e+08	1.89213e+07	4.86659e+08	2.97062e+08	2.78819e+08	2.35114e+08	9.11052e+08	7.88732e+08	6.1753e+08	8.13501e+07	2.83396e+08	1.24246e+09	4.67324e+08	1.11796e+09	2.01407e+09		6.46618e+10
X203666		0.471978	0.847288	0.39917	0.20777	0.248599	0.276903	0.261953	0.0201532	0.541809	0.516972	0.551399	0.247014	0.133501	0.800595	4.51106e-07		X203666		3.5321e+06	253004	4.85467e+06	1.08538e+07	9.10071e+06	8.08053e+06	8.6023e+06	3.71603e+07	2.54053e+06	2.86657e+06	2.42182e+06	9.16207e+06	1.54152e+07	435226	1.81287e+08		2.04305e+09
X203574		0.725705	0.217083	0.739546	0.792419	0.61499	0.02407	0.0121103	0.478514	0.997436	0.921772	0.399485	0.95981	0.589007	0.701559	0.00899628		X203574		9.46787e+06	1.17462e+08	8.50119e+06	5.3267e+06	1.94621e+07	3.9474e+08	4.89189e+08	3.8656e+07	794.339	741614	5.46552e+07	195284	2.24583e+07	1.12961e+07	5.30764e+08		2.3032e+10
X203363		0.168681	0.459042	0.0123979	0.204596	0.00903847	0.0486569	0.0931251	0.37785	0.946919	0.496236	0.958605	0.348772	0.0454917	0.10987	7.36319e-41		X203363		6.16056e+07	1.77862e+07	2.04812e+08	5.23017e+07	2.23435e+08	1.26816e+08	9.18207e+07	2.524e+07	143669	1.50182e+07	87324.3	2.84979e+07	1.30533e+08	8.32057e+07	7.94867e+09		9.70778e+09
X203325		0.687345	0.212624	0.189062	0.430071	0.055583	0.0421267	0.0633393	0.0587606	0.803267	0.885193	0.036173	0.406487	0.476347	0.138479	4.33399e-38		X203325		82063.7	788887	876200	315695	1.8675e+06	2.10642e+06	1.75638e+06	1.82009e+06	31437.8	10560.2	2.23939e+06	349411	257126	1.11575e+06	1.12772e+08		1.51699e+08
X203277		0.933383	0.341975	0.0277628	0.0318273	0.972509	0.367947	0.733564	0.374675	0.019811	0.373513	0.0770767	0.0209705	0.0806058	0.547944	3.16565e-09		X203277		1244.59	161091	869619	827101	211.539	144580	20642.2	140565	975755	141251	559639	957760	546530	64343.9	6.62898e+06		5.33483e+07
X203264		0.703296	0.702048	0.391714	0.186473	0.577049	0.990444	0.463929	0.370129	0.430184	0.374054	0.191712	0.870328	0.787299	0.768091	1.33161e-09		X203264		140291	141534	710166	1.69234e+06	300877	138.706	519083	777649	602322	764968	1.65261e+06	25765.7	70397.7	84079.8	3.78211e+07		2.89573e+08
X203259		0.000463583	0.48741	0.132777	0.452707	0.906416	0.213843	0.346216	0.0243941	0.584761	0.836399	0.344784	0.450178	0.0976052	0.343101	4.71797e-13		X203259		4.00687e+07	1.54571e+06	7.2646e+06	1.80759e+06	44263.8	4.96164e+06	2.8459e+06	1.63641e+07	956803	136582	2.86286e+06	1.82793e+06	8.82936e+06	2.88294e+06	1.83083e+08		9.5921e+08
X203235		0.644282	0.288874	0.672793	0.053403	0.314898	0.960882	0.0476218	0.24125	0.777484	0.066118	0.967736	0.80725	0.706458	0.423627	0.0077231		X203235		8157.79	43109.7	6824.43	143623	38701.1	92.021	151062	52651.8	3055.35	129904	62.5835	2277.17	5427.04	24516.6	274703		1.14566e+07
X203047		0.163355	0.257485	0.406707	0.121508	0.476343	0.311968	0.337179	0.275146	0.603225	0.0362699	0.849247	0.319512	0.021595	0.0117066	0.000546381		X203047		1.51729e+07	1.00025e+07	5.36482e+06	1.87396e+07	3.95164e+06	7.97151e+06	7.18123e+06	9.28867e+06	2.1039e+06	3.43795e+07	281258	7.72642e+06	4.14497e+07	4.99949e+07	9.49032e+07		2.33135e+09
X202907		0.210649	0.758689	0.743635	0.0165973	0.351857	0.0152642	0.00299593	0.0012238	0.0984319	0.51451	0.485098	0.42633	0.0451485	0.141919	1.53025e-09		X202907		142449	8558.22	9699.56	525321	78701.8	538935	810659	964601	248731	38551.6	44226.7	57436.5	366314	196284	3.51903e+06		2.71557e+07
X202841		0.462973	0.212633	0.86058	0.171484	0.270306	0.00106292	0.000127051	0.559745	0.294794	0.115127	0.0360974	0.192086	0.168026	0.99356	1.77596e-45		X202841		145618	420623	8331.66	506595	328857	2.94609e+06	4.06483e+06	91916.1	296974	673210	1.19503e+06	460849	514895	17.596	7.69946e+07		8.08868e+07
X202834		0.0473238	0.219594	0.533277	0.249771	0.992574	0.0257978	0.00020766	0.0177703	0.0895609	0.388401	0.250263	0.129244	0.135929	0.389063	3.60152e-07		X202834		872025	332714	85532.5	292347	19.0763	1.10352e+06	3.10101e+06	1.24902e+06	637794	164035	291738	508804	491472	163577	5.95678e+06		6.59562e+07
X202737		0.514859	0.246964	0.170016	0.71452	0.0562803	0.599448	0.443692	0.371649	0.159103	0.957347	0.198638	0.0148556	0.0196905	0.131144	0.357267		X202737		270586	856353	1.20398e+06	85313	2.3369e+06	175909	374370	509458	1.26809e+06	1823.43	1.05621e+06	3.82004e+06	3.49885e+06	1.45823e+06	540992		1.90917e+08
X202687		0.00551539	0.116003	0.770627	0.33685	0.743613	0.930579	0.835363	0.980003	0.434558	0.700372	0.504566	0.28655	0.776903	0.884819	0.961133		X202687		142648	45355.4	1554.38	16890.3	1956.23	138.76	789.764	11.4866	11175.4	2708.16	8148	20804.9	1468.19	383.695	43.4203		5.47588e+06
X202676		0.515671	0.371004	0.00474823	0.107407	0.607359	0.204381	0.605524	0.407215	0.0634515	0.844156	0.286346	0.0955641	0.0435424	0.450866	7.41286e-20		X202676		23436.5	44417	447843	144287	14641.2	89520.5	14791.2	38116.9	192034	2142.04	63124	154694	227362	31538.3	5.31549e+06		1.66002e+07
X202668		0.482657	0.944981	0.0932853	0.0508783	0.343064	0.126434	0.572065	0.089828	0.235712	0.0273039	0.273927	0.119226	0.33231	0.786414	0.0349314		X202668		1.19841e+06	11571.2	6.87578e+06	9.32141e+06	2.18734e+06	5.69706e+06	776030	7.02468e+06	3.42416e+06	1.19324e+07	2.91397e+06	5.92166e+06	2.28709e+06	178413	1.08887e+07		7.2766e+08
X202664		0.137528	0.662099	0.10046	0.998987	0.127333	0.424129	0.877158	0.0231884	0.597299	0.427551	0.002787	0.0962486	0.964638	0.0214813	1.63021e-25		X202664		7.44818e+07	6.42833e+06	9.12004e+07	54.2424	7.85271e+07	2.1519e+07	803979	1.74935e+08	9.39522e+06	2.12027e+07	3.05415e+08	9.35234e+07	66136	1.79488e+08	4.42326e+09		1.00777e+10
X202663		0.0247135	0.592183	0.127137	0.511532	0.032409	0.96344	0.051043	0.0973201	4.57802e-06	0.485192	0.178381	0.385021	0.252987	5.7783e-05	2.45398e-09		X202663		218735	12345.5	100462	18544.5	198322	90.3533	164750	118755	935744	20966.7	78116.2	32491.1	56315.7	714640	1.62436e+06		1.28793e+07
X202599		0.274455	0.888357	0.0283877	0.943669	0.508796	0.807307	0.879545	0.84947	0.362044	0.712252	0.797228	0.83423	0.0461716	0.167356	0.0024341		X202599		107565	1771.41	435309	448.764	39266.1	5347.46	2064.33	3237.95	74777.1	12230.2	5934.34	3936.95	359693	171905	838771		2.69198e+07
X202579		0.826328	0.240448	0.00203915	0.763104	0.930845	0.433502	0.370951	0.117756	0.344128	0.28945	0.81533	0.237307	0.856518	0.601814	1.56703e-07		X202579		2.00203e+07	5.74309e+08	4.01961e+09	3.77818e+07	3.13159e+06	2.55337e+08	3.33301e+08	1.02165e+09	3.72715e+08	4.67503e+08	2.26845e+07	5.82061e+08	1.35948e+07	1.13267e+08	1.19786e+10		1.24539e+11
X202576		0.911415	0.440191	0.0202525	0.0874278	0.720054	0.298956	0.744632	0.122063	0.00141104	0.494827	0.574803	0.449205	0.47449	0.681558	1.497e-19		X202576		1.77572e+06	8.55576e+07	7.80259e+08	4.21119e+08	1.84303e+07	1.55053e+08	1.52236e+07	3.4434e+08	1.48722e+09	6.69075e+07	4.5173e+07	8.22334e+07	7.34438e+07	2.41626e+07	1.34958e+10		4.2967e+10
X202573		0.131446	0.661686	0.220274	0.788056	0.859791	0.959911	0.0581791	0.0627966	0.918537	0.502989	0.0381946	0.0301096	0.397796	0.627192	0.0464219		X202573		6.68379e+06	560521	4.40813e+06	211520	91311.5	7393.61	1.05645e+07	1.01896e+07	30611.6	1.31381e+06	1.26631e+07	1.38712e+07	2.09477e+06	690559	1.16837e+07		8.7644e+08
X202572		0.183372	0.310353	0.214941	0.974835	0.822	0.985555	0.198341	0.173	0.849727	0.382769	0.100834	0.0118343	0.557732	0.386402	0.720038		X202572		3.43082e+08	1.9923e+08	2.97952e+08	192307	9.78188e+06	63350.8	3.20627e+08	3.59933e+08	6.93769e+06	1.47404e+08	5.22636e+08	1.23738e+09	6.64479e+07	1.45165e+08	2.48296e+07		5.78787e+10
X202571		0.297654	0.17482	0.481578	0.973107	0.959502	0.955037	0.197771	0.193666	0.878957	0.433218	0.107469	0.0054738	0.27984	0.511402	0.0628155		X202571		3.24589e+08	5.5165e+08	1.48069e+08	339484	770193	949616	4.96859e+08	5.06097e+08	6.92814e+06	1.83649e+08	7.77327e+08	2.33473e+09	3.49533e+08	1.28895e+08	1.03996e+09		8.94634e+10
X202570		0.0119217	0.365315	0.740691	0.073988	0.529195	0.170304	0.0178866	0.717313	0.477558	0.35709	0.523718	0.999319	0.90024	0.658511	0.0663545		X202570		6.44267e+06	827469	110449	3.23594e+06	399486	1.90182e+06	5.70698e+06	132198	509048	856350	410217	0.735567	15845.3	197022	3.41813e+06		3.01985e+08
X202402		0.159143	0.172897	0.889996	0.144526	0.468005	0.771225	0.00771384	0.481289	0.0944438	0.804861	0.404163	0.0985315	0.44721	0.463409	0.0255438		X202402		1.37249e+08	1.28588e+08	1.32011e+06	1.47444e+08	3.63763e+07	5.83522e+06	4.95708e+08	3.42514e+07	1.93911e+08	4.21252e+06	4.80778e+07	1.89189e+08	3.99044e+07	3.71344e+07	3.46989e+08		2.06674e+10
X202293		0.0921966	0.0220746	0.0776711	0.000422175	0.128121	0.0049203	0.00365947	0.0238591	0.126678	0.902819	0.523727	0.891787	0.432434	0.386602	1.43188e-13		X202293		9.96485e+06	1.84882e+07	1.09447e+07	4.43947e+07	8.12873e+06	2.80291e+07	2.99593e+07	1.80077e+07	8.19088e+06	52146	1.42291e+06	64735.3	2.15771e+06	2.62509e+06	2.09736e+08		1.04753e+09
X202196		0.969406	0.115324	0.184354	0.99077	0.000804074	0.759776	0.799332	0.222218	0.35364	0.351918	0.239422	0.00658905	0.367922	0.18297	9.75913e-23		X202196		82.1821	139112	98739.6	7.47596	639414	5224.39	3610.81	83450.6	48135.6	48481.6	77500.4	417527	45352.2	99367.1	6.34717e+06		1.67326e+07
X202178		0.00775233	0.115118	0.314965	0.00345241	0.00177652	0.257777	0.139029	0.580714	0.141792	0.243171	0.332037	0.99897	0.00172819	0.171662	1.3784e-05		X202178		3.44932e+06	1.19851e+06	486287	4.17066e+06	4.7733e+06	617038	1.05613e+06	146753	1.04148e+06	656374	453098	0.801825	4.7985e+06	901089	9.37895e+06		1.43995e+08
X202095		0.174971	0.394324	0.0577687	0.979271	0.153407	0.155963	0.949529	0.209858	0.971951	0.364052	0.324982	0.430807	0.816015	0.230458	6.67298e-14		X202095		6.78469e+06	2.67068e+06	1.33159e+07	2481.85	7.51811e+06	7.42521e+06	14730	5.79593e+06	4545.17	3.03299e+06	3.56738e+06	2.28409e+06	199045	5.29943e+06	2.27094e+08		1.10107e+09
X202083		0.167597	0.843109	0.236863	0.157972	0.626838	0.876457	0.549037	0.31749	0.828836	0.30799	0.374526	0.0954981	0.0174453	0.536072	0.00169564		X202083		328541	6737.08	241188	343986	40667	4156.58	61784.6	172137	8038.84	179042	135799	480177	981070	65886.7	1.72265e+06		5.15073e+07
X202056		0.00319243	0.0812021	0.167023	0.227631	0.331838	0.175326	0.286125	0.0279447	0.544977	0.0275851	0.415302	0.195311	0.00144424	0.0133575	0.060105		X202056		3.36495e+07	1.16577e+07	7.30692e+06	5.5659e+06	3.59781e+06	7.028e+06	4.34826e+06	1.85791e+07	1.39846e+06	1.86657e+07	2.53401e+06	6.41522e+06	3.93744e+07	2.35892e+07	1.35621e+07		1.14245e+09
X201952		0.25928	0.497626	0.466103	0.600633	0.496527	0.683914	0.1615	0.631903	0.812469	0.280595	0.130807	0.0336531	0.274191	0.73213	0.0626917		X201952		3.16069e+06	1.14092e+06	1.31768e+06	679490	1.14677e+06	410913	4.87385e+06	568977	139506	2.89096e+06	5.6795e+06	1.12677e+07	2.96921e+06	290435	8.63669e+06		7.42275e+08
X201887		0.0524444	0.273092	0.213569	0.485168	0.121083	0.365771	0.212379	0.464122	0.908593	0.0699859	0.762712	0.0613375	0.358629	0.448687	0.56999		X201887		63185.1	20090.4	25891.2	8139.59	40277.5	13672.8	26026.5	8954.08	220.049	55108.6	1521.85	58780.5	14086.3	9590.08	5389.55		4.9994e+06
X201845		0.226408	0.0148486	0.298241	0.180658	0.081214	0.79867	0.004849	0.709169	0.299414	0.541353	0.0390762	0.924819	0.360179	0.983752	0.141936		X201845		781246	3.19212e+06	577333	957380	1.62757e+06	34654.7	4.28257e+06	74105.8	574532	198803	2.28375e+06	4742.74	446549	220.884	1.15287e+06		1.59513e+08
X201838		0.0976657	0.0172399	0.995053	0.0353596	0.798668	0.549203	0.362275	0.112306	0.30462	0.479613	0.367047	0.00455948	0.892736	0.0303876	9.06768e-08		X201838		135080	280655	1.88403	218640	3189.38	17594.8	40739.1	124113	51746.7	24515.7	39935.2	399743	891.266	231555	1.46897e+06		1.46802e+07
X201832		0.889791	0.71393	0.0726682	0.791636	0.927167	0.00177391	0.184562	0.896711	0.0586238	0.87482	0.479369	0.108458	0.00213707	0.0309762	9.09012e-07		X201832		708156	4.9571e+06	1.19456e+08	2.57429e+06	308162	3.6625e+08	6.51178e+07	621531	1.32668e+08	915343	1.84662e+07	9.5432e+07	3.53227e+08	1.72988e+08	9.25998e+08		1.10455e+10
X201042		0.0286384	0.497783	0.036775	0.631412	0.591085	0.237444	0.419365	0.0917005	0.916163	0.704687	0.0870108	0.242886	0.0228728	0.566899	8.10374e-09		X201042		1.65161e+07	1.57375e+06	1.50278e+07	787672	987985	4.78599e+06	2.23331e+06	9.77685e+06	37910.9	491532	1.00689e+07	4.67621e+06	1.78689e+07	1.12239e+06	1.20304e+08		1.02462e+09
X201029		0.126951	0.264105	0.35594	0.975589	0.901269	0.956667	0.120598	0.133448	0.674406	0.394149	0.145145	0.0138056	0.446967	0.389489	0.8021		X201029		2.96029e+07	1.58202e+07	1.0803e+07	11853.5	194833	37376	3.06255e+07	2.86147e+07	2.23488e+06	9.20293e+06	2.69648e+07	7.75317e+07	7.3282e+06	9.38609e+06	795269		3.79139e+09
X201005		0.754944	0.127912	0.64499	0.462825	0.425347	0.557137	0.231392	0.22121	0.326789	0.843338	0.816617	0.839258	0.67739	0.601972	0.0318519		X201005		71034.9	1.69616e+06	154806	393332	463777	251425	1.04666e+06	1.0937e+06	702134	28474.2	39207.8	29997.5	126213	198406	3.38413e+06		2.1834e+08
X200971		0.532548	0.86662	0.212776	0.505301	0.66941	0.554671	0.781348	0.0830598	0.31127	0.372709	0.0174316	0.120017	0.32578	0.0292481	2.84989e-10		X200971		57601.4	4168.77	230013	65630.8	26947.2	51607.2	11386.5	446160	151775	117583	843235	358641	142925	707988	6.28594e+06		4.42599e+07
X200919		0.0514594	0.26105	0.11084	0.580665	0.50256	0.942169	0.31001	0.815706	0.9612	0.807868	0.123684	0.629998	0.647236	0.0787779	1.49444e-07		X200919		3.09398e+08	1.02597e+08	2.06922e+08	2.47458e+07	3.64614e+07	426546	8.36764e+07	4.40319e+06	191810	4.79336e+06	1.92853e+08	1.8816e+07	1.6978e+07	2.51735e+08	2.34295e+09		2.42745e+10
X200909		0.0216479	0.0386952	0.663197	0.000759498	0.120788	0.00858201	0.0010617	0.0514505	0.75848	0.286722	0.918393	0.401751	0.000758613	0.0331624	9.67091e-10		X200909		2.69738e+07	2.18244e+07	961846	5.85806e+07	1.22524e+07	3.54276e+07	5.53145e+07	1.93546e+07	479381	5.76481e+06	53221.6	3.56861e+06	5.8592e+07	2.31784e+07	2.01895e+08		1.51839e+09
X200906		0.244448	0.382898	0.169254	0.888372	0.0871087	0.231635	0.203727	0.366914	0.27761	0.00351075	0.67857	0.572428	0.57035	0.0194934	5.03553e-08		X200906		24648.8	13839	34409.4	357.67	53394.8	26035.5	29404.7	14798.4	21440.2	156903	3118.52	5787.33	5850.22	99963.8	566839		5.43687e+06
X200844		0.443462	0.0209001	0.116768	0.750278	0.361146	0.321321	0.830709	0.542824	0.628326	0.919088	0.618911	0.0253653	0.00376202	0.32402	0.000460849		X200844		514818	4.71386e+06	2.16325e+06	88722.2	731277	862731	40029.3	324504	205292	9036.71	216741	4.41421e+06	7.4558e+06	853146	1.0966e+07		2.62276e+08
X200809		0.990271	0.818633	0.0822372	0.478442	0.816277	0.627211	0.518673	0.848471	0.971175	0.0669786	0.319242	0.80259	0.351573	0.094399	0.0142949		X200809		173.657	61413.3	3.54504e+06	587259	63049.2	275571	486804	42639.7	1524.97	3.94098e+06	1.16053e+06	72999.6	1.01494e+06	3.28275e+06	7.07965e+06		3.49786e+08
X200735		0.795041	0.844656	0.12848	0.15923	0.133465	0.192942	0.0891344	0.667221	0.0472542	0.724978	0.733196	0.976319	0.582174	0.0455028	5.9887e-08		X200735		52307.9	29758.9	1.79793e+06	1.5409e+06	1.75182e+06	1.31747e+06	2.25073e+06	143330	3.07104e+06	95951.9	90077.8	682.965	234757	3.12098e+06	2.39144e+07		2.32133e+08
X200702		0.409564	0.507522	0.199478	0.242019	0.0485767	0.218599	0.70483	0.988265	0.101135	0.0216159	0.0609487	0.0439609	0.564903	0.89508	0.13104		X200702		3.15499e+09	2.03662e+09	7.64943e+09	6.35749e+09	1.81434e+10	7.0315e+09	6.65116e+08	1.00245e+06	1.25101e+10	2.46675e+10	1.63674e+10	1.89329e+10	1.53602e+09	8.05976e+07	1.06064e+10		1.38788e+12
X200680		0.327532	0.154845	0.0139238	0.00153698	0.0127679	0.342099	0.889962	0.920765	0.434881	0.227741	0.2318	0.177345	0.309673	0.865985	0.66729		X200680		31144.5	65869.3	198162	330972	203235	29319.8	620.898	320.945	19798.4	47307.1	46488.1	59205.4	33534.5	923.835	5995.76		9.71476e+06
X200624		0.299413	0.0836336	0.060127	0.000966787	0.179927	0.261615	0.981772	0.141166	0.547884	0.889361	0.472077	0.643442	0.0431459	0.131392	0.00122954		X200624		245015	683168	807400	2.51897e+06	409659	286829	118.568	493562	82070.8	4395.65	117552	48684.1	935255	518910	2.41431e+06		6.80254e+07
X200607		0.176006	0.172504	0.139303	0.622259	0.993119	0.579837	0.0451982	0.142502	0.805664	0.377532	0.0456749	0.0110669	0.73965	0.316565	0.278854		X200607		3.77157e+08	3.8336e+08	4.50467e+08	4.98602e+07	15271.7	6.29724e+07	8.29254e+08	4.43247e+08	1.24307e+07	1.6012e+08	8.25573e+08	1.33983e+09	2.26821e+07	2.06331e+08	2.41282e+08		6.1503e+10
X200599		0.3133	0.531653	0.0827521	0.600341	0.929287	0.543707	0.496707	0.0772641	0.940322	0.723117	0.0151684	0.0536035	0.716601	0.609844	0.000534541		X200599		33342.2	12816.7	99039.7	8990.25	257.823	12078.5	15135.7	102729	183.493	4110.39	194965	122712	4314.98	8528.9	400534		9.80519e+06
X200595		0.0144839	0.505746	0.0580871	0.0697524	0.0325607	0.632521	0.383897	0.564455	0.0423509	0.865753	0.80544	0.203965	0.0988793	0.263684	1.63125e-07		X200595		653657	47976.3	391095	357988	498369	24762.3	82179.7	35965.3	449207	3093.97	6568.35	175165	296174	135524	3.10923e+06		3.24218e+07
X200589		0.476453	0.0841217	0.325842	0.657883	0.704521	0.579619	0.826556	0.620992	0.671169	0.74149	0.173203	0.188225	0.379753	0.0912612	0.00422797		X200589		181127	1.07031e+06	345159	70026.9	51348.9	109593	17140.9	87306.3	64359.1	38853.3	664237	619869	275759	1.02294e+06	2.96143e+06		1.06913e+08
X200567		0.124343	0.3538	0.00976777	0.0173347	0.272575	0.177899	0.698789	0.0142602	0.480364	0.873708	0.480043	0.542956	0.177519	0.431167	0.00948943		X200567		284698	103383	810684	686325	144825	218600	17983.2	728378	59849.2	3033.75	59937	44464.2	218985	74482	817013		3.59612e+07
X200556		0.243276	0.0167393	0.401891	0.514528	0.122235	0.217078	0.190195	0.849993	0.9806	0.753992	0.576725	0.350239	0.151517	0.815589	1.77298e-07		X200556		9894.33	41898.2	5100.75	3082.61	17387.1	11075.2	12478.6	259.367	4.28712	712.184	2260.19	6336.1	14965.3	394.416	206973		2.17158e+06
X200540		0.125533	0.0531787	0.0745496	0.980355	0.800614	0.213852	0.0948077	8.15111e-05	0.196446	0.491542	0.585408	0.142953	0.00573532	0.350362	0.00110879		X200540		5.27259e+06	8.4181e+06	7.15398e+06	1356.82	142750	3.46674e+06	6.2745e+06	3.56535e+07	3.74448e+06	1.05967e+06	666249	4.81937e+06	1.72977e+07	1.95456e+06	2.42303e+07		6.70233e+08
X200523		0.0517235	0.0860569	0.624172	0.492416	0.766524	0.220721	0.182984	7.53703e-05	0.484113	0.481478	0.677696	0.357631	0.00153077	0.168634	2.90988e-10		X200523		848513	659697	53499.8	105067	19644.4	334940	396215	3.58416e+06	109160	110483	38492.7	188784	2.27492e+06	423521	9.46596e+06		6.67236e+07
X200517		0.818578	0.391125	0.47448	0.00770701	0.476644	1.23047e-11	0.0737322	0.13444	0.529289	0.597908	0.840741	0.344426	0.135555	0.0620859	0.0342217		X200517		5452.69	76307.5	53054.4	744594	52536.3	5.14301e+06	333174	233050	41039.3	28839.4	4184.78	92771.8	231717	362815	468128		3.10372e+07
X200511		0.0638703	0.0219274	0.620382	0.397663	0.214493	0.677686	0.534862	0.43217	0.944584	0.515431	0.638244	0.0279604	0.539207	0.954889	0.00283324		X200511		7.96504e+06	1.22181e+07	566026	1.65182e+06	3.56272e+06	398501	888812	1.42439e+06	11143.1	976292	509977	1.12307e+07	870031	7380	2.08617e+07		6.90723e+08
X200491		0.0308651	0.709094	0.582908	0.0360918	0.0764295	0.661209	0.768121	0.194573	0.830038	0.0456619	0.089478	0.488338	0.427617	0.274263	0.35797		X200491		3.58798e+06	106347	230476	3.38037e+06	2.41069e+06	146762	66413.5	1.289e+06	35200.4	3.07148e+06	2.21354e+06	367111	481221	914919	646411		2.2879e+08
X200490		0.0269948	0.790541	0.360536	0.326611	0.818674	0.204344	0.752592	0.846011	0.167563	0.914944	0.197546	0.803832	0.731835	0.0673292	7.80487e-26		X200490		2.24589e+06	32133.9	381289	438966	23937.9	735710	45262.4	17179.2	870191	5195.37	758317	28102.5	53493.9	1.53287e+06	6.08289e+07		1.36403e+08
X200489		0.00110887	0.311889	0.132326	0.286497	0.178319	0.63525	0.364877	0.375588	0.923963	0.0997599	0.193386	0.32358	0.0200707	0.361325	3.0291e-11		X200489		165294	15638.9	34709.2	17375.6	27739.9	3436.33	12551.4	12001.2	139.067	41549.7	25897.9	14900	83274.5	12738.8	726344		4.57225e+06
X200486		0.543709	0.0760161	0.603819	0.528219	0.974952	0.906867	0.719542	0.636903	0.962499	0.664652	0.0513294	0.333687	0.140199	0.295606	1.71617e-08		X200486		205934	1.76647e+06	150372	222202	550.288	7639.98	71983.3	124418	1233.98	104928	2.13319e+06	522458	1.2189e+06	611720	1.87214e+07		1.67176e+08
X200478		0.0251538	0.124774	0.000692025	0.0147662	0.812307	0.784731	0.17416	0.197121	0.00775068	0.342069	0.391303	0.0666346	0.0643173	0.3556	2.2825e-05		X200478		7.79346e+06	3.64686e+06	1.80899e+07	9.25499e+06	86928.4	115042	2.85577e+06	2.5717e+06	1.10606e+07	1.39364e+06	1.13429e+06	5.21522e+06	5.30622e+06	1.31743e+06	2.84974e+07		4.61709e+08
X200472		0.0568269	0.0765497	0.0467385	0.136255	0.174222	0.283163	0.000119065	0.366985	0.574497	0.586243	0.00505342	0.597887	0.266943	0.938611	0.148349		X200472		2.77072e+06	2.39376e+06	3.02222e+06	1.69141e+06	1.40592e+06	876121	1.15237e+07	618683	239426	225013	6.04616e+06	211293	937511	4502.91	1.59155e+06		2.2737e+08
X200469		0.444216	0.46031	0.941005	0.856341	0.690081	0.206717	0.433013	0.463948	0.0595514	0.680368	0.806037	0.956619	0.217694	0.952523	0.228474		X200469		1.7796e+09	1.65719e+09	1.66348e+07	9.95428e+07	4.8303e+08	4.85497e+09	1.86894e+09	1.63045e+09	1.08455e+10	5.15589e+08	1.8313e+08	8.98706e+06	4.62671e+09	1.07666e+07	4.41558e+09		9.09631e+11
X200468		0.0302402	0.885908	0.128309	0.139094	0.848486	0.73526	0.851067	0.779861	0.29259	0.779096	0.961801	0.748874	0.542414	0.417155	2.53434e-15		X200468		25961.7	112.942	12736.8	12046.5	200.243	627.343	193.4	428.604	6087.63	431.67	12.583	562.274	2036.94	3615.34	381912		1.64299e+06
X200464		0.483264	0.0264678	0.258205	0.346718	0.835262	0.186362	0.645969	0.489011	0.614745	0.0836616	0.876142	0.823083	0.788248	0.330248	3.85826e-07		X200464		487388	4.92044e+06	1.26936e+06	878626	42853.5	1.73522e+06	209162	474699	251109	2.97975e+06	24071.3	49535	71486.8	940733	2.66579e+07		2.96758e+08
X200462		0.688534	0.197566	0.0108813	0.291872	0.526688	0.277149	0.351679	0.465615	0.00951807	0.859401	0.11152	0.093658	0.0708241	0.234876	2.95012e-15		X200462		11110.2	115090	453155	76941.4	27723.6	81802.6	60047.8	36833.9	469997	2169.18	175812	195188	226855	97775.7	4.78714e+06		2.07039e+07
X200457		0.112575	0.313583	0.507012	0.0181141	0.452042	0.0756269	0.000334977	0.65268	0.365758	0.0864961	0.109132	0.120108	0.0853108	0.858131	9.54785e-19		X200457		496165	199629	86456.1	1.10632e+06	111086	622713	2.57946e+06	39760.4	160753	579483	505873	476027	583902	6270.94	1.75228e+07		5.87753e+07
X200450		0.200262	0.0929977	0.0356729	0.000939773	0.10763	0.088599	0.42938	0.0560802	0.663826	0.736983	0.91298	0.97022	0.0456556	0.598035	0.753741		X200450		2.12918e+06	3.66957e+06	5.75388e+06	1.44256e+07	3.36521e+06	3.77142e+06	809173	4.75291e+06	244595	146027	15457.8	1804.03	5.20465e+06	359961	127405		3.87663e+08
X200433		0.832746	0.660409	0.772665	0.704735	0.309217	0.0209549	0.0111996	0.470469	0.642646	0.955846	0.349634	0.0327218	0.288776	0.723327	2.18343e-05		X200433		3037.85	13151.8	5685.3	9782.76	70550.9	366324	442929	35508.7	14669.7	208.797	59670.7	312986	76792	8538.1	1.26521e+06		2.03996e+07
X200421		0.140693	0.518867	0.00631318	0.192368	0.491898	0.970743	0.590038	0.0585245	0.107233	0.902201	0.366304	0.593066	0.367247	0.969535	6.34599e-11		X200421		2.44335e+11	4.67118e+10	8.47145e+11	1.91163e+11	5.30281e+10	1.50889e+08	3.25772e+10	4.03834e+11	2.92294e+11	1.6938e+09	9.16744e+10	3.20491e+10	9.13138e+10	1.63607e+08	5.14924e+12		3.35952e+13
X200414		0.426935	0.190377	0.00159237	0.0648293	0.554118	0.582234	0.22595	0.126373	0.282102	0.803498	0.841681	0.926297	0.03425	0.618067	4.89475e-06		X200414		315963	859962	5.06904e+06	1.7147e+06	175129	151422	735017	1.17303e+06	579690	30965.1	19953.8	4279.38	2.25834e+06	124370	1.08133e+07		1.49777e+08
X200411		0.65179	0.219105	0.422483	0.308383	0.288163	0.528434	0.697552	0.391627	0.402394	0.308735	0.858645	0.2738	0.346776	0.759596	5.56757e-10		X200411		151065	1.12271e+06	477615	770742	838168	294884	112023	544869	520545	769622	23522.4	889848	657393	69450.3	3.04373e+07		2.2209e+08
X200404		0.438559	0.126086	0.222507	0.0697414	0.550956	0.340184	0.439678	0.287458	0.615139	0.758428	0.565077	0.396486	0.902761	0.408078	5.5298e-10		X200404		325101	1.2715e+06	807452	1.79002e+06	192586	493141	323514	613572	136863	51201.7	179247	389601	8079.1	370849	2.22243e+07		1.62104e+08
X200392		0.954576	0.0461698	0.542752	0.68054	0.870541	0.30878	0.896642	0.604576	0.417312	0.503765	0.9109	0.295731	0.951821	0.092949	4.11351e-07		X200392		72022.7	8.88323e+07	8.22849e+06	3.76397e+06	589589	2.3034e+07	374600	5.95495e+06	1.46193e+07	9.92967e+06	277972	2.4314e+07	81033.4	6.29498e+07	5.9422e+08		6.6482e+09
X200391		0.829161	0.389888	0.47307	0.247774	0.981628	0.330722	0.33401	0.224836	0.616789	0.279264	0.733939	0.333334	0.337435	0.37024	3.74615e-13		X200391		31489.9	500581	348442	905389	358.609	640812	632142	998765	169414	793239	78141.9	633916	623231	543680	3.90245e+07		2.02544e+08
X1.monostearin		0.689035	0.909447	0.589959	0.346776	0.511405	0.23529	0.345799	0.634416	0.247528	0.527663	0.124703	0.918586	0.00988883	0.0542819	0.00156868		X1.monostearin		4999.04	403.734	9068.04	27668.5	13467.1	44065.6	27781.1	7059.87	41827.2	12457.6	73859.2	326.086	210020	116319	317242		9.34739e+06
X1.hexadecanol		0.316772	0.467442	0.326423	0.802368	0.774053	0.725754	0.097874	0.0917729	0.675136	0.482487	0.210089	0.0506119	0.545237	0.490725	0.282204		X1.hexadecanol		5.35203e+06	2.81744e+06	5.1424e+06	333990	439424	656118	1.46737e+07	1.52287e+07	936714	2.63171e+06	8.39631e+06	2.05013e+07	1.95198e+06	2.53399e+06	6.17714e+06		1.5967e+09
X199942		0.153346	0.11183	0.348803	0.205324	0.890337	0.64898	0.236452	0.638961	0.182243	0.504554	0.849273	0.91318	0.260232	0.839861	0.81869		X199942		2.02918e+09	2.51849e+09	8.72039e+08	1.59549e+09	1.88583e+07	2.05597e+08	1.39363e+09	2.18418e+08	1.77021e+09	4.42099e+08	3.58298e+07	1.17921e+07	1.26001e+09	4.0508e+07	5.21296e+07		2.97097e+11
X199813		0.390406	0.000363918	0.875804	0.227043	0.00162345	0.0273068	0.000502851	0.135789	0.10099	0.679053	0.782507	0.26258	0.169669	0.565594	0.65205		X199813		2.71965e+06	4.78042e+07	89948.3	5.38659e+06	3.71888e+07	1.8084e+07	4.54866e+07	8.22367e+06	9.94924e+06	630559	280642	4.63131e+06	6.96612e+06	1.21622e+06	748949		1.10284e+09
X199802		0.17103	0.969354	0.0160656	0.104971	0.198528	0.227621	0.176741	0.297898	0.0899392	0.543389	0.033671	0.289236	0.311614	0.492386	7.52029e-09		X199802		1.28114e+07	10059.6	3.98845e+07	1.79921e+07	1.12982e+07	9.94513e+06	1.24748e+07	7.39843e+06	1.96918e+07	2.51845e+06	3.09793e+07	7.66926e+06	6.98972e+06	3.21469e+06	2.40774e+08		2.04122e+09
X199786		0.141376	0.0579239	0.272289	0.179192	0.882268	0.869357	0.366198	0.920181	0.595991	0.875913	0.985315	0.970512	0.539215	0.913366	0.753195		X199786		8.92634e+08	1.48756e+09	4.9658e+08	7.44191e+08	9.01897e+06	1.11246e+07	3.36222e+08	4.1291e+06	1.15639e+08	1.00272e+07	139315	561923	1.55122e+08	4.86727e+06	4.06612e+07		1.23158e+11
X199777		0.091997	0.311207	0.45672	0.318526	0.943442	0.197983	0.851484	0.143323	0.363138	0.621389	0.17178	0.00405012	0.191089	0.908476	0.00299152		X199777		1.27428e+06	458908	247672	445213	2248.4	742338	15659.6	960247	369946	109006	836767	3.74173e+06	765701	5903.85	3.99518e+06		1.3379e+08
X199716		0.00708507	0.339384	0.0286367	0.990993	0.166954	0.914567	0.503914	0.157501	0.743675	0.831411	0.933485	0.124169	0.12148	0.340325	8.0873e-38		X199716		6.38637e+09	7.95408e+08	4.20071e+09	110878	1.66729e+09	1.00143e+07	3.88954e+08	1.74433e+09	9.30506e+07	3.94387e+07	6.06105e+06	2.06502e+09	2.09501e+09	7.92309e+08	1.91849e+11		2.60598e+11
X199621		0.0139186	0.551523	0.909822	0.987076	0.181409	0.143467	0.796618	0.654454	0.637976	0.812116	0.195882	0.246108	0.0702267	0.0716939	1.14068e-12		X199621		1.79696e+07	1.0435e+06	37729.8	771.723	5.26854e+06	6.3175e+06	195374	589380	651387	166186	4.9336e+06	3.96539e+06	9.69287e+06	9.59205e+06	1.62074e+08		8.80847e+08
X199596		0.406551	0.0538621	0.184651	0.888328	0.00400298	0.230252	0.226795	0.507464	0.372182	0.128628	0.533443	0.00599882	0.340974	0.190741	0.0118967		X199596		6.57591e+07	3.56622e+08	1.6829e+08	1.88016e+06	8.00754e+08	1.37568e+08	1.39633e+08	4.19174e+07	7.60348e+07	2.21014e+08	3.70036e+07	7.29108e+08	8.65915e+07	1.63696e+08	6.0962e+08		2.85575e+10
X199562		0.870237	0.959146	0.79327	0.638781	0.218127	0.924918	0.366561	0.0532075	0.0559425	0.319206	0.680479	0.010434	0.0619686	0.706568	0.240131		X199562		28815.9	2833.32	74166.1	238004	1.64179e+06	9589.84	881527	4.06081e+06	3.9694e+06	1.07312e+06	183168	7.16061e+06	3.78378e+06	153071	1.49333e+06		3.23392e+08
X199553		0.14704	0.180704	0.0924137	0.645468	0.844989	0.977236	0.761254	0.428969	0.00381624	0.495713	0.591124	0.61717	0.321742	0.550358	8.54298e-24		X199553		214248	182477	288891	21498.5	3881.57	82.6678	9374.67	63587.7	861749	47159.1	29316.2	25380.5	99855.7	36236.6	1.22162e+07		3.04097e+07
X199464		0.045648	0.0783756	0.0994827	0.83942	0.492703	0.0057146	0.0404831	0.00503613	0.0940963	0.245233	0.340833	0.652189	0.101307	0.89113	2.32308e-15		X199464		1.84893e+07	1.43193e+07	1.25344e+07	188806	2.16554e+06	3.55708e+07	1.94355e+07	3.66478e+07	1.29476e+07	6.22232e+06	4.17794e+06	934382	1.24e+07	86142.2	3.2107e+08		1.37706e+09
X199463		0.629551	0.131137	0.101425	0.849316	0.473267	0.0404458	0.793985	0.996253	0.630328	0.462695	0.212668	0.461687	0.366248	0.0342567	0.00866964		X199463		3.78691e+06	3.72197e+07	4.38473e+07	587311	8.37524e+06	6.87984e+07	1.10961e+06	358.734	3.76976e+06	8.78318e+06	2.5335e+07	8.82287e+06	1.32998e+07	7.34659e+07	1.13391e+08		4.87275e+09
X199433		0.150957	0.825481	0.00765339	0.246508	0.855122	0.489385	0.726125	0.0491049	0.0329336	0.303118	0.445257	0.445757	0.0944066	0.416148	3.43171e-18		X199433		4.63853e+07	1.08977e+06	1.6132e+08	3.01665e+07	747210	1.07187e+07	2.7505e+06	8.73368e+07	1.02735e+08	2.38083e+07	1.30721e+07	1.30434e+07	6.29929e+07	1.48344e+07	1.92799e+09		6.71238e+09
X199337		0.912522	0.210908	0.321816	0.743264	0.12916	0.490196	0.870824	0.181496	0.0735914	0.315114	0.890009	0.799023	0.601273	0.260902	0.519591		X199337		362.473	47130.9	29527.7	3222.53	69420.5	14310.2	794.205	53779.9	96653.8	30358.4	574.407	1947.2	8205.29	38041.5	12463.7		8.99504e+06
X199259		0.141368	0.101853	0.757476	0.850923	0.504974	0.188029	0.248755	0.67488	0.10317	0.614648	0.261228	0.839235	0.357793	0.296744	9.4978e-07		X199259		2.23552e+06	2.76838e+06	98212.6	36376.5	458051	1.7898e+06	1.37297e+06	181242	2.74714e+06	261124	1.30259e+06	42386.5	872053	1.12325e+06	2.57625e+07		3.08424e+08
X199250		0.0177707	0.0394927	0.786554	0.265881	0.00446589	0.0909602	0.278062	0.043217	0.0716096	0.914509	0.456245	0.701978	0.249407	0.0960173	1.29595e-10		X199250		6.62614e+06	4.98826e+06	85677.4	1.4492e+06	9.57303e+06	3.35414e+06	1.37724e+06	4.80742e+06	3.81259e+06	13464.5	649110	171106	1.55332e+06	3.25175e+06	5.17543e+07		3.49905e+08
X199239		0.349633	0.912497	0.496144	0.477024	0.191372	0.154127	0.617593	0.827928	0.0589076	0.399639	0.619344	0.746961	0.164483	0.510841	6.4075e-09		X199239		10155.9	139.991	5373.54	5866.85	19845.4	23623.7	2890.84	547.741	41608.2	8233.69	2862.13	1207.02	22475.3	5015.6	413580		3.47199e+06
X199223		0.202943	0.942215	0.704193	0.0432327	0.507301	0.0832636	0.123492	0.061436	0.0990277	0.282098	0.363105	0.810989	0.236168	0.16439	4.77154e-13		X199223		306183	989.745	27159.1	774993	82872.3	567943	448668	662805	514906	218353	156018	10774.3	264960	365361	1.07631e+07		5.64159e+07
X199215		0.0293592	0.391863	0.898094	0.596567	0.0102345	0.278644	0.0110521	0.444205	4.57702e-11	0.200656	0.0922152	0.997303	0.273161	2.34454e-05	0.0226288		X199215		5.72706e+11	8.7871e+10	1.96348e+09	3.35582e+10	7.98053e+11	1.40775e+11	7.81329e+11	7.01446e+10	5.58355e+12	1.96568e+11	3.41013e+11	1.36821e+06	1.44033e+11	2.20637e+12	6.27518e+11		3.58523e+13
X199213		0.529406	0.468026	0.114167	0.034486	0.167418	0.114962	0.403421	0.618468	0.344628	0.648366	0.757324	0.579238	0.591562	0.00632	7.22527e-17		X199213		4.21812e+06	5.61748e+06	2.67074e+07	4.80006e+07	2.03768e+07	2.65901e+07	7.44867e+06	2.64442e+06	9.53276e+06	2.21715e+06	1.01772e+06	3.27849e+06	3.06987e+06	8.04666e+07	8.35137e+08		3.1919e+09
X199205		0.287577	0.314994	0.766268	0.129435	0.955348	0.911702	0.0119442	0.267069	0.788752	0.939196	0.344406	0.786275	0.557207	0.778706	3.44292e-08		X199205		185945	165965	14503.2	378777	514.503	2018.08	1.04803e+06	202553	11782.2	954.888	146925	12067.1	56577.8	12960.3	5.25809e+06		4.91502e+07
X199177		0.00278728	0.881883	0.0686215	0.229349	0.549552	0.407419	0.278545	0.0019858	0.334487	0.951399	0.496923	0.845109	0.749014	0.0396317	1.07351e-13		X199177		3.94742e+06	9601.67	1.45002e+06	629909	155842	298827	511657	4.22592e+06	405721	1615.67	200864	16599.8	44525.2	1.85428e+06	2.63752e+07		1.30254e+08
X1.5.anhydroglucitol		0.269181	0.429536	0.255225	0.337224	0.210605	0.2955	0.778451	0.196178	0.824988	0.50522	0.407804	0.806707	0.00969481	0.026076	0.116431		X1.5.anhydroglucitol		2.56282e+07	1.30869e+07	2.71755e+07	1.9322e+07	3.29173e+07	2.29674e+07	1.65829e+06	3.50937e+07	1.02446e+06	9.30692e+06	1.437e+07	1.25422e+06	1.41722e+08	1.04575e+08	5.18435e+07		6.27398e+09
X1.3.diaminopropane		0.00663246	0.318241	0.825125	0.584634	0.100169	0.982369	0.500985	0.0576668	0.639028	0.152544	0.269176	0.888735	0.297721	0.142423	0.656858		X1.3.diaminopropane		338026	45205	2212.02	13543.7	123003	22.1257	20531.4	164227	9971.22	93037.4	55426.2	886.786	49215.3	97825.8	8944.27		1.35685e+07
X1.2.anhydro.myo.inositol.NIST		0.456025	0.0619263	0.996799	0.610674	0.50609	0.775222	0.992654	0.285286	0.806631	0.97314	0.464293	0.078829	0.387956	0.874589	0.171911		X1.2.anhydro.myo.inositol.NIST		87259.5	549993	2.52548	40685.1	69423.2	12795.2	13.2992	179479	9401.54	177.88	84099	487152	117089	3908.67	293720		4.69916e+07
X1.2.4.benzenetriol		0.456321	0.767294	0.94302	0.999662	0.878238	0.0475276	0.0874282	0.873541	0.485083	0.290496	0.526509	0.719682	0.294742	0.890774	0.0701784		X1.2.4.benzenetriol		2.17693e+06	343262	20023	0.70262	91998.3	1.54915e+07	1.15051e+07	99293.7	1.91195e+06	4.38745e+06	1.57324e+06	504923	4.31079e+06	73915.7	1.29218e+07		1.17388e+09
threonic.acid.1		0.0380347	0.0916714	0.0301127	0.000292115	0.218891	0.494188	0.257744	0.873518	0.0185194	0.352205	0.775522	0.552168	0.541345	0.954366	4.3997e-10		threonic.acid.1		6.12447e+07	4.03867e+07	6.69732e+07	1.89502e+08	2.14125e+07	6.6092e+06	1.81362e+07	358081	7.90969e+07	1.22467e+07	1.1491e+06	4.99698e+06	5.27434e+06	46269	5.8735e+08		4.23179e+09
threitol		0.506749	0.311551	0.0420473	0.644405	0.391746	0.238281	0.0610798	0.185844	0.15444	0.237543	0.00243873	0.0178593	0.0529202	0.0707586	1.47804e-09		threitol		193997	451171	1.83045e+06	93723.9	322999	613074	1.55183e+06	772026	894880	615010	4.10263e+06	2.49051e+06	1.65805e+06	1.44397e+06	1.71031e+07		1.31722e+08
tartaric.acid		0.166181	0.471312	0.812594	0.564619	0.584546	0.0779284	0.193016	0.805461	0.0433536	0.00421694	0.573009	0.357224	0.332099	0.258007	4.82894e-16		tartaric.acid		586257	158314	17135.4	101190	91172.9	952224	517986	18492	1.25271e+06	2.53038e+06	96889	258751	287206	390843	2.24559e+07		9.12976e+07
suberyl.glycine		0.918446	0.221922	0.464435	0.543208	0.513481	0.620658	0.243849	0.346724	0.522745	0.427172	0.425783	0.582326	0.870724	0.0763988	9.48514e-07		suberyl.glycine		368.175	52522.4	18811.1	12988.3	15004.6	8605.29	47804.8	31139.3	14354.3	22164.8	22298.5	10628	930.085	110845	878634		1.05177e+07
stigmasterol		0.209166	0.462894	0.26768	0.00809314	0.0935959	0.234739	0.811717	0.0927656	0.39271	0.830013	0.377534	0.213147	0.414322	0.096472	0.0161731		stigmasterol		9373.87	3197.28	7297.81	42060.3	16743.9	8389.25	336.402	16829.4	4335.72	273.229	4622.06	9211.37	3954.45	16453.7	34619.1		1.77537e+06
serine.1		0.330358	0.37209	0.970849	0.281979	0.324035	0.563207	0.815591	0.908394	0.0997366	0.346837	0.24835	0.333315	0.0213842	0.0974888	0.250571		serine.1		2.88993e+07	2.4293e+07	40666.6	3.53178e+07	2.96659e+07	1.01824e+07	1.6565e+06	403194	8.28929e+07	2.69902e+07	4.06702e+07	2.85474e+07	1.62686e+08	8.40116e+07	4.02896e+07		9.12053e+09
pyrogallol		0.945027	0.703266	0.633006	0.677304	0.908929	0.0181924	0.119331	0.583203	0.929496	0.252698	0.304999	0.392161	0.140441	0.710788	0.933436		pyrogallol		26472.8	808080	1.27e+06	964509	72857.7	3.13459e+07	1.3563e+07	1.67725e+06	43589.3	7.30055e+06	5.86889e+06	4.08196e+06	1.21437e+07	765709	38841.8		1.66758e+09
pipecolic.acid		0.225527	0.927524	0.231941	0.780007	0.736621	0.725541	0.722717	0.228728	0.68507	0.851427	0.0148435	0.69348	0.345032	0.0854634	9.57909e-13		pipecolic.acid		5.73883e+07	322474	5.58242e+07	3.04095e+06	4.40957e+06	4.80442e+06	4.90808e+06	5.66012e+07	6.41205e+06	1.36732e+06	2.33618e+08	6.056e+06	3.4803e+07	1.1585e+08	2.1636e+09		1.16729e+10
phosphate		0.843838	0.231432	0.714333	0.000224822	0.724359	0.00987306	0.652026	0.910238	0.390371	0.999066	0.0191509	0.452109	0.00534278	0.390073	1.32259e-05		phosphate		448391	1.65863e+07	1.54852e+06	1.60902e+08	1.43717e+06	7.7788e+07	2.3505e+06	146863	8.53537e+06	15.8489	6.39926e+07	6.5387e+06	9.08307e+07	8.54613e+06	2.26374e+08		3.46062e+09
parabanic.acid.NIST		0.697199	0.822735	0.54983	0.793817	0.249894	0.829727	0.406137	0.92434	0.933489	0.129126	0.654883	0.452018	0.0738087	0.989193	6.86231e-09		parabanic.acid.NIST		388279	128690	917458	175155	3.40187e+06	118583	1.77134e+06	23124.3	17857.6	5.92739e+06	512437	1.45148e+06	8.23869e+06	470.42	9.10879e+07		7.67892e+08
pantothenic.acid		0.695779	0.387068	0.0643395	0.272902	0.0399801	0.0490556	0.0612054	0.336327	0.703472	0.882257	0.840827	0.887854	0.696178	0.772878	2.61364e-29		pantothenic.acid		334509	1.63837e+06	7.52717e+06	2.63452e+06	9.29251e+06	8.52704e+06	7.70989e+06	2.02494e+06	316970	47980.7	88226.8	43497.9	333586	182213	3.4367e+08		6.55069e+08
ornithine		0.760777	0.209007	0.137643	0.264342	0.327538	0.646002	0.974348	0.751867	0.490148	0.549008	0.143598	0.912147	0.537404	0.90197	1.59069e-05		ornithine		190988	3.25993e+06	4.55733e+06	2.57191e+06	1.97794e+06	434777	2129.97	205976	981779	740202	4.42214e+06	25077.2	784081	31254.9	3.95875e+07		6.16985e+08
oleamide.NIST		0.0494347	0.853764	0.0562628	0.704127	0.172557	0.170019	0.10338	0.00414238	0.631773	0.0907041	0.69284	0.990024	0.380716	0.88621	0.16523		oleamide.NIST		1.29924e+06	11360.6	1.22602e+06	48234.2	624084	631549	890922	2.78679e+06	76824.8	961530	52186.7	52.2745	257265	6847.71	645991		1.00148e+08
O.acetylserine		0.511838	0.124862	0.463757	0.000135616	0.266074	0.418537	0.84075	0.736653	0.589437	0.794507	0.627913	0.484796	0.980427	0.00219789	2.85414e-10		O.acetylserine		469253	2.57667e+06	585498	1.62606e+07	1.35064e+06	713913	43999.9	123260	317507	73935.5	256078	532277	655.886	1.03793e+07	4.63488e+07		3.26371e+08
noradrenaline		0.253351	0.31012	0.0180745	0.828089	0.148024	0.0598754	0.00525951	0.595865	0.010213	0.16641	0.0882869	0.97202	0.15088	0.0990654	3.65666e-10		noradrenaline		999221	788586	4.31102e+06	36037.9	1.60464e+06	2.72188e+06	6.02944e+06	215048	5.09749e+06	1.46808e+06	2.231e+06	940.151	1.5822e+06	2.08844e+06	3.20807e+07		2.28872e+08
nicotinic.acid		0.510754	0.952894	0.43521	0.107212	0.0414252	0.0412417	0.0365311	0.28405	0.461416	0.961688	0.38268	0.0543869	0.221982	0.151662	0.286936		nicotinic.acid		136888	1103.62	192759	824203	1.32434e+06	1.32675e+06	1.39286e+06	363638	171712	729.749	241319	1.17766e+06	472878	652289	359298		9.47195e+07
N.hexanoylglycine.NIST		0.00436609	0.153878	0.322835	0.554234	0.153001	0.50308	0.72068	0.365348	0.454053	0.603973	0.603441	0.657702	0.967479	0.863019	0.309394		N.hexanoylglycine.NIST		101911	25246.1	12114.2	4330.68	25354.3	5552.93	1582.22	10153.2	6942.16	3330.58	3340.4	2430.09	20.5677	368.353	12807.4		3.70593e+06
N.butylamine.NIST		0.732144	0.297127	0.46731	0.227983	0.152414	0.059808	0.157798	0.522199	0.532264	0.0542515	0.890188	0.874232	0.418199	0.716298	8.64054e-08		N.butylamine.NIST		146772	1.36409e+06	662362	1.82493e+06	2.57398e+06	4.46388e+06	2.5075e+06	513344	488911	4.66957e+06	23877.7	31383.6	821807	165462	3.76681e+07		3.7515e+08
N.acetylglutamate.1TMS		0.320492	0.399345	0.823519	0.390681	0.0209771	0.337689	0.656486	0.886796	0.719236	0.930941	0.692094	0.560161	0.063198	0.0142612	0.919098		N.acetylglutamate.1TMS		2.93727e+08	2.11298e+08	1.47798e+07	2.19197e+08	1.59745e+09	2.73533e+08	5.87969e+07	6.0218e+06	3.84046e+07	2.23145e+06	4.66097e+07	1.00909e+08	1.03143e+09	1.80239e+09	3.06533e+06		8.89891e+10
N.acetyl.beta.alanine		0.0278607	0.0355413	0.0139666	0.607728	0.490011	0.477304	0.17061	0.00597713	0.278421	0.922945	0.11089	0.281074	0.0581519	0.172719	1.39602e-18		N.acetyl.beta.alanine		3.49447e+06	3.19046e+06	4.3744e+06	188925	341770	362240	1.34985e+06	5.48496e+06	843595	6705.06	1.82918e+06	834319	2.58786e+06	1.33658e+06	6.32957e+07		2.14646e+08
methylhexose.NIST		0.428585	0.0375073	0.76424	0.195082	0.732351	0.986081	0.638035	0.483714	0.254701	0.735866	0.973874	0.144557	0.0860229	0.15478	0.00182177		methylhexose.NIST		505679	3.51352e+06	72520.3	1.3571e+06	94303.5	245.34	178474	395701	1.04805e+06	91746.9	864.627	1.72213e+06	2.38753e+06	1.63748e+06	7.96466e+06		2.41429e+08
methylhexadecanoic.acid		0.395756	0.520152	0.00573423	0.0590406	0.285428	0.671073	0.678475	0.0746996	0.699272	0.728639	0.776563	0.792158	0.916806	0.168528	2.97246e-07		methylhexadecanoic.acid		1.97516e+08	1.13216e+08	2.11454e+09	9.80788e+08	3.12732e+08	4.93494e+07	4.70221e+07	8.73582e+08	4.08321e+07	3.29324e+07	2.20354e+07	1.89968e+07	2.98485e+06	5.2029e+08	7.50988e+09		8.19281e+10
methionine.sulfoxide.minor2		0.0724154	0.543998	0.00167309	0.469107	0.708543	0.36422	0.748858	0.0338975	0.370253	0.827191	0.382807	0.793336	0.410604	0.0340115	1.87044e-19		methionine.sulfoxide.minor2		307096	34866.3	950402	49642.6	13227.9	78024.2	9701.7	429087	76081.2	4510.7	72176.9	6496.37	64149.4	428535	8.84839e+06		2.8345e+07
levanbiose		0.264546	0.315398	0.240397	0.651837	0.458344	0.156929	0.521881	0.0867591	0.67701	0.972919	0.480833	0.856711	0.695001	0.134376	2.54862e-17		levanbiose		6.78065e+06	5.48818e+06	7.50927e+06	1.10707e+06	2.9921e+06	1.09275e+07	2.23116e+06	1.60243e+07	943452	6264.35	2.7037e+06	177233	835834	1.22285e+07	4.40108e+08		1.62803e+09
icosenoic.acid		0.457093	0.0817903	0.0601112	0.910843	0.783846	0.044051	0.117689	0.00788412	0.415239	0.121003	0.146323	0.712936	0.363622	0.419827	0.037054		icosenoic.acid		127931	703619	821705	2898.03	17393.5	943489	568066	1.65103e+06	153579	557925	489433	31292.5	191021	150579	1.01224e+06		6.92219e+07
homoglutamine		0.0412806	0.268221	0.00535041	0.16209	0.254556	0.578451	0.821295	0.0500876	0.705724	0.797048	0.706475	0.802705	0.163022	0.340857	0.740132		homoglutamine		2.23498e+06	654650	4.18816e+06	1.04513e+06	693347	164634	27194.7	2.05893e+06	76010.2	35251.8	75603.6	33272.8	1.0405e+06	484235	58641.8		1.59621e+08
glucose.6.phosphate.1		0.904627	0.924859	0.985608	0.0826846	0.790374	0.438288	0.740895	0.645195	0.0510742	0.0783327	0.679138	0.302995	0.0616566	0.911186	0.6831		glucose.6.phosphate.1		413.846	256.419	9.37968	87242.4	2037.18	17334.9	3152.47	6113.62	110407	89800.3	4933.49	30637.7	101257	358.658	4805.4		8.63342e+06
glucoheptose		0.236164	0.117508	0.401099	0.794856	0.0309111	0.00748541	0.190599	0.0805277	0.0605335	0.138581	0.416915	0.457676	0.998522	0.199762	0.0136811		glucoheptose		57965.6	101384	29087.4	2786.23	193445	298297	70791.7	126504	146023	90728.6	27186.1	22750.4	0.141462	67937.7	253059		1.2342e+07
glucitol.6.phosphate.NIST		0.615903	0.0135968	0.141411	0.923888	0.252904	0.431864	0.520652	0.595795	0.360721	0.623556	0.277676	0.431494	0.0928514	0.864563	0.978145		glucitol.6.phosphate.NIST		1505.38	36783.9	12976.8	54.5747	7832.89	3697.74	2468.69	1683.22	5001.81	1440.95	7059.83	3703.68	16966.2	173.962	4.48694		1.79074e+06
digalacturonic.acid.3		0.305583	0.0483533	0.0785857	0.943853	0.113785	0.0797463	0.0578342	0.0250939	0.740374	0.926404	0.770074	0.729476	0.0639868	0.866239	3.17634e-15		digalacturonic.acid.3		17375.4	64826.6	51389.4	81.9624	41497.5	50991.2	59819.8	83606.7	1814.67	140.99	1411.8	1976.58	57019	468.835	1.14135e+06		4.94901e+06
digalacturonic.acid.1		0.212225	0.0737778	0.327859	0.121565	0.427315	0.324298	0.189612	0.221562	0.98115	0.70848	0.774929	0.804985	0.784337	0.10567	2.1249e-09		digalacturonic.acid.1		167590	345230	102995	258508	67753.6	104526	185351	160901	59.9624	15020	8783.16	6548.58	8045.9	282421	4.09134e+06		3.21705e+07
digalacturonic.acid		0.183185	0.0291155	0.447628	0.533678	0.688349	0.823155	0.625448	0.0681461	0.273351	0.624972	0.813022	0.875186	0.105446	0.780566	2.03583e-05		digalacturonic.acid		7473.41	20183.8	2427.74	1630.39	676.836	210.097	1002.63	14071.9	5056.71	1005.39	235.332	103.777	11073.1	326.462	78723.4		1.2597e+06
cyclohexylamine		0.552421	0.456608	0.0641356	0.515478	0.20609	0.812037	0.758094	0.0339534	0.868896	0.682503	0.0260718	0.254837	0.243825	0.0692355	6.54692e-20		cyclohexylamine		43147.1	67762.6	421050	51701	195815	6908.5	11589.1	553496	3328.36	20445.5	609863	158733	166309	405482	1.17548e+07		3.65865e+07
cyano.L.alanine		0.0395862	0.0615123	0.274634	0.555291	0.184962	0.350565	0.346001	0.255111	0.760536	0.917828	0.792511	0.38978	0.266023	0.159584	7.05785e-05		cyano.L.alanine		8.10109e+06	6.67861e+06	2.27108e+06	661147	3.3472e+06	1.65736e+06	1.68909e+06	2.46492e+06	176438	20215	131429	1.40641e+06	2.35439e+06	3.76927e+06	3.08026e+07		5.68799e+08
coniferin.NIST		0.463911	0.132994	0.276074	0.982017	0.867796	0.00562263	0.00773538	0.528117	0.935301	0.918732	0.542763	0.683443	0.594061	0.183194	0.0338743		coniferin.NIST		612952	2.58656e+06	1.35699e+06	580.028	31633.6	8.86614e+06	8.19487e+06	454676	7522.91	11884.6	423160	189874	324422	2.02836e+06	5.17719e+06		3.4191e+08
cholestan.3.ol		0.149725	0.315399	0.397899	0.448807	0.188285	0.997219	0.840658	0.64742	0.0880669	0.439993	0.111699	0.671142	0.423447	0.562446	3.36781e-07		cholestan.3.ol		3292.28	1596.34	1131.32	907.898	2744.81	0.0192093	63.9156	330.836	4622.44	943.758	4017.19	285.112	1014.15	530.741	42991.2		473545
cellobiose		0.0829033	0.0242008	0.242869	0.025665	0.614472	0.737535	0.698452	0.271704	0.823031	0.216944	0.566972	0.640455	0.461902	0.936311	0.22053		cellobiose		1.56889e+06	2.65973e+06	709625	2.60602e+06	131764	58311	77933.3	628431	25968	793406	170249	113286	281245	3314.71	781117		1.55478e+08
butylamine.NIST		0.16231	0.0252473	0.698004	0.0577522	0.566168	0.0462473	0.0168709	0.153777	0.167204	0.0324586	0.806103	0.791963	0.0126926	0.0146435	8.2513e-05		butylamine.NIST		9.321e+08	2.40236e+09	7.16551e+07	1.72365e+09	1.56694e+08	1.9028e+09	2.74285e+09	9.71284e+08	9.10677e+08	2.19314e+09	2.86704e+07	3.31065e+07	2.98637e+09	2.86371e+09	7.56919e+09		1.42507e+11
beta.mannosylglycerate.minor		0.526241	0.958515	0.0207948	0.142333	0.169972	0.0768761	0.199412	0.0942391	0.0554476	0.427789	0.95457	0.596361	0.289792	0.858079	2.59313e-32		beta.mannosylglycerate.minor		58929.6	396.736	790566	316748	276987	461294	242104	412530	541201	92295.6	475.847	41149.7	164611	4688.72	2.61786e+07		4.39134e+07
beta.glutamic.acid		0.205955	0.519596	0.0567372	0.537386	0.364355	0.766696	0.100922	0.636326	0.0419251	0.0913374	0.169184	0.505044	0.663096	0.164944	0.676405		beta.glutamic.acid		47527.7	12296.9	108228	11279.5	24415.8	2608.94	80097.2	6627.64	123476	84874.4	56186.9	13176.1	5625.54	57324.6	5163.5		8.8749e+06
azelaic.acid		0.557758	0.382074	0.0749484	0.504572	0.529734	0.0244786	0.0938703	0.111957	0.195108	0.382929	0.595954	0.690894	0.363013	0.699084	1.97823e-21		azelaic.acid		4.78709e+06	1.06519e+07	4.43904e+07	6.20512e+06	5.5023e+06	7.10601e+07	3.92647e+07	3.53263e+07	2.34389e+07	1.06136e+07	3.91648e+06	2.20225e+06	1.15373e+07	2.08115e+06	1.46866e+09		4.17028e+09
aspartate		0.868337	0.0368463	0.107387	0.431477	0.419134	0.849395	0.587707	0.179701	0.261171	0.896162	0.919493	0.637064	0.23392	0.283648	7.18469e-11		aspartate		6.49689e+06	1.03769e+09	6.15499e+08	1.46453e+08	1.54484e+08	8.52516e+06	6.95247e+07	4.26844e+08	2.99109e+08	4.02696e+06	2.41513e+06	5.26453e+07	3.35758e+08	2.72283e+08	1.07864e+10		7.08054e+10
asparagine.2		0.265994	0.602357	0.00102537	0.402135	0.601175	0.278732	0.403455	0.638305	0.300743	0.9925	0.729717	0.233549	0.279856	0.575076	2.36049e-08		asparagine.2		141529	31000.6	1.25309e+06	80219.8	31203.2	134190	79770.2	25232.6	122462	10.0854	13629	162376	133563	35891.9	3.7501e+06		3.4188e+07
X4.hydroxybutyric.acid		0.0852983	0.0584992	0.0202196	0.583763	0.251391	0.028968	0.00204255	0.142657	0.240011	0.191066	0.209991	0.0602502	0.0795691	0.729495	6.78407e-11		X4.hydroxybutyric.acid		1.39863e+07	1.69253e+07	2.55775e+07	1.41169e+06	6.1971e+06	2.25976e+07	4.54213e+07	1.01375e+07	6.50387e+06	8.05758e+06	7.40588e+06	1.66925e+07	1.45216e+07	562154	2.15061e+08		1.40774e+09
X3.6.anhydrogalactose.minor		0.168017	0.902604	0.070093	0.947507	0.5104	0.844737	0.806937	0.000368473	0.18622	0.544976	0.324785	0.748477	0.483684	0.141038	4.89704e-13		X3.6.anhydrogalactose.minor		466860	3666.99	807782	1061.4	106164	9391.82	14625.1	3.17299e+06	429098	89772.6	237801	25180.4	120216	532449	1.39765e+07		7.33375e+07
X3.5.bishydroxy.3.methylvalerate.NIST		0.365245	0.497197	0.00303999	0.0177522	0.664523	0.805315	0.208216	0.73551	0.474544	0.543235	0.273468	0.0799619	0.0184738	0.169522	3.95082e-06		X3.5.bishydroxy.3.methylvalerate.NIST		4139.84	2326.19	44950.2	28611.6	948.772	306.392	8008.22	575.584	2581.08	1864.94	6060.07	15539.7	28253.1	9547.07	111265		1.51039e+06
X350532		0.554022	0.272562	0.0171463	0.642615	0.948836	0.603602	0.648985	0.182001	0.900914	0.0874542	0.352586	0.676658	0.719948	0.96467	2.9176e-13		X350532		5.11543e+08	1.76112e+09	8.37403e+09	3.14512e+08	6.01178e+06	3.93796e+08	3.02596e+08	2.60835e+09	2.26338e+07	4.28503e+09	1.26347e+09	2.5399e+08	1.87715e+08	2.86457e+06	8.51064e+10		4.37277e+11
X349927		0.127959	0.465581	0.0502524	0.145981	0.273558	0.888758	0.400752	0.00199895	0.316701	0.97818	0.799483	0.799091	0.599448	0.710987	0.115443		X349927		113108	25913.6	187581	103147	58410.4	951.417	34373.7	471883	48830.2	36.3766	3137.89	3150.44	13418.6	6677.54	120998		1.45635e+07
X349887		0.938357	0.274076	0.889123	0.951347	0.397372	0.933754	0.790642	0.797548	0.0628121	0.00900678	0.915614	0.267571	0.735247	0.830489	0.018142		X349887		2418.94	484795	7861.42	1505.79	290047	2794.64	28509	26617.7	1.40817e+06	2.79067e+06	4541.13	498166	46258	18536.9	2.27902e+06		1.21136e+08
X348772		0.946772	0.968797	0.00398441	0.910732	0.168434	0.801476	0.0518182	0.860621	0.742254	0.135218	0.0297967	0.876961	0.403147	0.356718	4.11774e-19		X348772		147877	50767	2.78915e+08	417046	6.31321e+07	2.09775e+06	1.26261e+08	1.02291e+06	3.58901e+06	7.43144e+07	1.57872e+08	795305	2.32156e+07	2.82216e+07	3.03422e+09		9.93674e+09
X348765		0.0630655	0.123335	0.246356	0.0389207	0.281875	0.525527	0.921601	0.670226	0.0849036	0.990718	0.801346	0.862629	0.186803	0.160023	4.8025e-05		X348765		569746	390866	220835	704186	190240	66126.5	1588.14	29741.4	489130	22.1908	10380.7	4909.05	286561	324731	2.7855e+06		4.91066e+07
X348378		0.472405	0.0108308	0.0073956	0.700565	0.359309	0.0215209	0.0688663	0.052546	0.751841	0.225266	0.341526	0.379519	0.0221212	0.877364	0.0747522		X348378		3.1162e+06	3.95788e+07	4.37824e+07	891950	5.07408e+06	3.21453e+07	2.00687e+07	2.28049e+07	603036	8.88879e+06	5.46347e+06	4.66265e+06	3.18515e+07	143591	1.92496e+07		1.80596e+09
X346113		0.265344	0.219722	0.0918521	0.0862642	0.5458	0.510871	0.574521	0.479157	0.184456	0.0223568	0.358575	0.809125	0.0226728	0.00902938	0.0075635		X346113		7.01656e+06	8.52203e+06	1.61138e+07	1.66901e+07	2.06065e+06	2.44148e+06	1.77973e+06	2.82868e+06	9.97001e+06	2.97062e+07	4.76374e+06	329341	2.9566e+07	3.89149e+07	4.07462e+07		1.69032e+09
X346009		0.586573	0.54266	0.139468	0.820919	0.637745	0.656501	0.842123	0.170072	0.879338	0.187146	0.129962	0.870837	0.0121541	0.3939	4.27403e-13		X346009		81941.2	102709	607012	14192.1	61422.8	54798.7	10987.8	522940	6382.74	483274	637463	7322.09	1.75992e+06	201548	1.58958e+07		8.29457e+07
X343542		0.03414	0.577622	0.0376472	0.358432	0.0563696	0.901609	0.358754	0.000528596	0.0372339	0.579724	0.326051	0.164549	0.0729777	0.0424706	2.32911e-12		X343542		3.30542e+07	2.26812e+06	3.18168e+07	6.17422e+06	2.67807e+07	111737	6.16594e+06	8.95979e+07	3.19561e+07	2.24314e+06	7.06248e+06	1.41689e+07	2.36279e+07	3.03003e+07	3.90768e+08		2.1895e+09
X343536		0.239391	0.182904	0.563422	0.882654	0.334135	0.57472	0.916474	0.0150549	0.0125513	0.76771	0.590737	0.918247	0.413118	0.66124	0.00112892		X343536		1.01683e+07	1.30396e+07	2.44793e+06	159691	6.84734e+06	2.30879e+06	80615.8	4.37457e+07	4.61483e+07	639523	2.12058e+06	77217	4.91464e+06	1.40781e+06	7.91043e+07		2.19509e+09
X343314		0.49806	0.0227555	0.979127	0.587458	0.402678	0.862873	0.0232236	0.000326185	0.00941631	0.5337	0.283745	0.22112	0.470085	0.182583	1.57709e-14		X343314		947676	1.07929e+07	1412.01	607436	1.44628e+06	61538.3	1.07187e+07	2.72204e+07	1.40651e+07	799511	2.37481e+06	3.09587e+06	1.07724e+06	3.67534e+06	1.34513e+08		6.178e+08
X340264		0.217784	0.0231092	0.0732287	0.328462	0.97572	0.0661279	0.0241762	0.283385	0.450645	0.23263	0.297594	0.808869	0.0740783	0.191142	1.60357e-08		X340264		30394.6	103892	64398.7	19091.3	18.4893	67778.7	102301	23013.9	11368.6	28505.1	21694.8	1167.95	64018.1	34205.1	672386		5.97805e+06
X339428		0.4827	0.534216	0.311962	0.662608	0.872774	0.350526	0.930194	0.112866	0.754261	0.877555	0.840503	0.326425	0.622419	0.089603	1.23115e-15		X339428		93014.8	72919	193154	35917.1	4836.78	164622	1447.4	476087	18483.8	4477.28	7639.47	181928	45752.7	546096	1.34621e+07		5.64884e+07
X339422		0.611949	0.0129183	0.851998	0.244968	0.630739	0.628808	0.0589931	0.0392334	0.2489	0.915971	0.979594	0.763604	0.856021	0.713024	0.00519543		X339422		1.91143e+06	4.63608e+07	258442	1.00587e+07	1.71612e+06	1.73559e+06	2.66293e+07	3.17837e+07	9.89229e+06	82651.8	4856.98	671640	244428	1.00455e+06	5.87472e+07		2.22358e+09
X338849		0.517492	0.433581	0.935926	0.667272	0.687732	0.888186	0.655431	0.952821	0.379977	0.795197	0.173392	0.72614	0.97583	0.762083	3.60656e-06		X338849		1.15617e+07	1.69306e+07	178257	5.09888e+06	4.45702e+06	545253	5.49388e+06	96549.6	2.12865e+07	1.85852e+06	5.1277e+07	3.38454e+06	25317	2.52838e+06	6.13712e+08		8.26065e+09
X338846		0.0218802	0.0284815	0.174491	0.428093	0.276159	0.0076412	0.0220879	0.0245103	0.578237	0.554428	0.761102	0.928472	0.0183297	0.947619	8.20372e-21		X338846		1.4728e+06	1.34381e+06	513823	174639	330094	2.0004e+06	1.46815e+06	1.41708e+06	85910.5	97131.9	25682.7	2238.57	1.56022e+06	1199.03	2.82493e+07		8.3201e+07
X338607		0.0618228	0.0104323	0.625706	0.790806	0.679626	0.862391	0.709608	0.0388122	0.648792	0.627002	0.00675698	0.039838	0.194782	0.583095	0.22872		X338607		15437.4	29183	1047.4	309.673	750.693	132.211	610.34	18920.1	913.077	1039.56	32682	18722.4	7418.21	1326.32	6390.78		1.31793e+06
X338572		0.367603	0.64935	0.549087	0.529528	0.0899096	4.90081e-05	0.00417335	0.472994	0.508913	0.256538	5.27493e-12	0.781476	0.75606	0.183549	0.000100806		X338572		44953.8	11436.4	19863.5	21875.8	159819	937297	460141	28504.4	24146.7	71348.3	2.85196e+06	4256.09	5338.19	98102.4	857744		1.65635e+07
X338516		0.586891	0.366595	0.159652	0.501418	0.82784	0.182426	0.83448	0.930748	0.718484	0.450717	0.995583	0.2557	0.151315	0.853086	0.00159382		X338516		596.72	1649.08	4008.26	913.699	95.5529	3602.14	88.218	15.2574	262.585	1150.3	0.0619184	2615.55	4173.87	69.283	20474.1		605061
X338512		0.00895818	0.211613	0.00646117	0.515407	0.305206	0.661641	0.498745	0.0494018	0.344941	0.72379	0.589927	0.469355	0.0170496	0.0435841	0.00012566		X338512		815604	184663	886418	49974.5	124313	22616	54056.5	458775	105445	14745	34301.9	61846.6	678212	484008	1.77916e+06		3.53527e+07
X338492		0.908278	0.0572534	0.029705	0.274202	0.955921	0.192832	0.473235	0.214916	0.716559	0.566234	0.2575	0.370488	0.0653917	0.270899	0.211686		X338492		198.854	54486.9	71365	17946.9	45.7681	25477.2	7712.93	23099.7	1975.12	4931.77	19248.8	12031.1	51150.2	18196.4	23428.9		4.48676e+06
X338466		0.905933	0.425964	0.165454	0.88322	0.289881	0.420945	0.714741	0.739446	0.263158	0.927111	0.922329	0.258683	0.00876453	0.459118	0.052763		X338466		794.438	36095.3	109789	1227.52	63846	36886.1	7601.49	6293.99	71379.2	476.099	540.821	72734.7	395362	31206.8	214760		1.70386e+07
X338465		0.0802795	0.138828	0.047276	0.118731	0.446584	0.362661	0.734911	0.606612	0.0157692	0.421888	0.622772	0.0727831	0.427936	0.131326	1.06268e-30		X338465		4.00385e+06	2.86324e+06	5.1583e+06	3.18222e+06	755050	1.08049e+06	149315	345391	7.66353e+06	840828	315225	4.21423e+06	819124	2.97588e+06	2.17349e+08		3.89981e+08
X337542		0.80076	0.133201	0.572308	0.207363	0.892791	0.9966	0.302797	0.876101	0.691134	0.743914	0.405158	0.677244	0.203791	0.313169	0.52072		X337542		2.95048e+06	1.04842e+08	1.47772e+07	7.38368e+07	841417	841.358	4.92744e+07	1.12611e+06	7.31444e+06	4.94425e+06	3.21371e+07	8.02746e+06	7.50128e+07	4.72025e+07	1.91197e+07		1.38736e+10
X337311		0.069637	0.242544	0.760087	0.0409772	0.206893	0.553099	0.714459	0.92307	0.888798	0.959191	0.761668	0.502471	0.0454351	0.934547	7.46531e-11		X337311		2.33529e+08	9.65856e+07	6.58053e+06	2.96786e+08	1.12702e+08	2.48368e+07	9.44739e+06	657998	1.37955e+06	184745	6.49137e+06	3.17552e+07	2.84301e+08	475892	3.21319e+09		2.11324e+10
X337286		0.73599	0.717385	2.48988e-05	0.162272	0.464177	0.501636	0.703272	0.080982	0.242355	0.205778	0.134422	0.930529	0.290468	0.000870497	7.22028e-17		X337286		2497.39	2878.16	402159	43034	11778.9	9923.61	3187.52	67223	30089.8	35255.8	49398.6	166.934	24589.4	248020	1.72117e+06		6.5782e+06
X337196		0.486704	0.609851	0.0344459	0.750055	0.652427	0.429567	0.836277	0.265196	0.211729	0.552812	0.0130319	0.389889	0.244346	0.156103	2.0312e-11		X337196		528735	284469	4.92048e+06	110839	221590	682104	46639.6	1.35844e+06	1.70747e+06	384937	6.80159e+06	808289	1.48337e+06	2.204e+06	5.29463e+07		3.27051e+08
X336352		0.868697	0.305694	0.0623142	0.173381	0.502092	0.0923478	0.019602	0.843942	0.133948	0.883402	0.0861378	0.890239	0.39607	0.109971	4.44988e-19		X336352		1.44077e+06	5.54074e+07	1.84243e+08	9.80127e+07	2.37677e+07	1.50055e+08	2.89778e+08	2.04301e+06	1.18855e+08	1.13392e+06	1.56024e+08	1.004e+06	3.80141e+07	1.35249e+08	4.81065e+09		1.57889e+10
X335365		0.0158627	0.362683	0.343656	0.657248	0.468915	0.0492862	0.531424	0.0986419	0.280252	0.687428	0.760959	0.144536	0.223274	0.350725	2.71328e-07		X335365		3.98348e+09	5.626e+08	6.08951e+08	1.33542e+08	3.55972e+08	2.63805e+09	2.65745e+08	1.85774e+09	7.9206e+08	1.09796e+08	6.27638e+07	1.44871e+09	1.00818e+09	5.9133e+08	1.87454e+10		2.03077e+11
X335217		0.00578245	0.882649	0.706041	0.167785	0.0413499	0.000899473	0.0293351	0.0874508	0.751735	0.816848	0.118702	0.959558	0.00817942	0.17863	1.73932e-21		X335217		3.8473e+07	108668	709648	9.51875e+06	2.08991e+07	5.60008e+07	2.38665e+07	1.46369e+07	499184	267526	1.21898e+07	12823.6	3.52888e+07	9.04887e+06	5.27737e+08		1.49363e+09
X331403		0.530592	0.958818	0.276415	0.675452	0.874236	0.919787	0.859979	0.0226446	0.792429	0.645704	0.275524	0.694811	0.0827424	0.0111352	7.23629e-18		X331403		4.8253e+06	32695.3	1.45548e+07	2.15005e+06	307209	124351	381580	6.42639e+07	849268	2.59261e+06	1.4609e+07	1.88794e+06	3.70972e+07	7.98677e+07	1.03165e+09		3.67249e+09
X331266		0.302211	0.078593	0.416659	0.421576	0.583535	0.801529	0.978092	0.685712	0.281841	0.327856	0.395802	0.235211	0.474299	0.783729	0.0204853		X331266		66400.1	193651	41126.9	40265.5	18725.3	3935.1	46.9577	10200.7	72261.6	59710.7	44954.4	87951.2	31906.6	4691.45	337415		1.86503e+07
X331132		0.286924	0.77029	0.95579	0.929072	0.598738	0.105619	0.0101217	0.508071	0.862106	0.250556	0.787535	0.500151	0.926906	0.409901	0.290864		X331132		3.46266e+06	259889	9366.75	24148.2	844314	8.01566e+06	2.03798e+07	1.33599e+06	91953.2	4.03248e+06	221405	1.38659e+06	25650	2.07202e+06	3.40643e+06		9.12793e+08
X331119		0.215135	0.273528	0.106712	0.602857	0.514422	0.57326	0.699348	0.56244	0.400717	0.024012	0.532982	0.50091	0.167766	0.10388	0.38745		X331119		6.50883e+09	5.07605e+09	1.10429e+10	1.14431e+09	1.79725e+09	1.3412e+09	6.3035e+08	1.41834e+09	2.98725e+09	2.17062e+10	1.64342e+09	1.9155e+09	8.06529e+09	1.12249e+10	3.15988e+09		1.26545e+12
X331050		0.00128032	0.147429	0.196389	0.691476	0.221003	0.0547803	0.0425953	0.0786659	0.54322	0.730422	0.319158	0.429218	0.106241	0.554508	3.26984e-23		X331050		738326	147355	117105	11022.4	105064	259692	289650	217480	25876.5	8308.62	69551.3	43771.5	183364	24454.4	8.15876e+06		2.09556e+07
X331031		0.383299	0.125531	0.114341	0.472152	0.809559	0.279019	0.223544	0.133802	0.422613	0.910803	0.629847	0.854799	0.53409	0.358236	3.56771e-19		X331031		4.11788e+08	1.27484e+09	1.35462e+09	2.7994e+08	3.14277e+07	6.35304e+08	8.03571e+08	1.22081e+09	3.48304e+08	6.79042e+06	1.25723e+08	1.81208e+07	2.09316e+08	4.57345e+08	4.96832e+10		1.62052e+11
X330991		0.19955	0.284591	0.0299143	0.0687084	0.952846	0.952	0.298509	0.15537	0.914995	0.424046	0.933766	0.762374	0.742729	0.66738	0.0422318		X330991		1.89688e+07	1.31872e+07	5.46181e+07	3.83011e+07	40195.4	41651.9	1.24466e+07	2.32834e+07	130969	7.35395e+06	79393.8	1.05108e+06	1.23872e+06	2.12356e+06	4.77549e+07		3.44273e+09
X330987		0.875568	0.857605	0.114606	0.218273	0.703018	0.78645	0.611906	0.59154	0.117591	0.0832482	0.682906	0.730447	0.80828	0.90417	0.0427535		X330987		648.125	850.941	66075.1	40162.8	3842.73	1940.26	6806.5	7614.37	64998	79699.9	4411.85	3138.02	1556.32	383.128	109249		7.9161e+06
X330976		0.633279	0.458467	0.801838	0.444452	0.108589	0.335169	0.0781897	0.848736	0.566247	0.38722	0.427694	0.717695	0.241477	0.0400103	0.000194702		X330976		2.29461e+06	5.54327e+06	634714	5.89789e+06	2.60542e+07	9.37346e+06	3.14199e+07	366577	3.31689e+06	7.54286e+06	6.34532e+06	1.31735e+06	1.38556e+07	4.2796e+07	1.43163e+08		3.0178e+09
X330898		0.804213	0.62787	0.0901563	0.783655	0.0631154	0.155654	0.00461901	0.150775	0.55949	0.254692	0.945849	0.0309741	0.0579801	0.0555005	1.68396e-12		X330898		6.97464e+08	2.66744e+09	3.27441e+10	8.55569e+08	3.94187e+10	2.29547e+10	9.22756e+10	2.35081e+10	3.86727e+09	1.4755e+10	5.23517e+07	5.32317e+10	4.1034e+10	4.18695e+10	6.15115e+11		3.3988e+12
X330894		0.406023	0.640986	0.888685	0.23558	0.155232	0.115316	0.114908	0.0219774	0.527515	0.0099543	0.0890024	0.123497	0.132177	0.0514342	0.314885		X330894		2.62066e+08	8.24759e+07	7.42801e+06	5.34648e+08	7.68478e+08	9.44101e+08	9.46229e+08	2.00709e+09	1.51445e+08	2.54678e+09	1.10191e+09	9.03042e+08	8.62677e+08	1.44764e+09	3.83606e+08		1.13553e+11
X330680		0.620275	0.830434	0.561044	0.284881	0.421772	0.166179	0.340364	0.180238	0.649737	0.747482	0.760493	0.813111	0.300206	0.989854	0.0353942		X330680		651.394	121.645	896.767	3039.29	1713.66	5101.26	2414.89	4777.2	547.206	274.999	246.513	148.264	2851.92	0.428932	11827		794408
X330601		0.952135	0.875299	0.546245	0.506169	0.811457	0.538399	0.442345	0.762233	0.694889	0.90527	0.102614	0.626023	0.334006	0.0322545	2.72356e-10		X330601		22635.5	154722	2.28867e+06	2.77865e+06	357521	2.37942e+06	3.71136e+06	575138	966728	88974.3	1.68133e+07	1.49257e+06	5.87235e+06	2.9025e+07	2.67856e+08		1.88153e+09
X330453		0.0132345	0.261706	0.568128	0.961029	0.87688	0.647319	0.167831	0.00413013	0.46611	0.163921	0.331119	0.482877	0.318173	0.385808	0.926138		X330453		2.84168e+06	578512	149399	1094.15	11000	95949.5	874516	3.82189e+06	243645	890873	433533	225823	457407	345110	3938.6		1.37254e+08
X330087		0.0743555	0.696985	0.724025	0.149534	0.385915	0.384026	0.567885	0.475027	0.339983	0.206208	0.580098	0.14945	0.356469	0.164459	0.675171		X330087		2.02798e+09	9.60833e+07	7.89965e+07	1.32039e+09	4.76862e+08	4.80671e+08	2.06788e+08	3.23533e+08	5.77692e+08	1.01497e+09	1.94004e+08	1.32094e+09	5.39443e+08	1.22838e+09	1.11286e+08		1.89739e+11
X329576		0.0323958	0.0965763	0.0547434	0.746835	0.211152	0.115829	0.289042	0.0119757	0.418662	0.67729	0.603227	0.829461	0.10197	0.60103	5.96698e-20		X329576		8.31105e+07	4.99818e+07	6.68963e+07	1.878e+06	2.82453e+07	4.47404e+07	2.0292e+07	1.14983e+08	1.1798e+07	3.12153e+06	4.86993e+06	836003	4.84047e+07	4.92925e+06	1.73819e+09		5.39647e+09
X329430		0.162607	0.944726	0.979544	0.84918	0.572515	0.255863	0.715649	0.304822	0.729074	0.0638188	0.223698	0.341008	0.226301	0.217601	0.00238169		X329430		1.25828e+06	3091.98	422.874	23262.5	204975	832212	85376.7	678508	77180.3	2.2224e+06	954663	584067	943977	980283	6.02904e+06		1.9265e+08
X329356		0.180315	0.744103	0.0391859	0.649196	0.204264	0.0532295	0.162873	0.431914	0.298868	0.271043	0.328264	0.166235	0.0427455	0.0430592	1.75624e-08		X329356		868132	51387.2	2.06525e+06	99805.4	779190	1.81306e+06	942037	298138	521329	585328	461574	927101	1.9932e+06	1.98716e+06	1.61484e+07		1.44414e+08
X329166		0.349098	0.237455	0.0131004	0.95875	0.0505707	0.0530696	0.030995	0.0409942	0.665546	0.91068	0.251821	0.565623	0.0579334	0.411987	2.79948e-32		X329166		1.15656e+07	1.84269e+07	8.19217e+07	35239.8	5.06734e+07	4.95968e+07	6.17731e+07	5.53967e+07	2.46212e+06	165774	1.73357e+07	4.35012e+06	4.7648e+07	8.87581e+06	2.34867e+09		3.94515e+09
X328808		0.0621029	0.709665	0.0135424	0.505729	0.203098	0.450487	0.318548	0.0324652	0.606778	0.785751	0.617893	0.658523	0.186308	0.98401	0.0169332		X328808		748718	29653.4	1.31736e+06	94797	347418	121906	213145	985752	56681	15806.3	53244.5	41789.6	374651	85.9121	1.23152e+06		6.40578e+07
X328803		0.198722	0.149452	0.0665528	0.97989	0.221206	0.813272	0.305795	0.555378	0.988234	0.636094	0.236173	0.475055	0.992547	0.452722	0.000527416		X328803		8.46505e+06	1.06563e+07	1.73003e+07	3247.23	7.6676e+06	285178	5.36934e+06	1.77842e+06	1111.54	1.14467e+06	7.18877e+06	2.60972e+06	446.005	2.88432e+06	6.26604e+07		1.53069e+09
X328710		0.00174809	0.0517862	0.904492	0.585683	0.498668	0.428524	0.112336	0.0166946	0.0024004	0.243375	0.830449	0.73433	0.137196	0.671071	5.82802e-17		X328710		784926	300029	1134.78	23431.1	36107.7	49456	199540	455825	737587	107509	3614.04	9079.34	174761	14219.2	6.21846e+06		2.36058e+07
X328652		0.654639	0.277339	0.39239	0.686794	0.443203	0.507301	0.0778608	0.272858	0.509234	0.22972	0.0182832	0.635062	0.880444	0.745828	6.51999e-10		X328652		818177	4.83304e+06	2.99372e+06	664707	2.40568e+06	1.79828e+06	1.2774e+07	4.92431e+06	1.78195e+06	5.91074e+06	2.2975e+07	921078	92470.2	429543	1.66343e+08		1.22419e+09
X328544		0.287884	0.0964095	0.84947	0.813668	0.331294	0.135166	0.198509	0.268221	0.483933	0.506851	0.0993559	0.0775703	0.138542	0.812373	0.00213164		X328544		2471.17	6063.7	78.6674	121.325	2064.34	4892.64	3620.38	2682.36	1070.88	962.781	5957.68	6838.03	4808.89	123.049	20926		654031
X328426		0.68152	0.197901	0.675125	0.00489087	0.846092	0.163336	0.176983	0.0837179	0.114037	0.0586973	0.627077	0.421801	0.143146	0.0806113	2.2875e-10		X328426		2.48201e+06	2.44918e+07	2.58881e+06	1.18231e+08	555132	2.872e+07	2.69366e+07	4.42898e+07	3.69472e+07	5.29679e+07	3.47901e+06	9.51726e+06	3.16977e+07	4.52025e+07	6.33908e+08		4.4125e+09
X328006		0.576487	0.721707	0.0425945	0.810451	0.870966	0.425302	0.996003	0.367162	0.997738	0.38999	0.595622	0.469512	0.683859	0.0646619	1.25231e-12		X328006		1.549e+07	6.29754e+06	2.05456e+08	2.85525e+06	1.30948e+06	3.15791e+07	1245.76	4.04161e+07	399.02	3.67203e+07	1.39848e+07	2.59852e+07	8.2316e+06	1.70384e+08	2.72421e+09		1.48641e+10
X327918		0.585802	0.752648	0.222211	0.85904	0.126927	0.386735	0.0624472	0.598697	0.596518	0.382256	0.431535	0.222978	0.0789351	0.612858	0.00756708		X327918		438656	146668	2.2055e+06	46571.1	3.45317e+06	1.10754e+06	5.15493e+06	409124	414021	1.12863e+06	914428	2.19817e+06	4.58101e+06	378191	1.06584e+07		4.42207e+08
X327665		0.981026	0.47445	0.290506	0.0836482	0.273223	0.103286	0.00195868	0.167382	0.405067	0.659234	0.117617	0.681714	0.383666	0.386163	8.29997e-16		X327665		11709.1	1.06001e+07	2.31731e+07	6.22626e+07	2.49026e+07	5.51887e+07	2.01699e+08	3.95889e+07	1.4368e+07	4.02695e+06	5.09025e+07	3.48313e+06	1.57312e+07	1.55665e+07	1.49757e+09		6.20029e+09
X327469		0.551649	0.847258	0.47439	0.238017	0.248716	0.362672	0.679058	0.883484	0.0169152	0.604836	0.681694	0.4457	0.0122298	0.193301	0.741677		X327469		6.86018e+06	717862	9.90908e+06	2.69999e+07	2.57988e+07	1.60537e+07	3.31298e+06	415557	1.11437e+08	5.18282e+06	3.25563e+06	1.12626e+07	1.22729e+08	3.28336e+07	2.10262e+06		5.79452e+09
X327143		0.231209	0.260665	0.606464	0.603898	0.448279	0.90727	0.971759	0.910926	0.934641	0.55276	0.930635	0.901762	0.775792	0.489866	0.344311		X327143		3.86869e+06	3.41381e+06	714786	725030	1.54967e+06	36533.4	3374.48	33697.3	18108	949384	20401	41025	218431	1.28486e+06	2.41153e+06		8.06403e+08
X326867		0.0255529	0.0351087	0.307577	0.450784	0.131834	0.00305478	0.194853	0.46581	0.422644	0.159156	0.0826276	0.27955	0.25584	0.189483	7.1995e-06		X326867		620901	552386	128788	70295.8	281494	1.09963e+06	208121	65745.1	79486.4	245607	373899	144682	159792	213225	2.57263e+06		3.69868e+07
X326750		0.510158	0.916153	0.0780749	0.561916	0.289719	0.0646279	0.32892	0.228663	0.564017	0.939708	0.614134	0.5718	0.80665	0.851155	0.363708		X326750		2.1063e+07	537869	1.51433e+08	1.63331e+07	5.44957e+07	1.66637e+08	4.63258e+07	7.04921e+07	1.61582e+07	277615	1.23404e+07	1.5521e+07	2.90713e+06	1.70873e+06	4.00914e+07		1.45335e+10
X326631		0.78935	0.888883	0.81489	0.0085042	0.0319296	0.350524	0.0189151	0.56432	0.379833	0.725609	0.557221	0.902981	0.347729	0.20634	4.25597e-23		X326631		4834.32	1322.14	3712.64	474406	314102	59113.7	376581	22516.6	52300.7	8344.4	23347.8	1006.35	59804.3	108443	7.84827e+06		2.02841e+07
X326546		0.418606	0.671348	0.601649	0.195479	0.0705459	0.337481	0.998809	0.280537	0.22121	0.715606	0.318377	0.308095	0.121339	0.351586	0.00107161		X326546		100803	27717.1	41962.5	258655	506092	141813	0.343038	179577	230907	20435.1	153490	160166	370865	133747	1.67656e+06		4.60968e+07
X326346		0.0159847	0.317412	0.753865	0.851599	0.0870022	0.960663	0.280995	0.418754	0.523569	0.217177	0.790366	0.471686	0.0523603	0.052915	0.214917		X326346		7.52237e+10	1.28503e+10	1.26197e+09	4.49204e+08	3.77758e+10	3.12215e+07	1.49459e+10	8.40035e+09	5.22526e+09	1.95954e+10	9.07087e+08	6.65421e+09	4.86158e+10	4.83869e+10	1.97898e+10		3.84387e+12
X325335		0.971244	0.345402	0.238172	0.139213	0.995982	0.0405417	0.0156597	0.183697	0.300579	0.489581	0.996157	0.788441	0.115953	0.563875	0.0605405		X325335		55.3577	37982.5	59411.1	93492.1	1.08047	179968	251256	75516.7	45733.2	20355.6	0.98819	3067.75	105707	14195.4	150946		1.27588e+07
X325185		0.100111	0.763654	0.960393	0.247551	0.375966	0.215277	0.884034	0.203428	0.963217	0.824045	0.912969	0.441728	0.00784723	0.00902046	0.260389		X325185		4.43129e+07	1.47534e+06	40236	2.18637e+07	1.28056e+07	2.5118e+07	347115	2.64631e+07	34700.2	806660	194897	9.66487e+06	1.16689e+08	1.12527e+08	2.07104e+07		4.88648e+09
X325032		0.261525	0.0710494	0.602318	0.125259	0.685481	0.498459	0.307947	0.0463661	0.250201	0.00919399	0.616032	0.0427608	0.759223	0.0863111	0.0267811		X325032		1.09126e+10	2.83016e+10	2.34641e+09	2.03818e+10	1.41721e+09	3.96112e+09	8.99452e+09	3.45059e+10	1.14463e+10	5.92757e+10	2.17325e+09	3.57018e+10	8.11612e+08	2.55371e+10	4.27172e+10		2.5871e+12
X325005		0.937009	0.185219	0.262558	0.330006	0.515669	0.0634116	0.0836915	0.244533	0.759989	0.785739	0.387145	0.196564	0.148129	0.808001	0.263046		X325005		51.8958	14627	10451.4	7896.61	3513.38	28796.3	24982.4	11278	775.568	614.114	6221.92	13895.6	17438.2	490.706	10430		2.48852e+06
X324855		0.999064	0.190523	0.155306	0.296857	0.929286	0.194709	0.11804	0.268139	0.840049	0.986185	0.929803	0.933169	0.972923	0.781096	0.000254163		X324855		239.069	2.98473e+08	3.51914e+08	1.89358e+08	1.36784e+06	2.92893e+08	4.2607e+08	2.13416e+08	7.07564e+06	52071.4	1.34787e+06	1.22142e+06	200096	1.34143e+07	2.37679e+09		5.20186e+10
X324627		0.341194	0.744217	0.947558	0.748308	0.560352	0.254486	0.311076	0.142958	0.0117813	0.472962	0.613942	0.978179	0.0458107	0.328172	0.0962023		X324627		123237	14462	587.616	13986.9	46084.2	176755	139611	292507	870802	70017.3	34579.1	101.614	545372	130071	377628		4.06801e+07
X324275		0.145728	0.100057	0.649163	0.842287	0.564081	0.00921537	0.00916587	0.223311	0.801289	0.999208	0.595367	0.594838	0.777666	0.0514375	1.54946e-05		X324275		20910.8	26749	2038.3	389.794	3277.3	67519.7	67616.5	14636.8	623.703	0.0096983	2778.14	2786.14	785.067	37591.1	189724		2.94873e+06
X324273		0.054435	0.710926	0.018469	0.397621	0.193069	0.814794	0.569406	0.332581	0.59955	0.773507	0.571094	0.503019	0.267253	0.50024	0.350504		X324273		2.6617e+07	982414	4.00649e+07	5.12259e+06	1.21481e+07	392411	2.3158e+06	6.72388e+06	1.9722e+06	592336	2.29561e+06	3.20998e+06	8.81927e+06	3.25198e+06	6.24196e+06		2.14167e+09
X324222		0.266473	0.657778	0.714231	0.262074	0.533738	0.726467	0.8655	0.976646	0.799361	0.356763	0.112467	0.502537	0.861796	0.858399	5.65808e-12		X324222		17162.6	2722.72	1860.26	17482.4	5375.03	1697.81	397.938	11.8862	896.18	11796.2	35089.6	6240.44	420.386	441.528	713044		4.15417e+06
X323804		0.0467805	0.0373253	0.145583	0.939088	0.938557	0.175224	0.242301	0.000189272	0.338382	0.458816	0.47991	0.565789	0.00735341	0.444519	2.78108e-10		X323804		1.56755e+07	1.72021e+07	8.37228e+06	23002.4	23406	7.26102e+06	5.39766e+06	5.61867e+07	3.61591e+06	2.16368e+06	1.96752e+06	1.29975e+06	2.86427e+07	2.305e+06	1.67768e+08		1.17976e+09
X323686		0.449604	0.635065	0.941702	0.598506	0.564889	0.216925	0.201275	0.205021	0.0136721	0.495116	0.719178	0.994409	0.0840042	0.465378	0.250146		X323686		1.27224e+10	5.01028e+09	1.18914e+08	6.16746e+09	7.37055e+09	3.3985e+10	3.64101e+10	3.58098e+10	1.36566e+11	1.03557e+10	2.87512e+09	1.09193e+06	6.67167e+10	1.18599e+10	2.94697e+10		6.65922e+12
X323640		0.658384	0.982503	0.0425352	0.759717	0.887886	0.373352	0.918487	0.528441	0.945304	0.314692	0.136269	0.990603	0.672228	0.0395968	0.00276858		X323640		9.85392e+06	24236.8	2.0872e+08	4.71445e+06	1.00153e+06	3.99852e+07	527754	2.00374e+07	237171	5.10235e+07	1.12259e+08	6989.24	9.02272e+06	2.14918e+08	4.57998e+08		1.50916e+10
X323629		0.821105	0.465792	0.280039	0.471182	0.595502	0.0372393	0.642921	0.260101	0.605921	0.416291	0.693843	0.831863	0.548175	0.076377	0.00217404		X323629		72294.5	752705	1.65293e+06	734665	398632	6.17958e+06	303987	1.79676e+06	376451	935191	219128	63732.5	510105	4.46307e+06	1.34949e+07		4.23423e+08
X323628		0.395018	0.652666	0.267811	0.191364	0.0507228	0.236218	0.866578	0.767935	0.12715	0.0248278	0.0577654	0.0627303	0.705469	0.80802	0.0657303		X323628		9.9571e+06	2.78546e+06	1.69149e+07	2.35342e+07	5.28135e+07	1.93326e+07	388045	1.19713e+06	3.21132e+07	6.98129e+07	4.97933e+07	4.78915e+07	1.96415e+06	811697	4.68189e+07		4.11722e+09
X323374		0.0780003	0.868129	0.0842414	0.174214	0.00555509	0.286103	0.00317621	0.501078	0.0644111	0.847093	0.689675	0.0894309	0.347302	0.083741	2.59658e-22		X323374		9.55977e+08	8.44116e+06	9.17321e+08	5.67052e+08	2.38479e+09	3.49058e+08	2.70391e+09	1.38699e+08	1.05314e+09	1.13855e+07	4.88301e+07	8.87477e+08	2.70847e+08	9.20304e+08	3.39698e+10		9.17019e+10
X322652		0.117249	0.223019	0.540575	0.275177	0.500222	0.0697558	0.688512	0.21735	0.891804	0.973497	0.775124	0.512379	0.281343	0.118228	2.30598e-49		X322652		1.54841e+06	935496	235495	749848	285836	2.07828e+06	101023	958833	11628.3	693.653	51298.2	269937	730813	1.54014e+06	2.01681e+08		1.88228e+08
X322529		0.102756	0.618704	0.0341792	0.0834158	0.0638929	0.0393787	0.424805	0.0252601	0.538422	0.106771	0.371232	0.0655356	0.296465	0.914914	2.56266e-33		X322529		2.26273e+07	2.09676e+06	3.82422e+07	2.54873e+07	2.92188e+07	3.61707e+07	5.39568e+06	4.27146e+07	3.20453e+06	2.21078e+07	6.77443e+06	2.88602e+07	9.24023e+06	96595.1	1.57334e+09		2.53427e+09
X322382		0.328563	0.426836	0.816259	0.599558	0.375852	0.345049	0.316171	0.133008	0.00833908	0.317196	0.755464	0.965208	0.0287759	0.220223	0.209594		X322382		4.13626e+08	2.73457e+08	2.33601e+07	1.19315e+08	3.39723e+08	3.86297e+08	4.35401e+08	9.80146e+08	3.04597e+09	4.33557e+08	4.19703e+07	823121	2.08497e+09	6.51837e+08	6.82848e+08		1.29572e+11
X322379		0.707142	0.0366454	0.6296	0.856248	0.224417	0.0173568	0.00700472	0.802855	0.722994	0.915042	0.700693	0.689783	0.361288	0.164025	0.207559		X322379		7321.94	228130	12067.9	1702.01	76731.8	296325	381741	3232.74	6517.42	590.246	7664.56	8264.87	43282.5	100767	82594.7		1.55326e+07
X322365		0.125786	0.198156	0.793468	0.937689	0.738756	0.950993	0.816194	0.414633	0.0237353	0.167764	0.522204	0.676822	0.0464963	0.33303	0.504562		X322365		4.77599e+07	3.37045e+07	1.39147e+06	124046	2.25801e+06	76672.5	1.09679e+06	1.35228e+07	1.04692e+08	3.87459e+07	8.31846e+06	3.52727e+06	8.09857e+07	1.90505e+07	9.04594e+06		6.07923e+09
X322363		0.297261	0.985469	0.0717477	0.0758672	0.609983	0.35894	0.926932	0.475182	0.947113	0.817762	0.198997	0.245329	0.39527	0.794204	0.00032282		X322363		5914.25	1.80242	17715.3	17213.9	1414.49	4579.52	45.6986	2773.07	23.9091	288.536	8989.01	7350.62	3931.6	369.79	71815.3		1.62743e+06
X322314		0.512691	0.0242786	0.744309	0.77604	0.00463428	0.618881	0.737194	0.692124	0.380592	0.387984	0.627287	0.0519707	0.635164	0.59303	2.27586e-20		X322314		75135.9	896605	18639.4	14180.4	1.42346e+06	43368.1	19731.9	27476.6	134859	130724	41319.2	665838	39454.5	50065.3	1.73433e+07		5.24701e+07
X321912		0.797031	0.593242	0.893698	0.472489	0.934294	0.533059	0.214282	0.282891	0.855303	0.106686	0.490368	0.489772	0.799616	0.464596	0.93453		X321912		1.13283e+07	4.88796e+07	3.05777e+06	8.84615e+07	1.16391e+06	6.65794e+07	2.64777e+08	1.97845e+08	5.6947e+06	4.47617e+08	8.15268e+07	8.17509e+07	1.10353e+07	9.16607e+07	1.15556e+06		5.12864e+10
X321731		0.50624	0.777487	0.207171	0.107423	0.714824	0.251113	0.0221463	0.468234	0.934564	0.605167	0.358935	0.428315	0.534442	0.0568135	0.173798		X321731		135618	24498.1	489318	798386	40958.2	404871	1.61956e+06	161520	2067.63	82014.6	258504	192635	118452	1.11956e+06	569152		9.1863e+07
X321721		0.923104	0.0809955	0.40622	0.36112	0.170656	0.792834	0.178037	0.0201612	0.195583	0.513929	0.513437	0.593727	0.280736	0.633686	0.00445226		X321721		130847	4.29781e+07	9.69893e+06	1.17286e+07	2.6445e+07	968779	2.55514e+07	7.64927e+07	2.35896e+07	5.98765e+06	6.00167e+06	3.99817e+06	1.63718e+07	3.19043e+06	1.15153e+08		4.20606e+09
X321716		0.205709	0.07485	0.250397	0.322753	0.772753	0.00462355	0.00124708	0.164817	0.415659	0.194881	0.685898	0.776373	0.217591	0.0871344	0.000349935		X321716		4.66433e+07	9.26729e+07	3.84615e+07	2.84496e+07	2.42281e+06	2.36155e+08	3.07997e+08	5.62306e+07	1.92681e+07	4.89496e+07	4.75268e+06	2.34413e+06	4.42727e+07	8.54304e+07	3.79349e+08		8.70029e+09
X321696		0.251276	0.393919	0.191631	0.699043	0.463455	0.0734074	0.273798	0.335023	0.819721	0.800307	0.47426	0.35344	0.782951	0.534291	0.000152451		X321696		96573.5	53276	125185	10945.7	39389.6	235915	87856	68147.9	3802.99	4684.87	37519.1	63131.3	5556.55	28294.6	1.07553e+06		2.19271e+07
X321686		0.20548	0.865209	0.168178	0.104904	0.344388	0.0125759	0.0470846	0.971075	0.919936	0.917308	0.081617	0.00670213	0.548217	0.916307	0.385887		X321686		5.54276e+06	99370.9	6.56992e+06	9.1073e+06	3.08768e+06	2.17015e+07	1.36852e+07	4533.95	34841.8	37174.8	1.05104e+07	2.56641e+07	1.24401e+06	38083.1	2.59607e+06		1.03283e+09
X321644		0.0196944	0.0362721	0.172862	0.488175	0.279599	0.00861716	0.0254631	0.0229047	0.58684	0.503728	0.719134	0.953833	0.0153553	0.996821	1.45664e-21		X321644		1.4885e+06	1.19778e+06	505452	130432	317671	1.89318e+06	1.36524e+06	1.41588e+06	80128.5	121340	35081	909	1.60913e+06	4.30451	2.88281e+07		8.12265e+07
X321620		0.33743	0.0516869	0.473069	0.190486	0.396401	0.00175459	0.0480069	0.606178	0.743099	0.827978	0.942622	0.502903	0.055921	0.56169	5.9037e-09		X321620		36916.8	152616	20639.5	68850.1	28844.9	398646	157642	10651.2	4303.86	1891.59	207.513	17991.6	147284	13498.5	1.43626e+06		1.19973e+07
X321447		0.0969249	0.596159	0.498396	0.00154959	0.735231	0.0651035	0.0804912	0.0921619	0.0887013	0.187374	0.999792	0.421543	0.0408133	2.26284e-07	0.300392		X321447		98196.2	9966.67	16271.8	361410	4057.64	121382	108925	101088	103294	61837.8	0.00241289	22941.1	149454	994302	38112.2		1.06244e+07
X321438		0.670825	0.236148	0.578553	0.977348	0.00278064	0.0590185	0.290368	0.785098	0.662072	0.789855	0.479015	0.312043	0.268794	0.570453	0.3248		X321438		38601.3	300521	65955.6	172.225	1.93997e+06	766085	239265	15886.4	40819.7	15174.2	107140	218704	261780	68809.6	207454		6.39821e+07
X321386		0.160252	0.0239346	0.242427	0.914055	0.490506	0.794547	0.139292	0.0655524	0.890537	0.750167	0.220702	0.821176	0.551198	0.420455	0.828376		X321386		27234.7	70800.6	18853.7	160.352	6549.95	933.654	30200.1	46947.2	260.749	1396.02	20698.6	703.395	4892.36	8944.65	647.008		4.12303e+06
X320768		0.221884	0.664294	0.0688051	0.943532	0.676383	0.767376	0.67018	0.494247	0.40527	0.540788	0.106095	0.929336	0.451337	0.499049	4.82516e-05		X320768		1.22021e+06	153689	2.71608e+06	4092.63	142161	71388.3	148010	381458	565651	305337	2.13953e+06	6415.15	463191	373036	1.38504e+07		2.44309e+08
X320207		0.0183741	0.0285449	0.660117	0.105169	0.434222	0.00208422	0.00798774	0.169501	0.312735	0.285563	0.434691	0.528878	0.00256502	0.141938	2.42004e-08		X320207		3.23097e+06	2.7827e+06	111369	1.51812e+06	352414	5.54144e+06	4.09884e+06	1.09002e+06	587711	657817	351696	228452	5.31565e+06	1.24621e+06	1.88829e+07		1.72429e+08
X319276		0.211769	0.808643	0.561158	0.75043	0.501516	0.671723	0.664552	0.682825	0.433189	0.391654	0.534326	0.493123	0.237458	0.0568814	0.577149		X319276		92856.6	3483.87	20069.4	6010.08	26850.8	10670.2	11172.3	9919.63	36521.7	43637.9	22950.9	27920.3	83087.3	216680	18473.6		1.7789e+07
X319197		0.0644304	0.163961	0.112404	0.783363	0.607723	0.106051	0.473234	0.413609	0.181675	0.509729	0.454391	0.134115	0.462962	0.760854	6.74668e-13		X319197		2.31244e+09	1.30686e+09	1.70166e+09	5.08338e+07	1.77258e+08	1.76406e+09	3.46188e+08	4.49936e+08	1.20305e+09	2.92453e+08	3.76677e+08	1.51467e+09	3.62563e+08	6.22971e+07	3.78762e+10		2.01384e+11
X319168		0.836299	0.287371	0.597581	0.509168	0.0538133	0.645211	0.290217	0.872912	0.315308	0.506055	0.748939	0.514776	0.0560039	0.0292247	8.42406e-60		X319168		1.29695e+06	3.44458e+07	8.46808e+06	1.32461e+07	1.13651e+08	6.44138e+06	3.40408e+07	777233	3.06785e+07	1.3442e+07	3.11161e+06	1.28984e+07	1.11604e+08	1.45562e+08	1.30125e+10		9.09715e+09
X318794		0.480379	0.728656	0.454337	0.516093	0.155439	0.682278	0.715881	0.59316	0.923632	0.925838	0.168179	0.438306	0.931602	0.101063	2.11619e-13		X318794		2.43418e+06	587884	2.73657e+06	2.06093e+06	9.88908e+06	818626	647121	1.39469e+06	44878.6	42316.1	9.30436e+06	2.93673e+06	35978.2	1.31902e+07	2.88369e+08		1.46271e+09
X318787		0.0135225	0.357053	0.00747568	0.422802	0.967724	0.608014	0.750335	0.0379821	0.58903	0.987838	0.443912	0.751439	0.555795	0.383072	2.67751e-06		X318787		346419	47754.3	407087	36160.3	92.0434	14796.5	5693.13	243817	16416.1	13.0639	32985	5641.16	19521.5	42826.9	1.28547e+06		1.68376e+07
X318770		0.770119	0.285002	0.835039	0.975721	0.293269	0.792061	0.604714	0.0422283	0.0516	0.67284	0.877942	0.961075	0.289279	0.229642	0.489609		X318770		20274.7	271883	10295.5	219.884	262701	16501.9	63637.7	986284	905135	42339.9	5599.54	565.461	267091	343409	113420		7.11005e+07
X318491		0.208853	0.0963726	0.499716	0.0153429	0.398057	0.006302	0.0221959	0.549611	0.842542	0.511845	0.429751	0.526953	0.831902	0.579594	0.000434394		X318491		3107.95	5451.05	894.753	11647.8	1403.39	14829.1	10355.6	703.083	77.4507	845.13	1224.99	786.111	88.4355	602.634	24803.1		587821
X318471		0.505615	0.951176	0.789322	0.0247431	0.00290475	0.342471	0.876492	0.595618	0.629788	0.775061	0.326995	0.111174	0.580669	0.0289571	4.41426e-10		X318471		1.13797e+07	96207.4	1.8322e+06	1.30473e+08	2.30922e+08	2.31597e+07	619869	7.23105e+06	5.96469e+06	2.09577e+06	2.46939e+07	6.53907e+07	7.83464e+06	1.23388e+08	1.06653e+09		7.68557e+09
X318115		0.412189	0.628953	0.534231	0.723298	0.520125	0.171913	0.163651	0.450185	0.0117699	0.495904	0.426101	0.925942	0.115577	0.910195	0.0110401		X318115		707391	245426	406201	131743	434933	1.96699e+06	2.04521e+06	599687	6.73824e+06	487593	666271	9078.41	2.61268e+06	13367.9	6.86023e+06		3.14696e+08
X317250		0.807449	0.898603	0.302729	0.388477	0.569639	0.364127	0.0955568	0.302035	0.69989	0.210543	0.283777	0.962109	0.327974	0.947921	0.0655536		X317250		7.53734e+06	2.06028e+06	1.35005e+08	9.44799e+07	4.10414e+07	1.04645e+08	3.5414e+08	1.35394e+08	1.88576e+07	1.99433e+08	1.46056e+08	286361	1.21605e+08	541343	4.327e+08		3.80012e+10
X317187		0.499462	0.607736	0.926513	0.50204	0.599182	0.166117	0.176789	0.257384	0.0142635	0.453069	0.701433	0.995886	0.0668865	0.468604	0.51309		X317187		1.99301e+07	1.15102e+07	371461	1.96914e+07	1.20673e+07	8.40031e+07	7.99069e+07	5.6133e+07	2.64867e+08	2.46051e+07	6.41978e+06	1160.9	1.47445e+08	2.29561e+07	1.86917e+07		1.30778e+10
X317075		0.950261	0.0135159	0.875137	0.692745	0.71324	0.563724	0.181656	0.984457	0.88986	0.832517	0.202387	0.198019	0.194396	0.165595	0.133747		X317075		62.4731	98945	396.449	2507.34	2168.93	5354.11	28728.2	6.09313	307.901	718.06	26161.5	26675.8	27112.7	30963.3	36235.2		4.80852e+06
X317072		0.912562	0.416352	0.498851	0.0864636	0.765287	0.700443	0.826129	0.871253	0.715908	0.971309	0.95995	0.294582	0.969734	0.075865	0.000184243		X317072		295192	1.61897e+07	1.12057e+07	7.2304e+07	2.18229e+06	3.62436e+06	1.1814e+06	643041	3.24316e+06	31668.9	61733.3	2.69432e+07	35242.1	7.75549e+07	3.50492e+08		7.33206e+09
X316966		0.600426	0.148172	0.0317723	0.477191	0.790414	0.386801	0.460883	0.0463636	0.00973015	0.0879489	0.476953	0.218622	0.971694	0.27293	0.402436		X316966		1.95993e+08	1.49829e+09	3.31778e+09	3.61099e+08	5.04433e+07	5.35478e+08	3.88619e+08	2.85246e+09	4.82612e+09	2.08912e+09	3.6149e+08	1.08338e+09	899088	8.59989e+08	5.01164e+08		2.1386e+11
X316841		0.822262	0.235948	0.682875	0.800177	0.0337118	0.883265	0.701975	0.105725	0.575268	0.292865	0.839092	0.552135	0.374746	0.630261	3.17427e-07		X316841		18842.6	525688	62336.2	23924.1	1.69637e+06	8050.1	54684.7	981394	117281	413865	15395.8	132068	294556	86546.7	1.01987e+07		1.11826e+08
X316602		0.0550284	0.632443	0.324538	0.777648	0.188154	0.219422	0.181493	0.170547	0.90132	0.698416	0.064773	0.73338	0.214984	0.0422974	0.0228039		X316602		113760	7028.75	29857.8	2449.45	53350	46437	54998.2	57864.8	472.215	4611.99	105354	3564.38	47344.5	127515	160584		9.19867e+06
X316467		0.42704	0.172629	0.391718	0.170488	0.853447	0.603374	0.248214	0.169045	0.550441	0.57349	0.408647	0.635307	0.0338547	0.541905	0.0428492		X316467		21947.4	64840.6	25526.2	65494	1185.92	9385.35	46440.5	65939.7	12397.8	11018.3	23754.2	7820.05	157641	12936.9	143514		1.04086e+07
X314978		0.336272	0.436293	0.399584	0.585941	0.939903	0.128574	0.157605	0.712922	0.937765	0.577583	0.704945	0.43907	0.141313	0.0344713	0.000109527		X314978		4.47857e+06	2.93387e+06	3.43585e+06	1.4358e+06	27490	1.12134e+07	9.69075e+06	654876	29484.5	1.50082e+06	693598	2.89848e+06	1.05019e+07	2.17864e+07	7.42142e+07		1.44849e+09
X314970		0.258355	0.10269	0.761884	0.0184616	0.516632	0.866139	0.202038	0.565092	0.032796	0.435663	0.674124	0.811334	0.255062	0.605872	2.69861e-10		X314970		2.57505e+07	5.38055e+07	1.84695e+06	1.12706e+08	8.46579e+06	571524	3.2825e+07	6.66041e+06	9.23441e+07	1.22347e+07	3.55739e+06	1.14617e+06	2.61103e+07	5.35711e+06	8.57983e+08		6.02391e+09
X314899		0.999389	0.261548	0.0834002	0.00772242	0.00606306	0.398908	0.360305	0.905474	0.332138	0.378892	0.43016	0.47084	0.377591	0.589598	2.67226e-23		X314899		0.029327	63096.2	150468	358710	380961	35587	41857.7	704.369	47053.5	38725.6	31120.5	25996.4	38937.8	14541	5.85218e+06		1.49599e+07
X314775		0.0242473	0.0118669	0.00904973	0.672867	0.858135	0.672848	0.0735007	0.00072128	0.388003	0.8304	0.0584573	0.232399	0.113192	0.176721	1.55015e-13		X314775		5.48458e+06	6.85344e+06	7.38156e+06	191012	34227.5	191037	3.44946e+06	1.24842e+07	799228	49146.1	3.85851e+06	1.53127e+06	2.69896e+06	1.96086e+06	6.40337e+07		3.20819e+08
X314773		0.28979	0.099023	0.977875	0.41392	0.675906	0.0388942	0.0195493	0.863049	0.184083	0.939884	0.484179	0.974293	0.662954	0.482367	0.688795		X314773		2.53187e+08	6.16476e+08	173451	1.50704e+08	3.94255e+07	9.68822e+08	1.24071e+09	6.71043e+06	3.99065e+08	1.28264e+06	1.10467e+08	234184	4.28519e+07	1.11386e+08	3.61811e+07		6.75426e+10
X314770		0.3293	0.264148	0.94348	0.847622	0.76954	0.00664148	0.0181014	0.924344	0.647219	0.992755	0.398487	0.751203	0.456477	0.238591	2.4302e-09		X314770		2.62829e+06	3.44538e+06	13859.8	101819	236720	2.05672e+07	1.55484e+07	24867.2	577677	227.388	1.96809e+06	277232	1.53047e+06	3.8387e+06	1.04217e+08		8.25854e+08
X312645		0.594455	0.657187	0.0788052	0.0723601	0.659731	0.959015	0.308213	0.353838	0.425331	0.611906	0.74469	0.431887	0.728127	0.942636	0.935074		X312645		11250.4	7816.61	123201	128785	7693.23	104.776	41265.2	34154.2	25240.8	10216.7	4208.01	24533.4	4795.06	205.423	263.281		1.18823e+07
X312171		0.0501377	0.10259	0.979777	0.843802	0.675264	0.504671	0.844568	0.0123761	0.590999	0.0500721	0.0545553	0.578783	0.33596	0.066867	9.10399e-12		X312171		8.26028e+07	5.72581e+07	13744.9	830497	3.7554e+06	9.52835e+06	822274	1.35235e+08	6.18048e+06	8.26504e+07	7.95437e+07	6.5963e+06	1.98344e+07	7.22425e+07	1.07635e+09		6.40669e+09
X312147		0.198062	0.623644	0.345975	0.739517	0.646928	0.0136751	0.118184	0.930573	0.839848	0.962828	0.655457	0.484198	0.0137665	0.0957392	3.43433e-05		X312147		951369	137950	509409	63325	120192	3.51738e+06	1.40381e+06	4347.21	23390.6	1243.93	114056	280505	3.5105e+06	1.5967e+06	1.0115e+07		1.71524e+08
X312114		0.224436	0.74831	0.582233	0.312135	0.544647	0.618579	0.358029	0.673651	0.984041	0.857651	0.125479	0.786756	0.855106	0.725118	0.0148889		X312114		529977	36888.9	108470	366602	131550	88831.9	303059	63555.4	143.336	11525.6	844275	26220	11946	44301.5	2.14532e+06		1.07291e+08
X311388		0.501237	0.801959	0.195006	0.285598	0.723161	0.384705	0.52204	0.0792664	0.0311764	0.534928	0.690906	0.472516	0.0185464	0.0632413	0.352406		X311388		4.9328e+07	6.85595e+06	1.83524e+08	1.24495e+08	1.36773e+07	8.24461e+07	4.46949e+07	3.37359e+08	5.09933e+08	4.19843e+07	1.72341e+07	5.62885e+07	6.09754e+08	3.78164e+08	9.43744e+07		3.26378e+10
X311375		0.136033	0.736733	0.444883	0.477123	0.0916232	0.422695	0.727604	0.096435	0.092059	0.313694	0.424371	0.0122711	0.0084729	0.215263	0.00379292		X311375		512616	25978.5	134265	116255	657089	147888	27887.9	638047	655320	233674	146821	1.45644e+06	1.61136e+06	353831	1.95315e+06		6.88305e+07
X311373		0.0030378	0.399256	0.0455068	0.879873	0.777096	0.261971	0.0666405	0.0119513	0.37363	0.1926	0.32716	0.517593	0.452066	0.661529	3.53307e-13		X311373		3.88298e+07	3.09869e+06	1.75386e+07	99489.9	349152	5.49237e+06	1.47347e+07	2.7812e+07	3.45235e+06	7.41531e+06	4.18865e+06	1.82496e+06	2.46534e+06	835132	2.51944e+08		1.30454e+09
X311366		0.0845991	0.0747439	0.0296656	0.490806	0.458539	0.134278	0.0634523	0.0132381	0.758984	0.568107	0.0915383	0.822476	0.198538	0.14369	1.49635e-32		X311366		1.97035e+08	2.10447e+08	3.14173e+08	3.13203e+07	3.62528e+07	1.48366e+08	2.28385e+08	4.08715e+08	6.20625e+06	2.1492e+07	1.88572e+08	3.31848e+06	1.09271e+08	1.41438e+08	1.18845e+10		1.97426e+10
X311359		0.676285	0.974285	0.477448	0.19203	0.0785811	0.0861841	0.468277	0.139206	0.303274	0.159829	0.842569	0.916491	0.862771	0.734936	0.849343		X311359		4.47245e+07	266488	1.29543e+08	4.37737e+08	7.97613e+08	7.58815e+08	1.35029e+08	5.62867e+08	2.72268e+08	5.08407e+08	1.0117e+07	2.81977e+06	7.66264e+06	2.94034e+07	9.25472e+06		7.68111e+10
X311357		0.000678951	0.451294	0.0448977	0.944829	0.364268	0.268525	0.179967	0.000744661	0.175785	0.256366	0.811143	0.623868	0.56277	0.528363	9.67765e-15		X311357		2.19111e+07	1.05715e+06	7.53788e+06	8913.92	1.53426e+06	2.28349e+06	3.35664e+06	2.15791e+07	3.4222e+06	2.40314e+06	106291	447784	623785	740466	1.23563e+08		5.57486e+08
X311354		0.000356541	0.130436	0.0787578	0.866737	0.588846	0.505947	0.246127	0.000238758	0.0659567	0.349146	0.639764	0.498051	0.671415	0.995956	1.20286e-13		X311354		2.29993e+07	4.05518e+06	5.48626e+06	49734.4	516231	781993	2.38108e+06	2.43855e+07	6.00496e+06	1.5504e+06	387019	811437	317916	45.3689	1.06635e+08		5.28962e+08
X311351		0.110634	0.908408	0.619651	0.081403	0.255011	0.0572683	0.0796271	0.97415	0.8786	0.550889	0.4031	0.374377	0.776814	0.380509	0.00180635		X311351		1.94434e+06	10068.8	187482	2.32174e+06	987729	2.76642e+06	2.34928e+06	798.768	17748.5	270762	532396	601049	61136.1	585775	7.52831e+06		2.2783e+08
X311349		0.0300239	0.0183706	0.0319849	0.45319	0.69878	0.480626	0.0228123	0.0224194	0.528087	0.264962	0.242859	0.0572581	0.0299941	0.169921	4.64282e-17		X311349		4.30667e+07	5.09381e+07	4.20654e+07	5.11152e+06	1.35942e+06	4.51855e+06	4.74479e+07	4.77267e+07	3.61529e+06	1.13017e+07	1.24072e+07	3.30092e+07	4.30824e+07	1.71498e+07	7.21218e+08		2.71827e+09
X311347		0.922371	0.467192	0.290751	0.25248	0.359847	0.0180551	0.0243119	0.643292	0.80975	0.576247	0.487386	0.478732	0.603457	0.429456	5.83053e-10		X311347		641120	3.57194e+07	7.54945e+07	8.86035e+07	5.66839e+07	3.80995e+08	3.45357e+08	1.44842e+07	3.91343e+06	2.1098e+07	3.25872e+07	3.3903e+07	1.82241e+07	4.21919e+07	2.76424e+09		2.02201e+10
X311346		0.400629	0.0543931	0.0447489	0.751434	0.960881	0.604967	0.219249	0.00198969	0.0452202	0.156954	0.105768	0.269725	0.227723	0.11829	2.16783e-06		X311346		1.21437e+06	6.39322e+06	6.9628e+06	172293	4130.59	459613	2.59793e+06	1.66772e+07	6.93205e+06	3.4512e+06	4.51187e+06	2.09578e+06	2.50432e+06	4.20619e+06	4.0009e+07		5.14234e+08
X311345		0.186864	0.559068	0.742084	0.580336	0.904278	0.526103	0.0526764	0.0487813	0.350662	0.919883	0.0756875	0.0398972	0.979171	0.170247	2.1391e-05		X311345		4.50222e+07	8.80002e+06	2.79123e+06	7.88095e+06	372662	1.03633e+07	9.7344e+07	1.00703e+08	2.24777e+07	260686	8.17302e+07	1.09567e+08	17563.7	4.86152e+07	4.79709e+08		7.71739e+09
X311103		0.739139	0.655277	0.0174596	0.0945566	0.793934	0.823651	0.503373	0.0153684	0.816116	0.978878	0.579601	0.1979	0.71797	0.0367285	4.95269e-18		X311103		1.42597e+06	2.56352e+06	7.33289e+07	3.61055e+07	877351	638594	5.76215e+06	7.62669e+07	695354	9012.56	3.94775e+06	2.13744e+07	1.67759e+06	5.65074e+07	1.0941e+09		3.85084e+09
X311091		0.142605	0.880991	0.342154	0.307177	0.42815	0.22172	0.246532	0.119608	0.45843	0.120786	0.984004	0.375439	0.26763	0.376749	0.746991		X311091		159226	1654.36	66699	77097.2	46386.8	110483	99333.3	179517	40610.3	178375	29.669	58056.9	90883.5	57738.7	7682.85		2.2105e+07
X311084		0.0173447	0.324849	0.562046	0.745677	0.808587	0.276169	0.137561	0.127604	0.934398	0.0033864	0.548596	0.807336	0.205229	0.213853	0.633433		X311084		28943.1	4917.02	1703.49	532.869	297.234	6017.52	11208.4	11802.3	34.3136	44115.6	1823.47	301.211	8149.02	7845.51	1152.26		1.5168e+06
X311080		0.600302	0.964179	0.833626	0.985286	0.941125	0.996122	0.698312	0.304646	0.510843	0.494213	0.808231	0.0527356	0.316503	0.000278497	0.00335041		X311080		5895.57	43.2912	947.138	7.30015	117.083	0.507003	3225.48	22657.9	9286.63	10039	1264.55	81047	21572.3	289884	187404		6.42861e+06
X311079		0.633456	0.152599	0.200406	0.590326	0.762656	0.283957	0.74542	0.705286	0.85922	0.786707	0.65241	0.734173	0.16479	0.618591	0.00704796		X311079		782.932	7065.91	5657.68	997.983	313.926	3958.73	362.877	492.373	108.276	252.021	698.454	396.944	6662.73	853.363	25293.8		1.03076e+06
X311078		0.767027	0.565551	0.371652	0.41255	0.746289	0.0159573	0.600292	0.152926	0.0379539	0.14455	0.761199	0.184507	0.364666	0.955717	6.30986e-06		X311078		814.304	3064.47	7413.35	6235.27	971.146	54396.6	2547.94	19013.9	40241.1	19817.4	856.854	16382.6	7633.12	28.6019	195741		2.77817e+06
X311073		0.983702	0.151838	0.804377	0.19797	0.810243	0.678567	0.493728	0.747631	0.833769	0.741576	0.842711	0.560113	0.0509467	0.762327	0.00102081		X311073		135.294	668139	19892.7	538819	18694.6	55699.3	151982	33573.3	14281.6	35264.4	12766.6	110139	1.24319e+06	29658.6	3.56194e+06		9.7105e+07
X311071		0.334251	0.187324	0.817411	0.253591	0.703892	0.0489347	0.96112	0.398802	0.491189	0.647654	0.77511	0.860991	0.020838	0.125685	1.53574e-09		X311071		29766.7	55579.9	1699.3	41638.9	4605.83	124408	75.7517	22721.2	15119	6660.44	2602.23	977.531	171757	75044.2	1.23693e+06		9.54708e+06
X311029		0.103312	0.000547378	0.137571	0.439726	0.678546	0.089624	0.0239152	0.113197	0.787604	0.592163	0.323385	0.470228	0.93304	0.533803	9.30736e-11		X311029		1.09847e+08	5.02299e+08	9.12033e+07	2.46277e+07	7.08081e+06	1.19308e+08	2.1201e+08	1.03834e+08	2.99186e+06	1.18325e+07	4.02552e+07	2.15081e+07	290937	1.59652e+07	1.85627e+09		1.23429e+10
X311027		0.798335	0.0707264	0.885978	0.459503	0.427641	0.164628	0.848101	0.717508	0.976181	0.995732	0.50878	0.616554	0.0425186	0.204058	0.920171		X311027		4133.3	207901	1301.8	34668	39876.9	122656	2322.83	8288.4	56.437	1.81133	27659	15880.6	262275	102397	635.856		1.89609e+07
X311004		0.973102	0.68936	0.796186	0.818799	0.0741971	0.755952	0.872207	0.128167	0.409509	0.738256	0.819364	0.509967	0.347782	0.0806957	1.20199e-07		X311004		4641.13	652426	272361	214263	1.30821e+07	394392	105630	9.48517e+06	2.77998e+06	455925	212906	1.77352e+06	3.60391e+06	1.25178e+07	1.19894e+08		1.22262e+09
X311003		0.718979	0.0477668	0.550263	0.722257	0.493741	0.680928	0.928155	0.00896215	0.140004	0.846375	0.74925	0.828286	0.0154858	0.520138	1.55626e-25		X311003		89437.3	2.72377e+06	246595	87272.7	323718	116807	5614.79	4.77142e+06	1.50961e+06	25926.1	70568.3	32493.5	4.08716e+06	285855	9.08787e+07		2.06844e+08
X311002		0.42284	0.858957	0.0883675	0.957637	0.73472	0.727464	0.439233	0.464662	0.953329	0.504993	0.779495	0.934406	0.763959	0.463683	2.06022e-07		X311002		1.17152e+06	57527.8	5.31564e+06	5140.25	209209	221294	1.09098e+06	974816	6239.93	810209	142815	12339.6	164290	979102	5.14217e+07		5.45595e+08
X310985		0.0808906	0.0407604	0.0734994	0.442822	0.326592	0.229507	0.0125822	0.626522	0.659277	0.434465	0.541405	0.562786	0.0345768	0.143344	8.12892e-08		X310985		1.4077e+06	1.93763e+06	1.48024e+06	270989	443074	665317	2.89225e+06	108895	89389.1	281076	171535	154029	2.06821e+06	987985	1.38829e+07		1.37669e+08
X310968		0.597955	0.123504	0.153426	0.484869	0.533775	0.856541	0.510661	0.716217	0.841686	0.339202	0.00163246	0.0193141	0.776284	0.998947	1.12433e-12		X310968		795.496	6809.94	5846.56	1396.13	1107.81	93.4483	1238.12	377.921	114.076	2615.74	28846.7	15792	230.914	0.0049824	157661		856343
X310945		0.176044	0.574187	0.810456	0.257997	0.769256	0.206552	0.0235013	0.327209	0.712406	0.978472	0.801571	0.720831	0.313399	0.105652	1.42514e-11		X310945		3.17655e+06	546448	99514.2	2.21803e+06	148880	2.76721e+06	8.95242e+06	1.66316e+06	235115	1259.65	109267	220945	1.76103e+06	4.54875e+06	8.52703e+07		5.18091e+08
X310938		0.39931	0.154503	0.408833	0.0970064	0.742977	0.746215	0.568702	0.0931247	0.803639	0.334085	0.190547	0.405233	0.0311866	0.262548	3.75742e-08		X310938		1022.04	2922.93	981.403	3975.78	154.541	150.533	467.066	4070.67	88.8456	1342.78	2469.13	996.599	6723.31	1807.57	45771.6		430372
X310934		0.928144	0.714418	0.231615	0.680813	0.115662	0.5233	0.940558	0.127546	0.315222	0.442285	0.0788254	0.845493	0.660209	0.119224	1.19723e-11		X310934		145.047	2388.73	25581.7	3018.78	44326.8	7270.73	99.173	41576.4	18020.1	10539.3	55377.1	677.335	3448.11	43470.5	886251		5.34164e+06
X310905		0.442473	0.044247	0.345153	0.289648	0.470883	0.139303	0.0297018	0.318415	0.926182	0.846726	0.194027	0.714216	0.531608	0.156432	3.68367e-07		X310905		347872	2.40063e+06	525850	661851	306579	1.29243e+06	2.80679e+06	587465	5057.51	22015.1	996601	79027.3	230704	1.18726e+06	1.59086e+07		1.76457e+08
X310873		0.0799601	0.0292092	0.0415802	0.64264	0.34359	0.0130988	0.20862	0.0427084	0.971605	0.799155	0.521467	0.557829	0.359602	0.352328	3.91431e-12		X310873		93954.3	146145	127483	6567.11	27390.5	189631	48331.9	126083	38.632	1974.15	12539.8	10478.7	25625.8	26413.9	1.59327e+06		9.13184e+06
X310792		0.581994	0.231284	0.0694017	0.0627974	0.00114511	0.054939	0.23359	0.692924	0.86592	0.805639	0.201812	0.333241	0.147152	0.0591068	0.0002841		X310792		235757	1.11696e+06	2.57808e+06	2.70769e+06	8.37175e+06	2.88241e+06	1.10596e+06	121293	22169.6	47084.9	1.27037e+06	729200	1.63995e+06	2.78665e+06	1.04717e+07		2.32899e+08
X310757		0.0110588	0.37061	0.000476759	0.606289	0.220854	0.149063	0.300339	0.00783049	0.0608447	0.39449	0.554774	0.665059	0.103545	0.720179	8.49599e-16		X310757		3.47657e+07	4.27622e+06	6.63597e+07	1.41564e+06	8.00469e+06	1.11291e+07	5.72483e+06	3.81223e+07	1.88316e+07	3.8673e+06	1.85944e+06	998847	1.41805e+07	683759	3.85069e+08		1.59554e+09
X310752		0.490599	0.0726275	0.290167	0.695417	0.25147	0.0166594	0.27626	0.115802	0.593258	0.280846	0.248711	0.91662	0.874812	0.367564	0.392427		X310752		1.81472e+06	1.2363e+07	4.2772e+06	585038	5.02917e+06	2.2082e+07	4.53211e+06	9.47615e+06	1.08909e+06	4.44628e+06	5.08824e+06	41822.7	94716.9	3.10213e+06	2.79427e+06		1.14281e+09
X310739		0.478692	0.0582201	0.255672	0.46425	0.711893	0.319638	0.439729	0.171488	0.958084	0.400103	0.628004	0.371595	0.0763912	0.842436	0.0202919		X310739		4468.39	32107	11519.5	4769.5	1213.71	8825.92	5316.42	16687.5	24.5752	6306.34	2089.52	7111.77	28082.5	351.552	48355.5		2.66451e+06
X310705		0.263853	0.454756	0.911417	0.433006	0.0187113	0.355464	0.675224	0.970029	0.716344	0.955695	0.713003	0.473826	0.0761855	0.0146336	0.858579		X310705		3.71487e+08	1.66078e+08	3.67531e+06	1.82733e+08	1.65684e+09	2.53909e+08	5.21445e+07	419188	3.92119e+07	916546	4.01843e+07	1.52475e+08	9.38645e+08	1.78752e+09	9.42821e+06		8.89349e+10
X310671		0.107847	0.108619	0.812824	0.0876325	0.295268	0.430499	0.805747	0.861992	0.758903	0.736116	0.933722	0.541356	0.0237209	0.854357	5.97204e-07		X310671		8.81413e+06	8.77549e+06	190330	9.95091e+06	3.72516e+06	2.11172e+06	205295	102583	319804	385572	23475.8	1.267e+06	1.75111e+07	114380	8.82103e+07		1.01662e+09
X310667		0.030591	0.00131658	0.3831	0.623336	0.447488	0.694952	0.556721	0.0882471	0.738082	0.191689	0.0886287	0.932709	0.966579	0.00984294	2.73067e-13		X310667		5.89052e+08	1.31235e+09	9.52115e+07	3.01627e+07	7.21948e+07	1.9227e+07	4.32013e+07	3.65023e+08	1.39799e+07	2.13679e+08	3.64145e+08	891194	219447	8.42213e+08	7.30578e+09		3.74373e+10
X310665		0.166411	0.635134	0.0179887	0.349892	0.668693	0.78764	0.967877	0.00234032	0.531438	0.853695	0.0523255	0.626863	0.160073	0.175115	1.1483e-19		X310665		342634	40173.2	1.00766e+06	156080	32672.3	12943.5	289.238	1.67759e+06	69895.6	6065.29	675791	42168.1	353145	328925	1.69009e+07		5.34164e+07
X310654		0.0955971	0.775403	0.123227	0.696719	0.741525	0.409227	0.16505	0.0994664	0.38044	0.116913	0.889791	0.988075	0.676396	0.345078	1.70108e-23		X310654		4.80868e+08	1.40302e+07	4.11048e+08	2.61846e+07	1.87511e+07	1.17497e+08	3.33205e+08	4.69838e+08	1.32739e+08	4.2536e+08	3.30901e+06	38500.1	3.00303e+07	1.53855e+08	2.04051e+10		5.16124e+10
X310619		0.755077	0.275234	0.590214	0.35524	0.573103	0.00177124	0.00241409	0.341356	0.82282	0.996464	0.999771	0.834909	0.182467	0.584325	2.18767e-13		X310619		144.879	1775.59	431.898	1273.99	472.886	14786.8	13914	1349.66	74.6408	0.0292305	0.000122446	64.6587	2653.6	445.732	87775.1		445816
X310578		0.884883	0.442495	0.993169	0.130539	0.0875027	0.11171	0.522102	0.900357	0.634932	0.632703	0.776437	0.362902	0.109679	0.943592	0.000338446		X310578		52.1746	1469.43	0.182451	5711.69	7302.56	6323.34	1020.51	39.0221	561.298	568.724	200.727	2063.26	6396.08	12.4608	32664.8		745439
X310556		0.0237853	0.364805	0.214908	0.823158	0.539282	0.185143	0.122652	0.0107447	0.328219	0.530536	0.0881473	0.60449	0.267273	0.791785	4.2134e-24		X310556		4.75194e+06	758248	1.4217e+06	46052.6	347687	1.62361e+06	2.20595e+06	6.06501e+06	882738	362913	2.69407e+06	247457	1.13701e+06	64262.4	1.12742e+08		2.76133e+08
X310528		0.181929	0.105825	0.50395	0.972649	0.127617	0.715117	0.751777	0.373239	0.931819	0.808643	0.453338	0.971917	0.256622	0.247232	1.10079e-18		X310528		428418	629748	107144	281.809	558630	31943.6	23987.3	190320	1754.8	14061.3	134924	297.108	309166	321684	2.13181e+07		7.17985e+07
X310524		0.102265	0.868922	0.859481	0.22936	0.810222	0.986035	0.370515	0.352999	0.256525	0.501459	0.736303	0.345481	0.272819	0.226506	0.496567		X310524		9521.29	96.6951	111.278	5142.03	204.758	1.08779	2850.97	3067.11	4580.6	1605.43	402.695	3164.45	4277.94	5205.68	1642.47		1.06333e+06
X310517		0.0570927	0.226659	0.145081	0.497423	0.426444	0.0508172	0.0130108	0.445449	0.710972	0.480916	0.203875	0.319499	0.827117	0.998364	2.80815e-25		X310517		1.62508e+09	6.53844e+08	9.508e+08	2.05613e+08	2.8253e+08	1.71291e+09	2.78068e+09	2.60047e+08	6.12841e+07	2.21862e+08	7.2233e+08	4.42939e+08	2.12862e+07	1877.03	5.79682e+10		1.33645e+11
X310501		0.0411666	0.258939	0.197263	0.856873	0.89566	0.0732574	0.0518216	0.0221395	0.352351	0.195759	0.931973	0.505894	0.182097	0.594129	8.45244e-27		X310501		1.41761e+08	4.31242e+07	5.62935e+07	1.09842e+06	580768	1.08921e+08	1.28498e+08	1.78313e+08	2.92492e+07	5.66743e+07	246049	1.49544e+07	6.02976e+07	9.59225e+06	4.72665e+09		1.0113e+10
X310495		0.491936	0.757279	0.197241	0.690393	0.576674	0.170752	0.241363	0.385926	0.988654	0.316465	0.225022	0.307624	0.108041	0.318431	0.0112158		X310495		2057.1	415.764	7256.41	690.697	1357.03	8191.72	5987.55	3275.8	0.880173	4374.73	6422.38	4537.83	11288.7	4339.26	28290.5		1.30348e+06
X310491		0.139039	0.0101026	0.5624	0.00687987	0.857802	0.00501775	0.0961807	0.890855	0.0465201	0.321704	0.51879	0.404619	0.151168	0.804826	0.000164033		X310491		3365.41	10250.3	514.411	11328.2	49.1877	12222.3	4260.17	28.8505	6111.58	1507.01	638.26	1065.37	3167.68	93.5625	22286.1		458868
X310488		0.969344	0.173771	0.561587	0.471036	0.633117	0.141926	0.313641	0.860604	0.93047	0.635247	0.0830868	0.529504	0.599055	0.0474846	3.87064e-06		X310488		15.1031	18978.1	3447.79	5317.59	2331	22137	10400.1	315.365	77.8543	2301.89	30868.5	4045.53	2828.08	40434.5	226054		3.06275e+06
X310461		0.170054	0.980208	0.381449	0.171351	0.882993	0.173708	0.446571	0.0073563	0.290244	0.426859	0.0106385	0.263189	0.00363381	0.0960526	9.43477e-07		X310461		1.97424e+06	643.393	801877	1.96227e+06	22646.2	1.94077e+06	606263	7.60119e+06	1.17152e+06	660753	6.89617e+06	1.31156e+06	8.96883e+06	2.90924e+06	2.61689e+07		3.13116e+08
X310448		0.334873	0.47796	0.430128	0.586239	0.0701067	0.170632	0.882873	0.873358	0.932915	0.759886	0.540685	0.902242	0.82853	0.636738	0.40387		X310448		19334851766848	10461111491274	12935307944458	6152965081575	68473754203225	39094519375740	450596123231	527430530959	147097988425	1939375086786	7774283853198	313200167508	973864803196	4631621042191	14480968025649		6217255416967280
X310446		0.945253	0.67355	0.00792756	0.0869685	0.38843	0.154023	0.779282	0.105963	0.545091	0.95972	0.0153353	0.93694	0.00877946	0.147367	8.63166e-05		X310446		446.207	16798.8	674993	278573	70474.2	192927	7433.09	248376	34671.4	241.364	561651	592.309	657307	199343	1.49678e+06		2.83402e+07
X310422		0.172099	0.844281	0.852792	0.0160576	0.247548	0.0512769	0.0366084	0.00818315	0.952901	0.249832	0.284769	0.931189	0.668681	0.156116	2.97974e-15		X310422		3796.13	78.3098	69.8861	11879.3	2719.83	7759.99	8931.36	14359.9	7.08041	2693.63	2326.69	15.1331	371.833	4096.19	140502		607868
X310420		0.581759	0.0959346	0.361796	0.722251	0.229024	0.682752	0.551476	0.0803648	0.171981	0.606796	0.819859	0.55814	0.451251	0.636943	0.0129255		X310420		97943.9	898516	268712	40775.3	467989	53913.2	114508	991584	603829	85499.5	16734.3	110715	183285	71903.1	2.01451e+06		9.66365e+07
X310418		0.0388956	0.244335	0.0300015	0.942044	0.310308	0.0237505	0.00495902	0.371686	0.275305	0.267303	0.0744693	0.882724	0.267766	0.248564	2.28531e-24		X310418		3.88371e+09	1.22812e+09	4.29096e+09	4.77832e+06	9.32191e+08	4.66182e+09	7.23167e+09	7.22407e+08	1.07806e+09	1.11474e+09	2.89168e+09	1.96739e+07	1.11258e+09	1.20628e+09	1.12095e+11		2.70761e+11
X310413		0.026619	0.0554074	0.299938	0.116787	0.747676	0.0357281	0.130889	0.302244	0.911271	0.41641	0.504597	0.425745	0.458628	0.742162	6.17566e-21		X310413		3.62694e+07	2.70222e+07	7.87754e+06	1.80766e+07	757547	3.25132e+07	1.67639e+07	7.8026e+06	90880.8	4.8386e+06	3.26099e+06	4.64775e+06	4.02326e+06	792259	7.49718e+08		2.19187e+09
X310412		0.194612	0.0624159	0.0660243	0.647275	0.767718	0.0979357	0.0573375	0.221668	0.907811	0.0641593	0.796989	0.600399	0.241526	0.341438	0.00244131		X310412		6.79375e+06	1.40628e+07	1.36848e+07	843343	351354	1.10797e+07	1.46364e+07	6.02937e+06	54000.9	1.38773e+07	266512	1.10547e+06	5.53625e+06	3.64997e+06	3.75562e+07		1.20606e+09
X310408		0.53733	0.243749	0.181293	0.726605	0.988884	0.547854	0.800242	0.415794	0.578606	0.944797	0.422377	0.186051	0.0215448	0.460815	0.0128124		X310408		32711.2	117000	153983	10505	16.6777	31048.1	5501.21	56951.4	26517	411.904	55360.2	150666	457826	46771.3	537751		2.57307e+07
X310387		0.397866	0.319528	0.491672	0.0862512	0.249216	0.911755	0.163097	0.976957	0.669426	0.183824	0.589135	0.754082	0.219937	0.875226	0.0115411		X310387		798907	1.10803e+06	528317	3.30169e+06	1.4855e+06	13712.1	2.17875e+06	931.411	203550	1.97784e+06	325805	109572	1.68414e+06	27527.3	7.19897e+06		3.34358e+08
X310381		0.145943	0.802033	0.0578617	0.496983	0.699146	0.879686	0.252831	0.395538	0.272552	0.572708	0.668623	0.313253	0.069703	0.540955	0.642201		X310381		717728	21266.9	1.22439e+06	156199	50540.2	7751.23	443314	244489	408074	107692	61999.8	344596	1.11911e+06	126523	73054.8		1.01318e+08
X310380		0.747433	0.182742	0.414207	0.478225	0.554424	0.294185	0.30138	0.42074	0.291552	0.602867	0.888599	0.100269	0.702186	0.512727	5.83954e-18		X310380		13707.8	235311	88210.8	66522	46211.8	145696	141413	85767.5	147297	35792	2593.34	358623	19328.1	56672.3	1.11912e+07		3.95831e+07
X310372		0.636823	0.437603	0.11447	0.168352	0.68836	0.86032	0.710168	0.821471	0.363938	0.209622	0.052935	0.30783	0.0630282	0.599947	0.00105119		X310372		594.008	1606.63	6663.91	5070.5	428.609	82.4826	367.96	135.644	2198.57	4203.74	10040.6	2774.92	9258.52	733.047	29113.4		797768
X310370		0.174467	0.237104	0.587892	0.8798	0.53103	0.985971	0.324328	0.67645	0.331509	0.988043	0.505846	0.504579	0.51997	0.404036	0.0061675		X310370		56857	43061.7	9030.16	702.922	12069.5	9.50354	29906.3	5354.32	29030	6.90271	13615.6	13696.9	12732.3	21426.1	233456		9.20559e+06
X310367		0.38975	0.269951	0.952858	0.445068	0.512928	0.12877	0.0400495	0.520672	0.072085	0.00775896	0.9782	0.894992	0.61809	0.421888	5.6086e-05		X310367		8579.24	14125.9	40.4843	6761.94	4962.36	26829.8	49179.3	4782.27	37674.9	83087.1	8.64977	201.81	2880.44	7480.09	193193		3.4693e+06
X310340		0.175815	0.080768	0.447473	0.604838	0.903307	0.0435894	0.0368871	0.629296	0.968536	0.412789	0.863854	0.144308	0.202219	0.696368	8.77586e-16		X310340		4686.81	7814.34	1472.64	682.983	37.6291	10453.8	11186.1	594.325	3.96672	1712.06	74.9665	5453.57	4157.59	388.343	184086		763600
X310336		0.669545	0.438799	0.103765	0.293611	0.0451463	0.0675711	0.657043	0.134483	0.318197	0.640668	0.633937	0.44031	0.510359	0.82163	0.337989		X310336		627177	2.06553e+06	9.15147e+06	3.80398e+06	1.3908e+07	1.15658e+07	678850	7.73986e+06	3.43556e+06	750273	780900	2.05192e+06	1.4928e+06	174984	3.16516e+06		1.03101e+09
X310242		0.0877641	0.487102	0.271961	0.720506	0.539595	0.456401	0.123449	0.874375	0.694625	0.427768	0.407076	0.0142065	0.119232	0.956334	0.053971		X310242		514668	84920.6	212475	22496.6	66158.1	97555.9	418607	4392.3	27087.5	110614	120906	1.06707e+06	428238	526.777	656563		5.26241e+07
X310213		0.167167	0.0602329	0.969966	0.381441	0.151516	0.0697527	0.228695	0.905597	0.674561	0.652696	0.948576	0.502883	0.0452941	0.760797	7.22125e-09		X310213		128444	238324	95.1193	51466.6	138491	221891	97458.6	943.727	11833.8	13593.3	279.108	30139.6	270714	6219.68	2.37636e+06		2.0096e+07
X310206		0.741569	0.948544	0.0418684	0.685175	0.891848	0.00686246	0.0370842	0.287191	0.504884	0.353097	0.275444	0.886855	0.568958	0.925034	1.07967e-16		X310206		1.04285e+07	399307	3.99727e+08	1.57622e+07	1.77246e+06	7.0933e+08	4.19761e+08	1.08807e+08	4.26629e+07	8.27917e+07	1.14263e+08	1.94104e+06	3.11214e+07	848880	7.41725e+09		2.87145e+10
X310197		0.0278756	0.083359	0.0427424	0.602478	0.332628	0.10512	0.0219555	0.199353	0.221175	0.210966	0.140111	0.786467	0.46029	0.300566	5.23883e-25		X310197		2.56579e+12	1.58591e+12	2.17571e+12	1.42842e+11	4.94798e+11	1.38824e+12	2.78715e+12	8.6929e+11	7.89728e+11	8.25729e+11	1.14983e+12	3.86298e+10	2.87204e+11	5.65056e+11	6.74423e+13		157632478764634
X310162		0.0965341	0.470757	0.287446	0.141472	0.290821	0.64781	0.953265	0.289922	0.799228	0.777925	0.491941	0.539116	0.0276565	0.0089424	0.776794		X310162		1.06707e+06	200230	435988	834412	429917	80278.6	1320.93	431526	24881.8	30592.4	181771	145146	1.88012e+06	2.65852e+06	30913.4		1.15181e+08
X310058		0.0062884	0.478032	0.101164	0.782925	0.312272	0.838255	0.953181	0.0034031	0.00952569	0.773987	0.534124	0.574029	0.896887	0.483497	2.66646e-34		X310058		8.82169e+06	587882	3.14984e+06	88589.4	1.19355e+06	48627.8	4022.76	1.01545e+07	7.93239e+06	96243.9	451366	368939	19599.4	573408	2.25548e+08		3.49505e+08
X310046		0.354232	0.624809	0.291773	0.68022	0.360166	0.173037	0.489536	0.0882368	0.359143	0.166378	0.990681	0.384491	0.586643	0.548135	6.89416e-19		X310046		408278	113658	528945	80721	398310	884609	227032	1.38729e+06	400013	912741	64.8074	359720	140498	171434	4.28134e+07		1.42273e+08
X310010		0.333607	0.0797445	0.0273908	0.231816	0.232346	0.137408	0.0627408	0.162764	0.599271	0.554544	0.697769	0.907448	0.314297	0.976241	1.10089e-21		X310010		1.28207e+07	4.22547e+07	6.71737e+07	1.96233e+07	1.95786e+07	3.03283e+07	4.76992e+07	2.67656e+07	3.78231e+06	4.78488e+06	2.06544e+06	185078	1.38879e+07	12145.1	1.46579e+09		4.10102e+09
X309967		0.265891	0.48911	0.510903	0.0746175	0.917523	0.971578	0.510396	0.816216	0.6836	0.688384	0.0464315	0.238202	0.834435	0.696573	1.00234e-19		X309967		3.24596e+06	1.25315e+06	1.13189e+06	8.36186e+06	28063.1	3322.01	1.13461e+06	141369	434791	421018	1.04473e+07	3.64911e+06	114335	398031	2.48908e+08		7.83763e+08
X309883		0.0343318	0.129981	0.738008	0.418282	0.995586	0.0504761	0.0836536	0.0853987	0.886985	0.689821	0.419224	0.568591	0.981044	0.749648	6.20538e-13		X309883		2.06993e+06	1.05591e+06	51341.2	300898	14.0402	1.76638e+06	1.37978e+06	1.3643e+06	9266.93	73094.8	299681	149208	258.995	46725	2.59331e+07		1.37407e+08
[truncated: 1,203 more rows]
