# Supplementary material for: Cytoplasmic genetic variation and extensive cytonuclear interactions influence natural variation in the metabolome
Source: eLife. 2013 Oct 8;2:e00776. doi: 10.7554/eLife.00776 (PMC3791467; doi:10.7554/eLife.00776)
Supplement: Figure 5—source data 1. — AGI represents the code for each gene with position being from the +1 of transcription for that gene. The specific base at each site in Col-0, Kas and Tsu are shown. DOI: http://dx.doi.org/10.7554/eLife.00776.032 [file elife00776s005.xlsx]

## Sheet: Sheet1
Figure 5 - Source data 1. Genetic polymorphisms between the Kas and Tsu Organelles
AGI represents the code for each gene with position being from the +1 of transcription for that gene. The specific base at each site in Col-0, Kas and Tsu are shown.
Organelle	AGI	Gene	Annotation	Position	Col-0	Kas-1	Tsu-1
Plastid	AtCg00020	psbA	PSII 32 KDa protein	324	C	T	C
Plastid	AtCg00050	rps16	ribosomal protein S16	201	G	C	G
Plastid	AtCg00080	psbI	PSII I protein	30	T	T	C
Plastid	AtCg00170	rpoC2	RNA polymerase beta' subunit-2	69	T	C	T
Plastid	AtCg00170	rpoC2	RNA polymerase beta' subunit-2	373	T	T	C
Plastid	AtCg00170	rpoC2	RNA polymerase beta' subunit-2	3870	A	C	A
Plastid	AtCg00190	rpoB	RNA polymerase beta subunit	516	G	C	G
Plastid	AtCg00280	psbC	PSII 43 KDa protein	477	C	C	T
Plastid	AtCg00280	psbC	PSII 43 KDa protein	508	G	T	G
Plastid	AtCg00490	rbcL	large subunit of RUBISCO	114	A	A	C
Plastid	AtCg00490	rbcL	large subunit of RUBISCO	864	C	C	T
Plastid	AtCg00540	petA	cytochrome f	629	C	C	G
Plastid	AtCg00730	petD	cytochrome b/f	421	C	C	T
Plastid	AtCg00810	rpl22	ribosomal protein L22	51	G	G	C
Plastid	AtCg00810	rpl22	ribosomal protein L22	231	C	T	C
Plastid	AtCg01010	ndhF	NADH dehydrogenase ND5	399	T	G	T
Plastid	AtCg01010	ndhF	NADH dehydrogenase ND5	2058	G	G	A
Plastid	AtCg01010	ndhF	NADH dehydrogenase ND5	2163	T	T	G
Plastid	AtCg01100	ndhA	NADH dehydrogenase ND1	530	A	T	C
Plastid	AtCg01130	ycf1.2	hypothetical protein	1785	G	T	G
Plastid	AtCg01130	ycf1.2	hypothetical protein	5163	G	A	G
Mitochondria	AtMg00030	orf107a	hypothetical protein	78	C	C	T
Mitochondria	AtMg00030	orf107a	hypothetical protein	138	G	G	A
Mitochondria	AtMg00030	orf107a	hypothetical protein	139	A	A	G
Mitochondria	AtMg00030	orf107a	hypothetical protein	168	G	G	A
Mitochondria	AtMg00040	orf315	hypothetical protein	876	A	G	A
Mitochondria	AtMg00070	nad9	NADH dehydrogenase subunit 9	57	C	C	A
Mitochondria	AtMg00080	rpl16	ribosomal protein L16	220	A	T	A
Mitochondria	AtMg00080	rpl16	ribosomal protein L16	222	A	G	A
Mitochondria	AtMg00260	orf101a	hypothetical protein	29	C	T	C
Mitochondria	AtMg00260	orf101a	hypothetical protein	31	G	A	G
Mitochondria	AtMg00260	orf101a	hypothetical protein	188	G	G	T
Mitochondria	AtMg00270	nad6	NADH dehydrogenase subunit 6	88	C	C	A
Mitochondria	AtMg00270	nad6	NADH dehydrogenase subunit 6	459	G	G	T
Mitochondria	AtMg00270	nad6	NADH dehydrogenase subunit 6	519	G	G	C
Mitochondria	AtMg00270	nad6	NADH dehydrogenase subunit 6	596	C	T	C
Mitochondria	AtMg00280	orf110a	hypothetical protein	32	G	G	T
Mitochondria	AtMg00280	orf110a	hypothetical protein	38	G	G	C
Mitochondria	AtMg00290	rps4	ribosomal protein S4	1087	T	A	T
Mitochondria	AtMg00370	orf199	hypothetical protein	530	T	G	T
Mitochondria	AtMg00410	atp6-1	ATPase subunit 6	8	G	G	A
Mitochondria	AtMg00410	atp6-1	ATPase subunit 6	9	A	A	T
Mitochondria	AtMg00480	orfB	hypothetical protein	474	A	T	A
Mitochondria	AtMg00510	nad7	NADH dehydrogenase subunit 7	339	G	A	G
Mitochondria	AtMg00510	nad7	NADH dehydrogenase subunit 7	340	G	T	G
Mitochondria	AtMg00510	nad7	NADH dehydrogenase subunit 7	395	G	G	A
Mitochondria	AtMg00510	nad7	NADH dehydrogenase subunit 7	399	C	C	T
Mitochondria	AtMg00510	nad7	NADH dehydrogenase subunit 7	433	C	C	T
Mitochondria	AtMg00510	nad7	NADH dehydrogenase subunit 7	442	C	C	T
Mitochondria	AtMg00510	nad7	NADH dehydrogenase subunit 7	525	C	T	C
Mitochondria	AtMg00510	nad7	NADH dehydrogenase subunit 7	782	G	G	C
Mitochondria	AtMg00510	nad7	NADH dehydrogenase subunit 7	937	C	C	A
Mitochondria	AtMg00510	nad7	NADH dehydrogenase subunit 7	1113	G	C	G
Mitochondria	AtMg00510	nad7	NADH dehydrogenase subunit 7	1129	G	A	G
Mitochondria	AtMg00510	nad7	NADH dehydrogenase subunit 7	1342	C	T	C
Mitochondria	AtMg00510	nad7	NADH dehydrogenase subunit 7	1345	C	T	C
Mitochondria	AtMg00510	nad7	NADH dehydrogenase subunit 7	1396	G	G	A
Mitochondria	AtMg00510	nad7	NADH dehydrogenase subunit 7	1494	A	A	G
Mitochondria	AtMg00510	nad7	NADH dehydrogenase subunit 7	1665	A	A	T
Mitochondria	AtMg00510	nad7	NADH dehydrogenase subunit 7	1743	C	C	A
Mitochondria	AtMg00510	nad7	NADH dehydrogenase subunit 7	1792	G	A	G
Mitochondria	AtMg00510	nad7	NADH dehydrogenase subunit 7	1804	C	C	T
Mitochondria	AtMg00510	nad7	NADH dehydrogenase subunit 7	1810	G	G	A
Mitochondria	AtMg00510	nad7	NADH dehydrogenase subunit 7	1826	C	A	C
Mitochondria	AtMg00510	nad7	NADH dehydrogenase subunit 7	1842	G	A	G
Mitochondria	AtMg00510	nad7	NADH dehydrogenase subunit 7	1904	A	C	A
Mitochondria	AtMg00510	nad7	NADH dehydrogenase subunit 7	1935	G	A	G
Mitochondria	AtMg00510	nad7	NADH dehydrogenase subunit 7	2971	C	C	A
Mitochondria	AtMg00510	nad7	NADH dehydrogenase subunit 7	3004	C	G	C
Mitochondria	AtMg00510	nad7	NADH dehydrogenase subunit 7	3077	G	A	G
Mitochondria	AtMg00510	nad7	NADH dehydrogenase subunit 7	3206	G	A	G
Mitochondria	AtMg00510	nad7	NADH dehydrogenase subunit 7	3316	C	C	T
Mitochondria	AtMg00510	nad7	NADH dehydrogenase subunit 7	3367	C	C	T
Mitochondria	AtMg00510	nad7	NADH dehydrogenase subunit 7	3492	T	T	C
Mitochondria	AtMg00510	nad7	NADH dehydrogenase subunit 7	4890	C	C	G
Mitochondria	AtMg00520	matR	hypothetical protein	1	G	A	G
Mitochondria	AtMg00560	rpl2	ribosomal protein L2	1539	T	C	T
Mitochondria	AtMg00560	rpl2	ribosomal protein L2	1540	C	G	C
Mitochondria	AtMg00630	orf110b	hypothetical protein	1	A	C	A
Mitochondria	AtMg00690	orf240a	hypothetical protein	91	G	A	G
Mitochondria	AtMg00770	orf100b	hypothetical protein	301	T	G	T
Mitochondria	AtMg00820	orf170	hypothetical protein	510	T	A	T
Mitochondria	AtMg00890	orf106d	hypothetical protein	229	C	A	C
Mitochondria	AtMg00900	ccb256	cytochrome c biogenesis orf256	463	C	T	C
Mitochondria	AtMg00900	ccb256	cytochrome c biogenesis orf256	768	C	A	C
Mitochondria	AtMg01020	orf135b	hypothetical protein	160	C	C	A
Mitochondria	AtMg01060	orf107g	hypothetical protein	162	T	A	T
Mitochondria	AtMg01060	orf107g	hypothetical protein	168	T	A	T
Mitochondria	AtMg01060	orf107g	hypothetical protein	221	C	C	T
Mitochondria	AtMg01060	orf107g	hypothetical protein	279	A	A	G
Mitochondria	AtMg01060	orf107g	hypothetical protein	281	C	C	G
Mitochondria	AtMg01060	orf107g	hypothetical protein	282	T	T	G
Mitochondria	AtMg01090	orf262	hypothetical protein	354	T	A	T
Mitochondria	AtMg01090	orf262	hypothetical protein	357	G	A	G
Mitochondria	AtMg01120	nad1a	nad1.1	469	A	G	A
Mitochondria	AtMg01120	nad1a	nad1.1	470	C	T	C
Mitochondria	AtMg01200	orf294	hypothetical protein	882	T	T	G
Mitochondria	AtMg01210	orf101b	hypothetical protein	2	T	T	A
Mitochondria	AtMg01210	orf101b	hypothetical protein	3	G	G	T
Mitochondria	AtMg01260	orf205	hypothetical protein	46	G	G	A
Mitochondria	AtMg01280	orf291	hypothetical protein	535	C	C	A
Mitochondria	AtMg01280	orf291	hypothetical protein	703	G	G	A
Mitochondria	AtMg01280	orf291	hypothetical protein	817	C	C	T
Mitochondria	AtMg01300	orf136a	hypothetical protein	408	T	T	A
Mitochondria	AtMg01320	nad2b	nad2.2	161	C	T	C
Mitochondria	AtMg01320	nad2b	nad2.2	208	A	A	T
Mitochondria	AtMg01320	nad2b	nad2.2	732	G	T	G
Mitochondria	AtMg01320	nad2b	nad2.2	733	T	A	T
Mitochondria	AtMg01320	nad2b	nad2.2	735	T	G	T
Mitochondria	AtMg01320	nad2b	nad2.2	737	T	G	T
Mitochondria	AtMg01330	orf107h	hypothetical protein	227	C	G	C
Mitochondria	AtMg01330	orf107h	hypothetical protein	234	G	C	G
Mitochondria	AtMg01360	cox1	cytochrome c oxidase subunit 1	1552	G	G	A
Mitochondria	AtMg01360	cox1	cytochrome c oxidase subunit 1	1554	T	T	A
Mitochondria	AtMg01370	orf111d	hypothetical protein	333	A	T	A
Mitochondria	AtMg01390	rrn18	Mitochondrial 18S ribosomal RNA	897	C	C	A
Mitochondria	AtMg01390	rrn18	Mitochondrial 18S ribosomal RNA	925	T	T	C
