# Supplementary material for: Cytoplasmic genetic variation and extensive cytonuclear interactions influence natural variation in the metabolome
Source: eLife. 2013 Oct 8;2:e00776. doi: 10.7554/eLife.00776 (PMC3791467; doi:10.7554/eLife.00776)
Supplement: Figure 6—source data 1. — p values for main effect and interaction terms using hotspot markers. DOI: http://dx.doi.org/10.7554/eLife.00776.034 [file elife00776s006.xlsx]

## Sheet: Sheet1
Figure 6 - Source data 1. Pairwise ANOVA P-values
P values for main effect and interaction terms using hotspot markers.
														P-Values
	QTL	M.I.83	M.II.91	M.III.51	M.III.64	M.IV.3	M.IV.17	M.IV.23	M.IV.51	M.IV.72	M.IV.82	M.V.45	M.V.59	M.V.82	M.V.94	Maternal	M.I.83*M.II.91	M.I.83*M.III.51	M.I.83*M.III.64	M.I.83*M.IV.3	M.I.83*M.IV.17	M.I.83*M.IV.23	M.I.83*M.IV.51	M.I.83*M.IV.72	M.I.83*M.IV.82	M.I.83*M.V.45	M.I.83*M.V.59	M.I.83*M.V.82	M.I.83*M.V.94	M.I.83*Maternal	M.II.91*M.III.51	M.II.91*M.III.64	M.II.91*M.IV.3	M.II.91*M.IV.17	M.II.91*M.IV.23	M.II.91*M.IV.51	M.II.91*M.IV.72	M.II.91*M.IV.82	M.II.91*M.V.45	M.II.91*M.V.59	M.II.91*M.V.82	M.II.91*M.V.94	M.II.91*Maternal	M.III.51*M.III.64	M.III.51*M.IV.3	M.III.51*M.IV.17	M.III.51*M.IV.23	M.III.51*M.IV.51	M.III.51*M.IV.72
metabolite	Marker	C1_22176743	X2.18752604	C3_9623868	C3_15011896	C4_262249	C4_1416972	C4_2323396	C4_8328283	C4_13033934	C4_16735445	C5_13792589	X5_16368524	C5_22259506	C5_25538680	Maternal	C1_22176743*X2.18752604	C1_22176743*C3_9623868	C1_22176743*C3_15011896	C1_22176743*C4_262249	C1_22176743*C4_1416972	C1_22176743*C4_2323396	C1_22176743*C4_8328283	C1_22176743*C4_13033934	C1_22176743*C4_16735445	C1_22176743*C5_13792589	C1_22176743*X5_16368524	C1_22176743*C5_22259506	C1_22176743*C5_25538680	C1_22176743*Maternal	X2.18752604*C3_9623868	X2.18752604*C3_15011896	X2.18752604*C4_262249	X2.18752604*C4_1416972	X2.18752604*C4_2323396	X2.18752604*C4_8328283	X2.18752604*C4_13033934	X2.18752604*C4_16735445	X2.18752604*C5_13792589	X2.18752604*X5_16368524	X2.18752604*C5_22259506	X2.18752604*C5_25538680	X2.18752604*Maternal	C3_9623868*C3_15011896	C3_9623868*C4_262249	C3_9623868*C4_1416972	C3_9623868*C4_2323396	C3_9623868*C4_8328283	C3_9623868*C4_13033934
z.biphenyl		0.0488546	0.64864	0.12753	0.617246	0.922649	0.340071	0.273747	0.452527	0.328621	0.99617	0.625519	0.1852	0.114553	0.0762576	0.000262205	0.342757	0.94693	0.796905	0.339794	0.198932	0.89518	0.757366	0.61077	0.540957	0.567663	0.557576	0.0532855	0.0220961	0.305823	0.841267	0.207863	0.184111	0.401726	0.735412	0.442515	0.631809	0.601324	0.511235	0.105168	0.0381165	0.269024	0.673623	0.0720177	0.444306	0.581152	0.236412	0.607779	0.000777976
xylulose.NIST		0.0916061	0.525043	0.776992	0.481065	0.926709	0.788746	0.550963	0.810954	0.982407	0.497953	0.668268	0.568666	0.595555	0.604294	0.0274026	0.50515	0.889779	0.219771	0.989746	0.402499	0.415642	0.896245	0.78891	0.457221	0.603021	0.623176	0.394199	0.986692	0.429746	0.939568	0.519109	0.440543	0.535922	0.636275	0.79877	0.948474	0.516459	0.684467	0.703628	0.75838	0.467737	0.139993	0.8571	0.38211	0.964694	0.890173	0.86832	0.963021
xylose.2		0.508138	0.272855	0.503974	0.669002	0.744897	0.0954337	0.195869	0.889331	0.0819923	0.68652	0.804767	0.664669	8.84e-06	0.472728	0.00150046	0.232619	0.379154	0.304029	0.367583	0.977291	0.915692	0.965886	0.783588	0.902886	0.185873	0.0932759	0.855009	0.542013	0.0938706	0.512792	0.148202	0.800757	0.00828184	0.0241063	0.525343	0.766884	0.929716	0.94972	0.81287	0.0794379	0.313882	0.386802	0.446898	0.938088	0.0155803	0.00125464	0.919768	0.404796
xylose.1		0.789048	0.545925	0.213118	0.55539	0.150861	0.649144	0.901543	0.865945	0.315036	0.478215	0.696407	0.160773	9.02e-05	0.155184	0.0746036	0.284317	0.465912	0.997448	0.646962	0.634912	0.0332565	0.614825	0.0395093	0.121943	0.414861	0.4145	0.638916	0.572659	0.538275	0.256443	0.317049	0.904745	0.118804	0.545353	0.434865	0.755206	0.628274	0.780741	0.954463	0.653964	0.349141	0.623747	0.377145	0.806535	0.202472	0.0522479	0.821675	0.0768481
xylonolactone.NIST		0.493585	0.465419	0.679619	0.151283	0.32388	0.454	0.954687	0.968964	0.601126	0.253074	0.591692	0.329208	0.966039	0.938865	0.00843421	0.944991	0.295626	0.145638	0.774384	0.0426483	0.0158411	0.439427	0.445455	0.398114	0.286117	0.308935	0.70073	0.797065	0.520452	0.422508	0.0595398	0.265666	0.104119	0.382009	0.0818756	0.552514	0.239846	0.42031	0.440962	0.508618	0.731503	0.385621	0.452221	0.83199	0.155702	0.0112783	0.989472	0.523571
xylonic.acid		0.0472154	0.295358	0.219381	0.310514	0.733144	0.0617151	0.716345	0.125959	0.636484	0.897497	0.925961	0.678684	0.315648	0.390512	0.00312209	0.544839	0.476922	0.78044	0.229143	0.116038	0.333625	0.725516	0.335202	0.892901	0.357858	0.809943	0.78486	0.742377	0.317293	0.8463	0.499286	0.1245	0.143812	0.666842	0.314898	0.237951	0.430648	0.352551	0.523121	0.590745	0.88558	0.0162446	0.300695	0.655977	0.076206	0.378248	0.583866	0.212752
xylitol.563		0.547662	0.91993	0.535898	0.913278	0.450291	0.828277	0.872263	0.203109	0.9498	0.726723	0.126037	0.0032553	0.479135	0.40474	0.525805	0.443913	0.0938619	0.990915	0.357936	0.345099	0.0621579	0.206188	0.482782	0.668619	0.497231	0.106662	0.972637	0.155553	0.11944	0.502871	0.489278	0.796718	0.331676	0.880562	0.620256	0.451146	0.980871	0.61727	0.920525	0.281051	0.851836	0.392243	0.778239	0.477189	0.867242	0.451576	0.257612	0.832991
xylitol		0.772243	0.920984	0.743307	0.597734	0.480346	0.833037	0.640023	0.215274	0.76796	0.51761	0.253253	0.0215373	0.52026	0.503922	0.845651	0.580842	0.0214544	0.71531	0.290057	0.561533	0.243416	0.378111	0.351983	0.97478	0.440206	0.10388	0.572014	0.506164	0.125285	0.728047	0.539574	0.696487	0.704905	0.801893	0.721859	0.284785	0.765484	0.737846	0.786622	0.502758	0.971286	0.442569	0.748509	0.606356	0.747991	0.779769	0.337042	0.915518
valine.TMS1x.poor.spec.quality		0.234227	0.601187	0.194857	0.766522	0.522487	0.567554	0.577306	0.621761	0.879195	0.729842	0.458957	0.614669	0.605059	0.0738061	0.673904	0.299607	0.469688	0.989926	0.587807	0.00473234	0.00423668	0.577477	0.146837	0.776627	0.315176	0.171157	0.567384	0.215462	0.694139	0.666163	0.489999	0.174974	0.706792	0.842867	0.662505	0.955617	0.301264	0.36407	0.360343	0.98493	0.18236	0.24041	0.879998	0.128606	0.820132	0.987284	0.754203	0.0203844
valine		0.148232	0.814127	0.29449	0.00302138	0.905021	0.754297	0.020417	0.0611508	0.82461	0.259224	0.980495	0.745229	0.366167	0.642687	0.00175168	0.77668	0.374369	0.566416	0.0441297	0.847497	0.584219	0.48782	0.627688	0.639498	0.822669	0.938266	0.578707	0.996102	0.252619	0.558098	0.854108	0.612366	0.735676	0.162695	0.937479	0.789233	0.400246	0.508134	0.5961	0.478223	0.295261	0.838612	0.371954	0.416373	0.508974	0.579184	0.990376	0.503199
uric.acid		0.111896	0.149213	0.54379	0.437379	0.382681	0.648652	0.410596	0.871301	0.320628	0.607881	0.192028	0.00190151	4.38e-05	0.0887958	0.00915163	0.737343	0.75601	0.229238	0.0760578	0.801086	0.15236	0.864775	0.825024	0.492263	0.367457	0.109833	0.0452525	0.197477	0.5257	0.678941	0.884285	0.100949	0.374782	0.882015	0.576837	0.637274	0.902523	0.0509163	0.91486	0.0425389	0.886583	0.515497	0.120427	0.676638	0.033196	0.0184375	0.364796	0.250424
urea		0.850352	0.756033	0.0461063	0.214694	0.0361006	0.746537	0.28652	0.732087	0.774099	0.250066	0.0448137	0.0606109	0.694741	0.0841396	9.51e-18	0.512792	0.185793	0.120977	0.0271914	0.0123616	0.134505	0.160054	0.919571	0.750871	0.77279	0.102443	0.155582	0.255276	0.140319	0.279246	0.594232	0.449612	0.761595	0.81271	0.499124	0.402548	0.140656	0.266094	0.634803	0.686719	0.87711	0.665915	0.332269	0.793587	0.252538	0.0935046	0.780553	0.471516
tyrosine		0.643154	0.796082	0.520762	0.0684178	0.476933	0.912961	0.710919	0.336093	0.284591	0.0319942	0.177962	0.16202	0.269236	0.253322	0.100255	0.846015	0.650859	0.601543	0.140195	0.795882	0.620261	0.73146	0.480258	0.776362	0.213766	0.769455	0.290657	0.00419263	0.977053	0.643784	0.606322	0.976336	0.632709	0.826863	0.278663	0.851669	0.0625579	0.642184	0.784816	0.114956	0.0702071	0.764983	0.805765	0.892254	0.302997	0.296064	0.112613	0.743969
tryptophan		0.913435	0.921055	0.737412	0.102354	0.395805	0.815246	0.933903	0.566724	0.361755	0.107534	0.353983	0.0997414	0.53137	0.441166	0.182595	0.312334	0.882007	0.729231	0.263536	0.612124	0.328082	0.624979	0.688973	0.764055	0.0283983	0.279762	0.354925	0.0326629	0.761001	0.83713	0.311883	0.710905	0.190692	0.397488	0.662416	0.938055	0.143818	0.845456	0.579258	0.556141	0.49093	0.201525	0.733837	0.854613	0.331848	0.392946	0.0671539	0.4294
triethanolamine		0.185559	0.545871	0.516085	0.530721	0.874465	0.35993	0.224482	0.388687	0.234175	0.206946	0.683153	0.199628	0.550279	0.687031	0.0241683	0.0275071	0.0286252	0.125107	0.0467868	0.211956	0.486668	0.0122737	0.99532	0.29281	0.194046	0.0619975	0.59219	0.986539	0.00962166	0.177192	0.477544	0.938804	0.213636	0.169379	0.496776	0.744432	0.793191	0.0647329	0.00303901	0.0239675	0.173421	0.178917	0.428432	0.545692	0.852147	0.978897	0.015338	0.66863
trehalose		0.332444	0.0900676	0.822536	0.652859	0.193416	0.183284	0.616262	0.220825	0.280898	0.246819	0.954806	0.26767	0.00947659	0.406584	0.000155359	0.602578	0.794445	0.806103	0.214006	0.0630879	0.79294	0.450687	0.439913	0.395136	0.193538	0.00827683	0.361786	0.548762	0.461375	0.877906	0.335298	0.841336	0.934631	0.43235	0.373457	0.188383	0.103649	0.0245585	0.417827	0.679906	0.0546627	0.207619	0.501857	0.288115	0.201258	0.824362	0.512867	0.169944
trans.sinapinic.acid		0.122778	0.330224	0.795011	0.432402	0.0125261	0.0406647	0.981357	0.584373	0.549728	0.120965	0.871037	0.583649	0.249924	0.424146	0.000511894	0.197198	0.236315	0.719979	0.114372	0.19828	0.42335	0.286863	0.50874	0.82668	0.947489	0.654569	0.45573	0.632806	0.902706	0.910348	0.498399	0.33161	0.0357464	0.847263	0.0668114	0.180005	0.641891	0.686033	0.650643	0.475056	0.855178	0.393033	0.30405	0.00344738	0.000508227	0.194402	0.805938	0.493549
trans.4.hydroxyproline		0.149813	0.250722	0.618166	0.295925	0.829986	0.869622	0.454363	0.529753	0.544391	0.796074	0.852551	0.887462	0.431314	0.889349	0.510792	0.165405	0.961588	0.186579	0.19376	0.372169	0.512899	0.611156	0.287219	0.196185	0.83352	0.917776	0.164772	0.660018	0.798105	0.572918	0.855007	0.316761	0.818905	0.568834	0.762307	0.212888	0.0790252	0.600021	0.366259	0.783809	0.776959	0.245629	0.993656	0.460843	0.96631	0.956678	0.978961	0.620038
tocopherol.alpha		0.312144	0.447231	0.937472	0.321436	0.78011	0.849792	0.950898	0.721884	0.845677	0.892634	0.979117	0.9198	0.600736	0.656335	0.795508	0.198993	0.84466	0.230004	0.241748	0.324141	0.26199	0.903919	0.185149	0.0512394	0.986756	0.987893	0.291735	0.798802	0.440021	0.58135	0.879011	0.306933	0.957668	0.817454	0.723425	0.403145	0.0727372	0.895912	0.586968	0.81059	0.520432	0.0868704	0.778989	0.376512	0.990919	0.902724	0.764615	0.323316
threonine.2TMS		0.105006	0.478218	0.818483	0.626414	0.223318	0.433888	0.477255	0.498882	0.647297	0.447752	0.363327	0.424759	0.0560193	0.581143	4.2e-07	0.537952	0.296516	0.229796	0.596148	0.78067	0.771864	0.555145	0.0176041	0.376269	0.408814	0.963152	0.447636	0.111548	0.435356	0.336906	0.290182	0.439376	0.580476	0.509641	0.30944	0.622195	0.145094	0.44331	0.690929	0.229583	0.475833	0.908378	0.90235	0.968009	0.919464	0.798309	0.624535	0.715683
threonine		0.954223	0.102776	0.383031	0.00693529	0.582358	0.327166	0.177589	0.71815	0.557683	0.383509	0.0683436	0.139334	0.12689	0.893	0.00193482	0.73973	0.463298	0.264248	0.88131	0.674917	0.705695	0.16719	0.917901	0.347152	0.970235	0.0824138	0.163626	0.841997	0.240872	0.287763	0.180201	0.995429	0.0311039	0.00503664	0.832139	0.291342	0.575192	0.430105	0.508394	0.449246	0.121357	0.526066	0.385111	0.295173	0.496131	0.838172	0.100252	0.88625
threonic.acid		0.0408379	0.0609752	0.432177	0.545186	0.288922	0.647419	0.503909	0.526716	0.0481474	0.319747	0.533919	0.131154	0.509461	0.633426	0.0239677	0.0200277	0.294154	0.150379	0.112232	0.560561	0.969306	0.938192	0.793606	0.312325	0.474694	0.62852	0.689965	0.882493	0.0277303	0.756337	0.736895	0.519067	0.97252	0.949659	0.381591	0.886592	0.785372	0.222867	0.87342	0.763864	0.451764	0.262689	0.307695	0.193774	0.114982	0.166014	0.380092	0.404717
terephtalic.acid		0.18969	0.00559414	0.38601	0.583773	0.272692	0.115758	0.562361	0.793546	0.304308	0.148669	0.0324932	0.811267	0.59478	0.99769	0.0371904	0.0572789	0.602122	0.766604	0.317866	0.123706	0.273253	0.442007	0.108447	0.0653566	0.536302	0.0256247	0.565049	0.516431	0.235439	0.108356	0.963727	0.10494	0.18736	0.41508	0.883487	0.740687	0.0618941	0.425133	0.284883	0.657146	0.811504	0.107456	0.335852	0.990791	0.2537	0.323075	0.752099	0.612069
talose		0.313091	0.984673	0.646985	0.983749	0.916137	0.531771	0.981463	0.387569	0.439783	0.831952	0.154641	0.00565941	0.229582	0.314732	0.526509	0.82737	0.192992	0.917408	0.425531	0.554846	0.0184484	0.182967	0.647487	0.527461	0.454638	0.245693	0.760314	0.198586	0.182753	0.689296	0.263203	0.280688	0.334112	0.837167	0.586312	0.261426	0.879462	0.596936	0.573271	0.174107	0.790287	0.136945	0.996127	0.874247	0.452068	0.776124	0.750375	0.498592
sucrose		0.395586	0.167676	0.243234	0.721115	0.186916	0.606026	0.881688	0.130336	0.999436	0.486656	0.142361	0.453709	0.215987	0.230896	0.00111403	0.16653	0.314743	0.576257	0.222653	0.716329	0.409445	0.635574	0.0533395	0.0103086	0.0263657	0.132128	0.688532	0.902077	0.297786	0.494762	0.435747	0.144729	0.656189	0.47116	0.0905161	0.167301	0.0301198	0.0367524	0.110599	0.864111	0.790498	0.882008	0.427508	0.257528	0.362806	0.458647	0.305632	0.554418
succinic.acid		0.0654502	0.356065	0.191853	0.262758	0.628162	0.577041	0.0537869	0.231113	0.757402	0.147105	0.841178	0.99745	0.435664	0.652165	0.019787	0.254173	0.51375	0.355818	0.13863	0.996892	0.739511	0.699213	0.520809	0.622194	0.69322	0.688896	0.340363	0.632206	0.390368	0.935632	0.909366	0.400944	0.915117	0.740567	0.528771	0.576351	0.42985	0.484371	0.386868	0.957922	0.961019	0.541378	0.703254	0.825192	0.892169	0.624073	0.743228	0.958681
stearic.acid		0.259542	0.357527	0.91287	0.354749	0.609012	0.574904	0.876974	0.459967	0.55491	0.480573	0.590922	0.0409866	0.0589786	0.416809	0.0688768	0.183826	0.431212	0.554291	0.889551	0.0220688	0.00422676	0.655152	0.417251	0.0762196	0.78254	0.300799	0.152085	0.615789	0.111059	0.263554	0.494718	0.17636	0.373314	0.886658	0.732035	0.985008	0.174432	0.930272	0.109548	0.344411	0.683698	0.137773	0.729742	0.261088	0.989754	0.849923	0.649427	0.682745
squalene		0.14093	0.210153	0.142152	0.0298201	0.614625	0.288301	0.737891	0.309469	0.989822	0.154867	0.941576	0.0749762	0.255413	0.857867	0.0220867	0.0274964	0.856342	0.296124	0.57937	0.779662	0.552243	0.820495	0.760052	0.678315	0.938772	0.342311	0.777049	0.950214	0.791255	0.465254	0.0872507	0.0839143	0.449844	0.133983	0.198907	0.151781	0.608529	0.833436	0.615348	0.315923	0.292618	0.548619	0.0699189	0.541069	0.531069	0.310085	0.601355	0.0438468
spermidine.minor		0.446737	0.244767	0.930986	0.400504	0.312285	0.166214	0.138543	0.584569	0.892568	0.586682	0.792853	0.449858	0.713752	0.401408	4.87e-05	0.673206	0.78002	0.643317	0.256245	0.200666	0.898567	0.552338	0.0474269	0.0158273	0.392396	0.520522	0.934956	0.455796	0.212927	0.12471	0.208793	0.902175	0.395698	0.129753	0.853614	0.0315737	0.00963384	0.441425	0.09057	0.020571	0.268748	0.446482	0.754208	0.911455	0.457196	0.710721	0.951127	0.165509
spermidine		0.0292331	0.228935	0.478419	0.561102	0.317116	0.955314	0.366223	0.423502	0.582005	0.126683	0.529473	0.941004	0.918933	0.0799631	4.45e-15	0.247432	0.952814	0.843703	0.468716	0.298319	0.0271126	0.59715	0.813166	0.294979	0.983578	0.636962	0.0231309	0.0410081	0.416719	0.283218	0.347719	0.011742	0.288646	0.93565	0.488944	0.960943	0.954075	0.728853	0.0874126	0.431582	0.546478	0.11681	0.814177	0.00167385	0.154863	0.99481	0.118909	0.583471
sorbitol		0.819676	0.126814	0.389322	0.977952	0.283841	0.387224	0.97768	0.228137	0.0881359	0.608168	0.140549	0.450173	0.318917	0.581942	0.823618	0.899879	0.811604	0.338643	0.443302	0.381648	0.330302	0.246721	0.332077	0.549641	0.29014	0.0697533	0.501983	0.0109314	0.95202	0.100284	0.569081	0.42203	0.0529074	0.218801	0.0697901	0.00168138	0.0970503	0.933797	0.601431	0.574927	0.979814	0.870192	0.947547	0.108583	0.0419349	0.520689	0.257466	0.699788
sophorose		0.0285302	0.925396	0.236558	0.57959	0.478658	0.327496	0.115657	0.0626023	0.318929	0.607015	0.380422	0.134011	0.00231155	0.333678	0.110323	0.483257	0.644315	0.635203	0.826311	0.167639	0.0714804	0.552876	0.992641	0.769447	0.838273	0.654785	0.266351	0.282488	0.461696	0.1505	0.0523414	0.824958	0.854677	0.427065	0.51459	0.734349	0.224667	0.104773	0.662234	0.323182	0.576585	0.887213	0.719727	0.946642	0.310656	0.564227	0.158735	0.131082
shikimic.acid		0.105443	0.239996	0.399748	0.169475	0.856718	0.875912	0.211142	0.281167	0.729652	0.437825	0.705123	0.798922	0.45878	0.806247	0.179315	0.226003	0.709028	0.227859	0.162983	0.55454	0.759147	0.577969	0.327139	0.361835	0.843149	0.987453	0.240312	0.536401	0.431296	0.702461	0.957221	0.302828	0.992325	0.836883	0.636805	0.273206	0.15325	0.491818	0.308436	0.716955	0.97523	0.521985	0.803489	0.692312	0.763032	0.860899	0.826824	0.737108
serine.minor		0.608665	0.201068	0.628988	0.217585	0.950906	0.69115	0.62282	0.849615	0.3313	0.805135	0.846715	0.905907	0.378764	0.702426	0.0617768	0.140354	0.712246	0.139551	0.161869	0.238463	0.308665	0.343715	0.761169	0.20097	0.871285	0.966759	0.139706	0.450066	0.995356	0.292786	0.586341	0.14761	0.815028	0.356293	0.884156	0.0958394	0.115974	0.76575	0.544224	0.576324	0.961999	0.190242	0.847322	0.505919	0.9888	0.944005	0.86866	0.452067
serine.4TMS		0.170406	0.523774	0.498663	0.00871777	0.0795052	0.431052	0.446109	0.154971	0.868663	0.539438	0.185615	0.348591	0.0123773	0.0278124	0.000911012	0.0790324	0.316326	0.794846	0.133382	0.512569	0.629941	0.952389	0.357105	0.764156	0.159825	0.634042	0.00776302	0.00426637	0.156884	0.613214	0.439863	0.00365927	0.0156164	0.367274	0.729774	0.700475	0.613002	0.148307	0.851333	0.697248	0.304209	0.36878	0.348545	0.0676452	0.365405	0.671016	0.505244	0.0883281
serine		0.521725	0.449716	0.560413	0.0034658	0.27601	0.504441	0.0114481	0.0119548	0.942377	0.283712	0.371931	0.469384	0.0976257	0.863708	1.26e-05	0.666815	0.398885	0.74555	0.0983771	0.376061	0.162925	0.828884	0.380578	0.102871	0.585495	0.717305	0.506975	0.345906	0.0541158	0.648648	0.870143	0.483452	0.0495237	0.00316852	0.886	0.432773	0.175201	0.893609	0.833411	0.428138	0.0985596	0.582728	0.364299	0.127586	0.75346	0.240445	0.502549	0.372187
salicylic.acid		0.119295	0.276677	0.271858	0.187273	0.991893	0.927747	0.0943154	0.124872	0.973653	0.25245	0.7613	0.909923	0.621489	0.774412	0.113464	0.299938	0.543303	0.262867	0.11933	0.933033	0.799535	0.530025	0.582283	0.663965	0.924122	0.99203	0.420328	0.611884	0.356289	0.988671	0.907227	0.461585	0.991716	0.903087	0.769146	0.365083	0.385919	0.428807	0.411489	0.802717	0.861111	0.78988	0.512007	0.970726	0.707716	0.766473	0.766145	0.988414
salicin		0.43018	0.0301349	0.192382	0.973541	0.0484076	4.29e-08	0.771738	0.896213	0.411412	0.192633	0.584833	0.141209	0.768058	0.841017	0.133953	0.28214	0.156921	0.231057	0.375163	0.803284	0.550468	0.717286	0.285256	0.91699	0.633829	0.161077	0.0770505	0.594776	0.926112	0.669458	0.314864	0.362384	0.704865	0.496874	0.379243	0.248031	0.96083	0.804159	0.728531	0.51252	0.513682	0.45591	0.420864	0.878579	0.528624	0.255041	0.660928	0.444706
ribose		0.415418	0.0980949	0.495833	0.719829	0.592866	0.123455	0.692623	0.507609	0.973217	0.847565	0.111324	0.0121899	0.0244528	0.769981	0.0092053	0.282266	0.876629	0.459532	0.250382	0.152521	0.0154005	0.191762	0.695335	0.231969	0.193792	0.0122439	0.473672	0.478175	0.0410705	0.750391	0.915146	0.582173	0.106014	0.212498	0.896964	0.132818	0.185114	0.175078	0.798235	0.198558	0.862651	0.425986	0.861311	0.476741	0.813724	0.421499	0.612562	0.453699
ribitol		0.382682	0.30925	0.825744	0.815887	0.287459	0.303506	0.597044	0.174848	0.131997	0.466905	0.791118	0.667933	0.805817	0.608102	0.433451	0.465108	0.598145	0.227776	0.114443	0.85223	0.936349	0.492101	0.00779537	0.102361	0.856379	0.580861	0.0390594	0.0738193	0.955958	0.570481	0.999584	0.66396	0.768707	0.822436	0.0615196	0.614609	0.0656956	0.67671	0.686413	0.986115	0.797172	0.901856	0.666033	0.117936	0.0331188	0.452845	0.905801	0.210879
rhamnose.1		0.327225	0.952756	0.372665	0.901605	0.0216483	0.389393	0.0763845	0.0196251	0.151284	0.153973	0.193249	0.181809	0.251931	0.253898	0.172629	0.573674	0.456986	0.256797	0.804142	0.190596	0.351958	0.374536	0.0324671	0.386145	0.153756	0.472291	0.423431	0.741445	0.705949	0.996328	0.908809	0.989394	0.23708	0.136818	0.541802	0.685804	0.983962	0.120061	0.0466573	0.0989108	0.0702845	0.701282	0.205011	0.75744	0.715252	0.209818	0.109818	0.0290369
raffinose		0.104245	0.716424	0.524755	0.1466	0.306967	0.774594	0.973752	0.618771	0.0799781	0.955098	0.935084	0.675736	0.0897443	0.464999	0.020618	0.0756723	0.736414	0.770852	0.681207	0.624097	0.29984	0.511149	0.950642	0.552903	0.299547	0.409171	0.396303	0.81443	0.640741	0.791617	0.494538	0.336215	0.2925	0.278923	0.907841	0.26221	0.817191	0.719538	0.14582	0.284056	0.755702	0.873584	0.787549	0.439981	0.854768	0.793343	0.422795	0.749677
quinic.acid		0.254566	0.11274	0.104141	0.174952	0.624882	0.894848	0.816279	0.0797182	0.726849	0.954621	0.14877	0.00487546	0.932835	0.0824007	0.356927	0.148742	0.127353	0.428275	0.444151	0.212605	0.0485775	0.431285	0.196113	0.753371	0.374594	0.0272557	0.361296	0.0113833	0.0761314	0.199214	0.0130357	0.266325	0.729903	0.914344	0.442143	0.419259	0.864766	0.577231	0.351395	0.642498	0.963915	0.723416	0.249334	0.673863	0.741376	0.43536	0.103331	0.379364
pyruvic.acid		0.436958	0.427534	0.756049	0.542569	0.689659	0.22695	0.708524	0.321956	0.0445758	0.414364	0.932508	0.778555	0.105266	0.362881	0.790307	0.313006	0.424861	0.282331	0.655104	0.00529774	0.0255856	0.897596	0.0480116	0.0296675	0.288848	0.665598	0.00619531	0.102012	0.699732	0.100028	0.537135	0.554878	0.187886	0.0273592	0.44483	0.136029	0.00701296	0.926682	0.204285	0.780767	0.719918	0.190155	0.110564	0.114357	0.80633	0.710923	0.89764	0.401353
pyrrole.2.carboxylic.acid		0.235635	2.9e-07	0.0815934	0.197761	0.0844826	0.227694	0.141912	0.24416	0.0135766	0.792585	0.901017	0.107505	0.247363	0.029025	0.303801	0.0281982	0.880236	0.407275	0.768812	0.305109	0.776067	0.109958	0.455188	0.886551	0.800584	0.782739	0.418659	0.739805	0.417764	0.960139	0.0998877	0.00795161	0.00112102	0.196737	0.0540363	0.832078	0.732508	0.284482	0.830543	0.436554	0.576156	0.315329	0.009508	0.000243977	0.118899	0.380531	0.293566	0.431146
pyrophosphate		0.580896	0.746863	0.824184	0.578634	0.157743	0.161623	0.0666698	0.707527	0.506899	0.649421	0.935758	0.16593	0.735443	0.203841	1.74e-12	0.347316	0.266715	0.883029	0.0019732	0.00104919	0.0175997	0.458188	0.818708	0.639337	0.547899	0.101569	0.496419	0.811562	0.942156	0.76171	0.109851	0.220038	0.271775	0.705619	0.186496	0.698835	0.63604	0.429704	0.875059	0.230664	0.340628	0.361183	0.390177	0.757389	0.268305	0.669182	0.116372	0.317236
putrescine.CO2.adduct		0.33168	0.267289	0.947562	0.435556	0.626222	0.271259	0.556866	0.596477	0.154184	0.740487	0.919936	0.746534	0.169594	0.609773	0.254187	0.210111	0.648017	0.405277	0.921034	0.0171085	0.0667231	0.841506	0.0749513	0.127307	0.335466	0.656676	0.0285823	0.235744	0.470088	0.252072	0.696999	0.607771	0.338729	0.121942	0.302944	0.222916	0.0211315	0.760914	0.265916	0.660015	0.853638	0.385084	0.224845	0.364334	0.791002	0.776007	0.858881	0.483009
putrescine		0.128504	0.26553	0.328115	0.222147	0.873992	0.826718	0.141767	0.212709	0.80522	0.353207	0.791522	0.897898	0.519103	0.817193	0.181944	0.237521	0.687657	0.237503	0.137917	0.667678	0.907833	0.537743	0.371043	0.412083	0.922592	0.999819	0.270308	0.5452	0.436736	0.786069	0.980381	0.381115	0.897624	0.813625	0.684745	0.264146	0.193858	0.494827	0.363477	0.772047	0.936928	0.606047	0.732335	0.77139	0.741789	0.86908	0.785734	0.828052
propane.1.3.diol.NIST		0.0120238	0.804235	0.686475	0.99974	0.934256	0.211505	0.740544	0.146601	0.0464642	0.878239	0.663074	0.266294	0.182824	0.779325	9.29e-07	0.23513	0.838425	0.703663	0.605805	0.802925	0.967222	0.212989	0.0103927	0.0846009	0.873492	0.613693	0.0704982	0.0193391	0.145485	0.738027	0.340489	0.503228	0.299283	0.280647	0.321623	0.645109	0.220223	0.80772	0.233123	0.0485269	0.292752	0.551774	0.588539	0.675684	0.962267	0.763064	0.626449	0.81433
propane.1.2.3.tricarboxylate.NIST		0.585157	0.897601	0.873963	0.97129	0.798078	0.874044	0.880355	0.226061	0.24436	0.891054	0.365906	0.0121465	0.996438	0.0324325	0.194183	0.222872	0.307781	0.766853	0.221233	0.293586	0.0140377	0.110953	0.995185	0.285624	0.758975	0.311728	0.477488	0.275084	0.121716	0.221542	0.290293	0.870462	0.279309	0.594442	0.726958	0.731449	0.486283	0.226521	0.63526	0.12883	0.960551	0.685044	0.76389	0.625484	0.795363	0.82714	0.370222	0.535632
proline		0.345957	4.34e-05	0.889467	0.417858	0.206873	0.118765	0.692957	0.692773	0.221707	0.58223	0.751719	0.883239	0.35631	0.788435	0.060234	0.893125	0.638296	0.0799231	0.516931	0.626683	0.648688	0.0381744	0.662792	0.858876	0.865951	0.185818	0.258253	0.692279	0.0868091	0.767312	0.743687	0.854152	0.438935	0.130169	0.697442	0.485552	0.901301	0.328273	0.547248	0.600463	0.587888	0.934222	0.271776	0.116002	0.306795	0.675612	0.212093	0.989713
phytol		0.562937	0.323696	0.578255	0.26172	0.494047	0.653261	0.204699	0.137088	0.19225	0.695715	0.0530985	0.26169	0.0639621	0.19921	0.132932	0.157112	0.99897	0.63857	0.942731	0.501009	0.936072	0.435807	0.63198	0.315419	0.138692	0.345394	0.794828	0.837577	0.333987	0.223474	0.636977	0.942225	0.33635	0.147237	0.736097	0.550731	0.699635	0.732184	0.938717	0.473346	0.633232	0.681556	0.0999941	0.435867	0.45895	0.99168	0.244746	0.67922
p.hydroquinone		0.819176	0.502132	0.781886	0.0157235	0.371953	0.239342	0.880742	0.308958	0.294323	0.740367	0.989674	0.62284	0.532935	0.376772	1.25e-05	0.0809796	0.981993	0.155451	0.542409	0.909463	0.463951	0.829568	0.116721	0.101975	0.775849	0.259462	0.0619917	0.0263812	0.480036	0.372042	0.0328771	0.0347578	0.764688	0.254327	0.376305	0.968372	0.619319	0.935139	0.96149	0.499001	0.744671	0.0852811	0.116054	0.334003	0.766297	0.556862	0.168541	0.53759
phthalic.acid		0.695531	0.378099	0.945479	0.939782	0.651886	0.225607	0.601134	0.105759	0.0808614	0.39929	0.493271	0.406614	0.361569	0.0843272	0.187652	0.333015	0.193391	0.321505	0.383219	0.955319	0.189669	0.0251548	0.621566	0.674125	0.852615	0.59711	0.566931	0.471451	0.90698	0.441512	0.826581	0.670327	0.644951	0.919287	0.529616	0.495879	0.767699	0.0935731	0.873995	0.606428	0.958589	0.785249	0.254348	0.196137	0.738483	0.544491	0.198451	0.248483
phosphoric.acid		0.687176	0.401488	0.731996	0.000247666	0.423748	0.191954	0.136324	0.750254	0.00652518	0.000670862	0.0238697	0.67822	0.000166285	0.451909	0.0361968	0.480424	0.991582	0.831011	0.91576	0.878369	0.36259	0.683296	0.308395	0.187097	0.248047	0.483055	0.668919	0.680084	0.796729	0.247207	0.672563	0.711497	0.799966	0.958419	0.735406	0.242158	0.200431	0.34985	0.187822	0.621602	0.400451	0.544001	0.507668	0.865718	0.71441	0.272609	0.794673	0.0649935
phenylethanol.NIST		0.933335	0.26716	0.288583	0.169975	0.434624	0.690487	0.106074	0.392711	0.534787	0.656097	0.493804	0.439509	0.724391	0.779131	0.257649	0.268501	0.829755	0.742459	0.755464	0.721727	0.17826	0.194921	0.431845	0.4082	0.534412	0.409426	0.464362	0.874399	0.970835	0.93823	0.532216	0.175528	0.298317	0.452795	0.326254	0.977618	0.495034	0.544719	0.306682	0.346469	0.0378435	0.636867	0.4441	0.562308	0.328322	0.433531	0.490095	0.206917
phenylalanine.TMS1x		0.566839	0.733174	0.888657	0.000381116	0.0617843	0.521054	0.163742	0.100372	0.325635	0.624246	0.527739	0.168477	0.00653498	0.0719759	4.78e-06	0.930395	0.741858	0.419127	0.809552	0.980489	0.949685	0.258361	0.0154381	0.429766	0.667466	0.116971	0.186313	0.541103	0.497573	0.420284	0.796832	0.768635	0.575529	0.927836	0.212364	0.56261	0.00160159	0.950321	0.844725	0.702035	0.742698	0.220404	0.894071	0.992623	0.343725	0.314852	0.49628	0.371839
phenylalanine		0.588343	0.856778	0.635399	0.0241069	0.273985	0.989603	0.824136	0.39661	0.94699	0.103405	0.849526	0.349705	0.197777	0.553914	0.725521	0.74023	0.588034	0.296743	0.535691	0.676611	0.90521	0.843494	0.129615	0.0576425	0.188096	0.649603	0.60698	0.42805	0.691444	0.856769	0.294271	0.420099	0.418986	0.673717	0.344093	0.452803	0.0046367	0.734449	0.691394	0.357983	0.134967	0.359791	0.868973	0.61919	0.602026	0.908473	0.271785	0.683079
phenol		0.789137	0.534267	0.586816	0.531092	0.213341	0.563887	0.730192	0.409541	0.126059	0.0832192	0.851543	0.139919	0.356103	0.968998	3.02e-05	0.47943	0.020389	0.106807	0.346084	0.165073	0.665986	0.948795	0.951133	0.841652	0.9016	0.859047	0.102557	0.32294	0.179696	0.00172299	0.0922775	0.562867	0.58016	0.325299	0.660917	0.916797	0.983725	0.625008	0.201763	0.599202	0.95866	0.144729	0.862869	0.705838	0.449242	0.435498	0.321871	0.997158
pentadecanoic.acid		0.973274	0.607552	0.551117	0.908867	0.371827	0.828337	0.607691	0.199347	0.845357	0.832664	0.277562	0.00805193	0.559675	0.309795	0.502907	0.311194	0.0691744	0.96834	0.32014	0.186395	0.0200394	0.244558	0.388732	0.74104	0.554078	0.145303	0.585349	0.314893	0.0329983	0.152787	0.146681	0.881605	0.319854	0.887862	0.600637	0.525126	0.875496	0.497877	0.539664	0.185736	0.986214	0.502012	0.961466	0.413714	0.982083	0.410144	0.192768	0.875817
pelargonic.acid		0.230406	0.962172	0.516873	0.732942	0.632269	0.186774	0.00886238	0.315998	0.281037	0.269889	0.739662	0.81892	0.786838	0.870322	0.0172828	0.238127	0.224114	0.851389	0.725461	0.0566253	0.0156242	0.925806	0.450118	0.0860873	0.614381	0.318632	0.551089	0.12319	0.529123	0.767387	0.959799	0.0512715	0.649597	0.510764	0.843127	0.82193	0.266366	0.0450489	0.339739	0.0453643	0.0826197	0.62907	0.712609	0.158264	0.461471	0.573065	0.632306	0.369432
palmitoleic.acid		0.405649	0.536308	0.512841	0.848767	0.359089	0.908631	0.621148	0.130574	0.775806	0.736645	0.185807	0.0106193	0.332993	0.452947	0.99927	0.423428	0.149046	0.871429	0.14865	0.178974	0.0258531	0.347383	0.4967	0.532221	0.582188	0.211721	0.634607	0.309741	0.0879075	0.470209	0.424585	0.545908	0.161578	0.546338	0.610726	0.499585	0.88724	0.52735	0.446666	0.27939	0.919282	0.602095	0.695336	0.461401	0.943202	0.751585	0.186806	0.783239
palmitic.acid		0.537542	0.565779	0.69283	0.628186	0.657036	0.569186	0.881018	0.764601	0.361642	0.808243	0.660219	0.0434711	0.092811	0.315796	0.00181009	0.545519	0.202894	0.413028	0.0948785	0.0853365	0.0239585	0.508673	0.7066	0.285591	0.486268	0.20467	0.244816	0.917932	0.0103483	0.254154	0.0415957	0.985624	0.833488	0.887909	0.426845	0.222601	0.828418	0.450022	0.349024	0.284927	0.787902	0.782401	0.796439	0.951115	0.566606	0.771221	0.268337	0.93163
palatinitol		0.695135	0.90301	0.789123	0.735917	0.53059	0.0851186	0.166985	0.410196	0.624919	0.706638	0.438556	0.51089	0.109388	0.9363	0.643328	0.417988	0.142272	0.142675	0.606439	0.182712	0.202054	0.811494	0.152857	0.246677	0.711789	0.736972	0.925248	0.487012	0.242398	0.545805	0.547727	0.972768	2.8e-07	2.15e-08	0.2347	0.608707	0.47914	0.865629	0.871308	0.691046	0.328756	0.964731	0.294988	0.773163	0.00148641	7.86e-06	0.437585	0.711983
oxoproline		0.544361	0.287793	0.372678	0.323479	0.0704695	0.587823	0.742783	0.233954	0.969381	0.30627	0.833157	0.360929	0.135604	0.115501	2.53e-06	0.950991	0.282582	0.868394	0.42113	0.273917	0.306299	0.814112	0.737772	0.826878	0.146262	0.728738	0.677341	0.16533	0.311153	0.799929	0.788147	0.359242	0.931804	0.554532	0.748385	0.813851	0.633172	0.258164	0.450577	0.188418	0.0938831	0.210942	0.738274	0.976824	0.294355	0.414635	0.423651	0.270243
oxalic.acid		0.508586	0.26594	0.928239	0.343393	0.468154	0.566686	0.789858	0.718857	0.651041	0.308287	0.908508	0.0516531	0.278946	0.295442	0.00297021	0.868041	0.525257	0.786292	0.0550713	0.0451692	0.0896908	0.750894	0.362367	0.567548	0.330772	0.855385	0.435163	0.472933	0.154576	0.820905	0.720933	0.617752	0.132657	0.149594	0.84657	0.459078	0.977725	0.486661	0.754938	0.594687	0.760864	0.834659	0.581028	0.729992	0.654436	0.401394	0.439792	0.704798
ornithine.4TMS		0.330677	0.938649	0.126989	0.645716	0.936112	0.960267	0.457732	0.420971	0.543974	0.430562	0.253889	0.750214	0.556591	0.952033	0.000159194	0.416047	0.725848	0.284498	0.322868	0.709306	0.631447	0.556581	0.648369	0.748438	0.825692	0.745773	0.510427	0.596908	0.762236	0.631684	0.585023	0.808094	0.509853	0.66468	0.0499659	0.32016	0.694242	0.537618	0.264672	0.540772	0.641763	0.231191	0.536745	0.400063	0.513815	0.82666	0.10567	0.433614
oleic.acid		0.400164	0.656726	0.642037	0.890008	0.345207	0.900879	0.908317	0.345141	0.995954	0.619568	0.120933	0.00427619	0.504984	0.32815	0.117094	0.285852	0.0912574	0.989874	0.555506	0.444339	0.0442523	0.232167	0.402733	0.804339	0.50514	0.11303	0.818565	0.109799	0.188871	0.528529	0.44182	0.917164	0.332745	0.656888	0.572184	0.519215	0.958007	0.787798	0.79485	0.268075	0.768633	0.649494	0.526203	0.680165	0.864384	0.431909	0.308202	0.795809
octadecanol		0.316457	0.997758	0.619957	0.307178	0.657306	0.464147	0.903675	0.481404	0.73264	0.905116	0.0732797	0.0115303	0.2433	0.147533	0.00162762	0.580095	0.0890806	0.998793	0.189802	0.0677126	0.00699318	0.171367	0.853907	0.281073	0.949326	0.315375	0.59749	0.536636	0.23699	0.975071	0.151175	0.637494	0.186819	0.285764	0.707725	0.202049	0.32334	0.665982	0.563827	0.276539	0.634153	0.353875	0.821899	0.886956	0.782812	0.746911	0.438026	0.79129
O.acetylserine.minor		0.948574	0.0229365	0.89841	0.096118	0.997125	0.177299	0.911738	0.665313	0.152552	0.287101	0.966553	0.196858	0.016702	0.297868	0.0115782	0.068261	0.0810639	0.202875	0.582835	0.417941	0.961181	0.867087	0.757631	0.20637	0.594078	0.203839	0.602044	0.138734	0.313063	0.610329	0.893776	0.587833	0.951294	0.61586	0.521897	0.828679	0.762379	0.96515	0.832877	0.687242	0.954382	0.186879	0.210658	0.374311	0.509637	0.87262	0.767799	0.326695
N.methylalanine		0.0347878	0.0348329	0.639275	0.749706	0.560877	0.101645	0.047228	0.526206	0.691529	0.651003	0.250749	0.626809	0.172991	0.866593	0.0365596	0.160538	0.651498	0.95021	0.342538	0.854777	0.879529	0.196734	0.192883	0.885564	0.877232	0.585086	0.172683	0.237588	0.946766	0.255552	0.695477	0.187636	0.0466772	0.110744	0.193054	0.373918	0.355686	0.799433	0.404847	0.836364	0.538619	0.863056	0.202858	0.797258	0.917574	0.83894	0.269199	0.835531
naphtalene		0.63902	0.409998	0.533839	0.828883	0.925293	0.898254	0.809294	0.5232	0.381222	0.471339	0.873749	0.805419	0.0274241	0.17154	0.0388331	0.243851	0.289686	0.441056	0.0515744	0.439658	0.562002	0.128682	0.244852	0.00868107	0.571804	0.137386	0.436431	0.623988	0.19205	0.138355	0.134444	0.0489728	0.41184	0.560825	0.0830628	0.00192988	0.0180845	0.0220922	0.496295	0.0983348	0.0071713	0.20537	0.868234	4.56e-05	0.473032	0.177272	0.974015	5.36e-06
N.acetylglutamate		0.753812	0.455186	0.926975	0.288135	0.365593	0.997246	0.655744	0.68735	0.496932	0.192314	0.193737	0.366627	0.944431	0.588612	0.913829	0.93695	0.274155	0.839231	0.344513	0.766584	0.415136	0.0330632	0.514061	0.236464	0.15692	0.531292	0.751534	0.423743	0.0934156	0.287893	0.584614	0.192253	0.166523	0.225749	0.864292	0.00126881	0.00198457	0.682608	0.234422	0.219596	0.0105404	0.639822	0.239204	0.282031	0.953761	0.616151	0.136523	0.000428783
N.acetyl.D.mannosamine.3		0.821913	0.147747	0.363295	0.33982	0.801561	0.219575	0.377802	0.68431	0.975788	0.473023	0.468613	0.670272	0.0932739	0.971661	6.46e-09	0.156586	0.685967	0.0132055	0.929841	0.617576	0.435897	0.883581	0.110974	0.263292	0.390086	0.224689	0.620241	0.636043	0.843938	0.815534	0.637891	0.172441	0.121395	0.0343702	0.0750738	0.0780124	0.940178	0.936373	0.704538	0.513133	0.312762	0.857984	0.631142	0.545387	0.563536	0.847209	0.544791	0.958781
N.acetyl.D.mannosamine.2		0.065019	0.0492452	0.801052	0.778994	0.973708	0.2197	0.0363448	0.640738	0.890177	0.696974	0.91309	0.735237	0.953381	0.551333	2.75e-06	0.941839	0.386318	0.63594	0.745731	0.268377	0.535706	0.128242	0.805665	0.302847	0.298718	0.589724	0.253544	0.519454	0.629254	0.361888	0.173588	0.901493	0.379086	0.192061	0.826563	0.143032	0.0443043	0.811193	0.720336	0.547339	0.241353	0.707554	0.175141	0.236706	0.471656	0.745606	0.579277	0.132812
N.acetyl.D.hexosamine		0.0478071	0.833113	0.629486	0.635865	0.468991	0.094452	0.967076	0.476818	0.346761	0.652642	0.940317	0.839877	0.639854	0.276003	2.56e-09	0.349787	0.123887	0.0743319	0.344972	0.185575	0.14674	0.499455	0.791212	0.962086	0.801959	0.466934	0.556448	0.0952206	0.548638	0.89825	0.483304	0.474163	0.38958	0.44932	0.0494869	0.130761	0.808584	0.754239	0.914276	0.791188	0.707975	0.926912	0.9647	0.605855	0.261653	0.216531	0.714705	0.583726
N.acetylaspartic.acid.2		0.408223	0.562114	0.926614	0.603625	0.819568	0.542795	0.594713	0.92006	0.849236	0.797551	0.789468	0.970672	0.985602	0.524579	0.730469	0.219461	0.841279	0.26375	0.389294	0.914623	0.861706	0.912758	0.953661	0.382441	0.568745	0.990086	0.943187	0.342749	0.441616	0.909845	0.923659	0.522062	0.791747	0.743518	0.691495	0.759345	0.455285	0.988753	0.844555	0.860582	0.502487	0.14626	0.608055	0.401994	0.850486	0.993081	0.813669	0.623779
myristic.acid		0.316423	0.57366	0.806939	0.628097	0.666038	0.279108	0.136504	0.506026	0.740929	0.931693	0.892939	0.488591	0.623444	0.457662	0.460731	0.253809	0.0858459	0.314934	0.376975	0.0240741	0.00690353	0.882148	0.551145	0.83738	0.707798	0.534975	0.0942498	0.506119	0.0103399	0.0206939	0.037526	0.785803	0.83997	0.520059	0.362299	0.918514	0.873271	0.553984	0.351171	0.43896	0.384092	0.401929	0.513169	0.258457	0.629228	0.650884	0.0950959	0.815021
monopalmitin.1.glyceride		0.64554	0.974964	0.918862	0.563768	0.0582338	0.351215	0.527978	0.700432	0.205049	0.448604	0.0912051	0.897168	0.165285	0.998395	0.476233	0.842291	0.470049	0.374517	0.927176	0.837068	0.637178	0.924376	0.0949955	0.0298406	0.0701651	0.235939	0.266027	0.992868	0.763769	0.541102	0.874392	0.552201	0.423321	0.200212	0.372756	0.603546	0.798939	0.0551312	0.0722047	0.873088	0.571614	0.438279	0.759978	0.965152	0.348645	0.911172	0.0271526	0.328824
methionine.sulfoxide.major		0.130072	0.300416	0.661405	0.204373	0.922367	0.329167	0.253018	0.847895	0.323715	0.563049	0.955166	0.566018	0.0524199	0.483829	0.00837875	0.627263	0.94526	0.393164	0.996644	0.112135	0.780609	0.996235	0.147428	0.249307	0.74441	0.610073	0.0361724	0.225422	0.125309	0.505484	0.890089	0.35215	0.894351	0.685793	0.377954	0.359101	0.0329511	0.852886	0.305126	0.712361	0.896425	0.187588	0.71126	0.531644	0.4915	0.770378	0.746085	0.822662
methionine.sulfoxide		0.315692	0.558699	0.97511	0.286188	0.563569	0.69892	0.501609	0.241208	0.274781	0.180614	0.927117	0.766785	0.656742	0.598385	0.000911927	0.181369	0.846442	0.0673209	0.898319	0.185446	0.453362	0.943436	0.801061	0.71644	0.610965	0.552765	0.838984	0.398513	0.477609	0.920247	0.874619	0.351547	0.0637636	0.0261125	0.588208	0.980001	0.708403	0.673847	0.165038	0.53047	0.857871	0.77727	0.489908	0.00448042	0.348331	0.869624	0.719522	0.581627
methionine		0.17052	0.395536	0.115074	0.196508	0.787981	0.914308	0.0179398	0.0252197	0.446043	0.0564522	0.604353	0.811247	0.924849	0.622148	0.018452	0.812112	0.246642	0.533148	0.156752	0.336841	0.141339	0.583185	0.80913	0.415371	0.750301	0.810628	0.941337	0.577478	0.0939786	0.499675	0.601304	0.890005	0.807877	0.320126	0.891758	0.753531	0.69884	0.320759	0.57675	0.909099	0.520241	0.327598	0.169273	0.421018	0.530279	0.563553	0.614649	0.534357
melibiose		0.718114	0.589653	0.962655	0.830706	0.0079821	0.0209185	0.251178	0.666556	0.610923	0.570365	0.0641526	0.566401	0.912401	0.204353	8.58e-08	0.188483	0.530362	0.0415715	0.157087	0.0210266	0.0894435	0.97588	0.0253317	0.0586581	0.973217	0.645947	0.485166	0.677339	0.48382	0.438221	0.0590722	0.443234	0.337489	0.895672	0.010296	0.188956	0.233428	0.883801	0.958452	0.804935	0.607392	0.890565	0.311799	0.199385	0.0327595	0.0655941	0.856469	0.182038
mannose		0.24239	0.289265	0.0511259	0.0987167	0.586621	0.596848	0.451708	0.685343	0.138679	0.0427528	0.754557	0.257252	0.0727205	0.00977432	0.854334	0.0242797	0.811483	0.494776	0.00759209	0.987128	0.338735	0.0797606	0.344829	0.839592	0.485879	0.106169	0.192042	0.175926	0.866202	0.229922	0.183911	0.0032221	0.132945	0.961428	0.573626	0.591888	0.96977	0.100762	0.513552	0.318355	0.367142	0.240963	0.187749	0.242407	0.574832	0.94944	0.0146193	0.0109971
mannonic.acid.NIST		0.229096	0.550954	0.17927	0.874513	0.0927618	2.77e-08	0.0764133	0.465064	0.174238	0.870038	0.357836	0.492119	0.416057	0.152528	4.65e-07	0.400454	0.537619	0.673834	0.00672627	0.634574	0.745469	0.967693	0.559758	0.641786	0.153467	0.634032	0.0982514	0.223071	0.476008	0.0281215	0.929681	0.686056	0.566621	0.311822	0.0262346	0.268394	0.641092	0.92671	0.859047	0.621096	0.904725	0.998908	0.440527	0.173224	0.54371	0.855253	0.354143	0.337845
mannitol		0.76163	0.078179	0.722876	0.201427	0.555292	0.347461	0.219269	0.324728	0.0560097	0.524242	0.837592	0.839044	0.1273	0.208891	0.844745	0.95708	0.0635274	0.168154	0.828891	0.334784	0.369115	0.212376	0.0693541	0.983309	0.267735	0.1145	0.90149	0.213475	0.96539	0.264007	0.785309	0.394936	0.65285	0.666752	0.223448	0.0261811	0.663409	0.621393	0.927335	0.251776	0.569371	0.497812	0.523822	0.87612	0.463184	0.949454	0.366988	0.447545
maltose.2		0.693193	0.544232	0.762939	0.780502	0.16547	0.0317846	0.127681	0.174276	0.379153	0.507056	0.00483726	0.181972	0.325425	0.503807	0.397768	0.453744	0.738575	0.222955	0.00852839	0.0109094	0.668115	0.781226	0.327264	0.865167	0.883913	0.548085	0.633693	0.582864	0.403988	0.333767	0.164104	0.660962	0.603888	0.979796	0.0789082	0.135091	0.387497	0.785131	0.451688	0.544958	0.937511	0.582491	0.651741	0.239531	0.0800754	0.219381	0.915373	0.601019
maltose.1		0.583334	0.0043498	0.427437	0.7579	0.840173	0.0692374	0.0642379	0.162886	0.641844	0.0620635	0.545025	0.699725	0.00932478	0.804296	0.000140411	0.358832	0.876146	0.579571	0.83782	0.427999	0.731557	0.884591	0.576837	0.963368	0.241119	0.0171249	0.309775	0.227254	0.968303	0.772979	0.812728	0.488221	0.608784	0.616695	0.881743	0.206987	0.165639	0.215819	0.430089	0.776206	0.517743	0.119186	0.341174	0.074371	0.241481	0.727938	0.818249	0.116185
malic.acid		0.295824	0.0543129	0.187274	0.869078	0.824139	0.620299	0.530858	0.587394	0.336155	0.895297	0.834499	0.790253	0.289456	0.446	0.142274	0.653344	0.616021	0.333972	0.416687	0.903808	0.36914	0.405581	0.649876	0.600845	0.648816	0.989896	0.877426	0.792491	0.945137	0.791085	0.972981	0.706728	0.690314	0.637529	0.56534	0.721448	0.222301	0.546268	0.931304	0.850459	0.664644	0.142391	0.555529	0.803995	0.149295	0.429005	0.444803	0.64434
maleimide		0.492032	0.565035	0.9929	0.216951	0.5265	0.6706	0.649419	0.540508	0.245209	0.0212908	0.593002	0.604393	0.4866	0.578794	0.0047292	0.988766	0.399645	0.999134	0.352072	0.845046	0.660769	0.840675	0.339758	0.41231	0.534203	0.750238	0.603461	0.637328	0.772393	0.712382	0.577057	0.912627	0.735927	0.888345	0.843755	0.295103	0.235303	0.703864	0.689255	0.833406	0.115583	0.650859	0.381753	0.234322	0.209668	0.633692	0.77587	0.144819
maleic.acid		0.426154	0.53292	0.0515779	0.661509	0.88834	0.545448	0.668697	0.534693	0.917375	0.327252	0.79535	0.978389	0.129111	0.849996	1.36e-08	0.426057	0.661056	0.708244	0.813284	0.722734	0.195022	0.743154	0.0731178	0.00748281	0.370892	0.940518	0.841433	0.709241	0.839168	0.923166	0.247299	0.377431	0.620847	0.363508	0.13383	0.629622	0.274402	0.372735	0.076382	0.629102	0.998296	0.135479	0.811729	0.364464	0.67408	0.547208	0.866493	0.735406
lysine		0.163855	0.322386	0.260458	0.0874563	0.784119	0.584118	0.145174	0.102041	0.606365	0.534787	0.692222	0.971201	0.91115	0.619806	0.0970173	0.566656	0.326783	0.487645	0.107107	0.582201	0.228611	0.531519	0.985624	0.915931	0.806294	0.942792	0.762835	0.503264	0.245752	0.707471	0.741899	0.802042	0.707467	0.265333	0.844	0.715744	0.889765	0.59938	0.808071	0.840426	0.727024	0.966421	0.137655	0.857177	0.833813	0.532503	0.948005	0.633875
linolenic.acid		0.589191	0.517744	0.24719	0.234424	0.856174	0.918482	0.604765	0.689717	0.569267	0.0879262	0.568432	0.727681	0.509687	0.646943	0.321841	0.912109	0.780629	0.640879	0.219521	0.990245	0.598276	0.926313	0.906603	0.963284	0.803483	0.739827	0.246798	0.319862	0.230715	0.22105	0.58804	0.800584	0.930166	0.50862	0.138798	0.25771	0.469641	0.373471	0.400851	0.981305	0.739087	0.287452	0.938575	0.211031	0.303722	0.970395	0.922614	0.224836
linoleic.acid		0.360544	0.196372	0.347933	0.00479078	0.656657	0.2966	0.982508	0.00230893	0.0163472	0.705186	0.124332	0.865525	0.0757405	0.17907	3.61e-05	0.147466	0.913124	0.768635	0.0391261	0.0425062	0.132823	0.230248	0.924146	0.096519	0.836235	0.759977	0.810756	0.911932	0.239933	0.0924693	0.0625348	0.0367413	0.228508	0.49682	0.481026	0.0870215	0.0965184	0.759479	0.147624	0.597105	0.132484	0.505525	0.12628	0.921523	0.934539	0.745538	0.297864	0.967408
lignoceric.acid		0.528331	0.25937	0.328889	0.856187	0.703532	0.781691	0.74015	0.517241	0.99769	0.664712	0.499719	0.608912	0.0837582	0.0031394	0.326547	0.128636	0.111998	0.675195	0.415575	0.153702	0.444846	0.108023	0.637343	0.932392	0.304889	0.910565	0.504952	0.519302	0.073828	0.565678	0.54993	0.552194	0.473206	0.97159	0.574196	0.480837	0.887934	0.0315697	0.5542	0.734149	0.790604	0.241003	0.768713	0.393944	0.0527727	0.0663324	0.885478	0.29712
levoglucosan		0.489476	0.55902	0.324418	0.790121	0.911489	0.0923112	0.835775	0.549053	0.842002	0.926851	0.451724	0.0247651	0.494146	0.345663	0.0183114	0.990306	0.242394	0.770363	0.0857562	0.496911	0.722275	0.879969	0.516533	0.805891	0.308432	0.208669	0.544274	0.830797	0.932336	0.654462	0.442168	0.71549	0.326852	0.20953	0.887863	0.333711	0.545608	0.69094	0.733561	0.518282	0.819959	0.544969	0.386234	0.469569	0.654442	0.405812	0.199756	0.90071
leucrose		0.681721	0.288851	0.594411	0.0094339	0.0329567	0.330868	0.806342	0.922217	0.887161	0.130008	0.592851	0.596771	0.0388888	0.345394	0.00227851	0.42243	0.392419	0.527787	0.128258	0.00799946	0.478954	0.244372	0.865999	0.631867	0.934072	0.138156	0.00533361	0.944675	0.69135	0.631967	0.550554	0.0139304	0.063956	0.198153	0.375662	0.287677	0.681809	0.189119	0.632176	0.413323	0.137229	0.104368	0.0471594	0.35815	0.243233	0.141539	0.659588	0.575285
leucine		0.704184	0.0389748	0.755196	0.00272609	0.383357	0.884536	0.583692	0.661902	0.969543	0.116727	0.655466	0.679193	0.0286528	0.163244	0.00592691	0.804714	0.925732	0.185481	0.808338	0.197958	0.263689	0.625829	0.127525	0.592948	0.376388	0.89651	0.661456	0.257448	0.810045	0.453472	0.0713045	0.317401	0.511925	0.0453766	0.38219	0.353455	0.0112871	0.538764	0.650068	0.382274	0.116092	0.491321	0.515597	0.384649	0.668685	0.983044	0.11119	0.342456
lauric.acid		0.0834325	0.388668	0.0683121	0.0323408	0.165374	0.999546	0.68361	0.96421	0.0609405	0.47522	0.999811	0.247383	0.162098	0.33083	2.93e-07	0.51675	0.65258	0.0509503	0.818381	0.255659	0.0396823	0.408494	0.157457	0.563885	0.520814	0.487457	0.151518	0.0810728	0.307756	0.483024	0.678032	0.210953	0.409157	0.838412	0.152913	0.834342	0.468761	0.252241	0.0595655	0.876193	0.246435	0.586898	0.85669	0.460568	0.663431	0.74713	0.674845	0.756132
lanosterol		0.992339	0.932298	0.213611	0.0601922	0.869816	0.226764	0.570109	0.597951	0.743653	0.640383	0.236809	0.0125467	0.0785186	0.595771	0.0996787	0.00388508	0.567592	0.821156	0.413178	0.556154	0.695336	0.491941	0.585323	0.586917	0.475117	0.139114	0.427821	0.910788	0.497431	0.974568	0.585462	0.292889	0.6006	0.472448	0.853371	0.207478	0.537725	0.554218	0.694071	0.726354	0.898213	0.647784	0.508707	0.4932	0.211485	0.135158	0.198328	0.834804
lactobionic.acid		0.640382	0.0659901	0.699784	0.851409	0.695561	0.0146059	0.313983	0.190411	0.471076	0.799692	0.330099	0.484756	0.0788606	0.608514	4.8e-05	0.063507	0.45184	0.244736	0.0847362	0.430289	0.985913	0.334629	0.296384	0.637005	0.347247	0.993276	0.532915	0.951069	0.36658	0.22216	0.829285	0.270725	0.438788	0.23194	0.0340817	0.0426175	0.290514	0.527592	0.322489	0.994875	0.840925	0.899088	0.620287	0.118324	0.0462766	0.0979282	0.90522	0.11059
lactic.acid		0.235779	0.294215	0.854908	0.0603807	0.00932059	0.150013	0.243214	0.691336	0.374585	0.945284	0.69569	0.177623	0.798564	0.1496	0.000440008	0.346952	0.888273	0.624171	0.529924	0.503519	0.884198	0.954412	0.792524	0.359664	0.420755	0.200411	0.772849	0.821434	0.382106	0.809248	0.811141	0.179891	0.464503	0.766458	0.845458	0.355579	0.407461	0.595375	0.0574663	0.657192	0.575981	0.828461	0.448082	0.879434	0.940135	0.620823	0.63696	0.533245
itaconic.acid		0.437491	0.0893082	0.784411	0.880995	0.805662	0.182555	0.729897	0.446163	0.834316	0.469944	0.455192	0.321401	0.512941	0.320493	3.36e-06	0.47217	0.243951	0.243869	0.436793	0.465094	0.235037	0.0831079	0.208763	0.462202	0.928859	0.618056	0.210364	0.180139	0.976294	0.132843	0.142489	0.447508	0.298015	0.870793	0.827862	0.248866	0.190677	0.870493	0.189983	0.267309	0.810224	0.403542	0.94298	0.38372	0.874943	0.478218	0.641823	0.519197
isothreonic.acid		0.703488	0.525195	0.464209	0.611931	0.0195214	0.0710217	0.556076	0.901493	0.491901	0.256403	0.293623	0.0935174	0.896642	0.292152	5.87e-07	0.44178	0.0709096	0.32238	0.466857	0.0871079	0.667189	0.56577	0.447038	0.445181	0.350378	0.921244	0.98357	0.317662	0.126346	0.962211	0.5937	0.201899	0.485191	0.729767	0.707647	0.471671	0.33825	0.168437	0.00429844	0.160845	0.877651	0.894251	0.980596	0.0498114	0.24042	0.713446	0.537718	0.0747692
isonicotinic.acid		0.122568	0.250797	0.306896	0.201291	0.923083	0.840141	0.107691	0.164144	0.872826	0.306622	0.78049	0.906688	0.543892	0.752405	0.141231	0.264842	0.63926	0.254567	0.12553	0.779057	0.958009	0.521609	0.443058	0.518774	0.950923	0.989627	0.30352	0.54072	0.381222	0.844652	0.981922	0.405255	0.927268	0.898288	0.709565	0.292209	0.256324	0.445326	0.375613	0.800578	0.90277	0.711345	0.653983	0.868022	0.705109	0.855136	0.787221	0.890658
isoleucine.minor		0.0449335	0.940321	0.217096	0.265001	0.144461	0.623426	0.615476	0.752293	0.20316	0.0245414	0.0988389	0.64784	0.66733	0.154073	0.411014	0.916598	0.146432	0.692917	0.407473	0.842938	0.41086	0.731198	0.128712	0.00402964	0.0584948	0.841172	0.450418	0.59401	0.339527	0.223174	0.760014	0.951079	0.697246	0.857518	0.772628	0.00930741	0.0150452	0.539435	0.568333	0.363241	0.603298	0.890373	0.142421	0.338027	0.931546	0.657023	0.665775	0.283334
isoleucine		0.436517	0.0936166	0.840169	0.00159252	0.465926	0.603558	0.404716	0.823276	0.669038	0.282825	0.443238	0.383367	0.116379	0.0862897	0.00620382	0.872035	0.821286	0.202663	0.498052	0.442333	0.494626	0.60415	0.05867	0.186956	0.415319	0.840238	0.523798	0.445555	0.922073	0.822894	0.0903777	0.367194	0.770116	0.068538	0.35186	0.424181	0.00186359	0.683555	0.748284	0.205791	0.065248	0.497406	0.36276	0.349626	0.691731	0.915713	0.141075	0.364086
isobutene.glycol.NIST		0.423321	0.121884	0.0508263	0.653175	0.185951	0.870726	0.906528	0.432473	0.903758	0.952405	0.132093	0.089122	0.661316	0.513094	0.852748	0.202603	0.765264	0.608762	0.4306	0.585201	0.532113	0.576553	0.722097	0.861893	0.159024	0.200609	0.429721	0.693401	0.205556	0.532098	0.138778	0.709377	0.889883	0.26493	0.449801	0.490508	0.681565	0.826484	0.651521	0.702986	0.0845695	0.185917	0.869036	0.668021	0.67839	0.644286	0.266017	0.414832
inulotriose.1		0.0177556	0.89823	0.229832	0.0288485	0.0929236	0.913316	0.229093	0.201678	0.879297	0.0695784	0.221174	0.067653	0.00018102	0.859334	0.436722	0.433135	0.943867	0.474614	0.246419	0.634735	0.232102	0.0031164	0.172814	0.467073	0.683231	0.910742	0.228633	0.111876	0.501137	0.843581	0.88907	0.574296	0.271896	0.366288	0.492694	0.701547	0.839622	0.316662	0.480324	0.873276	0.960379	0.286902	0.966971	0.919287	0.498643	0.57772	0.534696	0.293172
inulobiose.2		0.48423	0.152285	0.491101	0.199514	0.147961	0.147942	0.896778	0.600905	0.329971	0.662858	0.111431	0.33736	0.248979	0.926998	1.7e-12	0.155189	0.979147	0.396237	0.0760617	0.11996	0.195388	0.91018	0.192191	0.368825	0.811796	0.944465	0.41779	0.298987	0.237372	0.146573	0.39658	0.0435126	0.823872	0.757215	0.172691	0.347544	0.44892	0.712648	0.997689	0.887183	0.70094	0.344809	0.315268	0.571776	0.120824	0.147887	0.54936	0.0944381
inositol.myo.		0.352908	0.13261	0.612909	0.0720999	0.362801	0.978582	0.760785	0.903492	0.292859	0.048778	0.440193	0.196544	0.69814	0.112265	5.27e-07	0.573525	0.851996	0.420277	0.000158357	0.0302899	0.175197	0.758329	0.388291	0.883877	0.171481	0.171191	0.969254	0.781622	0.247265	0.0880599	0.967971	0.539648	0.519876	0.507807	0.161134	0.0732356	0.701542	0.254224	0.504311	0.499053	0.586177	0.562472	0.985231	0.429213	0.336395	0.821837	0.153977	0.211504
inositol.allo.		0.651712	0.973765	0.651804	0.919917	0.330385	0.686598	0.977867	0.146502	0.576372	0.537295	0.145118	0.0130016	0.604327	0.325195	0.494084	0.290647	0.0942419	0.699602	0.593178	0.210181	0.0427216	0.175602	0.46688	0.700568	0.755749	0.0571112	0.767371	0.115108	0.0961862	0.603322	0.600508	0.818271	0.703219	0.874073	0.823128	0.274808	0.774754	0.657573	0.972862	0.413692	0.995591	0.424093	0.706611	0.719276	0.839025	0.755911	0.313202	0.937729
indole.3.acetonitrile		0.118655	0.524908	0.334937	0.210145	0.241986	0.161094	0.744073	0.0363088	0.00762114	0.450033	0.211027	0.677921	0.00342574	0.0292021	0.93658	0.0136318	0.326047	0.414206	0.0765678	0.422964	0.70905	0.999404	0.334999	0.513726	0.397092	0.816573	0.28528	0.746674	0.862731	0.499707	0.846441	0.0461714	0.526992	0.714697	0.413997	0.307319	0.4701	0.988882	0.49401	0.216837	0.981668	0.409799	0.604819	0.380071	0.498274	0.713991	0.995738	0.472203
hydroxylamine		0.419182	0.848091	0.36578	0.21491	0.014865	0.160818	0.783321	0.871044	0.229396	0.833515	0.24563	0.25712	0.0288732	0.306545	2.42e-11	0.000149787	0.28462	0.816004	0.890878	0.0506545	0.0436583	0.538966	0.793421	0.260431	0.345282	0.479227	0.0229203	0.0247309	0.213249	0.474689	0.727102	0.00207019	0.797896	0.814065	0.646138	0.822581	0.344857	0.907396	0.136172	0.024042	0.12133	0.356744	0.155075	0.989774	0.791624	0.418476	0.350476	0.982414
hydroxycarbamate.NIST		0.783577	0.423029	0.625315	0.206218	0.898122	0.695513	0.860289	0.366764	0.813915	0.306045	0.772834	0.567918	0.929722	0.786601	0.0678139	0.380437	0.461379	0.310777	0.0673515	0.740712	0.793126	0.277923	0.138711	0.558182	0.702131	0.275632	0.888169	0.233983	0.71523	0.277854	0.00968599	0.918729	0.315589	0.127364	0.899249	0.178507	0.576026	0.303841	0.324415	0.921239	0.0740241	0.803323	0.856632	0.356916	0.854417	0.800058	0.215472	0.877356
homoserine.minor		0.0116054	0.392908	0.377438	0.692334	0.870558	0.684844	0.959694	0.687868	0.816709	0.82499	0.0144506	0.250355	0.295319	0.390196	3.26e-05	0.989348	0.366798	0.846432	0.653676	0.890835	0.215738	0.959575	0.474391	0.432794	0.228197	0.106016	0.168934	0.405907	0.0309163	0.470415	0.809047	0.297184	0.111311	0.889545	0.953749	0.402435	0.364034	0.22803	0.719377	0.509999	0.736573	0.781583	0.519409	0.33346	0.459247	0.841078	0.614594	0.450853
glycolic.acid		0.464034	0.116163	0.934023	0.21376	0.301022	0.822977	0.368835	0.370467	0.769436	0.396581	0.313822	0.893116	0.771421	0.816088	1.74e-06	0.141835	0.639864	0.810095	0.618745	0.79282	0.417275	0.391838	0.884313	0.776797	0.395165	0.1463	0.419487	0.325335	0.253417	0.98671	0.582296	0.760957	0.419746	0.413821	0.389969	0.110229	0.0591231	0.44371	0.780308	0.769091	0.96172	0.180969	0.651374	0.933035	0.365507	0.329803	0.352042	0.861347
glycine.TMS1x		0.381406	0.532754	0.456685	0.938918	0.390482	0.570673	0.31417	0.416692	0.268681	0.350956	0.587526	0.800399	0.872211	0.474842	4.86e-06	0.702423	0.686685	0.777125	0.0342835	0.371189	0.475931	0.385403	0.0227863	0.0610076	0.98216	0.0898261	0.830038	0.911392	0.883615	0.0581924	0.605778	0.535056	0.229059	0.712183	0.747071	0.979712	0.954733	0.133994	0.36049	0.647502	0.926717	0.893537	0.328559	0.283348	0.938325	0.0288278	0.602553	0.0817
glycine		0.297994	0.346672	0.0431336	0.904209	0.839369	0.638054	0.870355	0.680721	0.958571	0.571388	0.65312	0.718826	0.0565688	0.822197	0.126492	0.522405	0.171067	0.383156	0.085534	0.815673	0.606387	0.893461	0.701594	0.522	0.948729	0.216233	0.675071	0.575748	0.0469278	0.832875	0.612747	0.338794	0.130091	0.511815	0.934791	0.707406	0.849566	0.394558	0.29703	0.918159	0.595741	0.649258	0.0403611	0.195637	0.676668	0.062519	0.562167	0.0760079
glycerol.3.galactoside		0.231971	0.00355408	0.369567	0.606066	0.19183	0.207257	0.132914	0.536179	0.250998	0.161163	0.105242	0.617565	0.950688	0.779124	0.115746	0.0663363	0.857425	0.847046	0.16296	0.75103	0.0105274	0.147789	0.589978	0.303571	0.00398966	0.0745858	0.486742	0.285448	0.981544	0.697636	0.415502	0.836732	0.681631	0.125705	0.755006	0.908224	0.679408	0.917257	0.362016	0.876352	0.991458	0.521607	0.159398	0.138034	0.00555486	0.26432	0.463526	0.0475406
glycerol		0.642911	0.0894771	0.510509	0.714212	0.0154937	0.0550469	0.693545	0.0995844	0.375553	0.356062	0.776405	0.52921	0.030271	0.370413	1.46e-11	0.0445976	0.554167	0.309114	0.0114967	0.0246949	0.0250851	0.629678	0.136372	0.320172	0.283092	0.14852	0.107492	0.138814	0.0655607	0.94702	0.1387	0.150274	0.228196	0.020248	0.10067	0.0259117	0.135883	0.762953	0.484283	0.734426	0.805207	0.932678	0.890932	0.940385	0.803275	0.734907	0.989304	0.4501
glyceric.acid		0.946364	0.674584	0.414136	0.0606248	0.464152	0.848732	0.229205	0.7565	0.293692	0.936686	0.597308	0.534281	0.328898	0.971703	8.96e-08	0.197816	0.0571336	0.770661	0.299746	0.954461	0.594627	0.945634	0.655657	0.262071	0.575593	0.243795	0.605044	0.924688	0.237846	0.504742	0.47129	0.220872	0.53052	0.896954	0.513739	0.580043	0.314532	0.276988	0.36285	0.835655	0.627277	0.587703	0.721052	0.892993	0.703142	0.208403	0.873233	0.649895
glutaric.acid		0.582649	0.509068	0.59385	0.907409	0.361027	0.571855	0.926625	0.891239	0.797645	0.538372	0.213215	0.248981	0.85691	0.911789	0.426177	0.114255	0.556822	0.699403	0.452926	0.822968	0.849825	0.568048	0.384981	0.122519	0.063054	0.0986339	0.737021	0.839136	0.952422	0.116227	0.540373	0.453791	0.380973	0.0585752	0.249361	0.731027	0.850822	0.680727	0.890659	0.502653	0.627716	0.517209	0.6738	0.972368	0.260165	0.0850531	0.709268	0.0419098
glutamine		0.776073	0.386775	0.0168265	0.334311	0.849347	0.190757	0.825045	0.760434	0.890156	0.96747	0.923061	0.456001	0.23824	0.284168	0.000128168	0.567325	0.933754	0.736595	0.553903	0.142244	0.00838418	0.21862	0.578463	0.414152	0.327264	0.907801	0.0685422	0.0501989	0.258968	0.532975	0.291652	0.00126494	0.0233384	0.0409589	0.745446	0.563474	0.192317	0.28748	0.0536283	0.3163	0.722202	0.370388	0.432083	0.0290905	0.389925	0.533841	0.131241	0.369218
glutamic.acid		0.375359	0.741067	0.610794	0.781907	0.183792	0.870029	0.267526	0.387664	0.317471	0.172826	0.824767	0.856812	0.668061	0.331948	0.797055	0.77726	0.941298	0.954538	0.526473	0.880328	0.0318084	0.522374	0.806522	0.293568	0.408875	0.688908	0.302037	0.238265	0.303682	0.935015	0.82486	0.115866	0.359514	0.745251	0.843122	0.664023	0.984323	0.970754	0.22932	0.687418	0.0809354	0.40652	0.431898	0.0643051	0.0810478	0.530966	0.399765	0.835372
glutamate.TMS2x		0.257243	0.753428	0.724561	0.16003	0.580307	0.661119	0.301802	0.844245	0.214164	0.95917	0.985532	0.493701	0.0427382	0.34457	0.00123754	0.111063	0.819282	0.312565	0.337052	0.418446	0.750462	0.301383	0.39541	0.377193	0.98671	0.762808	0.0393986	0.0895187	0.391131	0.610148	0.381251	0.243557	0.733909	0.518082	0.700552	0.512537	0.421848	0.669871	0.646053	0.661199	0.805409	0.136011	0.585728	0.883035	0.837618	0.841911	0.871744	0.572843
glucuronic.acid		0.928493	0.392511	0.250764	0.600095	0.39086	0.717839	0.869795	0.263304	0.0603807	0.503616	0.139998	0.199912	0.171689	0.362932	0.197654	0.683853	0.680775	0.375795	0.891337	0.245953	0.199913	0.343999	0.347698	0.465673	0.201374	0.0385243	0.917426	0.0794569	0.906255	0.156634	0.420071	0.80709	0.0155379	0.150194	0.142987	0.0141118	0.218645	0.765045	0.538574	0.342466	0.84392	0.573819	0.731557	0.123064	0.107802	0.65252	0.410226	0.692376
glucose.6.phosphate.2		0.111487	0.244642	0.321921	0.160391	0.958706	0.923921	0.160641	0.173878	0.964959	0.369965	0.777064	0.886183	0.559618	0.904883	0.0923565	0.255508	0.561292	0.232848	0.137866	0.756101	0.969255	0.548024	0.501454	0.500686	0.941898	0.95292	0.377048	0.694153	0.447895	0.838409	0.885755	0.404392	0.951955	0.952781	0.742182	0.360441	0.281268	0.454219	0.368916	0.746988	0.953346	0.614134	0.583997	0.889378	0.744377	0.822589	0.846124	0.919334
glucose.2		0.385334	0.473596	0.761375	0.431269	0.730525	0.406514	0.360099	0.579834	0.717689	0.77651	0.207578	0.0214017	0.281287	0.507844	0.318698	0.315002	0.710701	0.797862	0.615595	0.383774	0.107141	0.391812	0.861251	0.422632	0.473765	0.169706	0.793117	0.130543	0.866287	0.689286	0.729916	0.208483	0.0981067	0.347325	0.508634	0.759504	0.346832	0.999347	0.37972	0.356356	0.909916	0.139069	0.806108	0.9128	0.708449	0.347742	0.443504	0.793626
glucose.1.phosphate		0.688324	0.740273	0.230974	0.322383	0.948757	0.0602632	0.657398	0.544958	0.345939	0.866676	0.607839	0.376042	0.176789	0.356419	8.19e-05	0.554084	0.227939	0.404011	0.176605	0.716463	0.383657	0.486628	0.445853	0.989661	0.152802	0.436617	0.129189	0.272787	0.884199	0.566869	0.518245	0.479619	0.37997	0.171774	0.256809	0.0189432	0.144471	0.883122	0.131396	0.247291	0.508774	0.660286	0.501457	0.052822	0.209856	0.593982	0.455512	0.318151
glucose.1		0.235343	0.470608	0.518593	0.30465	0.980139	0.282389	0.144513	0.953682	0.519822	0.3529	0.234789	0.0791041	0.27699	0.605197	0.10952	0.320401	0.794566	0.660666	0.733527	0.36986	0.189278	0.744671	0.784198	0.325766	0.447148	0.2501	0.748302	0.228712	0.614829	0.898022	0.902035	0.144707	0.329663	0.65655	0.304379	0.981855	0.237496	0.739573	0.298031	0.42603	0.985368	0.113963	0.787118	0.778427	0.381672	0.672667	0.587831	0.887129
gluconic.acid.lactone.minor		0.357538	0.128696	0.893352	0.634516	0.103859	0.0499092	0.677938	0.309743	0.168794	0.516931	0.00506256	0.0493632	0.409659	0.760496	0.242921	0.066252	0.0208714	0.307399	0.774718	0.387869	0.114492	0.520685	0.610651	0.665845	0.214718	0.0144674	0.0618555	0.103406	0.0458714	0.899683	0.0714519	0.297691	0.144422	0.771885	0.509396	0.660187	0.206647	0.449156	0.867086	0.287065	0.987862	0.308804	0.553568	0.140047	0.661283	0.721851	0.364873	0.316742
gluconic.acid.lactone		0.147444	0.494239	0.781546	0.160678	0.163066	0.271535	0.605298	0.130509	0.0914441	0.513904	0.917579	0.0809595	0.462557	0.845661	3.18e-05	0.647388	0.786108	0.342314	0.0573205	0.3248	0.26314	0.65827	0.893464	0.790388	0.478173	0.822468	0.570128	0.500448	0.834489	0.467261	0.449093	0.360966	0.160676	0.685627	0.172484	0.0402762	0.420936	0.728455	0.804594	0.424829	0.0476996	0.891961	0.154129	0.372545	0.299418	0.95467	0.0928361	0.216715
gluconic.acid		0.997971	0.645192	0.35589	0.809063	0.315399	1.54e-08	0.156939	0.52318	0.436394	0.758262	0.624764	0.588048	0.523326	0.882178	7.4e-05	0.799363	0.86012	0.800491	0.0710866	0.541407	0.712814	0.725953	0.321583	0.30184	0.124317	0.630158	0.198394	0.238825	0.714123	0.157343	0.924332	0.510656	0.0366726	0.013145	0.545091	0.480845	0.462681	0.75483	0.677157	0.429472	0.680051	0.664972	0.773941	0.123497	0.0478581	0.0967831	0.431599	0.223425
glucoheptulose		0.0167965	0.448999	0.365132	0.897594	0.110619	0.00146992	0.0949385	0.342192	0.839576	0.734834	0.504238	0.913207	0.0550079	0.963095	6.3e-10	0.0642079	0.607589	0.251423	0.141688	0.0765062	0.027774	0.426214	0.0779605	0.090916	0.1675	0.191107	0.881155	0.729806	0.161274	0.668492	0.488187	0.449609	0.521177	0.781469	0.0525741	0.008261	0.0875241	0.910487	0.820629	0.601935	0.744306	0.834484	0.446162	0.174561	0.0166021	0.202795	0.210286	0.739032
gamma.tocopherol		0.684362	0.00242346	0.101202	0.595905	0.694147	0.408931	0.374691	0.108456	0.234764	0.762882	0.96265	0.533441	0.572433	0.843317	0.129947	0.692264	0.754353	0.950413	0.891344	0.741643	0.283965	0.0110046	0.0830716	0.758592	0.439216	0.805689	0.9116	0.8341	0.263998	0.90544	0.409181	0.595518	0.915045	0.886317	0.379148	0.554575	0.844639	0.0727005	0.870905	0.952631	0.342319	0.387398	0.463449	0.25908	0.351561	0.852504	0.190349	0.822463
gallic.acid		0.230986	0.7596	0.143982	0.822483	0.236663	0.140931	0.558518	0.483788	0.24415	0.810257	0.0176264	0.116719	0.719003	0.177763	0.364869	0.134972	0.557002	0.748936	0.933991	0.606078	0.410508	0.206908	0.812137	0.542225	0.00823497	0.116263	0.684017	0.231527	0.392101	0.242035	0.714777	0.572483	0.384488	0.796887	0.677659	0.16187	0.58467	0.210984	0.634059	0.819372	0.644571	0.374816	0.700315	0.0511884	0.216952	0.621454	0.140482	0.583601
galactose		0.302829	0.384453	0.766768	0.254441	0.512284	0.280422	0.292406	0.372546	0.629227	0.581392	0.0551625	0.000162758	0.11489	0.802509	0.865178	0.165592	0.932491	0.9548	0.219149	0.437643	0.52427	0.302349	0.85327	0.647552	0.777452	0.701123	0.867855	0.284364	0.759087	0.356757	0.305827	0.474511	0.379508	0.865117	0.509504	0.590094	0.585193	0.488579	0.497614	0.389222	0.892404	0.512401	0.617384	0.938711	0.762305	0.620522	0.683462	0.728378
galactonic.acid		0.847809	0.683504	0.636441	0.588739	0.125146	1.98e-05	0.126913	0.746439	0.0277606	0.952322	0.798782	0.754086	0.309611	0.588924	3.76e-13	0.640444	0.315768	0.212424	0.00208567	0.0348876	0.206557	0.267985	0.954487	0.955292	0.266387	0.831677	0.595706	0.76387	0.244051	0.144676	0.531806	0.577106	0.664603	0.435333	0.0102529	0.050612	0.479411	0.259583	0.515456	0.601771	0.473888	0.9577	0.990494	0.241759	0.0644453	0.23465	0.723027	0.652203
galactinol.minor.2		0.00311897	0.159725	0.401773	0.00404186	0.117005	0.540888	0.671296	0.327457	0.973775	0.978715	0.236968	0.362304	0.190816	0.296756	0.000960326	0.850226	0.894914	0.624337	0.0656129	0.828815	0.312955	0.997858	0.239972	0.153328	0.416056	0.964107	0.145194	0.13819	0.360773	0.212314	0.630304	0.620055	0.868428	0.576387	0.889654	0.87737	0.461454	0.219558	0.364352	0.808067	0.32747	0.36605	0.30063	0.223121	0.313065	0.687407	0.143336	0.170239
galactinol.major.2		0.00189463	0.739942	0.380957	0.0725314	0.431666	0.568494	0.445638	0.313938	0.8149	0.855922	0.447229	0.774229	0.0220783	0.587927	0.00577583	0.249403	0.295446	0.469755	0.728718	0.833742	0.273554	0.159734	0.540785	0.68134	0.218021	0.759323	0.663308	0.813826	0.599435	0.785249	0.625312	0.232	0.727769	0.642222	0.382395	0.109765	0.776673	0.449932	0.513791	0.737647	0.53992	0.847963	0.901884	0.8684	0.286942	0.0870431	0.708192	0.960555
galactinol.2		0.969641	0.219926	0.928316	0.413684	0.033096	0.0576814	0.403965	0.533789	0.73962	0.847629	0.668379	0.908632	0.769463	0.172406	0.0234052	0.465171	0.634028	0.0377921	0.0849267	0.0565016	0.0798686	0.966157	0.0523843	0.0773531	0.385069	0.491651	0.909396	0.966018	0.269838	0.836047	0.0988233	0.992045	0.521126	0.766184	0.110556	0.151437	0.327739	0.677417	0.992944	0.725147	0.270087	0.597301	0.668858	0.0905045	0.0518364	0.123153	0.988849	0.185699
GABA		0.283387	0.57781	0.483872	0.292726	0.310953	0.93061	0.356705	0.861673	0.160897	0.983238	0.986522	0.565256	0.0721462	0.298053	0.0233521	0.0851197	0.846924	0.254106	0.215175	0.615004	0.940078	0.235424	0.465713	0.357779	0.870176	0.849243	0.0480374	0.105963	0.426685	0.537791	0.33738	0.299189	0.812573	0.473205	0.953995	0.415856	0.3583	0.673417	0.714019	0.683037	0.89391	0.178056	0.720214	0.661828	0.916834	0.711644	0.99323	0.461278
fumaric.acid		0.932288	0.0161945	0.659994	0.0294978	0.749816	0.866324	0.192195	0.0973233	0.355254	0.0973997	0.733528	0.298627	0.792502	0.74084	0.0054924	0.425687	0.489219	0.25548	0.81136	0.675207	0.802881	0.523734	0.817992	0.45722	0.0376744	0.267983	0.0980293	0.634332	0.992579	0.275473	0.665389	0.316061	0.697096	0.249739	0.420013	0.483652	0.918527	0.48981	0.545043	0.681691	0.862417	0.167917	0.730839	0.537331	0.0173606	0.23912	0.868964	0.782293
fucose.1...rhamnose.2		0.336052	0.859784	0.849656	0.722336	0.963819	0.865353	0.554053	0.9071	0.00504491	0.00209139	0.644519	0.350768	0.89227	0.831809	0.357472	0.799996	0.703027	0.738068	0.822066	0.595752	0.440808	0.664531	0.752201	0.977112	0.234349	0.430863	0.909017	0.898906	0.54431	0.953995	0.46858	0.78279	0.56745	0.671215	0.444523	0.0353663	0.00630431	0.825287	0.68169	0.656059	0.621259	0.480404	0.717244	0.398907	0.84768	0.650051	0.997663	0.138669
fucose		0.815881	0.891952	0.743005	0.934732	0.462564	0.95111	0.66562	0.440242	0.0584168	0.0588439	0.50401	0.109886	0.654961	0.559658	0.833362	0.573349	0.430188	0.652629	0.356815	0.184949	0.0286705	0.517083	0.575456	0.701239	0.240696	0.0980493	0.985825	0.205968	0.124126	0.398431	0.76681	0.785491	0.794031	0.929877	0.804639	0.367449	0.0507241	0.936926	0.605585	0.611117	0.816226	0.377877	0.99551	0.317907	0.987195	0.738687	0.495418	0.151896
fructose.2		0.924087	0.455864	0.831565	0.523168	0.565863	0.0244086	0.216707	0.760973	0.877879	0.614462	0.886003	0.261952	0.175173	0.434977	0.0163517	0.0463905	0.697036	0.35811	0.342504	0.343295	0.960394	0.0794774	0.546001	0.77199	0.287903	0.157377	0.587449	0.228316	0.736188	0.48091	0.920275	0.0249705	0.0084616	0.0685047	0.214533	0.391191	0.585254	0.855161	0.897324	0.601759	0.810475	0.0358133	0.863151	0.315654	0.453984	0.573128	0.746457	0.58661
fructose.1		0.30379	0.421397	0.650343	0.48574	0.867932	0.0265998	0.363408	0.690478	0.436183	0.956569	0.668093	0.594959	0.22735	0.607359	0.00232607	0.0722448	0.393659	0.158403	0.456347	0.361016	0.867321	0.175153	0.660756	0.904954	0.14824	0.119631	0.256317	0.126167	0.921232	0.218502	0.777676	0.0273951	0.0198232	0.0554669	0.060449	0.25655	0.478293	0.997666	0.652014	0.652232	0.929523	0.0199734	0.683172	0.19219	0.340133	0.532413	0.73325	0.457215
FAD		0.148048	0.196111	0.704506	0.607534	0.314821	0.739227	0.763638	0.720162	0.350731	0.154867	0.626698	0.455133	0.22798	0.125626	1.46e-07	0.970833	0.531545	0.367873	0.684881	0.0571265	0.21234	0.905588	0.925836	0.95965	0.502915	0.137194	0.236894	0.916391	0.69557	0.0271068	0.186045	0.372503	0.690008	0.496705	0.314341	0.486938	0.953835	0.719528	0.843839	0.733359	0.584037	0.735814	0.443884	0.469681	0.241517	0.235027	0.754082	0.605403
ethanolamine		0.0982568	0.0596958	0.0839374	0.0977143	0.79475	0.191901	0.344079	0.904125	0.228268	0.269373	0.602594	0.140335	0.205242	0.0909969	2.6e-12	0.0715479	0.27826	0.87554	0.916491	0.394389	0.376501	0.27342	0.840309	0.960065	0.873402	0.354082	0.0289389	0.219341	0.621356	0.413031	0.171839	0.98929	0.670973	0.780552	0.147812	0.58157	0.739181	0.327052	0.466831	0.239888	0.659741	0.020424	0.163487	0.308266	0.695203	0.684647	0.929971	0.39597
erythrose.1		0.433833	0.104325	0.964836	0.913757	0.0589759	0.183377	0.0598812	0.0287277	0.889158	0.465488	0.56305	0.325266	0.210451	0.873609	0.00861726	0.156726	0.523623	0.127558	0.0104434	0.0294141	0.0589258	0.995144	0.755081	0.546373	0.30726	0.386938	0.509474	0.772807	0.048628	0.253831	0.602362	0.24877	0.56182	0.115772	0.0854437	0.821634	0.712857	0.332253	0.401717	0.360647	0.150708	0.867114	0.925062	0.036366	0.922392	0.517682	0.0338853	0.398196
erythrose		0.0511619	0.420098	0.0051545	0.626994	0.443045	0.913679	0.71217	0.153428	0.396835	0.614055	0.823904	0.721718	0.857412	0.298342	1.63e-12	0.0995773	0.0577524	0.558204	0.341709	0.353541	0.961832	0.530493	0.220082	0.596979	0.21948	0.587852	0.254324	0.865656	0.276617	0.847487	0.797976	0.994853	0.829759	0.190094	0.81608	0.281571	0.608727	0.861618	0.982571	0.975606	0.998824	0.534738	0.548606	0.391307	0.98235	0.915598	0.788223	0.416353
erythronic.acid.lactone		0.0724024	0.263795	0.643615	0.759868	0.298057	0.583235	0.100213	0.00022521	0.23978	0.24647	0.71973	0.567103	0.648652	0.771688	1.99e-06	0.829309	0.556787	0.525987	0.269364	0.529146	0.860271	0.102655	0.492899	0.774618	0.959954	0.467667	0.587172	0.896577	0.539619	0.67897	0.679842	0.803174	0.534317	0.449172	0.172493	0.691957	0.769245	0.427297	0.748493	0.3861	0.124908	0.460919	0.505488	0.306045	0.305728	0.481011	0.878693	0.340454
erythronic.acid		0.959613	0.236907	0.315884	0.61638	0.198184	0.0210833	0.697597	0.923093	0.00418755	0.416158	0.907694	0.153451	0.964315	0.843124	1.93e-05	0.408885	0.477165	0.845084	0.00444031	0.2839	0.842041	0.240284	0.412581	0.662391	0.0307791	0.31921	0.865127	0.510504	0.777542	0.187134	0.584585	0.518407	0.423464	0.807457	0.165252	0.554203	0.472046	0.466468	0.71989	0.0284494	0.0296599	0.441681	0.997468	0.131662	0.0117239	0.115601	0.236181	0.28236
erythritol		0.396089	0.491596	0.194348	0.152835	0.0147653	0.882051	0.484203	0.17188	0.0120422	0.363559	0.505672	0.0069288	0.600665	0.724494	0.0111629	0.683465	0.910556	0.104913	0.222462	0.0337648	0.16341	0.538662	0.268262	0.745431	0.867858	0.57956	0.740242	0.81546	0.549712	0.00610993	0.00998225	0.0661944	0.129369	0.159165	0.106622	0.047548	0.702978	0.225717	0.327925	0.769223	0.159272	0.783705	0.448401	0.0908151	0.363723	0.550588	0.554777	0.646314
dodecanol		0.0679268	0.12408	0.887521	0.474243	0.842603	0.394171	0.372416	0.642828	0.520939	0.440587	0.310725	0.651015	0.379957	0.906176	0.709713	0.601204	0.102147	0.364127	0.19729	0.0342508	0.0564796	0.898807	0.890959	0.962189	0.680507	0.769914	0.381787	0.617072	0.465409	0.644036	0.911078	0.399668	0.000292612	1.43e-05	0.744615	0.57757	0.790519	0.680157	0.581678	0.605653	0.0541455	0.286393	0.501973	0.257823	0.0389005	0.0461982	0.505652	0.310548
dodecane		0.422519	0.450754	0.00950308	0.926173	0.636933	0.307841	0.083159	0.100509	0.389803	0.481526	0.735618	0.49001	0.833777	0.697828	0.00347584	0.0487189	0.00739223	0.454555	0.656918	0.973617	0.747489	0.105259	0.0556014	0.270407	0.748221	0.952966	0.804259	0.764178	0.188528	0.786346	0.337752	0.583381	0.0432295	0.241915	0.974277	0.903446	0.636202	0.637431	0.37417	0.279221	0.036106	0.698202	0.848955	0.7906	0.466178	0.533004	0.584649	0.873941
dihydroabietic.acid		0.369507	0.814605	0.94442	0.881276	0.502094	0.767882	0.401919	0.524183	0.579569	0.818119	0.335797	0.503054	0.801102	0.849018	0.000764015	0.656262	0.49164	0.157292	0.741883	0.537352	0.12653	0.348089	0.0890892	0.714129	0.615826	0.377453	0.472912	0.543178	0.458146	0.608469	0.155006	0.303021	0.0394292	0.223793	0.241294	0.0785636	0.620124	0.603935	0.391551	0.135976	0.873505	0.0989566	0.747145	0.627053	0.286553	0.83933	0.461451	0.381214
dihydro.3.coumaric.acid		0.536033	0.183248	0.614144	0.403042	0.13901	0.298861	0.991592	0.228463	0.423272	0.626325	0.180727	0.710387	0.349677	0.768057	1.17e-06	0.130469	0.342136	0.414689	0.517522	0.308369	0.0198665	0.550325	0.876187	0.360764	0.303701	0.094863	0.616561	0.825847	0.110712	0.526831	0.263728	0.692054	0.132426	0.536532	0.702475	0.970974	0.322376	0.993954	0.20519	0.423302	0.749242	0.224471	0.411851	0.365514	0.617789	0.853895	0.111426	0.162846
diacetone.alcohol.NIST		0.23052	0.605254	0.211583	0.325215	0.788008	0.213016	0.862688	0.580558	0.303837	0.464963	0.699236	0.78395	0.475335	0.272069	0.721728	0.35006	0.522618	0.139822	0.502006	0.555954	0.742218	0.858907	0.246352	0.263332	0.799837	0.957243	0.331798	0.382257	0.596855	0.25449	0.477085	0.469265	0.497567	0.576332	0.606101	0.179325	0.0590801	0.586244	0.230597	0.926636	0.741493	0.712322	0.986812	0.409951	0.915991	0.981002	0.769582	0.463328
dehydroascorbate.3		0.689631	0.71716	0.231852	0.43596	0.615105	0.174192	0.887893	0.339443	0.0188828	0.628881	0.0669587	0.437225	0.941985	0.868972	0.0010116	0.148783	0.414126	0.966281	0.00924714	0.174879	0.736872	0.192437	0.745308	0.906535	0.722659	0.673688	0.671593	0.369078	0.429408	0.152917	0.823637	0.794378	0.38217	0.650271	0.0677353	0.0869547	0.328884	0.689803	0.207439	0.0563961	0.0851565	0.724012	0.387622	0.30269	0.0313584	0.201441	0.392146	0.521978
dehydroascorbate.1		0.780359	0.943689	0.161874	0.758033	0.676585	0.465073	0.549852	0.452544	0.0622277	0.958128	0.181205	0.564612	0.869233	0.993869	0.000603521	0.205115	0.305518	0.572192	0.0194504	0.140587	0.465226	0.266492	0.952081	0.949478	0.819079	0.86624	0.579688	0.452939	0.318113	0.425765	0.875145	0.721103	0.985678	0.61533	0.0512685	0.0580777	0.342965	0.471529	0.293859	0.055927	0.187151	0.959397	0.199238	0.256379	0.22767	0.827671	0.516689	0.793887
dehydroabietic.acid		0.519801	0.20414	0.64101	0.68405	0.220434	0.256525	0.658153	0.87666	0.182986	0.380274	0.332222	0.602616	0.941362	0.416637	2.88e-24	0.951847	0.847093	0.276585	0.105667	0.0367563	0.427221	0.709315	0.653959	0.301283	0.845324	0.239619	0.607963	0.508092	0.630714	0.622741	0.848922	0.758431	0.0620023	0.125239	0.557443	0.571801	0.709607	0.393911	0.887765	0.162995	0.218061	0.667627	0.602076	0.738988	0.101312	0.317653	0.36685	0.191211
creatinine		0.0371664	0.723509	0.46645	0.0566946	0.669911	0.79086	0.895375	0.244758	0.866243	0.698573	0.799743	0.449485	0.79994	0.841469	0.000669699	0.858409	0.935502	0.275682	0.0880455	0.454711	0.658815	0.338125	0.808769	0.911085	0.862543	0.933333	0.773266	0.898051	0.813575	0.565088	0.859874	0.0342651	0.283527	0.415457	0.429476	0.800102	0.627514	0.837186	0.572697	0.948164	0.854776	0.232506	0.770113	0.389865	0.262002	0.759961	0.610228	0.937385
coniferyl.alcohol		0.231142	0.296051	0.725811	0.182491	0.22833	0.515801	0.989531	0.446024	0.411454	0.74072	0.178328	0.140421	0.65984	0.105522	0.376931	0.596929	0.798159	0.756042	0.253558	0.702262	0.246236	0.363147	0.899277	0.910619	0.781905	0.857928	0.109319	0.694895	0.0186349	0.609956	0.1907	0.0209608	0.230577	0.494817	0.689108	0.464917	0.894364	0.897502	0.448607	0.823761	0.503268	0.901296	0.801124	0.871669	0.887594	0.596237	0.24386	0.227993
citric.acid		0.00475967	0.497911	0.687905	0.995869	0.49423	0.676049	0.230981	0.350738	0.640354	0.64749	0.0638023	0.33253	0.251123	0.086557	0.000270154	0.852712	0.681583	0.968467	0.282472	0.742494	0.911819	0.523381	0.410307	0.665606	0.763761	0.971943	0.312954	0.374214	0.0769054	0.643517	0.889427	0.391991	0.595845	0.60219	0.353602	0.853939	0.373101	0.585012	0.622561	0.690906	0.584581	0.676784	0.67488	0.664758	0.221442	0.690393	0.766312	0.455725
citramalate		0.280098	0.7837	0.246207	0.466648	0.170309	0.861679	0.853114	0.929187	0.390956	0.969296	0.880436	0.301269	0.73574	0.426141	4.81e-05	0.411364	0.669554	0.634067	0.506065	0.833148	0.75825	0.220552	0.488622	0.84584	0.0392135	0.18135	0.152238	0.294496	0.70961	0.656935	0.36743	0.0218323	0.393036	0.82587	0.926408	0.496652	0.0866309	0.519571	0.910528	0.532456	0.662405	0.686694	0.233343	0.585619	0.114091	0.688364	0.641014	0.952548
cis.sinapinic.acid		0.102129	0.979237	0.583873	0.924841	0.866768	0.309297	0.32377	0.499109	0.868146	0.016735	0.827219	0.125002	0.27358	0.755376	1.22e-12	0.622788	0.204009	0.514674	0.829568	0.446392	0.789551	0.220476	0.879283	0.927181	0.656899	0.315809	0.586904	0.92593	0.609586	0.365832	0.820038	0.778974	0.919168	0.718795	0.494016	0.421336	0.75353	0.722789	0.767203	0.339236	0.0614139	0.91556	0.81334	0.29342	0.0193283	0.149956	0.420379	0.434437
cholesterol		0.36529	0.431307	0.449341	0.188596	0.820655	0.710524	0.108935	0.285522	0.812332	0.378649	0.685366	0.686159	0.79085	0.723959	0.352411	0.236669	0.531132	0.335494	0.152571	0.451054	0.453992	0.77665	0.600932	0.450884	0.845224	0.918149	0.963738	0.674728	0.856163	0.988577	0.769836	0.761343	0.651285	0.917794	0.752658	0.831692	0.487588	0.607209	0.290811	0.829467	0.834166	0.460394	0.844164	0.638937	0.627204	0.969618	0.942963	0.518996
chlorogenic.acid.minor		0.0962512	0.240398	0.191174	0.252244	0.984864	0.993134	0.083999	0.0914589	0.933253	0.230126	0.6858	0.68672	0.49773	0.664048	0.0641119	0.376019	0.478461	0.315956	0.25763	0.917451	0.631872	0.608675	0.411448	0.58844	0.882895	0.976109	0.288175	0.392889	0.263603	0.989257	0.805495	0.593426	0.952222	0.774178	0.676074	0.325717	0.310447	0.435028	0.500709	0.743507	0.706893	0.880959	0.422689	0.978089	0.711689	0.814351	0.826825	0.897687
chlorogenic.acid		0.164342	0.373684	0.365567	0.251069	0.878466	0.731822	0.312998	0.188971	0.671331	0.413536	0.679355	0.881937	0.801212	0.884155	0.19168	0.291963	0.503921	0.233442	0.170901	0.860747	0.664698	0.675954	0.833439	0.615375	0.576664	0.934615	0.785378	0.911444	0.742553	0.84227	0.753835	0.548827	0.730761	0.504137	0.984796	0.578226	0.52852	0.571482	0.583779	0.799404	0.940578	0.55205	0.369687	0.858122	0.82552	0.748116	0.918297	0.923904
cellobiotol		0.455928	0.705007	0.87494	0.635136	0.0312738	0.0410205	0.146257	0.000805331	0.00262647	0.0762324	0.875539	0.390688	0.535012	0.109964	0.0418444	0.0169592	0.110102	0.217389	0.0704377	0.244164	0.302641	0.184638	0.0468283	0.385775	0.340823	0.758807	0.315718	0.301448	0.0909314	0.0104413	0.624472	0.258913	0.301227	0.32651	0.0463069	0.700489	0.487089	0.740089	0.848481	0.645683	0.431046	0.766046	0.832192	0.214577	0.290197	0.585947	0.825445	0.721743
capric.acid		0.156084	0.830893	0.792037	0.213872	0.267255	0.80998	0.379073	0.603642	0.4447	0.942372	0.456709	0.577276	0.563162	0.994985	0.287423	0.0463912	0.198609	0.685144	0.528346	0.0331317	0.0152574	0.157349	0.623761	0.374738	0.247679	0.794826	0.119534	0.503648	0.648876	0.606483	0.627834	0.25377	0.673571	0.340926	0.94701	0.554976	0.35324	0.709287	0.32266	0.188011	0.807044	0.767991	0.753641	0.388251	0.910058	0.887886	0.569378	0.222665
beta.sitosterol		0.873168	0.0937634	0.0712956	0.128454	0.496224	0.0118472	0.104661	0.802697	0.964542	0.258017	0.807419	0.406322	0.578051	0.535059	2.19e-05	0.441539	0.742205	0.990726	0.142163	0.12916	0.0399576	0.272686	0.263598	0.476207	0.464623	0.928797	0.0880788	0.0900438	0.694577	0.849542	0.102265	0.0914545	0.187033	0.0914803	0.681667	0.458855	0.679322	0.702512	0.648423	0.294278	0.320803	0.653608	0.721443	0.577604	0.946735	0.926821	0.157361	0.42062
beta.gentiobiose		0.0598116	0.0839567	0.0549141	0.130474	0.638196	0.127651	0.00377957	0.502173	0.669417	0.354453	0.0961155	0.277058	0.43754	0.830902	0.000484191	0.332781	0.352304	0.697212	0.925281	0.922113	0.64817	0.410038	0.389268	0.634602	0.350598	0.927645	0.477433	0.384501	0.703203	0.0174698	0.249517	0.890406	0.351578	0.655779	0.723843	0.35836	0.627493	0.828808	0.585002	0.243827	0.0500416	0.981003	0.709472	0.236973	0.175116	0.101377	0.497621	0.876436
beta.alanine		0.0141766	0.638315	0.59198	0.0030402	0.55267	0.499726	0.999232	0.628413	0.310719	0.779302	0.217447	0.191598	0.467132	0.214012	0.0563339	0.376658	0.0908494	0.508907	0.05501	0.520386	0.864165	0.38646	0.00910731	0.721727	0.974338	0.443362	0.758853	0.179755	0.669792	0.750492	0.025697	0.980652	0.59322	0.706814	0.0743632	0.373227	0.471325	0.0450278	0.0913128	0.0821783	0.247522	0.230398	0.646888	0.695803	0.564115	0.84326	0.0194939	0.491861
benzoic.acid		0.338905	0.866412	0.189419	0.350416	0.849916	0.0508243	0.0138814	0.159685	0.262659	0.634383	0.595353	0.665797	0.828842	0.354824	0.554936	0.387914	0.827494	0.102191	0.037908	0.0523665	0.679372	0.91103	0.618428	0.630378	0.897216	0.785276	0.380896	0.961981	0.631745	0.0470705	0.519172	0.931541	0.130473	0.874189	0.171669	0.359397	0.533621	0.409154	0.958597	0.138531	0.169743	0.591515	0.398334	0.414317	0.913696	0.852932	0.937252	0.358916
aspartic.acid		0.103934	0.495992	0.14508	0.307745	0.865002	0.853077	0.0287488	0.0459647	0.473639	0.133894	0.450515	0.744918	0.895449	0.964142	0.0607708	0.80049	0.295929	0.552804	0.208695	0.328082	0.0802423	0.592761	0.916914	0.411572	0.993229	0.833652	0.909593	0.777502	0.0461923	0.395706	0.755047	0.694769	0.88923	0.555649	0.942019	0.544954	0.995219	0.265612	0.834024	0.826176	0.694062	0.4358	0.171413	0.180084	0.300392	0.934208	0.852982	0.733424
aspartate.minor		0.233116	0.376152	0.565564	0.266993	0.965349	0.617556	0.265419	0.729331	0.424759	0.797761	0.929681	0.980495	0.367288	0.790712	0.341227	0.15052	0.957987	0.210805	0.185321	0.268476	0.321328	0.546277	0.341241	0.237518	0.833018	0.947768	0.169064	0.518766	0.63646	0.573528	0.731646	0.32302	0.546348	0.315286	0.670371	0.367715	0.129797	0.631492	0.264916	0.754123	0.744619	0.19823	0.699206	0.441572	0.894732	0.974699	0.829087	0.537531
asparagine.minor		0.104367	0.285072	0.196602	0.150909	0.878443	0.857423	0.0889495	0.0741125	0.659906	0.158737	0.643163	0.73993	0.780053	0.944113	0.040951	0.370179	0.407576	0.265809	0.150928	0.73813	0.462363	0.55284	0.887927	0.991576	0.767841	0.926244	0.710983	0.750627	0.301756	0.813475	0.658158	0.607636	0.859394	0.579329	0.919139	0.509524	0.765321	0.387253	0.522947	0.815611	0.808895	0.961849	0.297778	0.879293	0.729915	0.609699	0.771617	0.815905
asparagine.dehydrated		0.00236796	0.757445	0.359211	0.0476903	0.987686	0.436283	0.305333	0.623322	0.181806	0.0844288	0.0301525	0.0163914	0.174336	0.566815	3.1e-08	0.292139	0.592359	0.774116	0.243035	0.458795	0.608171	0.116745	0.152589	0.672252	0.195479	0.740628	0.806598	0.891785	0.00369862	0.740961	0.0991992	0.646106	0.12497	0.119425	0.609219	0.90234	0.966063	0.465292	0.0747536	0.552624	0.352455	0.267627	0.673773	0.256135	0.522381	0.991277	0.556076	0.92586
asparagine.2TMS.minor		0.640416	0.363542	0.883819	0.812976	0.161156	0.0510509	0.502298	0.946023	0.0260317	0.621099	0.261551	0.178977	0.417331	0.940427	1.22e-09	0.200204	0.407339	0.449423	0.0141133	0.447417	0.371543	0.538787	0.981883	0.105912	0.970521	0.480876	0.941281	0.883075	0.580035	0.27196	0.443257	0.0633582	0.759973	0.323979	0.348443	0.423591	0.927477	0.921888	0.203561	0.136851	0.837693	0.292412	0.932888	0.279591	0.0753983	0.303104	0.253934	0.440601
asparagine		0.410045	0.287595	0.579869	0.248264	0.73415	0.503048	0.33964	0.466363	0.0356427	0.975055	0.461718	0.967116	0.465353	0.649618	0.597565	0.345758	0.892245	0.169677	0.655888	0.0206686	0.0713889	0.910346	0.591513	0.537895	0.167306	0.989931	0.300519	0.759182	0.0848015	0.284104	0.779282	0.730929	0.175096	0.0419076	0.588805	0.536408	0.126985	0.566207	0.109776	0.657442	0.915214	0.49336	0.376407	0.219011	0.946088	0.890924	0.662754	0.331083
ascorbic.acid		0.345691	0.476813	0.0847645	0.083228	0.979991	0.790547	0.49561	0.149219	0.013998	0.658545	0.496779	0.90521	0.114805	0.204384	0.091251	0.497076	0.244133	0.768505	0.589366	0.963869	0.622745	0.0972519	0.896884	0.966193	0.701848	0.916135	0.264746	0.196038	0.771436	0.538191	0.750598	0.0714396	0.635274	0.405052	0.376806	0.42839	0.899234	0.368507	0.0817937	0.375116	0.277259	0.443803	0.0268492	0.328761	0.979474	0.878888	0.549862	0.920191
arginine...ornithine		0.407846	0.619154	0.15652	0.120699	0.909214	0.788172	0.153669	0.368964	0.864146	0.36779	0.852281	0.841207	0.32764	0.995068	4.05e-06	0.106483	0.338467	0.154859	0.820666	0.5986	0.8616	0.886471	0.778628	0.606516	0.81237	0.956809	0.529923	0.919743	0.170654	0.59417	0.952102	0.492748	0.837077	0.751792	0.157006	0.287487	0.646992	0.428016	0.933315	0.727796	0.812941	0.355956	0.519021	0.369458	0.636679	0.882071	0.0707561	0.416151
arbutin		0.47481	0.387167	0.823022	0.14987	0.525586	0.0880019	0.0497586	0.638237	0.422681	0.895284	0.271483	0.527942	0.969699	0.155433	1.4e-14	0.904624	0.265242	0.114905	0.475513	0.949784	0.816807	0.890042	0.416199	0.372038	0.924949	0.433564	0.102724	0.570316	0.440137	0.1202	0.761267	0.0623094	5.1e-06	0.0226618	0.0735338	0.331086	0.164009	0.966216	0.436603	0.152549	0.724489	0.652364	0.901377	0.00479557	0.0158743	0.217323	0.0980216	0.308058
arachidic.acid		0.160693	0.276318	0.700111	0.31907	0.742411	0.816371	0.719258	0.74422	0.510071	0.953511	0.97441	0.961278	0.451892	0.876953	0.496113	0.13718	0.940516	0.198978	0.242221	0.25	0.288902	0.649841	0.214441	0.100823	0.847353	0.921177	0.164095	0.879359	0.874175	0.499723	0.842618	0.252705	0.866169	0.495257	0.711323	0.258542	0.0548673	0.701181	0.370146	0.766211	0.650106	0.162731	0.842321	0.345525	0.991925	0.904286	0.95751	0.506984
arabitol		0.920934	0.91889	0.093101	0.0994698	0.386736	0.924669	0.417528	0.421865	0.24917	0.781285	0.293252	0.301034	0.757371	0.180145	0.00501411	0.73278	0.995241	0.393271	0.684732	0.609237	0.802084	0.42688	0.634245	0.385177	0.554373	0.266533	0.899572	0.98902	0.0879676	0.939847	0.71559	0.804322	0.0408068	0.147191	0.148374	0.437672	0.996744	0.621282	0.915034	0.103856	0.0827423	0.266067	0.220863	0.358955	0.00406388	0.0674936	0.812933	0.830386
arabinose		0.264669	0.657475	0.579682	0.235387	0.0131472	0.00103395	0.15048	0.875436	0.9366	0.321672	0.698525	0.373366	0.527529	0.140433	1.1e-09	0.666963	0.313903	0.0950421	0.0787069	0.0811874	0.436906	0.327449	0.164305	0.359764	0.682141	0.942423	0.504746	0.444325	0.30729	0.723933	0.380404	0.458943	0.991869	0.868246	0.0779174	0.190485	0.554284	0.772744	0.685281	0.284785	0.458301	0.888823	0.822001	0.162979	0.00359123	0.00808116	0.691716	0.811589
alpha.ketoglutaric.acid		0.150388	0.278462	0.363828	0.232199	0.922757	0.573357	0.098211	0.372502	0.531219	0.503282	0.762323	0.808856	0.342233	0.548006	0.153191	0.303097	0.74946	0.255139	0.357297	0.271654	0.622096	0.669793	0.258118	0.308153	0.800911	0.816092	0.137166	0.314191	0.266946	0.604085	0.967175	0.628842	0.539027	0.542255	0.596051	0.266715	0.124075	0.481489	0.258816	0.739414	0.84283	0.66051	0.944481	0.585298	0.807328	0.866642	0.872981	0.824548
allantoin.5TMS		0.132383	0.659713	0.379723	0.422544	0.259954	0.739658	0.19198	0.727226	0.995104	0.221164	0.552457	0.599261	0.685781	0.00933804	1.85e-05	0.892395	0.22803	0.477433	0.188325	0.507287	0.497121	0.405774	0.564978	0.246263	0.315274	0.838465	0.171811	0.00381983	0.318963	0.413897	0.475675	0.449696	0.515159	0.539379	0.492149	0.184233	0.952412	0.754216	0.767989	0.131587	0.0628891	0.642	0.449448	0.728656	0.896184	0.993724	0.340224	0.0716585
allantoic.acid		0.899038	0.62829	0.976868	0.910913	0.76458	0.0986525	0.215368	0.955581	0.971384	0.991053	0.466491	0.0899053	0.141941	0.451506	0.034857	0.90467	0.579027	0.922469	0.586218	0.320277	0.0178663	0.379473	0.629025	0.308432	0.681321	0.228281	0.744231	0.320357	0.84194	0.603703	0.646355	0.43153	0.636091	0.689158	0.137651	0.948328	0.136691	0.861876	0.208008	0.958198	0.38273	0.0775691	0.54398	0.650536	0.522217	0.613234	0.491285	0.561705
alanine.3TMS		0.384917	0.471339	0.059361	0.912269	0.388019	0.967285	0.464945	0.0624873	0.799684	0.543884	0.352524	0.986124	0.366124	0.354773	0.000707871	0.686754	0.0691315	0.917478	0.576728	0.885513	0.247656	0.851574	0.679329	0.563318	0.0300082	0.244653	0.565668	0.228019	0.690306	0.57835	0.973471	0.0395855	0.00301019	0.159055	0.72307	0.970563	0.206753	0.424827	0.634091	0.158013	0.870716	0.641521	0.618341	0.0577166	0.353362	0.829932	0.734056	0.401745
alanine		0.19575	0.46021	0.233163	0.0790942	0.883342	0.631613	0.0105982	0.0206456	0.991392	0.105742	0.912398	0.824492	0.582525	0.625107	0.0523048	0.675744	0.258043	0.658599	0.247785	0.955767	0.725841	0.728754	0.908109	0.42888	0.515282	0.628734	0.310735	0.134404	0.108729	0.917741	0.701251	0.485659	0.404885	0.259288	0.596286	0.638404	0.871094	0.723231	0.953305	0.62884	0.368689	0.742945	0.996122	0.544207	0.665266	0.411267	0.974889	0.557945
adipic.acid		0.974534	0.409397	0.240398	0.142899	0.904136	0.4103	0.713197	0.612618	0.0267193	0.0952198	0.92034	0.25819	0.438658	0.544112	0.00284266	0.953438	0.683105	0.837237	0.361723	0.37301	0.0230283	0.16796	0.361591	0.166853	0.595576	0.378623	0.931951	0.522985	0.0229741	0.000534411	0.00115222	0.929534	0.121042	0.469391	0.193599	0.830412	0.947245	0.653421	0.526629	0.273883	0.298076	0.857636	0.290893	0.252154	0.597604	0.561011	0.392308	0.08557
adenosine		0.187727	0.370162	0.351087	0.262104	0.849311	0.661831	0.374364	0.19624	0.593305	0.451185	0.695285	0.967681	0.919117	0.820982	0.191654	0.284276	0.480758	0.239313	0.161408	0.803614	0.656857	0.717736	0.908362	0.648406	0.548552	0.92057	0.893345	0.780315	0.803059	0.7504	0.717041	0.560722	0.732867	0.474126	0.939581	0.654582	0.572088	0.597941	0.618759	0.859592	0.872339	0.560673	0.351135	0.850833	0.840266	0.760982	0.933478	0.92235
aconitic.acid		0.722573	0.525777	0.380984	0.0380421	0.68974	0.758592	0.742744	0.486911	0.414298	0.915596	0.323308	0.869979	0.0210718	0.533317	1.47e-06	0.389523	0.328925	0.941498	0.533813	0.0801236	0.128196	0.572676	0.760834	0.689697	0.214965	0.203162	0.735872	0.827257	0.775159	0.0949199	0.330086	0.920068	0.821258	0.710444	0.487356	0.182069	0.620515	0.83282	0.620173	0.827895	0.600928	0.0312423	0.804662	0.632892	0.368226	0.172441	0.688449	0.0982851
X6.hydroxynicotinic.acid		0.728744	2.69e-06	0.43147	0.282104	0.716609	0.904457	0.19109	0.593208	0.292046	2.38e-12	0.00794571	0.298808	0.154861	0.994237	0.541143	0.951745	0.499749	0.787591	0.00146376	0.0277551	0.571824	0.244367	0.271632	0.482239	0.412519	0.919899	0.716985	0.781328	0.915979	0.139658	0.383435	0.174865	0.906914	0.980525	0.864042	0.195049	0.000185158	0.627105	0.314398	0.690126	0.328834	0.729237	0.357239	0.0712754	0.200623	0.210508	0.575536	0.0628552
X6.deoxyglucitol.NIST		0.76734	0.788681	0.219018	0.797621	0.92589	0.581741	0.696428	0.924773	0.997995	0.848347	0.924338	0.459761	0.597753	0.524722	6.1e-13	0.695878	0.12488	0.295262	0.0710855	0.0352126	0.0224305	0.427036	0.556367	0.73271	0.283346	0.0750014	0.149483	0.52794	0.0172465	0.42041	0.316726	0.413229	0.637595	0.502788	0.0703916	0.522494	0.379571	0.793447	0.678534	0.841069	0.59272	0.0634484	0.765706	0.385777	0.77425	0.517913	0.0257029	0.43388
X5.methoxytryptamine		0.11526	0.256757	0.329699	0.197837	0.903717	0.912827	0.168161	0.209199	0.805625	0.411459	0.821687	0.959606	0.592793	0.861007	0.171198	0.218485	0.61542	0.252965	0.115166	0.717121	0.932809	0.559157	0.410527	0.426183	0.99925	0.983803	0.328205	0.681576	0.474727	0.783702	0.967029	0.367346	0.98611	0.888029	0.731855	0.299815	0.210385	0.456254	0.336328	0.783026	0.987326	0.591277	0.686449	0.773039	0.776123	0.863624	0.854734	0.824607
X5.aminovaleric.acid		0.60865	0.110033	0.641867	0.694074	0.619691	0.165449	0.0566903	0.262415	0.490703	0.700533	0.835016	0.766555	0.254951	0.327136	2.63e-14	0.16286	0.919838	0.853082	0.231847	0.154355	0.0748371	0.484578	0.267157	0.123337	0.5637	0.86859	0.201322	0.47001	0.659441	0.578574	0.382814	0.415076	0.277264	0.000917549	0.310011	0.00228247	0.00397944	0.42813	0.281378	0.363619	0.885473	0.790109	0.244179	0.0812035	0.384253	0.810597	0.218678	0.104824
X4.hydroxyproline		0.215894	0.340821	0.114924	0.138255	0.749314	0.837165	0.0327366	0.0386265	0.51656	0.109307	0.553004	0.732456	0.708018	0.490795	0.0115203	0.827658	0.231295	0.458865	0.153024	0.3811	0.166766	0.617336	0.769692	0.429832	0.803993	0.628641	0.864155	0.444754	0.0947623	0.497596	0.572852	0.633328	0.75376	0.342919	0.886888	0.795762	0.881721	0.310964	0.456033	0.996323	0.836252	0.599963	0.201251	0.532276	0.542841	0.635389	0.659842	0.599015
X4.hydroxyphenyl.2.ethylglucopyranoside.NIST		0.998691	0.014428	0.447223	0.884968	0.943158	0.0568237	0.0119421	0.00897023	0.925275	0.542806	0.0253342	0.671181	0.265503	0.322066	0.384215	0.522727	0.914439	0.338344	0.821842	0.319741	0.387245	0.413891	0.421941	0.455315	0.337885	0.940378	0.750499	0.730862	0.942175	0.235805	0.873146	0.210435	0.511898	0.565041	0.945528	0.785477	0.753185	0.712087	0.423632	0.316516	0.830315	0.656163	0.735477	0.462582	0.0862042	0.396958	0.588711	0.602502
X3.hydroxypyridine		0.297745	0.456345	0.243608	0.951548	0.105678	0.610307	0.672792	0.707661	0.17513	0.724994	0.451232	0.252659	0.507859	0.0356621	1.76e-05	0.0313329	0.716441	0.0922103	0.014867	0.0976785	0.353718	0.89284	0.271924	0.567355	0.355652	0.853069	0.484992	0.162495	0.747562	0.931199	0.512792	0.119585	0.342796	0.385051	0.117824	0.069979	0.297249	0.371336	0.0437017	0.882695	0.0325465	0.292629	0.508522	0.0569391	0.213331	0.754631	0.765891	0.75175
X3.hydroxypropionic.acid		0.852163	0.0301265	0.435821	0.46227	0.00600677	0.132743	0.481119	0.657213	0.0173013	0.0618983	0.98858	0.615815	0.249437	0.578936	8.74e-07	0.604643	0.782585	0.333141	0.999779	0.122917	0.0193206	0.421617	0.477441	0.717903	0.146582	0.447267	0.238861	0.459041	0.982259	0.131094	0.180079	0.206646	0.0792286	0.258715	0.116207	0.410912	0.152459	0.769113	0.257565	0.70364	0.888395	0.0353855	0.573005	0.647899	0.0290405	0.0152885	0.38844	0.721828
X3.hydroxybutanoic.acid		0.403858	0.755589	0.800981	0.382175	0.0153817	0.153633	0.151473	0.209083	0.698284	0.645264	0.886734	0.175558	0.186	0.379262	1.75e-12	0.940274	0.559429	0.890991	0.211206	0.930072	0.466655	0.369715	0.00790715	0.0706817	0.695448	0.881548	0.81783	0.321083	0.19126	0.929379	0.0526255	0.773122	0.708831	0.670707	0.0168018	0.449873	0.737335	0.325123	0.604226	0.0932455	0.513053	0.0413355	0.198933	0.47498	0.912984	0.0564137	0.121078	0.648916
X3.deoxypentitol.NIST		0.826913	0.659147	0.0264143	0.878871	0.113638	0.48347	0.495705	0.0569041	0.529403	0.633857	0.607546	0.617863	0.365271	0.903006	0.00350081	0.647938	0.520174	0.201436	0.599547	0.623255	0.0551615	0.714773	0.203607	0.0618262	0.992675	0.734648	0.796405	0.375836	0.272719	0.540858	0.340288	0.634432	0.779016	0.882643	0.0101939	0.0720624	0.490853	0.292058	0.267648	0.205989	0.019897	0.728053	0.639117	0.745612	0.86382	0.929119	0.591075	0.400623
X302432		0.56806	0.241956	0.724253	0.144892	0.351777	0.00759498	0.160804	0.0322553	0.0214376	0.211553	0.822628	0.084979	0.694325	0.670145	0.75552	0.957818	0.0959832	0.962718	0.456906	0.954126	0.86975	0.979441	0.0259833	0.589794	0.395701	0.783196	0.702279	0.595766	0.992461	0.254591	0.72161	0.8115	0.09023	0.314905	0.328606	0.831947	0.80677	0.753303	0.114347	0.363048	0.19299	0.967858	0.0656501	0.113191	0.705448	0.716436	0.136119	0.706381
X301825		0.97625	0.408962	0.981654	0.844064	0.948834	0.796413	0.937742	0.960511	0.657919	0.964231	0.562534	0.884999	0.82188	0.98345	0.933968	0.869561	0.201255	0.656222	0.529792	0.877179	0.632725	0.341151	0.27908	0.9347	0.582148	0.924574	0.670445	0.665189	0.757289	0.649877	0.987244	0.792267	0.913393	0.735157	0.399386	0.714465	0.939261	0.891744	0.117229	0.56443	0.678688	0.552311	0.316665	0.692268	0.80842	0.804447	0.720963	0.908434
X301788		0.749835	0.356981	0.993223	0.698993	0.658932	0.960559	0.80328	0.579822	0.450665	0.988504	0.479178	0.803292	0.61864	0.87243	0.475572	0.907916	0.752647	0.991789	0.930314	0.688274	0.436493	0.8769	0.882593	0.975519	0.852254	0.554265	0.586669	0.564953	0.635068	0.972578	0.422998	0.98262	0.754139	0.99276	0.829866	0.66665	0.95894	0.850066	0.648482	0.539709	0.464516	0.61348	0.697319	0.792247	0.871192	0.898591	0.830302	0.999756
X301756		0.33356	0.955416	0.43674	0.18725	0.905875	0.0619424	0.0559992	0.586018	0.84638	0.679466	0.454276	0.747363	0.336352	0.871679	0.125439	0.524741	0.0640561	0.225572	0.097378	0.0323258	0.195058	0.16129	0.517388	0.298942	0.991558	0.488025	0.932792	0.901587	0.727527	0.664546	0.687589	0.893686	0.276082	0.214876	0.809498	0.245915	0.797526	0.332398	0.902221	0.242661	0.401714	0.892697	0.673216	0.675574	0.330861	0.265063	0.559752	0.43783
X301755		0.944992	0.089336	0.762523	0.451378	0.166445	0.0978007	0.415202	0.646771	0.214409	0.202087	0.12532	0.0249748	0.454169	0.461079	0.0754961	0.357341	0.761084	0.389208	0.258232	0.439218	0.730016	0.942295	0.459787	0.594156	0.0489609	0.00359306	0.0468627	0.596055	0.620417	0.31345	0.636399	0.125089	0.506985	0.499394	0.819117	0.362778	0.362422	0.901315	0.357383	0.157633	0.645955	0.59412	0.738694	0.437537	0.911065	0.919641	0.0928636	0.887947
X301745		0.848478	0.714208	0.660793	0.173428	0.599695	0.445395	0.474269	0.40951	0.28802	0.250347	0.182006	0.905086	0.0251425	0.115374	0.531907	0.287634	0.660645	0.124649	0.877178	0.00721796	0.0048708	0.874682	0.901297	0.546108	0.277143	0.516027	0.830826	0.0702983	0.0459829	0.603083	0.483099	0.230358	0.195447	0.368857	0.660259	0.153116	0.232079	0.639368	0.404795	0.205936	0.690002	0.661035	0.0542667	0.745578	0.770199	0.336853	0.410299	0.823514
X301720		0.621703	0.176178	0.0377174	0.384449	0.466615	0.461821	0.730715	0.721136	0.466197	0.781299	0.612859	0.918561	0.206673	0.470649	0.00199934	0.638467	0.315252	0.625747	0.013294	0.128034	0.182298	0.280789	0.445247	0.979303	0.539057	0.294077	0.778395	0.584949	0.40632	0.516738	0.989167	0.958966	0.324196	0.0974281	0.865025	0.117589	0.54982	0.578754	0.235396	0.140406	0.174321	0.587399	0.946949	0.739062	0.314178	0.226721	0.395832	0.982084
X301625		0.0965158	0.860163	0.166329	0.583861	0.907623	0.741623	0.285814	0.289271	0.293368	0.404395	0.493378	0.240488	0.399181	0.706133	0.199832	0.41297	0.553036	0.0726074	0.750221	0.118467	0.093149	0.395022	0.186159	0.577967	0.546514	0.0607906	0.144731	0.889805	0.539525	0.145491	0.344393	0.769084	0.65882	0.261051	0.387779	0.198441	0.757583	0.663361	0.553753	0.794651	0.894565	0.337719	0.653771	0.163927	0.954448	0.875804	0.645097	0.960135
X301616		0.369409	0.331327	0.209164	0.986178	0.958937	0.75684	0.65465	0.599808	0.608185	0.977057	0.620373	0.841802	0.109991	0.557994	0.0416357	0.404306	0.392637	0.970001	0.42489	0.985655	0.672302	0.0854189	0.56788	0.700065	0.115731	0.0179483	0.832648	0.815296	0.947104	0.607288	0.893344	0.682413	0.187641	0.463647	0.966026	0.110574	0.954357	0.232249	0.290273	0.019959	0.00432833	0.611694	0.949019	0.140668	0.355719	0.535737	0.763289	0.894936
X301587		0.29759	0.9286	0.677771	0.878366	0.145325	0.205353	0.558658	0.793282	0.996486	0.307473	0.88014	0.246618	0.542725	0.135418	0.544336	0.186803	0.80708	0.0210558	0.391384	0.363528	0.300716	0.338017	0.159206	0.244907	0.37015	0.788325	0.805775	0.68706	0.983133	0.19646	0.967443	0.549739	0.875522	0.795169	0.576632	0.145261	0.504113	0.965261	0.971808	0.419406	0.194964	0.181436	0.659033	0.75467	0.484642	0.394455	0.499839	0.52543
X301584		0.905377	0.917119	0.263785	0.493764	0.924832	0.60142	0.954907	0.836734	0.00644104	0.185217	0.134242	0.724585	0.323481	0.645354	1.39e-07	0.728388	0.120628	0.221414	0.366241	0.0734781	0.0229201	0.537716	0.0645219	0.109168	0.925269	0.125798	0.81303	0.281721	0.229412	0.4788	0.450479	0.685017	0.0445604	0.0389038	0.489262	0.132776	0.523097	0.884748	0.00645136	0.185571	0.959799	0.860116	0.219019	0.909783	0.559488	0.285793	0.539585	0.147375
X301583		0.930866	0.696748	0.453043	0.955739	0.391663	0.0796578	0.958923	0.23328	0.304689	0.410786	0.165057	0.269996	0.387424	0.538104	8.48e-08	0.47836	0.59576	0.191581	0.136007	0.0480856	0.167396	0.713503	0.47739	0.570369	0.976768	0.665483	0.200288	0.532761	0.485943	0.147323	0.668989	0.351058	0.0888781	0.141369	0.0775036	0.197076	0.416953	0.991069	0.945727	0.456193	0.527041	0.647381	0.66262	0.716273	0.0169889	0.00136757	0.523145	0.223622
X301582		0.241322	0.365028	0.81569	0.182435	0.626235	0.579375	0.681484	0.400479	0.651346	0.629453	0.701381	0.975316	0.188548	0.934955	1.33e-06	0.591326	0.794634	0.296121	0.279216	0.635945	0.889635	0.794319	0.842626	0.854139	0.217732	0.940491	0.29269	0.18151	0.737173	0.441516	0.732992	0.109127	0.353194	0.696114	0.563461	0.887876	0.243752	0.82589	0.290187	0.643479	0.688242	0.703943	0.68913	0.764594	0.719538	0.872439	0.541724	0.52141
X301536		0.891187	0.755778	0.104151	0.266103	0.699521	0.275926	0.772768	0.409963	0.666532	0.993547	0.0181182	0.818372	0.0298763	0.223097	0.0871718	0.749117	0.171037	0.895757	0.411154	0.934747	0.978456	0.957526	0.989493	0.58488	0.814224	0.798017	0.606327	0.0715149	0.851489	0.351268	0.502882	0.585438	0.503466	0.618558	0.111831	0.107945	0.582962	0.0897431	0.581694	0.205296	0.404704	0.478188	0.66938	0.290681	0.43797	0.446286	0.945642	0.0754327
X301484		0.249482	0.398639	0.453698	0.771502	0.221847	0.319743	0.226273	0.54359	0.222403	0.929312	0.205417	0.805221	0.511762	0.134075	0.361169	0.539151	0.822313	0.198377	0.517711	0.277518	0.770676	0.463292	0.104266	0.17057	0.73574	0.594991	0.808302	0.142681	0.590194	0.852418	0.248223	0.579498	0.786582	0.64177	0.0618177	0.216104	0.767626	0.963509	0.778514	0.348025	0.599149	0.402955	0.125207	0.773682	0.671259	0.782831	0.859865	0.996299
X301399		0.0959196	0.266422	0.22473	0.0944132	0.120614	0.0178373	0.15275	0.152131	0.503819	0.508389	0.633092	0.528231	0.325568	0.604185	5.33e-06	0.290557	0.543646	0.930565	0.59832	0.0648799	0.0218937	0.791376	0.0441399	0.232216	0.406303	0.199484	0.16578	0.685892	0.921032	0.900037	0.645594	0.490708	0.66654	0.465386	0.0700686	0.166412	0.736084	0.499222	0.409204	0.241025	0.47142	0.0423504	0.929104	0.508107	0.684282	0.647896	0.495389	0.54669
X300920		0.338212	0.353643	0.334438	0.619367	0.367759	0.0108599	0.0671601	0.436706	0.354139	0.439298	0.158724	0.402221	0.00139913	0.128092	3.07e-06	0.0167804	0.644296	0.217389	0.648241	0.95889	0.790472	0.854986	0.281302	0.465587	0.963669	0.176563	0.446436	0.842458	0.54103	0.55577	0.540317	0.0467289	0.444636	0.826014	0.69233	0.674847	0.546869	0.764164	0.483892	0.210238	0.577575	0.512951	0.785178	0.0366867	0.11725	0.661287	0.609214	0.227626
X300882		0.319061	0.144677	0.194006	0.109442	0.702248	0.404228	0.646862	0.807019	0.925034	0.941256	0.0647464	0.0797405	0.655981	0.554382	0.322586	0.797017	0.331553	0.313723	0.406918	0.187406	0.873082	0.677516	0.308519	0.235299	0.860818	0.865215	0.488438	0.242203	0.110978	0.345053	0.829967	0.627468	0.444889	0.131893	0.891579	0.65905	0.35922	0.917697	0.652797	0.303876	0.540222	0.386071	0.267226	0.0660223	0.0930912	0.248206	0.721916	0.185231
X300865		0.00979184	0.417691	0.227399	0.928155	0.602821	0.693363	0.379914	0.468083	0.153939	0.439252	0.0703517	0.21072	0.0714481	0.0258322	0.27176	0.301061	0.164242	0.867203	0.225778	0.237866	0.425543	0.646121	0.0462806	0.434616	0.981592	0.481469	0.252005	0.0338056	0.178202	0.266663	0.082068	0.185792	0.212831	0.0349978	0.243006	0.409009	0.688047	0.837384	0.52765	0.867696	0.164824	0.555576	0.619972	0.984876	0.368678	0.228332	0.659407	0.119403
X300663		0.675729	0.578829	0.314998	0.639825	0.583707	0.486757	0.343109	0.878579	0.512902	0.0993177	0.145466	0.723147	0.245074	0.38088	2.46e-07	0.825121	0.670807	0.898921	0.399659	0.0101929	0.00200353	0.490446	0.429228	0.330131	0.885865	0.535413	0.400607	0.877471	0.19802	0.333678	0.90645	0.501938	0.0990237	0.128831	0.743543	0.65676	0.677696	0.548498	0.040002	0.734046	0.429456	0.878954	0.568802	0.771249	0.891755	0.803425	0.584643	0.584024
X300334		0.929122	0.556114	0.125583	0.817012	0.735422	0.716571	0.510903	0.659256	0.439072	0.91544	0.141872	0.995886	0.941152	0.106126	6.41e-12	0.450697	0.372478	0.677834	0.502717	0.055881	0.0121404	0.565293	0.0742355	0.223342	0.965132	0.225763	0.620992	0.272294	0.222088	0.310284	0.854289	0.230619	0.145036	0.197182	0.776796	0.720199	0.295119	0.544749	0.109089	0.535889	0.740404	0.383207	0.631359	0.962844	0.769492	0.834567	0.64657	0.282395
X300201		0.539348	0.639951	0.379719	0.743744	0.514606	0.471552	0.828896	0.321542	0.658101	0.35416	0.510329	0.059304	0.69333	0.213436	0.000572995	0.27733	0.339951	0.861485	0.522244	0.00973746	0.000618196	0.311643	0.829608	0.977972	0.531332	0.383006	0.32007	0.448406	0.0765943	0.0081905	0.0633282	0.787972	0.258406	0.735411	0.825109	0.363293	0.96133	0.524935	0.844345	0.982594	0.823613	0.111086	0.590356	0.143197	0.307214	0.223591	0.203352	0.613743
X300183		0.77111	0.750496	0.389883	0.673724	0.798223	0.0353955	0.044809	0.844798	0.0560187	0.317917	0.714647	0.0757395	0.978914	0.472605	0.73187	0.672163	0.733362	0.102059	0.261559	0.347769	0.312926	0.547399	0.299949	0.702565	0.596377	0.738039	0.57314	0.597211	0.142748	0.639292	0.140078	0.720895	0.658413	0.289588	0.471096	0.282785	0.17103	0.996144	0.577481	0.94333	0.847832	0.611753	0.895563	0.677998	0.0649942	0.0465448	0.352056	0.0710504
X2.oxogluconic.acid.NIST		0.499046	0.390044	0.395591	0.161522	0.90804	0.246672	0.949258	0.984391	0.960263	0.803102	0.732962	0.475258	0.211835	0.703885	0.00840755	0.135507	0.433134	0.65996	0.938272	0.791826	0.558109	0.338762	0.14457	0.0943326	0.642991	0.572474	0.343822	0.243954	0.572066	0.350463	0.133353	0.985448	0.682345	0.732318	0.202346	0.318199	0.706804	0.760798	0.915031	0.268819	0.519903	0.608396	0.116666	0.0764063	0.0233677	0.018821	0.40501	0.346041
X2.monostearin.NIST		0.793256	0.0184728	0.348724	0.734876	0.0229705	0.0239752	0.152261	0.0383668	0.158006	0.894612	0.627966	0.733176	0.0330579	0.480978	2.35e-05	0.269186	0.517899	0.185263	0.123806	0.723771	0.712978	0.184388	0.17511	0.356544	0.21841	0.751791	0.746214	0.220882	0.795716	0.21352	0.566749	0.0669738	0.0827999	0.0279963	0.140001	0.426236	0.377368	0.728312	0.548118	0.350332	0.240336	0.329725	0.336154	0.200922	0.428642	0.928757	0.848497	0.937504
X2.ketoglucose.dimethylacetal.NIST		0.580353	0.575566	0.60746	0.465449	0.781847	0.301764	0.985411	0.742038	0.549349	0.332352	0.207016	0.245689	0.196519	0.228032	0.0641188	0.286817	0.43799	0.875368	0.0110365	0.231237	0.527765	0.327745	0.590708	0.500847	0.587724	0.662261	0.0678156	0.134926	0.124239	0.231699	0.903936	0.443917	0.65386	0.385784	0.0732538	0.0291211	0.143648	0.971806	0.835785	0.145505	0.0348768	0.869313	0.573175	0.146857	0.720229	0.284204	0.500005	0.531149
X2.hydroxyvaleric.acid		0.970956	0.389186	0.750976	0.10673	0.0462956	0.626701	0.575557	0.992576	0.36883	0.459119	0.708956	0.568469	0.0292404	0.227774	0.596578	0.0108228	0.286006	0.519436	0.370866	0.578244	0.580133	0.338383	0.809967	0.501643	0.258595	0.0508407	0.0603552	0.206746	0.702216	0.150001	0.958736	0.579306	0.704283	0.586051	0.273953	0.103516	0.4829	0.322376	0.270967	0.320786	0.0272523	0.264657	0.516449	0.458149	0.216645	0.743723	0.39216	0.812328
X2.hydroxyglutaric.acid		0.0714616	0.192987	0.045899	0.0500525	0.725839	0.610099	0.911856	0.545075	0.994123	0.824738	0.162795	0.0266857	0.37642	0.249149	0.316479	0.381775	0.354279	0.807896	0.55628	0.675078	0.250977	0.242291	0.480424	0.746408	0.978441	0.962348	0.584931	0.796509	0.462304	0.502936	0.739449	0.197854	0.546797	0.687019	0.949747	0.586912	0.760449	0.628215	0.694824	0.815808	0.934411	0.10805	0.585745	0.275521	0.211992	0.864727	0.697793	0.162318
X2.aminoadipic.acid		0.950595	0.29079	0.818478	0.636755	0.671278	0.853811	0.647092	0.801212	0.540605	0.151751	0.275271	0.0512868	0.197944	0.411553	0.171532	0.813867	0.545802	0.0402352	0.231202	0.65257	0.375722	0.585176	0.581084	0.224464	0.0771298	0.69735	0.138952	0.00214796	0.426213	0.811775	0.426712	0.679576	0.744507	0.83978	0.397422	0.873309	0.223886	0.748862	0.373192	0.196527	0.102363	0.336268	0.992853	0.853141	0.47124	0.392101	0.0195554	0.235718
X299859		0.0585974	0.240456	0.0301118	0.715031	0.140171	0.224705	0.845945	0.838247	0.840241	0.648751	0.0873325	0.336809	0.976609	0.931683	0.0154933	0.111792	0.546019	0.917283	0.184296	0.722962	0.366182	0.585957	0.726393	0.649342	0.441605	0.156382	0.185278	0.351351	0.0751716	0.261623	0.538177	0.10023	0.795411	0.969951	0.696378	0.887342	0.742736	0.449199	0.481437	0.40994	0.818018	0.751859	0.364468	0.399147	0.308028	0.73203	0.244362	0.960751
X299711		0.517213	0.980924	0.720418	0.592706	0.830493	0.428019	0.361929	0.426196	0.204476	0.670269	0.836513	0.49472	0.411064	0.802577	1.34e-37	0.211017	0.0266376	0.179804	0.306953	0.97994	0.671931	0.876456	0.395963	0.0765254	0.772988	0.59505	0.708568	0.639264	0.139043	0.485876	0.350688	0.918952	0.0964453	0.478777	0.351776	0.43493	0.589419	0.42158	0.23269	0.086182	0.0166698	0.11582	0.572553	0.974813	0.753428	0.438111	0.637601	0.904307
X299539		0.33331	0.78435	0.966289	0.854017	0.00399346	0.0144898	0.422165	0.549168	0.931082	0.738496	0.0982102	0.0365332	0.294634	0.80132	0.00608308	0.416825	0.180558	0.0103964	0.90335	0.419554	0.110184	0.302082	0.216248	0.0308099	0.284978	0.266252	0.839478	0.715295	0.100126	0.587821	0.60547	0.382155	0.299137	0.249179	0.839423	0.471178	0.140052	0.283837	0.0261659	0.371096	0.18711	0.350266	0.873715	0.495746	0.207074	0.803244	0.823491	0.368991
X299532		0.834397	0.00518554	0.583813	0.471663	0.940941	0.670686	0.523085	0.0305605	0.106505	0.493445	0.974022	0.855277	0.482982	0.776559	0.345849	0.663816	0.634591	0.506432	0.500818	0.239102	0.510805	0.0168394	0.118432	0.433528	0.0296529	0.0131365	0.888186	0.503052	0.0805106	0.0398788	0.351175	0.42912	0.483137	0.55553	0.619728	0.193323	0.379415	0.00180705	0.403372	0.548484	0.716478	0.0841471	0.446753	0.367321	0.113586	0.651574	0.442479	0.833421
X299531		0.44627	0.150071	0.816111	0.674538	0.656272	0.79374	0.50222	0.67261	0.2394	0.135692	0.408449	0.622009	0.509554	0.35634	0.264502	0.264461	0.578095	0.965738	0.197691	0.808563	0.986811	0.560964	0.26328	0.377973	0.670682	0.190642	0.788678	0.600576	0.721509	0.951104	0.429622	0.430869	0.744943	0.902514	0.871438	0.446544	0.783186	0.685843	0.887966	0.919796	0.89863	0.428518	0.969336	0.473092	0.77533	0.793985	0.498908	0.158749
X299526		0.208058	0.301885	0.752536	0.169999	0.689375	0.792836	0.410935	0.00205622	0.0561323	0.477901	0.73729	0.919426	0.831925	0.549878	0.355454	0.148601	0.0410649	0.198548	0.116145	0.300582	0.472789	0.180256	0.131402	0.790468	0.895313	0.115239	0.121347	0.261452	0.626216	0.364184	0.514661	0.207791	0.870817	0.430435	0.222774	0.129885	0.923055	0.00685403	0.757839	0.889636	0.536561	0.0157449	0.0186872	0.0964253	0.114026	0.475509	0.0748688	0.993266
X299487		0.771691	0.620303	0.646183	0.49504	0.83768	0.616793	0.835094	0.872807	0.93828	0.99093	0.642631	0.849604	0.570742	0.803908	0.638511	0.631503	0.224285	0.740345	0.952299	0.838904	0.658632	0.964303	0.977223	0.878572	0.547607	0.461155	0.590686	0.812848	0.546926	0.284887	0.746922	0.518431	0.737458	0.842949	0.209057	0.244084	0.769939	0.548027	0.361337	0.988421	0.431874	0.340926	0.529754	0.525308	0.612801	0.966189	0.0730453	0.57167
X299474		0.288511	0.890705	0.988279	0.792227	0.428946	0.924349	0.306241	0.0334139	0.102396	0.662895	0.0776519	0.773391	0.318006	0.0902651	0.65548	0.718229	0.590893	0.123487	0.564881	0.282129	0.644828	0.57396	0.0511997	0.740446	0.142228	0.341512	0.758059	0.545205	0.835065	0.386333	0.208326	0.869692	0.648938	0.901895	0.0419646	0.370637	0.503968	0.1792	0.752538	0.785777	0.217376	0.175779	0.686816	0.743621	0.162536	0.194921	0.507407	0.719691
X299467		0.484719	0.489234	0.299894	0.331537	0.647659	0.32726	0.415836	0.0260455	0.0218886	0.123491	0.327174	0.884389	0.901488	0.941936	0.000262524	0.858649	0.250688	0.274883	0.819132	0.79815	0.985432	0.82633	0.166466	0.853417	0.219592	0.036335	0.0945113	0.202393	0.703832	0.901341	0.924788	0.265961	0.248875	0.641207	0.191662	0.882593	0.95579	0.92632	0.672856	0.178213	0.178652	0.0650446	0.373339	0.0183922	0.00851458	0.263473	0.640636	0.0499999
X299466		0.658391	0.235988	0.524288	0.175015	0.502696	0.167535	0.69171	0.694027	0.909497	0.718916	0.372586	0.0710148	0.134885	0.650285	0.00600953	0.00904133	0.620938	0.0663539	0.631193	0.208504	0.0113036	0.947929	0.802536	0.481268	0.59241	0.216177	0.825702	0.947351	0.119345	0.961675	0.036458	0.672216	0.184155	0.262596	0.775673	0.793215	0.533461	0.752008	0.789457	0.474558	0.910729	0.188023	0.268928	0.0104322	0.0266014	0.163832	0.270165	0.724645
X299448		0.364045	0.327368	0.834203	0.827592	0.300924	0.203655	0.433837	0.804231	0.624945	0.693434	0.545043	0.724705	0.0572345	0.904078	0.120629	0.446488	0.787378	0.78957	0.116151	0.866853	0.514293	0.996971	0.440392	0.495313	0.33301	0.92365	0.265658	0.557407	0.693771	0.266938	0.276112	0.157832	0.475655	0.204286	0.390871	0.300999	0.666672	0.495863	0.89733	0.868821	0.709335	0.966552	0.609429	0.716355	0.516735	0.784463	0.478766	0.154505
X299441		0.990137	0.0555862	0.937774	0.485746	0.0468897	0.120395	0.97039	0.743396	0.621246	0.590252	0.494717	0.714029	0.437776	0.713635	2.74e-05	0.90626	0.940772	0.0818453	0.798712	0.230561	0.206907	0.556089	0.129034	0.399003	0.349036	0.447738	0.0146093	0.0597042	0.250967	0.220274	0.378727	0.0162937	0.881361	0.558689	0.279565	0.323304	0.489075	0.960514	0.767787	0.558213	0.425248	0.524755	0.42774	0.14432	0.266762	0.270607	0.702341	0.359536
X299436		0.911143	0.528681	0.75457	0.0402447	0.899219	0.16447	0.17537	0.641038	0.268554	0.225347	0.816993	0.290586	0.0458355	0.319482	0.826347	0.0227839	0.885899	0.401342	0.809612	0.660918	0.377503	0.535443	0.775359	0.924073	0.505649	0.283324	0.207926	0.339746	0.662441	0.75827	0.262166	0.740624	0.0963244	0.337476	0.69689	0.667224	0.449228	0.98216	0.561772	0.513063	0.600626	0.0581973	0.131754	0.869813	0.615966	0.328253	0.415059	0.124941
X299431		0.729758	0.155713	0.255866	0.0885221	0.945368	0.781569	0.286895	0.210562	0.117157	0.00823075	0.621443	0.101872	0.258689	0.474865	0.0911031	0.044914	0.692495	0.372372	0.20994	0.256215	0.0593617	0.835175	0.100454	0.191538	0.829414	0.251987	0.218241	0.0701238	0.258633	0.603094	0.201926	0.317501	0.96366	0.353645	0.215155	0.0112058	0.27554	0.29429	0.753423	0.746863	0.622313	0.994297	0.157761	0.82952	0.386091	0.535684	0.99264	0.0488529
X299430		0.701363	0.865653	0.302302	0.273419	0.0903395	0.157907	0.537392	0.480701	0.72371	0.883866	0.726541	0.585906	0.892154	0.103224	0.209587	0.4628	0.361852	0.0165397	0.22122	0.121452	0.446899	0.88005	0.12418	0.73884	0.948226	0.278572	0.247044	0.317894	0.203593	0.984711	0.52307	0.55674	0.177813	0.218877	0.351417	0.393431	0.742571	0.0551258	0.566793	0.49568	0.230525	0.0598013	0.932626	0.552727	0.750098	0.804105	0.866181	0.764257
X299427		0.285019	0.552251	0.322192	0.0296599	0.792869	0.905855	0.791724	0.906878	0.0983501	0.563742	0.375677	0.967025	0.527672	0.316093	0.00861159	0.00732232	0.327269	0.448213	0.326941	0.795804	0.254777	0.392922	0.916016	0.634435	0.386986	0.0395372	0.815726	0.597798	0.757616	0.904125	0.817561	0.0598333	0.772794	0.798487	0.671661	0.832638	0.974142	0.790473	0.824733	0.181596	0.0234621	0.693656	0.890364	0.131585	0.0655094	0.801715	0.0329264	0.357445
X299418		0.853106	0.29104	0.825656	0.285635	0.156547	0.0219654	0.173093	0.734797	0.589394	0.789211	0.477756	0.553977	0.930248	0.442463	0.0537748	0.577279	0.104169	0.191771	0.714161	0.128256	0.0473327	0.598421	0.607169	0.798997	0.239356	0.156869	0.524133	0.747215	0.569628	0.96901	0.682097	0.205431	0.78263	0.557209	0.616157	0.748172	0.455224	0.466461	0.215766	0.329071	0.177498	0.302378	0.965941	0.241604	0.0637801	0.196659	0.203874	0.842873
X299415		0.087537	0.719806	0.351968	0.954035	0.00196037	0.002013	0.0497446	0.601572	0.682741	0.970735	0.180783	0.202425	0.153353	0.569208	0.00253452	0.449042	0.23385	0.269232	0.98858	0.795676	0.69972	0.291844	0.609271	0.247851	0.533731	0.401967	0.337696	0.519928	0.400018	0.355041	0.246583	0.609429	0.244038	0.0526768	0.115904	0.826914	0.521725	0.869821	0.114634	0.196253	0.177036	0.597948	0.757102	0.178442	0.103398	0.548314	0.553454	0.0964091
X299407		0.350162	0.777948	0.848897	0.00218882	0.198995	0.318093	0.728312	0.963125	0.854984	0.524963	0.995488	0.462204	0.148573	0.70724	0.00639352	0.633031	0.467365	0.064707	0.519516	0.423401	0.786257	0.938656	0.9494	0.894061	0.664989	0.541704	0.163201	0.47598	0.885773	0.741109	0.590155	0.0722073	0.00299032	0.0305577	0.379973	0.250042	0.497795	0.53562	0.68243	0.76645	0.533251	0.0996163	0.118365	0.11939	0.102553	0.154874	0.338224	0.329477
X299158		0.941978	0.00012552	0.530517	0.358406	0.0400244	0.119415	0.420732	0.62527	0.731682	0.563477	0.0926324	0.888289	0.0331292	0.935347	0.905906	0.463109	0.312944	0.923762	0.675781	0.0824937	0.520705	0.725734	0.26806	0.346889	0.0844845	0.150611	0.429314	0.360869	0.972075	0.0808339	0.294462	0.54152	0.0907417	0.248126	0.786412	0.450198	0.102579	0.44575	0.462455	0.155101	0.31663	0.495026	0.693943	0.474855	0.245057	0.0807888	0.794218	0.934682
X299146		0.122675	0.0458165	0.953767	0.698175	0.316019	0.634191	0.856112	0.596327	0.670463	0.699993	0.635125	0.469953	0.108773	0.982408	6.65e-07	0.677128	0.419916	0.680442	0.143352	0.160352	0.918426	0.477157	0.397783	0.516878	0.751628	0.993547	0.429418	0.209178	0.1022	0.707362	0.97669	0.805004	0.30493	0.0236134	0.048222	0.0750444	0.831333	0.580277	0.749014	0.659768	0.142995	0.912675	0.972586	0.782144	0.168963	0.0477483	0.467512	0.90634
X299130		0.76555	0.00995991	0.262882	0.161691	0.968718	0.0422852	0.271974	0.737744	0.186014	0.233286	0.875363	0.41837	0.110866	0.276803	0.00262953	0.176832	0.339086	0.286732	0.877302	0.843606	0.896563	0.841289	0.608004	0.896083	0.86522	0.465635	0.513358	0.343173	0.77859	0.588326	0.515836	0.0213161	0.00386186	0.00333295	0.374565	0.668534	0.422564	0.835406	0.397216	0.927346	0.907236	0.180901	0.156177	0.672132	0.0947694	0.195285	0.809177	0.252324
X299090		0.625505	0.0950417	0.665567	0.637093	0.934325	0.516981	0.75782	0.555964	0.460922	0.431184	0.820985	0.605036	0.0927265	0.112271	0.382914	0.487163	0.91398	0.825474	0.915243	0.378468	0.844461	0.961516	0.228999	0.847286	0.129973	0.12044	0.832443	0.134497	0.822214	0.246551	0.159423	0.678305	0.899931	0.982133	0.552435	0.519625	0.433896	0.491738	0.857014	0.894275	0.974061	0.566806	0.904892	0.439256	0.253027	0.873683	0.633269	0.983893
X298951		0.931	0.510917	0.057509	0.0243135	0.0720029	0.914623	0.521677	0.683351	0.0635719	0.959718	0.650807	0.192269	0.609589	0.584488	0.0507387	0.569385	0.934561	0.951258	0.977634	0.63321	0.939148	0.251912	0.752375	0.992694	0.592839	0.731806	0.884836	0.977267	0.286476	0.410305	0.615435	0.392602	0.449265	0.523022	0.257725	0.200642	0.70176	0.492076	0.739059	0.977684	0.9023	0.952724	0.235229	0.427412	0.481119	0.485572	0.793358	0.731065
X297428		0.320085	0.423099	0.0786699	0.302253	0.16058	0.00360983	0.474125	0.741224	0.530836	0.950747	0.612688	0.107553	0.0438342	0.584642	2.12e-05	0.140648	0.256873	0.223455	0.165493	0.0472246	0.00949079	0.371843	0.61767	0.170214	0.328222	0.109968	0.142877	0.291655	0.496975	0.980522	0.189058	0.0856584	0.195089	0.420424	0.153749	0.754458	0.97541	0.616408	0.0860026	0.875624	0.478905	0.821778	0.78557	0.33748	0.249336	0.285655	0.542891	0.683244
X296133		0.463819	0.451128	0.879534	0.800383	0.0210014	0.904129	0.512823	0.527801	0.934871	0.921562	0.820269	0.689442	0.672163	0.656948	0.154887	0.662945	0.450688	0.545346	0.384729	0.276979	0.119782	0.795759	0.181791	0.288646	0.632969	0.665265	0.965692	0.5467	0.127363	0.0912847	0.003956	0.447199	0.362883	0.683292	0.543176	0.370485	0.219713	0.743898	0.299683	0.560344	0.978028	0.678801	0.331319	0.754166	0.711359	0.509596	0.88628	0.961623
X296085		0.0384392	0.338543	0.259942	0.571834	0.148652	0.408964	0.478759	0.877966	0.776816	0.364846	0.775122	0.442701	0.839092	0.327056	0.00243075	0.258466	0.464007	0.520913	0.952767	0.251264	0.39274	0.248244	0.478736	0.746051	0.052806	0.91794	0.648215	0.552879	0.390782	0.648214	0.579269	0.984715	0.677268	0.651607	0.199093	0.418195	0.673919	0.17659	0.811111	0.277584	0.674853	0.487929	0.24773	0.416543	0.579259	0.613454	0.869527	0.962263
X296080		0.661301	0.255495	0.910945	0.355429	0.172425	0.89377	0.451952	0.744411	0.150221	0.907469	0.496949	0.390043	0.368879	0.41184	3.22e-12	0.786667	0.50816	0.129201	0.158991	0.127953	0.0776849	0.529781	0.232284	0.18721	0.962771	0.560171	0.521955	0.800049	0.242178	0.571317	0.865066	0.912382	0.866936	0.550025	0.047248	0.360763	0.494833	0.17272	0.810574	0.446392	0.982233	0.393789	0.425672	0.0431063	0.0383682	0.144935	0.0780393	0.810699
X296071		0.112939	0.306724	0.335082	0.194457	0.880412	0.739549	0.141019	0.349316	0.496799	0.462987	0.807357	0.711446	0.215023	0.340971	0.385985	0.412314	0.689483	0.197139	0.229097	0.399016	0.68578	0.661817	0.362142	0.361869	0.876291	0.799252	0.122517	0.228281	0.252958	0.63859	0.888137	0.596762	0.553138	0.55485	0.646256	0.280456	0.164795	0.394435	0.169289	0.726072	0.868345	0.618668	0.936559	0.701066	0.777825	0.79954	0.89209	0.927139
X295450		0.832246	0.640111	0.325716	0.985835	0.520374	0.0280153	0.150752	0.878864	0.0825905	0.0981957	0.96384	0.898606	0.343362	0.885979	0.0308753	0.0751393	0.135174	0.348099	0.0599252	0.3428	0.777812	0.520722	0.872426	0.340363	0.158936	0.176959	0.767572	0.372718	0.502642	0.189046	0.283135	0.162152	0.345799	0.287737	0.0913984	0.985905	0.311316	0.756206	0.83037	0.594325	0.252306	0.152428	0.593965	0.582302	0.474198	0.537745	0.48396	0.447256
X295269		0.275277	0.459892	0.883153	0.421706	0.147592	0.267309	0.121915	0.504779	0.612055	0.337499	0.107448	0.582756	0.169355	0.864003	8.79e-05	0.703874	0.959021	0.665769	0.66813	0.0352597	0.00770254	0.4547	0.244956	0.0897899	0.951728	0.12914	0.287537	0.938474	0.0556107	0.307508	0.764346	0.563729	0.450613	0.468837	0.913821	0.0955982	0.245364	0.556573	0.0762042	0.718011	0.783856	0.940476	0.704922	0.705341	0.764009	0.802023	0.954754	0.600346
X295226		0.37781	0.495177	0.633256	0.433114	0.943551	0.545142	0.892597	0.915727	0.865022	0.285968	0.220465	0.358119	0.872494	0.122053	0.00047777	0.208701	0.25504	0.477533	0.554265	0.615717	0.94615	0.466386	0.212105	0.969702	0.452901	0.860368	0.998261	0.488208	0.357726	0.553506	0.778544	0.36539	0.241616	0.475771	0.378478	0.252282	0.88709	0.315509	0.870266	0.119385	0.255261	0.330842	0.793301	0.506161	0.939111	0.909242	0.728431	0.528167
X295190		0.0936219	0.604603	0.722933	0.573769	0.938277	0.00822256	0.00230828	0.703965	0.568678	0.751863	0.620435	0.91446	0.512787	0.956772	0.865757	0.897177	0.224045	0.429495	0.762825	0.0231889	0.0217009	0.478107	0.478746	0.752102	0.164804	0.566646	0.833776	0.914169	0.42258	0.901644	0.196174	0.579114	0.205737	0.281556	0.454522	0.766241	0.601534	0.565825	0.609771	0.649438	0.657591	0.452738	0.339883	0.498231	0.00863557	0.0056092	0.752563	0.897447
X295145		0.878687	0.961174	0.936153	0.390679	0.373242	0.0902924	0.213917	0.885436	0.805566	0.475859	0.657634	0.989286	0.107501	0.791496	0.000222692	0.335806	0.175325	0.401978	0.949156	0.878955	0.792225	0.61866	0.476579	0.219983	0.802981	0.66547	0.761994	0.460949	0.0558414	0.677788	0.408088	0.680849	0.211709	0.427436	0.794641	0.929338	0.876061	0.579371	0.814923	0.0332031	0.00379337	0.210971	0.548948	0.0860248	0.317538	0.499133	0.369183	0.00232546
X295067		0.523097	0.494946	0.997258	0.626852	0.4981	0.833799	0.97642	0.801318	0.986578	0.597922	0.982591	0.888481	0.599093	0.851552	0.591486	0.965102	0.816648	0.202097	0.954445	0.943924	0.979566	0.794182	0.83579	0.693699	0.50338	0.665226	0.801164	0.516048	0.685846	0.547338	0.810773	0.395217	0.831089	0.902675	0.985557	0.575616	0.998246	0.476458	0.731591	0.373887	0.968423	0.109684	0.845779	0.988699	0.716805	0.937181	0.73392	0.80769
X295066		0.751266	0.302833	0.0273412	0.0603383	0.856917	0.89762	0.425928	0.202316	0.199415	0.485199	0.652117	0.578021	0.089594	0.0950243	0.0249287	0.715885	0.0567949	0.0385784	0.338699	0.337661	0.379233	0.0532751	0.048964	2.03e-05	0.653369	0.283771	0.776794	0.998066	0.205173	0.0323616	0.117782	0.111816	0.875251	0.820049	0.462898	0.000763284	0.00299634	0.0167037	0.548275	0.0749798	0.0031281	0.108223	0.410611	0.00468791	0.996376	0.448804	0.937683	5.66e-08
X294511		0.74005	0.911181	0.115208	0.496809	0.120611	0.230095	0.0160749	0.138965	0.58243	0.94632	0.350304	0.586668	0.529442	0.574908	0.105906	0.874396	0.250197	0.925777	0.42488	0.992082	0.944427	0.0473702	0.031018	0.498688	0.362193	0.367452	0.987227	0.737575	0.0398244	0.479431	0.902496	0.562454	0.86213	0.864705	0.387503	0.659781	0.726711	0.41027	0.0951705	0.426711	0.922189	0.409858	0.663243	0.184639	0.219814	0.771248	0.369005	0.712419
X294509		0.185861	0.39095	0.495728	0.353237	0.0430088	0.625062	0.725224	0.773437	0.231626	0.819848	0.0391037	0.353775	0.565087	0.475044	0.210503	0.493109	0.271028	0.510606	0.0445745	0.425305	0.955239	0.746064	0.837639	0.604514	0.00348353	0.000114521	0.0874549	0.975367	0.343694	0.363168	0.846171	0.52659	0.271125	0.927157	0.790835	0.363091	0.830875	0.696058	0.587243	0.173529	0.792522	0.173102	0.513371	0.643459	0.656424	0.877184	0.225912	0.282341
X294505		0.397647	0.574456	0.12947	0.327523	0.8786	0.218791	0.359956	0.803359	0.854581	0.61275	0.880088	0.784912	0.201814	0.920359	3.15e-08	0.898728	0.106544	0.468863	0.0366604	0.198513	0.534367	0.146436	0.582274	0.824149	0.676237	0.60516	0.237043	0.182739	0.47477	0.751449	0.758172	0.146544	0.0345479	0.193215	0.49508	0.587574	0.845359	0.426553	0.914406	0.0821379	0.0833487	0.548728	0.619852	0.769306	0.580906	0.713725	0.797433	0.789507
X294504		0.612538	0.502455	0.765588	0.529545	0.380069	0.368232	0.800063	0.234857	0.310255	0.800417	0.988275	0.196481	0.469886	0.890967	0.097057	0.412875	0.167275	0.661023	0.871344	0.442475	0.101732	0.930399	0.2012	0.461606	0.712507	0.446375	0.337256	0.526353	0.498708	0.660516	0.338959	0.167508	0.0842884	0.238967	0.706827	0.876482	0.169269	0.733252	0.0863353	0.00816685	0.420054	0.918272	0.574174	0.852906	0.852457	0.851809	0.998661	0.552442
X294392		0.290773	0.844348	0.703069	0.191941	0.194579	0.0873659	0.672072	0.491287	0.680722	0.572426	0.107798	0.117487	0.558851	0.378168	2.67e-09	0.821754	0.665692	0.457568	0.0860865	0.309019	0.483167	0.362135	0.605713	0.682393	0.242191	0.399687	0.439239	0.165648	0.68541	0.800077	0.179397	0.867858	0.15008	0.655862	0.0461612	0.325921	0.500123	0.72652	0.380047	0.495712	0.701547	0.624923	0.5609	0.0318277	0.220862	0.793392	0.425134	0.637292
X294266		0.930745	0.70889	0.420906	0.413065	0.402788	0.275564	0.69348	0.195439	0.0468586	0.512071	0.864468	0.681588	0.746322	0.60177	0.618718	0.0684462	0.857168	0.351425	0.0233134	0.0137184	0.057447	0.921939	0.527078	0.800782	0.277754	0.843528	0.559841	0.581274	0.43625	0.0113852	0.00681523	0.17634	0.365939	0.921861	0.462711	0.988208	0.730755	0.650692	0.768846	0.796188	0.964503	0.0124423	0.254852	0.64664	0.645853	0.628126	0.33576	0.2587
X293854		0.14374	0.265369	0.318972	0.371002	0.742401	0.776477	0.0266278	0.103968	0.894935	0.0786554	0.945055	0.721233	0.91523	0.830493	0.544985	0.256847	0.587316	0.610149	0.0579535	0.599055	0.523716	0.463544	0.268653	0.886285	0.961139	0.899849	0.520007	0.670974	0.286204	0.909028	0.644132	0.461285	0.976674	0.955361	0.410221	0.331716	0.556995	0.358018	0.499836	0.766306	0.80931	0.733798	0.620156	0.699568	0.692909	0.714106	0.429766	0.618713
X293097		0.751147	0.765462	0.0105094	0.989758	0.772554	0.570076	0.928126	0.492691	0.884876	0.697183	0.0115925	0.0511053	0.412755	0.960356	0.00101061	0.360268	0.325502	0.126667	0.646817	0.113961	0.0927244	0.522148	0.888697	0.321464	0.0914945	0.0114689	0.301879	0.824737	0.311599	0.633693	0.931082	0.325025	0.651294	0.882555	0.630775	0.785726	0.571969	0.62182	0.767187	0.659803	0.859534	0.126338	0.984071	0.355992	0.0537737	0.231604	0.464671	0.969353
X291025		0.158035	0.398159	0.181851	0.224334	0.769038	0.717548	0.0944839	0.0646403	0.43181	0.136783	0.645785	0.896117	0.945018	0.930744	0.0642789	0.473778	0.301251	0.326461	0.140061	0.482965	0.282332	0.628024	0.894449	0.843027	0.52181	0.886435	0.909988	0.96907	0.347469	0.564778	0.650441	0.737127	0.723731	0.310944	0.986842	0.70449	0.994503	0.463395	0.631188	0.835776	0.753144	0.849103	0.194517	0.761118	0.705159	0.584597	0.710019	0.743048
X289827		0.640784	0.38613	0.970919	0.971233	0.951288	0.182147	0.472409	0.665362	0.647938	0.487423	0.250299	0.86464	0.352099	0.364468	0.0325325	0.685963	0.178129	0.0484554	0.11464	0.916211	0.453415	0.344362	0.73572	0.470254	0.587047	0.242975	0.834712	0.759313	0.327576	0.18318	0.706183	0.384192	0.351251	0.505308	0.0869662	0.0991499	0.786331	0.941304	0.704303	0.519555	0.116466	0.556022	0.592894	0.365622	0.450613	0.733186	0.884604	0.575817
X289097		0.93443	0.11932	0.448819	0.577407	0.363416	0.372864	0.277069	0.223198	0.996785	0.572514	0.903111	0.785406	0.835537	0.929789	7.28e-06	0.830009	0.636685	0.51477	0.612804	0.437349	0.97511	0.488828	0.530008	0.30828	0.695354	0.663163	0.515799	0.89232	0.234922	0.7398	0.918116	0.603565	0.540269	0.625172	0.478006	0.372313	0.58869	0.43249	0.26518	0.105776	0.301605	0.355448	0.148849	0.424717	0.109696	0.306688	0.454243	0.343471
X289045		0.551144	0.643127	0.277445	0.014743	0.413106	0.809945	0.265197	0.645162	0.851125	0.59343	0.81029	0.940431	0.582876	0.473762	0.005191	0.434902	0.644574	0.339052	0.68805	0.555611	0.0861125	0.665396	0.437342	0.294158	0.734193	0.887234	0.55497	0.845457	0.507875	0.668478	0.980617	0.584905	0.34293	0.0817467	0.603767	0.747914	0.517234	0.831285	0.505581	0.566444	0.81466	0.103153	0.512057	0.742389	0.968295	0.190146	0.699553	0.770045
X288894		0.0622043	0.908669	0.584292	0.755942	0.472281	0.990911	0.806008	0.70098	0.984095	0.140282	0.0938689	0.00785881	0.0273091	0.789754	0.0129275	0.489741	0.831172	0.160847	0.114743	0.0626024	0.845879	0.541446	0.393576	0.176694	0.00371433	0.0647513	0.339623	0.201088	0.603144	0.279074	0.606231	0.977694	0.778092	0.562969	0.888833	0.446903	0.920195	0.618467	0.0426556	0.122526	0.501827	0.768238	0.881136	0.298189	0.416903	0.414888	0.216678	0.475604
X288872		0.463534	0.662182	0.351572	0.0714232	0.41852	0.798595	0.721319	0.272659	0.632187	0.400175	0.948001	0.101932	0.0859043	0.755419	0.49415	0.457522	0.998016	0.0210386	0.855691	0.205548	0.947258	0.326023	0.829127	0.716114	0.261793	0.456093	0.559156	0.873979	0.620642	0.645009	0.330357	0.46757	0.13875	0.378899	0.619198	0.305202	0.95955	0.532219	0.0462423	0.411903	0.700311	0.733059	0.151474	0.212544	0.312983	0.706432	0.172837	0.101832
X288852		0.0263776	0.390559	0.516725	0.019356	0.276451	0.765561	0.7002	0.731597	0.0460555	0.195189	0.725846	0.86133	0.400245	0.00623933	0.00529281	0.640788	0.172296	0.614266	0.125333	0.157309	0.41706	0.713159	0.320842	0.277758	0.227527	0.754945	0.989396	0.961312	0.777981	0.742708	0.892391	0.508219	0.163649	0.123009	0.83612	0.469695	0.769032	0.997165	0.628244	0.224623	0.0679759	0.491517	0.870927	0.426372	0.718144	0.26842	0.620318	0.927791
X288810		0.463152	0.459657	0.898453	0.403524	0.446568	0.397115	0.292151	0.669202	0.513326	0.280235	0.721632	0.556772	0.148874	0.785407	0.771811	0.721029	0.461005	0.76002	0.703645	0.481779	0.188022	0.219626	0.537234	0.0951745	0.175459	0.331929	0.891728	0.874521	0.055402	0.846756	0.094219	0.523197	0.770736	0.55694	0.415871	0.652006	0.640377	0.609935	0.341936	0.947296	0.13764	0.302843	0.342852	0.123126	0.799751	0.813518	0.976063	0.58113
X288375		0.133097	0.657228	0.140424	0.364815	0.74751	0.47001	0.821409	0.217599	0.0821089	0.749345	0.62751	0.0423924	0.0272945	0.410989	0.0457546	0.244581	0.782916	0.585534	0.998838	0.899575	0.671084	0.0513854	0.334852	0.996132	0.122038	0.0371748	0.59236	0.113414	0.246515	0.0925963	0.074599	0.876386	0.343542	0.39184	0.369932	0.0970772	0.489363	0.712466	0.134749	0.255853	0.812299	0.417493	0.873316	0.121027	0.1513	0.110741	0.412262	0.829832
X288331		0.0485909	0.0771619	0.0228317	0.952705	0.170894	0.399465	0.604752	0.864191	0.437845	0.561948	0.0891608	0.195961	0.887173	0.615304	0.0010899	0.186047	0.733517	0.581547	0.43429	0.89185	0.481285	0.85296	0.701666	0.697873	0.268322	0.125619	0.483242	0.397291	0.0213019	0.389119	0.841495	0.0660454	0.798786	0.694311	0.457349	0.68824	0.766766	0.997137	0.895582	0.440582	0.564416	0.330102	0.523148	0.830874	0.524445	0.495677	0.390064	0.897393
X287966		0.502326	0.842291	0.00716793	0.279565	0.969194	0.0564756	0.0890511	0.448365	0.548256	0.712617	0.842666	0.468231	0.57529	0.723399	0.0439138	0.668234	0.0457134	0.347552	0.295867	0.54022	0.330402	0.226963	0.540933	0.357487	0.0160393	0.331226	0.40211	0.59348	0.292059	0.405375	0.341574	0.565905	0.190013	0.104532	0.468377	0.980518	0.823489	0.463414	0.768915	0.821535	0.760288	0.918824	0.991121	0.372112	0.220859	0.314965	0.84644	0.870506
X287425		0.715601	0.503173	0.114909	0.155094	0.253993	0.0851147	0.129137	0.731159	0.182517	0.319636	0.202947	0.849933	0.074033	0.110846	1.93e-08	0.255166	0.212443	0.713873	0.0720044	0.217276	0.259865	0.922624	0.126301	0.00260813	0.93868	0.228325	0.440397	0.11515	0.627639	0.271641	0.108084	0.262353	0.89325	0.936696	0.749232	0.462754	0.99206	0.0567283	0.170121	0.279722	0.0579946	0.707766	0.472776	0.0256333	0.453918	0.362657	0.375232	0.00817101
X287419		0.516173	0.905955	0.872165	0.379477	0.794067	0.12136	0.219487	0.713874	0.575801	0.671905	0.481026	0.635579	0.297541	0.494482	0.956307	0.626044	0.238365	0.364416	0.947626	0.559231	0.403462	0.527476	0.364579	0.25804	0.903128	0.516251	0.521435	0.624111	0.14795	0.437514	0.550298	0.967158	3.26e-08	1.72e-09	0.588123	0.585387	0.757361	0.609928	0.58173	0.731868	0.206239	0.802919	0.293157	0.934571	0.0004126	2.2e-06	0.376313	0.63567
X287414		0.411901	0.800698	0.287586	0.27572	0.63406	0.986974	0.620144	0.954752	0.314222	0.874294	0.0013694	0.355568	0.823116	0.668428	0.892964	0.919564	0.267543	0.870401	0.556655	0.550879	0.551659	0.899324	0.978851	0.471244	0.277294	0.578034	0.611868	0.0618563	0.880415	0.853936	0.500687	0.116288	0.731606	0.917045	0.934267	0.602991	0.955377	0.105333	0.956771	0.58922	0.437218	0.423652	0.472362	0.705667	0.983516	0.435877	0.768929	0.0719821
X286263		0.0544997	0.362187	0.196602	0.439902	0.427441	0.840946	0.310287	0.159626	0.982813	0.0946637	0.6484	0.809915	0.40968	0.60877	0.00721008	0.31203	0.988999	0.373562	0.4817	0.373894	0.407848	0.638749	0.0906799	0.309982	0.54806	0.842949	0.138022	0.313355	0.520714	0.958224	0.950334	0.165469	0.37168	0.31048	0.282952	0.500852	0.516287	0.888156	0.534436	0.563675	0.277176	0.93771	0.561159	0.72178	0.902722	0.358979	0.218857	0.885771
X285758		0.151595	0.39472	0.361252	0.518588	0.65702	0.985807	0.455248	0.701059	0.277189	0.875535	0.210857	0.567467	0.150863	0.0167838	0.660207	0.144222	0.498916	0.543707	0.66554	0.525925	0.107248	0.900001	0.0584527	0.100067	0.183825	0.456241	0.0554684	0.000996649	0.868982	0.621803	0.192751	0.699154	0.801319	0.16905	0.773029	0.105709	0.177804	0.975257	0.741803	0.9363	0.666544	0.199859	0.652592	0.697245	0.992951	0.719147	0.449473	0.569678
X285326		0.943357	0.766112	0.969323	0.916819	0.38691	0.632728	0.773017	0.265557	0.61596	0.143178	0.381168	0.182756	0.210459	0.0537556	0.0224021	0.841028	0.616539	0.927486	0.116545	0.279297	0.917577	0.233108	0.0138735	0.85261	0.14478	0.131625	0.339601	0.561336	0.281721	0.263335	0.489507	0.0709257	0.373677	0.47627	0.027261	0.0334771	0.406746	0.640439	0.89872	0.917906	0.259296	0.53673	0.209296	0.945753	0.728886	0.526939	0.703584	0.87502
X284389		0.343248	0.625448	0.631774	0.788589	0.852626	0.536143	0.687626	0.450903	0.88616	0.806818	0.124397	0.00586435	0.539547	0.193353	0.187576	0.670255	0.20768	0.656654	0.170509	0.0695145	0.0143224	0.605622	0.82512	0.519112	0.952012	0.35597	0.955253	0.12642	0.062111	0.537571	0.138573	0.472343	0.360844	0.767601	0.990173	0.233276	0.487847	0.888653	0.547673	0.344347	0.681028	0.533875	0.622451	0.788364	0.750685	0.604372	0.625244	0.747193
X284386		0.599282	0.36465	0.555592	0.553948	0.428507	0.0554334	0.338617	0.299958	0.868191	0.544323	0.501157	0.0334664	0.0363641	0.499798	0.171733	0.413841	0.108052	0.325961	0.213879	0.968788	0.570983	0.823923	0.543226	0.952319	0.141562	0.192943	0.606398	0.935277	0.261735	0.919114	0.965374	0.549304	0.35504	0.395147	0.748239	0.271587	0.283213	0.724921	0.836992	0.32002	0.314248	0.65107	0.556901	0.16223	0.00644269	0.236465	0.343437	0.11923
X282690		0.956214	0.805627	0.0437111	0.574072	0.143799	0.000388573	0.0471845	0.458384	0.975892	0.68667	0.983239	0.361315	0.206458	0.659588	6.79e-20	0.958351	0.780301	0.606391	0.111039	0.297923	0.606096	0.59858	0.365641	0.0783626	0.713267	0.357115	0.123519	0.0586556	0.123805	0.788312	0.729663	0.617079	0.592083	0.563673	0.574565	0.60122	0.900676	0.44539	0.19518	0.666111	0.337929	0.113751	0.319671	0.204902	0.0377997	0.0470436	0.456681	0.303017
X281951		0.55248	0.453649	0.105672	0.00791432	0.290721	0.943036	0.531783	0.42538	0.815724	0.00921306	0.345151	0.486146	0.905268	0.634389	0.000877195	0.666739	0.402626	0.171928	0.586575	0.873985	0.824926	0.517449	0.406034	0.789768	0.972363	0.226189	0.659493	0.544554	0.120546	0.136801	0.0883623	0.0574119	0.892767	0.439491	0.457527	0.638244	0.455181	0.894268	0.260931	0.819087	0.200011	0.00216252	0.0476946	0.0567858	0.916095	0.79446	0.0449195	0.541237
X281575		0.858578	0.69762	0.942449	0.864535	0.979824	0.734755	0.876862	0.858043	0.657428	0.774217	0.727051	0.759195	0.728741	0.66828	0.355092	0.572364	0.192281	0.429577	0.577096	0.609179	0.960679	0.986881	0.737383	0.889291	0.784035	0.503765	0.324377	0.971964	0.30561	0.80839	0.963935	0.789034	0.817711	0.532685	0.522271	0.956969	0.390897	0.89927	0.143384	0.179441	0.61999	0.550125	0.339976	0.857671	0.815857	0.742313	0.825697	0.743859
X281419		0.00138331	0.640451	0.497733	0.377422	0.828307	0.877077	0.247512	0.493497	0.61187	0.678867	0.0557681	0.493835	0.965125	0.198368	0.811069	0.863997	0.981236	0.487483	0.130841	0.100221	0.384201	0.647976	0.972052	0.830365	0.391342	0.285587	0.609834	0.386315	0.137344	0.206063	0.448534	0.877989	0.307605	0.195615	0.818334	0.450423	0.770061	0.693081	0.444837	0.594198	0.10974	0.647555	0.808945	0.732228	0.222462	0.22744	0.852208	0.933174
X281189		0.731861	0.934639	0.488478	0.747674	0.148214	0.64864	0.528165	0.912861	0.682522	0.418116	0.670156	0.794888	0.0389612	0.143217	0.940384	0.788111	0.647061	0.500501	0.257465	0.417124	0.732174	0.539873	0.735843	0.247671	0.224319	0.620974	0.428022	0.963951	0.0641634	0.142622	0.727877	0.930223	0.277198	0.989884	0.0682764	0.0389563	0.233138	0.0631245	0.523431	0.0719717	0.0102431	0.0847994	0.67054	0.124116	0.835317	0.885458	0.570563	0.000351341
X281147		0.146469	0.30568	0.46969	0.0683369	0.250375	0.369401	0.492664	0.0844094	0.295089	0.86167	0.89032	0.257143	0.818341	0.639745	0.111245	0.173606	0.539835	0.325975	0.468689	0.143396	0.116029	0.293045	0.592591	0.380198	0.0630195	0.70721	0.337517	0.408022	0.877986	0.760534	0.597487	0.117182	0.006746	0.0153514	0.792443	0.473602	0.384489	0.650803	0.692277	0.0284935	0.0290162	0.635242	0.391493	0.0226709	0.151357	0.779948	0.195226	0.698933
X281132		0.0338554	0.873297	0.713026	0.808904	0.0146284	0.460826	0.963976	0.801361	0.0518101	0.456563	0.123884	0.50101	0.558087	0.7444	0.231798	0.96302	0.172003	0.436515	0.005094	0.204762	0.661345	0.365674	0.0406262	0.450606	0.0871216	0.109542	0.479544	0.848354	0.490905	0.1091	0.329099	0.390904	0.477102	0.207758	0.0912024	0.383863	0.634146	0.59543	0.135563	0.0078203	0.451953	0.0153366	0.558448	0.169729	0.307591	0.870712	0.295758	0.578999
X281131		0.709865	0.192848	0.616072	0.0943679	0.976699	0.123842	0.487083	0.532322	0.0443953	0.274328	0.741107	0.578113	0.154521	0.157774	0.30061	0.159386	0.512587	0.746987	0.744177	0.616751	0.901759	0.700224	0.734624	0.547106	0.667306	0.700939	0.169867	0.0701887	0.903316	0.129638	0.674626	0.384373	0.152064	0.367382	0.434939	0.959641	0.781323	0.650388	0.615497	0.923815	0.465364	0.257841	0.126242	0.781705	0.751986	0.881058	0.771088	0.645286
X281118		0.828562	0.396956	0.943913	0.480215	0.0315308	0.961677	0.832124	0.256822	0.0101546	0.062382	0.707603	0.984053	0.784014	0.509327	0.215249	0.0585875	0.32604	0.0536514	0.351903	0.760514	0.629494	0.857731	0.185466	0.755816	0.669438	0.0935446	0.706416	0.355069	0.551569	0.787117	0.811323	0.60205	0.114945	0.643519	0.0774136	0.352078	0.63258	0.450706	0.761074	0.821626	0.796003	0.0104338	0.749308	0.630914	0.520523	0.858487	0.538292	0.372752
X281035		0.118738	0.00292039	0.708087	0.192084	0.800557	0.00634536	0.0951932	0.43543	0.599673	0.19655	0.45305	0.773523	0.000697172	0.204448	6.26e-05	0.0909869	0.863629	0.0711877	0.845007	0.238142	0.0391618	0.225675	0.0829297	0.0581559	0.527882	0.478815	0.170512	0.220563	0.176208	0.720312	0.925987	0.0383251	0.984249	0.494797	0.133791	0.0149432	0.0803006	0.760364	0.795494	0.636706	0.711365	0.110567	0.05541	0.87333	0.0883686	0.109008	0.273396	0.65817
X280940		0.272711	0.121485	0.84017	0.259679	0.562088	0.772653	0.401946	0.37335	0.885298	0.131686	0.758148	0.470677	0.00356598	0.0353339	0.724489	0.623068	0.684724	0.519654	0.657539	0.905883	0.830465	0.704364	0.838012	0.953566	0.5153	0.891424	0.405447	0.446202	0.15372	0.364874	0.963206	0.778149	0.710923	0.757112	0.204639	0.816743	0.535694	0.375322	0.61526	0.333652	0.225989	0.521299	0.830868	0.729005	0.791251	0.561617	0.307349	0.918963
X280737		0.0447604	0.880929	0.708808	0.815706	0.841874	0.729734	0.262826	0.578648	0.147541	0.94901	0.200149	0.206235	0.82428	0.716683	0.602165	0.194627	0.833478	0.605435	0.857768	0.374628	0.0802955	0.139509	0.384658	0.796754	0.055429	0.0464269	0.164473	0.745295	0.221871	0.705129	0.689205	0.237915	0.550178	0.838264	0.766387	0.377518	0.709487	0.0268561	0.139258	0.206822	0.899177	0.738708	0.376075	0.802214	0.7882	0.867186	0.618727	0.628227
X280727		0.356907	0.470608	0.714677	0.42376	0.702625	0.557104	0.429236	0.826565	0.168692	0.722381	0.890002	0.70898	0.427539	0.643891	1.56e-14	0.822307	0.136285	0.553883	0.0234572	0.0697037	0.601459	0.102793	0.110993	0.126678	0.634874	0.841825	0.00376242	0.021837	0.423981	0.269192	0.373551	0.389209	0.262985	0.854247	0.334692	0.800482	0.898535	0.325524	0.710151	0.103337	0.0311934	0.689473	0.380231	0.328555	0.243912	0.708419	0.846773	0.650191
X280722		0.882894	0.970963	0.472291	0.210909	0.0432332	0.0500248	0.418819	0.340577	0.417078	0.771222	0.141261	0.0177334	0.143074	0.415015	0.000822933	0.077348	0.790449	0.187459	0.681801	0.322927	0.084016	0.0221871	0.573467	0.0902783	0.905322	0.378279	0.389467	0.885772	0.0713189	0.406292	0.761135	0.573611	0.906011	0.855521	0.541685	0.144531	0.158568	0.856623	0.401723	0.22636	0.283178	0.413666	0.651373	0.051068	0.0337273	0.403279	0.075237	0.188847
X280717		0.917911	0.615645	0.982013	0.84278	0.219729	0.193782	0.970681	0.00221768	0.00107137	0.00805347	0.425848	0.914146	0.273813	0.200679	0.012783	0.794466	0.619701	0.122479	0.893364	0.754541	0.945344	0.240824	0.00761522	0.339571	0.113935	0.915573	0.352089	0.234035	0.605084	0.63843	0.418853	0.901019	0.391574	0.986389	0.184261	0.823847	0.734575	0.249558	0.100656	0.397687	0.523308	0.479514	0.311859	0.859907	0.0772118	0.048538	0.85592	0.555627
X280712		0.524326	0.57418	0.0101007	0.151386	0.0138146	0.445531	0.930549	0.588105	0.0844986	0.105572	0.99103	0.894793	0.439824	0.0401877	0.0503126	0.243732	0.78113	0.749773	0.0223793	0.0586622	0.461775	0.456658	0.0215524	0.025034	0.430903	0.461293	0.672062	0.51322	0.927838	0.316537	0.591503	0.606068	0.465387	0.285205	0.12525	0.337244	0.222796	0.893037	0.65034	0.0658325	0.0985176	0.170546	0.339451	0.94344	0.00978236	0.0108125	0.097723	0.37717
X280705		0.798567	0.211065	0.589189	0.420244	0.0108657	0.00151202	0.156773	0.356331	0.840034	0.240344	0.116802	0.204822	0.0679153	0.349615	1.51e-10	0.0564737	0.628499	0.0334425	0.0876862	0.0134395	0.0567335	0.985587	0.0719326	0.0921194	0.642902	0.606755	0.359778	0.602133	0.32176	0.303591	0.163105	0.11556	0.958507	0.820984	0.0177301	0.0654233	0.189211	0.554356	0.976953	0.446446	0.403671	0.85101	0.928189	0.308671	0.0670998	0.0243006	0.986079	0.547753
X280684		0.273131	0.0669897	0.738035	0.590666	0.445983	0.963887	0.802598	0.452597	0.78587	0.750396	0.45651	0.713691	0.731142	0.630747	0.349163	0.159203	0.927158	0.498342	0.677569	0.771501	0.747204	0.760087	0.970303	0.993402	0.289112	0.822955	0.672095	0.500325	0.448719	0.649648	0.376922	0.286947	0.705919	0.945522	0.282174	0.942218	0.46005	0.456259	0.942729	0.825776	0.573689	0.413871	0.760788	0.951705	0.863595	0.910969	0.819502	0.831675
X280678		0.305016	0.570823	0.668559	0.665601	0.876361	0.94363	0.358546	0.521712	0.284369	0.0798418	0.308386	0.191744	0.745656	0.691035	0.00477651	0.0641628	0.172239	0.803935	0.182489	0.341465	0.316102	0.817123	0.299454	0.823454	0.444201	0.0515209	0.53594	0.530499	0.0573597	0.928286	0.372304	0.179263	0.830144	0.277561	0.641259	0.158124	0.361251	0.819815	0.788537	0.892632	0.545704	0.635304	0.280732	0.55624	0.566765	0.977979	0.163246	0.841289
X280647		0.499577	0.667671	0.654849	0.941823	0.276238	0.16008	0.66104	0.152864	0.12881	0.00704395	0.122637	0.513711	0.621082	0.214782	0.0020447	0.151039	0.787094	0.830525	0.870833	0.453389	0.461796	0.077647	0.156524	0.631542	0.735785	0.96626	0.147022	0.546623	0.756915	0.148148	0.848455	0.866021	0.978328	0.917991	0.878012	0.280447	0.729488	0.668348	0.786412	0.553137	0.555116	0.989644	0.552315	0.428965	0.276395	0.81842	0.524186	0.851847
X280606		0.607507	0.367107	0.538715	0.51514	0.0762309	0.0933762	0.31218	0.24901	0.170112	0.880939	0.453017	0.634227	0.324913	0.655328	0.0014827	0.585956	0.987487	0.16754	0.387818	0.626797	0.92769	0.142867	0.00443204	0.182556	0.842355	0.897301	0.923263	0.914039	0.39198	0.428392	0.221863	0.802152	0.103994	0.648744	0.0202413	0.0237111	0.170205	0.555529	0.525355	0.27935	0.606804	0.437774	0.958253	0.143753	0.68548	0.585362	0.233894	0.565955
X280602		0.0255621	0.128777	0.271195	0.987247	0.0422515	0.080278	0.540764	0.636189	0.248082	0.708505	0.0995332	0.989292	0.557074	0.674814	0.0020381	0.693615	0.9266	0.933909	0.602164	0.307453	0.0512825	0.978476	0.878685	0.889502	0.692985	0.24409	0.482618	0.344703	0.212768	0.812257	0.347421	0.767545	0.378292	0.923369	0.116586	0.132906	0.158676	0.633535	0.795138	0.654012	0.670084	0.829559	0.685534	0.146153	0.147576	0.984039	0.288372	0.22628
X280546		0.506406	0.256419	0.994115	0.226586	0.960543	0.152909	0.139375	0.554871	0.305217	0.536545	0.0903634	0.785064	0.189828	0.684157	0.237392	0.22442	0.361555	0.450218	0.670983	0.780898	0.386149	0.601428	0.0473629	0.274224	0.232711	0.337113	0.948429	0.769077	0.632263	0.0639152	0.898676	0.678885	0.248114	0.196777	0.188685	0.146877	0.464316	0.354041	0.243526	0.404276	0.204303	0.931872	0.412776	0.700353	0.859106	0.704373	0.889809	0.115334
X280539		0.734981	0.979416	0.603519	0.739499	0.000605948	0.176413	0.641451	0.607813	0.0621149	0.0513464	0.20497	0.993024	0.631998	0.615113	0.0103979	0.958077	0.312721	0.636058	0.117612	0.122574	0.867571	0.382827	0.0210024	0.432689	0.380935	0.5191	0.0121657	0.303206	0.660638	0.116651	0.262963	0.887037	0.21422	0.355789	0.134506	0.28885	0.78991	0.177043	0.787691	0.843627	0.947669	0.612437	0.67303	0.745804	0.515715	0.677186	0.0154636	0.784324
X280537		0.0547558	0.122619	0.83228	0.271464	0.735009	8.52e-09	6.2e-10	0.898301	0.882367	0.622474	0.969414	0.434301	0.953837	0.78081	0.673686	0.440357	0.913502	0.39952	0.944046	2.75e-05	3.46e-05	0.648627	0.65584	0.944809	0.82524	0.628514	0.168504	0.938752	0.732518	0.567606	0.403495	0.305411	0.0318714	0.0159236	0.401651	0.72371	0.924199	0.779551	0.552127	0.607531	0.673994	0.0556651	0.0603178	0.507896	0.0107895	0.00297265	0.808322	0.42597
X280051		0.170762	0.0720295	0.894328	0.154263	0.728956	0.666471	0.202787	0.10569	0.04798	0.0451877	0.871084	0.486523	0.568367	0.497569	1.23e-12	0.765564	0.621269	0.426718	0.547798	0.506155	0.899978	0.763629	0.715642	0.823323	0.951732	0.483151	0.875023	0.963692	0.857406	0.760621	0.363081	0.815404	0.384421	0.786433	0.875777	0.701746	0.199857	0.635709	0.344456	0.73192	0.221076	0.238982	0.552873	0.104131	0.382705	0.381262	0.138045	0.724563
X277188		0.990915	0.576356	0.754308	0.955359	0.796262	0.550271	0.333718	0.415245	0.124464	0.057376	0.755363	0.464385	0.66122	0.918609	0.394533	0.22485	0.921703	0.464357	0.63756	0.846659	0.694553	0.599262	0.184637	0.106478	0.359623	0.491804	0.546374	0.57939	0.442983	0.751469	0.189767	0.821672	0.375138	0.934084	0.966102	0.0253978	0.0196777	0.856999	0.580609	0.740923	0.850269	0.274393	0.634716	0.698263	0.738594	0.945908	0.993931	0.824692
X276947		0.968392	0.598644	0.00696661	0.116218	0.598704	0.511461	0.131011	0.262715	0.201549	0.649739	0.304083	0.863756	0.063033	0.216713	0.0101369	0.0253994	0.033867	0.975397	0.0462177	0.24234	0.767389	0.23027	0.535992	0.420302	0.731306	0.704592	0.426189	0.249133	0.0976561	0.169551	0.191058	0.172025	0.545568	0.0124897	0.0474025	0.0218379	0.294728	0.988031	0.246689	0.19482	0.588698	0.335117	0.293751	0.932711	0.53046	0.131073	0.00516725	0.428197
X275608		0.589832	0.603031	0.3995	0.978603	0.226787	0.0370089	0.0315644	0.661066	0.979548	0.386671	0.475737	0.562216	0.639216	0.852111	0.000112204	0.586336	0.112038	0.699335	0.62589	0.611113	0.766555	0.786889	0.503865	0.790935	0.605194	0.250095	0.544205	0.893958	0.0876105	0.99451	0.1709	0.575752	0.978428	0.120523	0.0324859	0.0930189	0.0157563	0.914433	0.393906	0.699178	0.370708	0.600125	0.69691	0.02499	0.0367247	0.861605	0.524544	0.958424
X274346		0.141406	0.552257	0.730979	0.832741	0.206435	0.162646	0.589707	0.541984	0.0391863	0.359256	0.263257	0.421438	0.00135041	0.0319637	0.00494225	0.63851	0.353741	0.275442	0.249357	0.623062	0.118377	0.880498	0.761973	0.476266	0.256208	0.0449907	0.101293	0.709283	0.428001	0.930764	0.200343	0.0247227	0.0561749	0.348268	0.64486	0.112676	0.418518	0.906808	0.00167573	0.0311726	0.11021	0.655603	0.274954	0.0183239	0.462631	0.116837	0.00960349	0.00830375
X274174		0.476204	0.87039	0.619586	0.537914	0.334688	0.549337	0.0952887	0.852998	0.921152	0.962737	0.818394	0.662027	0.325058	0.786042	1.33e-05	0.589472	0.515351	0.564523	0.646368	0.694235	0.140799	0.614562	0.440751	0.384842	0.34958	0.529046	0.990824	0.397709	0.891814	0.726728	0.392643	0.873745	0.936977	0.459768	0.88185	0.68742	0.911572	0.52615	0.703687	0.8959	0.576441	0.332978	0.803151	0.303467	0.289258	0.624425	0.207933	0.608478
X273985		0.914301	0.131129	0.998708	0.5357	0.281056	0.681092	0.176086	0.554608	0.895315	0.585008	0.354296	0.265606	0.944736	0.324816	0.00475724	0.488784	0.409968	0.779853	0.387563	0.433384	0.24431	0.0236165	0.535285	0.692695	0.471193	0.630173	0.34661	0.879185	0.751655	0.472488	0.577181	0.154189	0.781224	0.222067	0.0662804	0.315121	0.939715	0.634779	0.395204	0.264276	0.572411	0.0448836	0.272592	0.401298	0.639033	0.930373	0.425179	0.560013
X273984		0.51196	0.427857	0.271932	0.0046571	0.195155	0.00239895	0.105547	0.246481	0.0408804	0.673503	0.170642	0.674824	0.522445	0.804237	0.0970211	0.188022	0.712047	0.192468	0.429363	0.128584	0.606011	0.578819	0.173656	0.566295	0.42439	0.457819	0.14856	0.562577	0.216278	0.291151	0.0789776	0.182219	0.284946	0.236553	0.152874	0.161982	0.794699	0.581415	0.289619	0.547307	0.525648	0.310936	0.268588	0.828947	0.0349415	0.00360813	0.751136	0.155601
X273944		0.431356	0.823262	0.564417	0.993739	0.365776	0.849134	0.903788	0.241974	0.943134	0.81045	0.123428	0.00340315	0.41891	0.372446	0.299429	0.373281	0.0749575	0.892595	0.508563	0.447732	0.081288	0.200229	0.532019	0.618751	0.523375	0.123184	0.856464	0.198996	0.202631	0.423854	0.458496	0.675099	0.302256	0.821596	0.665275	0.453095	0.977212	0.671493	0.884391	0.322039	0.842709	0.454889	0.808932	0.525812	0.886516	0.439424	0.247123	0.898652
X273619		0.0393668	0.336284	0.140093	0.164174	0.87913	0.344493	0.731374	0.855296	0.853081	0.864743	0.025446	0.757835	0.172105	0.489389	2.67e-10	0.377824	0.106582	0.824887	0.0917131	0.123578	0.0384931	0.748339	0.774698	0.668175	0.665021	0.569862	0.194618	0.310439	0.343598	0.942491	0.582468	0.0688444	0.00827665	0.0637299	0.593706	0.522307	0.792201	0.932905	0.152281	0.178611	0.455042	0.916847	0.805942	0.311212	0.871037	0.84984	0.787218	0.126473
X273598		0.11328	0.0985956	0.704623	0.916932	0.158265	0.572924	0.833367	0.923709	0.169862	0.720706	0.0389996	0.658831	0.961657	0.467942	0.000853095	0.172441	0.655012	0.024491	0.371145	0.0481532	0.826724	0.231896	0.334617	0.111655	0.0201587	0.119312	0.765455	0.693828	0.0375423	0.497863	0.618117	0.349019	0.377062	0.353791	0.565772	0.57179	0.504472	0.124152	0.103724	0.954029	0.453247	0.625962	0.398053	0.110287	0.0876546	0.299177	0.469801	0.0405241
X273447		0.094971	0.236336	0.393887	0.165391	0.873535	0.932197	0.218034	0.252799	0.736089	0.454441	0.694172	0.747681	0.447845	0.808875	0.1974	0.234551	0.705849	0.22201	0.16667	0.604449	0.8227	0.607377	0.325008	0.37551	0.85564	0.992165	0.226056	0.523688	0.408721	0.75051	0.967358	0.285257	0.952827	0.886933	0.658956	0.261002	0.155675	0.49981	0.342469	0.769573	0.916154	0.529367	0.762336	0.677465	0.81089	0.845573	0.83391	0.798668
X273236		0.786153	0.0235191	0.301561	0.434632	0.456164	0.775021	0.0930536	0.00280565	0.372426	0.950045	0.508842	0.685743	0.80537	0.323728	0.563322	0.685487	0.828666	0.90627	0.0547858	0.635371	0.524449	0.246492	0.0831366	0.648816	0.828316	0.632738	0.874845	0.569211	0.060541	0.776956	0.393448	0.361583	0.303782	0.878658	0.0105225	0.0950489	0.197748	0.180927	0.599246	0.676742	0.680233	0.880094	0.306033	0.839786	0.764848	0.998647	0.150654	0.955329
X272863		0.860408	0.0476878	0.0983806	0.262113	0.761095	0.236351	0.197361	0.476785	0.503725	0.243134	0.686905	0.52997	0.0523842	0.18112	0.103099	0.0566624	0.649224	0.828538	0.427307	0.986132	0.416572	0.71286	0.105976	0.114849	0.0920318	0.312473	0.337235	0.147692	0.600072	0.26779	0.112946	0.361231	0.295578	0.346595	0.0508239	0.12806	0.742507	0.790118	0.166711	0.945321	0.60537	0.136035	0.979258	0.699321	0.262888	0.187717	0.539475	0.283288
X272849		0.479852	0.758047	0.622124	0.0942943	0.509902	0.409545	0.464095	0.892615	0.513083	0.871932	0.381799	0.288015	0.808635	0.934522	0.246359	0.147291	0.796909	0.256097	0.953259	0.824252	0.12452	0.243598	0.220564	0.955622	0.930478	0.435747	0.220742	0.356042	0.118319	0.938673	0.557597	0.170542	0.371546	0.259079	0.609537	0.576962	0.402271	0.983584	0.252377	0.669129	0.410552	0.30407	0.362361	0.142727	0.741361	0.660883	0.718176	0.612736
X272698		0.495247	0.0190303	0.91322	0.237592	0.825757	0.926908	0.41449	0.110705	0.646871	0.689784	0.390864	0.61914	0.430313	0.810361	0.242286	0.145345	0.903674	0.570508	0.421284	0.889972	0.471909	0.993736	0.209138	0.357627	0.280506	0.852929	0.0691784	0.395762	0.747707	0.252653	0.994551	0.678044	0.688042	0.290004	0.491563	0.381726	0.574433	0.835314	0.0267007	0.849438	0.362761	0.266247	0.887084	0.765661	0.0375049	0.250521	0.73974	0.906346
X272365		0.58058	0.534167	0.535991	0.0423634	0.611737	0.822718	0.481484	0.166229	0.0330592	0.968625	0.826236	0.555123	0.443688	0.266858	0.703105	0.00209342	0.00782214	0.0132951	0.350845	0.694164	0.459271	0.291469	0.197856	0.545833	0.32618	0.763807	0.0151474	0.0167776	0.492741	0.938721	0.617248	0.138189	0.412068	0.322834	0.991782	0.978181	0.655991	0.37302	0.349073	0.228574	0.0496468	0.0613285	0.262917	0.351032	0.737098	0.614123	0.958541	0.220104
X272306		0.840636	0.413666	0.510888	0.740137	0.466027	0.300904	0.848143	0.600516	0.676874	0.983325	0.578625	0.792822	0.222635	0.660762	0.0433784	0.0254505	0.755264	0.364994	0.642448	0.269988	0.283176	0.994728	0.224916	0.0646052	0.665826	0.53498	0.0354222	0.0301632	0.349373	0.394118	0.514444	0.962978	0.443079	0.401151	0.16193	0.318063	0.165272	0.138731	0.163617	0.412288	0.903034	0.207086	0.671207	0.754177	0.747678	0.611118	0.310104	0.498959
X271433		0.267309	0.706064	0.185274	0.764016	0.856597	0.181807	0.794428	0.577902	0.130957	0.328836	0.441986	0.497904	0.255001	0.703622	0.000708564	0.122922	0.28885	0.942104	0.443524	0.936414	0.721395	0.474283	0.0569189	0.304951	0.148841	0.741319	0.700229	0.387515	0.284648	0.683363	0.067475	0.456742	0.377809	0.725047	0.600074	0.0562769	0.161843	0.716712	0.880661	0.339032	0.857858	0.8485	0.40676	0.919959	0.750824	0.35491	0.384281	0.219081
X271426		0.384763	0.652687	0.141558	0.277072	0.0246748	0.0659901	0.254379	0.194742	0.073291	0.492785	0.46923	0.160685	0.772212	0.118036	2.53e-08	0.190778	0.375595	0.445848	0.0918633	0.14845	0.986437	0.39874	0.26344	0.639089	0.597802	0.437432	0.163569	0.262409	0.903343	0.699258	0.148177	0.687803	0.433295	0.507823	0.0124592	0.0814947	0.21527	0.299631	0.887332	0.733411	0.112856	0.80851	0.342041	0.104752	0.0464904	0.52951	0.600883	0.71224
X271416		0.127989	0.620395	0.721041	0.82103	0.623894	0.471813	0.0190672	0.688984	0.102718	0.0688368	0.840583	0.79096	0.729326	0.274841	0.11878	0.153255	0.110709	0.975972	0.944266	0.710679	0.933218	0.841618	0.218247	0.441267	0.569832	0.308701	0.91829	0.111175	0.649824	0.378358	0.990441	0.491011	0.265503	0.332044	0.278251	0.761626	0.656418	0.454822	0.0203805	0.686205	0.207968	0.969557	0.00713216	0.312054	0.904658	0.690404	0.772452	0.922264
X271121		0.271427	0.770518	0.87873	0.799005	0.292437	0.991318	0.736353	0.446015	0.742043	0.991643	0.128232	0.00535582	0.478333	0.167016	0.283546	0.307516	0.15254	0.99922	0.465093	0.344105	0.0846131	0.226363	0.316025	0.83948	0.663439	0.158151	0.712552	0.0641807	0.232387	0.435585	0.397827	0.926515	0.193539	0.348042	0.647145	0.49312	0.868204	0.683235	0.940376	0.26726	0.684819	0.494896	0.526255	0.881028	0.958886	0.243944	0.37908	0.773534
X271050		0.589316	0.681788	0.715668	0.446202	0.000536639	0.844572	0.543959	0.375615	0.0626106	0.523938	0.946166	0.442862	0.0845849	0.00121315	2.63e-42	0.146752	0.755469	0.220469	0.649016	0.269366	0.379883	0.396911	0.00707923	0.0447875	0.531826	0.984261	0.125027	0.030503	0.0386056	0.328207	0.274504	0.973023	0.459075	0.372975	0.639933	0.412306	0.238137	0.224353	0.0351906	0.157902	0.415407	0.228743	0.669739	0.91745	0.326209	0.513092	0.31074	0.702647
X271008		0.399047	0.823649	0.0533653	0.344522	0.00997665	0.0804027	0.870733	0.217508	0.0515725	0.789547	0.337921	0.857583	0.719114	0.000534509	2.19e-18	0.158061	0.420055	0.297121	0.0880693	0.0222386	0.00304862	0.628075	0.00577662	0.00658207	0.258249	0.159899	0.142276	0.825364	0.0681681	0.606085	0.0684938	0.301582	0.312052	0.244698	0.0217395	0.575327	0.339753	0.770596	0.634581	0.797553	0.90019	0.796061	0.372854	0.601234	0.716846	0.688239	0.481601	0.676763
X270547		0.855785	0.582212	0.531902	0.0173818	0.679105	0.928907	0.784676	0.115139	0.209522	0.878097	0.321809	0.503763	0.954903	0.643265	0.807932	0.897574	0.37908	0.0855039	0.872528	0.97867	0.976107	0.141869	0.224854	0.967539	0.376127	0.796589	0.534589	0.210557	0.113479	0.355038	0.905828	0.260794	0.597173	0.450961	0.0547276	0.210681	0.612725	0.922599	0.485529	0.358638	0.831631	0.346998	0.0593094	0.530435	0.64263	0.652028	0.628364	0.938685
X270508		0.340703	0.774302	0.210304	0.0382778	0.346708	0.753421	0.757168	0.709626	0.930184	0.724624	0.524417	0.752428	0.659371	0.0426172	0.238751	0.564342	0.0889807	0.0112781	0.777879	0.186557	0.347498	0.547418	0.300371	0.34018	0.150487	0.762844	0.370954	0.0210911	0.683559	0.378334	0.133402	0.665906	0.231283	0.437612	0.848854	0.225874	0.612221	0.326461	0.458521	0.663628	0.880675	0.280919	0.72864	0.417198	0.478286	0.841869	0.032915	0.0784244
X270409		0.789039	0.482773	0.425515	0.222485	0.736207	0.725425	0.910706	0.405998	0.961046	0.858414	0.863177	0.407682	0.458535	0.785992	0.0528716	0.554944	0.10222	0.608276	0.494104	0.622004	0.601608	0.424247	0.553778	0.680155	0.694741	0.774349	0.853677	0.460891	0.380047	0.781479	0.855062	0.462557	0.105242	0.307497	0.537889	0.281205	0.540691	0.359771	0.537634	0.915997	0.390245	0.651349	0.367714	0.769191	0.855342	0.769064	0.280225	0.895382
X270375		0.745708	0.0880215	0.343824	0.336528	0.0136762	0.0306628	0.651247	0.906353	0.726369	0.390808	0.788235	0.0469042	0.0528537	0.276641	0.000164016	0.49649	0.897277	0.0904962	0.0881688	0.00832632	0.0201088	0.16387	0.168168	0.412495	0.5604	0.1849	0.525361	0.634026	0.45937	0.887284	0.762737	0.240147	0.502909	0.194966	0.0788017	0.0122037	0.244817	0.482345	0.953538	0.702429	0.975588	0.416765	0.739329	0.585868	0.332536	0.997023	0.790076	0.0814924
X270249		0.693939	0.0192286	0.955568	0.000628042	0.394347	0.4149	0.473127	0.947692	0.895755	0.0698915	0.456996	0.544299	0.143239	0.0474884	0.00701956	0.312228	0.979428	0.324308	0.554077	0.631554	0.485237	0.894353	0.660479	0.786333	0.235261	0.854258	0.605814	0.295523	0.713691	0.390827	0.101984	0.472811	0.619119	0.0714795	0.549427	0.978424	0.0743683	0.664232	0.945264	0.605475	0.191606	0.15825	0.477136	0.360884	0.463068	0.943399	0.226943	0.477648
X270207		0.756415	0.0146388	0.987202	0.00590122	0.308957	0.631009	0.530596	0.72824	0.885579	0.0854497	0.697749	0.838375	0.0650035	0.0901448	0.00952569	0.435168	0.948326	0.170639	0.925804	0.337695	0.255351	0.71073	0.727364	0.332145	0.322614	0.805474	0.746872	0.2035	0.822611	0.163968	0.0713013	0.388651	0.442969	0.0573595	0.444746	0.911262	0.234185	0.518668	0.69742	0.687578	0.237098	0.323908	0.430066	0.392226	0.408689	0.821621	0.196552	0.571844
X270185		0.324145	0.763516	0.65485	0.967345	0.0116654	0.159814	0.860052	0.313828	0.300597	0.382841	0.917452	0.227826	0.0901048	0.313283	0.208184	0.0361666	0.576878	0.977195	0.0057596	0.0685801	0.681353	0.0698355	0.0741925	0.307128	0.981412	0.683314	0.0295617	0.394295	0.0825042	0.945603	0.5931	0.00445111	0.110504	0.528803	0.0130318	0.00144819	0.00668562	0.377251	0.202596	0.713042	0.856091	0.612929	0.684659	0.393444	0.644778	0.963432	0.822668	0.711886
X270172		0.561531	0.758249	0.21699	0.444438	0.628835	0.915404	0.367721	0.693813	0.45373	0.548178	0.105939	0.458506	0.905394	0.60596	6.67e-06	0.978678	0.897204	0.0800724	0.276059	0.41138	0.831443	0.879631	0.773818	0.769528	0.32477	0.683947	0.753349	0.874174	0.25736	0.297162	0.654337	0.850189	0.896554	0.628729	0.0670915	0.0909374	0.441532	0.783462	0.323908	0.491684	0.783442	0.764145	0.502052	0.470506	0.752803	0.829954	0.254754	0.349298
X270086		0.679178	0.751026	0.610782	0.932546	0.0910659	0.353137	0.954206	0.149997	0.245666	0.739268	0.554184	0.653621	0.348558	0.0451657	0.017258	0.00497408	0.331008	0.127112	0.973836	0.290945	0.177378	0.993119	0.00861078	0.0210806	0.520108	0.677464	0.785311	0.231066	0.0360098	0.94322	0.143793	0.726675	0.747356	0.904425	0.381228	0.407501	0.865092	0.55675	0.270243	0.652389	0.472323	0.967811	0.723195	0.213521	0.37529	0.614834	0.559768	0.754597
X270073		0.0403419	0.0278999	0.27039	0.595012	0.267601	0.122461	0.735384	0.273279	0.294664	0.897211	0.474266	0.567523	0.264488	0.0103494	0.0295124	0.263853	0.643573	0.589111	0.129227	0.349683	0.498542	0.355077	0.859254	0.404705	0.79536	0.441699	0.84718	0.499104	0.799767	0.123976	0.267389	0.665159	0.280794	0.0684413	0.156545	0.0117462	0.352827	0.951479	0.616959	0.738419	0.828545	0.220827	0.379067	0.564777	0.889199	0.482987	0.66276	0.123824
X269997		0.902181	0.681174	0.376346	0.203945	0.122662	0.581439	0.214007	0.391698	0.590949	0.533986	0.748197	0.204024	0.314002	0.850296	6e-15	0.994928	0.0610638	0.593419	0.341004	0.0590815	0.493853	0.389345	0.30855	0.82407	0.782255	0.797986	0.878088	0.412255	0.101309	0.609724	0.772399	0.357424	0.111802	0.634999	0.460651	0.526408	0.553051	0.280994	0.753259	0.141655	0.273992	0.177413	0.631921	0.254664	0.592631	0.451974	0.167358	0.284213
X269996		0.00325625	0.0225333	0.126125	0.679257	0.32448	0.154446	0.298823	0.0892474	0.67922	0.207423	0.749947	0.546671	0.000410606	0.00948428	0.908564	0.127148	0.927826	0.719688	0.157449	0.123952	0.75383	0.0395061	0.233807	0.112166	0.512676	0.835789	0.987537	0.956167	0.612582	0.0463353	0.975235	0.0186403	0.0350969	0.363724	0.736369	0.696745	0.75796	0.762058	0.0602681	0.740215	0.798994	0.772079	0.218496	0.421817	0.371171	0.697028	0.197866	0.264229
X269987		0.230017	0.215925	0.687003	0.309545	0.825984	0.639829	0.928308	0.493117	0.550209	0.408631	0.506188	0.495316	0.244564	0.104553	2.03e-06	0.000828725	0.0381949	0.028863	0.414607	0.257325	0.660348	0.437173	0.404856	0.0508394	0.38442	0.62726	0.165625	0.177086	0.389793	0.899385	0.813676	0.765234	0.340092	0.693164	0.229113	0.700791	0.88509	0.362405	0.132136	0.033317	0.000279321	0.0169328	0.593149	0.910115	0.63112	0.635435	0.338317	0.282162
X269984		0.954365	0.401432	0.59249	0.0617336	0.121391	0.0260338	0.881718	0.634325	0.100061	0.00523767	0.669267	0.0443897	0.0159904	0.277179	0.604458	0.385476	0.85585	0.709919	0.312358	0.867174	0.349327	0.469273	0.668587	0.330941	0.803745	0.769903	0.142687	0.267216	0.302587	0.31329	0.732551	0.0640927	0.474475	0.305656	0.728781	0.542749	0.776021	0.47127	0.854545	0.413238	0.135189	0.216746	0.299631	0.0133488	0.0339001	0.825425	0.70042	0.0405015
X269983		0.21685	0.102124	0.964292	0.510976	0.64322	0.433716	0.653297	0.366113	0.44984	0.801692	0.93454	0.324459	0.0218221	0.448075	6.43e-06	0.221739	0.277121	0.926999	0.460196	0.854785	0.899652	0.168277	0.280212	0.410935	0.977163	0.865067	0.237267	0.211269	0.421637	0.0932604	0.431639	0.247653	0.417766	0.300699	0.141747	0.141395	0.138058	0.81401	0.429865	0.516926	0.670177	0.491396	0.150284	0.337195	0.897258	0.975302	0.471556	0.980595
X269875		0.273081	0.903255	0.0523204	0.603584	0.869755	0.135687	0.0302888	0.867196	0.878511	0.175752	0.762057	0.187306	0.252676	0.368266	4.76e-14	0.00023987	0.822018	0.20509	0.233172	0.563391	0.785328	0.143498	0.12439	0.551773	0.15285	0.0418048	0.91861	0.856857	0.4356	0.883042	0.979854	0.693737	0.863276	0.181758	0.120728	0.551258	0.304107	0.0339976	0.0148316	0.115646	0.642215	0.118855	0.32059	0.445306	0.379704	0.722724	0.011761	0.239222
X269776		0.657045	0.492415	0.139884	0.409494	0.887864	0.35661	0.822807	0.38162	0.283166	0.637115	0.180876	0.0962976	0.481458	0.653513	0.0130421	0.547401	0.867755	0.285911	0.488369	0.190686	0.710948	0.823148	0.879317	0.989608	0.558639	0.579863	0.755237	0.905261	0.855031	0.931582	0.715949	0.56115	0.904882	0.875878	0.954356	0.811913	0.967886	0.881	0.836425	0.773921	0.4793	0.266008	0.477468	0.922995	0.908878	0.829143	0.579055	0.75281
X269331		0.886408	0.291039	0.965135	0.245575	0.258873	0.699166	0.294799	0.115001	0.108136	0.245322	0.336886	0.155768	0.0616694	0.0316288	1.99e-09	0.66054	0.841948	0.631759	0.879609	0.783253	0.807909	0.960604	0.163223	0.112202	0.0198638	0.0662862	0.0591349	0.0280527	0.0548509	0.738967	0.709317	0.226032	0.924516	0.483581	0.493139	0.561303	0.317484	0.482113	0.108249	0.524385	0.0268659	0.624966	0.79561	0.468755	0.526212	0.738825	0.720775	0.352019
X269178		0.811306	0.0486411	0.0584173	0.00206633	0.736335	0.15237	0.543626	0.726675	0.210493	0.68313	0.013409	0.034549	0.840045	0.772422	0.215073	0.600511	0.996173	0.903888	0.361191	0.0996542	0.065728	0.760892	0.458972	0.494523	0.0869189	0.916713	0.808526	0.0864794	0.890799	0.566717	0.352957	0.719741	0.161024	0.0993363	0.0187563	0.199858	0.529859	0.0331514	0.507517	0.468571	0.604876	0.684254	0.00762241	0.870286	0.441042	0.38737	0.970057	0.20715
X269160		0.00265139	0.165191	0.0618623	0.331966	0.584275	0.173035	0.784703	0.667798	0.637277	0.667164	0.165755	0.345436	0.296068	0.227284	1.96e-10	0.570871	0.11419	0.813278	0.21383	0.108162	0.0578955	0.610142	0.93056	0.857128	0.930558	0.422888	0.404973	0.492154	0.0686334	0.664131	0.752211	0.182759	0.0160487	0.0317808	0.874762	0.528715	0.646277	0.758303	0.273566	0.104273	0.0665209	0.940599	0.976955	0.799413	0.981931	0.975745	0.622438	0.364466
X269146		0.179606	0.372797	0.281257	0.238762	0.720337	0.960026	0.859716	0.824751	0.26854	0.683614	0.665197	0.488626	0.442032	0.523179	0.137271	0.00893803	0.0366327	0.0123134	0.703835	0.967649	0.903346	0.941158	0.847575	0.537528	0.999975	0.892512	0.150787	0.181282	0.200123	0.94093	0.280014	0.355566	0.924244	0.969602	0.862159	0.999853	0.386036	0.778253	0.219273	0.361263	0.05928	0.0037355	0.286587	0.193377	0.638006	0.586358	0.437693	0.875411
X268723		0.147005	0.193829	0.854379	0.68368	0.285723	0.399552	0.233443	0.00390113	0.255013	0.173614	0.345936	0.00858751	0.152763	0.949804	0.147884	0.0954484	0.0153004	0.589364	0.271855	0.0991164	0.0712654	0.941295	0.711054	0.489417	0.718781	0.0801422	0.133882	0.471513	0.423634	0.873458	0.657804	0.711467	0.775782	0.423181	0.363996	0.952027	0.772198	0.769141	0.249876	0.100053	0.672168	0.031541	0.138585	0.517066	0.437625	0.856019	0.820465	0.329348
X268718		0.385541	0.887307	0.461712	0.418558	0.252583	0.0791612	0.557589	0.386268	0.093342	0.235669	0.172148	0.320464	0.124458	0.712343	0.89025	0.043434	0.936901	0.165125	0.343611	0.108228	0.432864	0.811622	0.854011	0.521329	0.350584	0.17775	0.416162	0.868185	0.35623	0.536435	0.891173	0.199259	0.541572	0.979746	0.511307	0.853861	0.561499	0.42519	0.471374	0.338183	0.420028	0.607427	0.790245	0.604598	0.125986	0.172432	0.933597	0.385927
X268709		0.64462	0.81191	0.0199119	0.406552	0.694185	0.00498878	0.00533085	0.180529	0.583619	0.589976	0.925156	0.674191	0.446782	0.697406	6.5e-09	0.112525	0.0957643	0.183813	0.801356	0.00641255	0.00708575	0.242263	0.970709	0.696556	0.703289	0.53919	0.963025	0.63905	0.516318	0.743631	0.948968	0.336212	0.0858065	0.45555	0.742076	0.838697	0.578621	0.677712	0.135436	0.106102	0.666484	0.80909	0.320528	0.501438	0.273889	0.0664445	0.905175	0.742196
X268674		0.84925	0.807828	0.591354	0.522289	0.0968403	0.125306	0.724523	0.0558338	0.0372767	0.830462	0.00192149	0.0121485	0.259889	0.198902	4.08e-05	0.2726	0.384342	0.14224	0.298962	0.189918	0.487201	0.752456	0.499132	0.72031	0.219281	0.0912056	0.634473	0.941507	0.420485	0.599286	0.211027	0.842575	0.553824	0.499422	0.0260392	0.0492908	0.0718122	0.721487	0.96238	0.528161	0.949183	0.348918	0.232132	0.230223	0.147603	0.519162	0.975524	0.601497
X268643		0.632356	0.832355	0.753933	0.699524	0.373398	0.0248457	0.0714284	0.775574	0.889778	0.813172	0.641114	0.464231	0.545697	0.561137	0.0978371	0.968068	0.33156	0.248729	0.677993	0.290406	0.282211	0.377113	0.282109	0.126952	0.99733	0.684506	0.898519	0.894365	0.0969297	0.402821	0.493456	0.787598	1.37e-07	2.33e-08	0.538089	0.879489	0.921866	0.590955	0.776853	0.656432	0.256118	0.564697	0.513345	0.866107	0.000219401	2.16e-06	0.688948	0.525921
X268610		0.0244528	0.601083	0.935714	0.107379	0.96558	0.308618	0.870847	0.867581	0.512245	0.500157	0.768614	0.735946	0.737665	0.428031	0.000101516	0.369316	0.965999	0.730913	0.995518	0.0979622	0.026667	0.651284	0.18527	0.0754243	0.425435	0.556144	0.648549	0.876516	0.716164	0.692217	0.630764	0.485737	0.478871	0.442617	0.490242	0.209102	0.852051	0.47724	0.275045	0.525012	0.935058	0.234175	0.878482	0.221965	0.0519298	0.0964898	0.592855	0.907622
X268579		0.526726	0.000551872	0.150314	0.111822	0.820326	0.364545	0.677779	0.183338	0.276553	0.463194	0.668893	0.365942	0.0846249	0.689737	2.21e-13	0.408199	0.678087	0.382419	0.862284	0.534709	0.978713	0.176012	0.144837	0.787905	0.898044	0.176226	0.260137	0.215621	0.819801	0.0843172	0.279721	0.48006	0.493884	0.124295	0.737708	0.107493	0.175976	0.512135	0.862826	0.441173	0.34882	0.0181755	0.238926	0.083778	0.128129	0.795316	0.870351	0.638825
X268565		0.595039	0.996672	0.308112	0.194184	0.461654	0.356756	0.653626	0.077474	0.0158728	0.364108	0.446797	0.42873	0.471863	0.667496	0.00082018	0.102267	0.277271	0.462655	0.0501491	0.402515	0.653378	0.691451	0.613045	0.942814	0.819182	0.821347	0.547807	0.249211	0.627457	0.184376	0.792793	0.809594	0.921437	0.670993	0.554964	0.284065	0.594922	0.344849	0.514943	0.0712399	0.0703493	0.745511	0.458691	0.135081	0.125617	0.567911	0.602855	0.177802
X268533		0.366114	0.287653	0.430584	0.203747	0.770076	0.434027	0.78714	0.330226	0.72527	0.814312	0.313135	0.464556	0.818515	0.598498	0.214936	0.185493	0.432259	0.280404	0.615619	0.600147	0.88716	0.494945	0.737924	0.666276	0.424058	0.742319	0.97562	0.438148	0.462603	0.622027	0.687895	0.45066	0.914782	0.968554	0.871625	0.704615	0.638862	0.942276	0.930726	0.905254	0.446952	0.347763	0.383951	0.51975	0.828865	0.647626	0.960043	0.809077
X268506		0.203737	0.502636	0.260286	0.850697	0.033306	0.764375	0.457961	0.523618	0.29018	0.764583	0.402599	0.0574681	0.630441	0.811643	0.0501411	0.461987	0.175675	0.885133	0.12873	0.417447	0.00857866	0.843681	0.511159	0.0918303	0.185868	0.0582063	0.961273	0.524814	0.135394	0.145227	0.663058	0.0514825	0.122882	0.30049	0.711307	0.0186063	0.0028784	0.955564	0.167497	0.0412276	0.95958	0.371097	0.206214	0.406688	0.957313	0.849063	0.243699	0.580179
X268454		0.2956	0.708274	0.757809	0.123909	0.0650726	0.269783	0.105882	0.249183	0.235784	0.271065	0.700103	0.0702812	0.0460454	0.274634	0.000281968	0.587689	0.884529	0.666771	0.760957	0.700385	0.374101	0.773145	0.0481147	0.253264	0.399553	0.830818	0.659322	0.485619	0.571792	0.488776	0.690815	0.498428	0.300686	0.850708	0.839138	0.480367	0.542219	0.981092	0.50345	0.988811	0.134859	0.86518	0.673462	0.721974	0.34865	0.54333	0.754246	0.274421
X268448		0.17463	0.454954	0.42136	0.242001	0.226386	0.630937	0.690293	0.23525	0.24244	0.364016	0.233158	0.009589	0.560648	0.735534	0.00965283	0.108819	0.399729	0.701274	0.0717543	0.862342	0.553067	0.67203	0.954137	0.851466	0.113129	0.852793	0.010425	0.231106	0.373005	0.878805	0.474457	0.635532	0.801258	0.314516	0.435546	0.707342	0.92062	0.805516	0.400921	0.0240279	0.0549606	0.15076	0.1113	0.635986	0.903843	0.925886	0.0490013	0.0636212
X268445		0.860568	0.165111	0.252069	0.34821	0.790237	0.861431	0.76128	0.968287	0.604343	0.400407	0.690671	0.585105	0.259811	0.742708	0.0982637	0.486636	0.851416	0.521476	0.278156	0.613546	0.716943	0.041308	0.053393	0.000949773	0.916425	0.194519	0.685393	0.771269	0.196755	0.0348182	0.0832402	0.164399	0.450507	0.766184	0.327444	0.00217374	0.0114652	0.0893321	0.532208	0.0265401	0.00284447	0.00294956	0.206931	0.000491359	0.388633	0.902728	0.271049	2.3e-06
X268438		0.105544	0.216536	0.961068	0.299908	0.592324	0.856103	0.956562	0.329281	0.614658	0.039921	0.279326	0.824243	0.847385	0.430903	0.000546694	0.340076	0.0896547	0.969308	0.216554	0.143923	0.309678	0.116	0.0622609	0.201711	0.0985291	0.861974	0.633784	0.442687	0.63756	0.549728	0.730993	0.70984	0.758055	0.373307	0.111267	0.881249	0.7855	0.619708	0.537687	0.688152	0.634756	0.177709	0.744263	0.563173	0.316744	0.143111	0.317962	0.189157
X268437		0.162421	0.145348	0.734186	0.00240968	0.197218	0.591033	0.819831	0.579406	0.199526	0.0797586	0.661952	0.992101	0.995395	0.451554	0.900073	0.637722	0.183752	0.319398	0.580964	0.374515	0.6776	0.715276	0.305315	0.433675	0.207126	0.680285	0.262114	0.46235	0.535912	0.626441	0.272958	0.0460483	0.00258366	0.0242829	0.936966	0.259886	0.352446	0.24856	0.625931	0.507431	0.57335	0.00362053	0.107558	0.00721118	0.0202074	0.0540211	0.335389	0.914235
X268365		0.000616343	0.636991	0.410621	0.0248038	0.401153	0.570018	0.287379	0.885031	0.527272	0.121862	0.247014	0.378394	0.173343	0.00933972	0.246792	0.0894783	0.0409626	0.982107	0.625252	0.154958	0.116269	0.616902	0.343622	0.78525	0.728684	0.942196	0.160074	0.0154931	0.0481556	0.28965	0.678363	0.53159	0.0356424	0.0388901	0.925479	0.623733	0.654856	0.733732	0.957284	0.966154	0.524059	0.377137	0.729294	0.449338	0.792765	0.145739	0.274509	0.459966
X268345		0.831225	0.0479346	0.937462	0.0164455	0.104984	2.38e-08	0.0636038	0.245567	0.979797	0.908583	0.722769	0.0348762	0.649114	0.402289	0.00347623	0.533958	0.495967	0.892127	0.270805	0.112467	0.127971	0.251956	0.417659	0.579926	0.354276	0.944318	0.244563	0.238012	0.286456	0.919397	0.138035	0.69458	0.895427	0.416048	0.786442	0.357524	0.909373	0.740498	0.883357	0.994483	0.131174	0.38672	0.641837	0.664803	0.570124	0.161883	0.250573	0.0362634
X268331		0.742599	0.29814	0.564184	0.301162	0.750808	0.403905	0.761059	0.99732	0.394894	0.555369	0.604428	0.351706	0.473976	0.00747864	0.000534594	0.0333582	0.662888	0.707828	0.221693	0.520552	0.109913	0.434701	0.276161	0.134936	0.791526	0.449381	0.129031	0.090545	0.479056	0.916877	0.281128	0.642832	0.0927221	0.360188	0.0630655	0.82227	0.259303	0.0519361	0.155881	0.144023	0.0846316	0.42462	0.541714	0.258866	0.119075	0.597821	0.978007	0.199045
X268329		0.563772	0.244703	0.524172	0.353933	0.0863499	0.123469	0.155047	0.511963	0.379818	0.275927	0.90157	0.21492	0.2948	0.0816033	6.56e-11	0.0288954	0.289505	0.290274	0.797871	0.860399	0.791126	0.132903	0.222148	0.638094	0.469129	0.203759	0.16942	0.0402728	0.454895	0.860553	0.313598	0.0705882	0.959315	0.189703	0.466554	0.550463	0.387559	0.814791	0.83294	0.356007	0.0332627	0.654113	0.956995	0.14569	0.243233	0.840817	0.945625	0.566721
X268313		0.467562	0.715763	0.736598	0.559953	0.870825	0.280572	0.436531	0.664942	0.150329	0.854495	0.449385	0.354736	0.171469	0.867327	0.330587	0.942055	0.179856	0.919559	0.672024	0.768028	0.957323	0.133099	0.0336517	0.395629	0.947193	0.735779	0.2705	0.0778683	0.311371	0.251188	0.0870406	0.433603	0.941042	0.963819	0.371955	0.783594	0.280544	0.987617	0.374307	0.104022	0.220287	0.687979	0.642461	0.431926	0.340224	0.339856	0.523864	0.765018
X268312		0.814475	0.674667	0.930277	0.615107	0.888744	0.509092	0.813378	0.891879	0.0985672	0.779979	0.463377	0.266876	0.0762388	0.010623	3.8e-06	0.0492787	0.292651	0.0299589	0.69294	0.574723	0.287869	0.892201	0.0153646	0.33926	0.372268	0.822128	0.0456917	0.00784782	0.998086	0.626377	0.113471	0.373813	0.830027	0.479632	0.286403	0.540645	0.776747	0.37686	0.00578578	0.826836	0.0423728	0.297994	0.783865	0.185061	0.330972	0.41804	0.355431	0.224294
X268038		0.723189	0.947009	0.953716	0.78002	0.110441	0.835167	0.709136	0.177124	0.284581	0.76262	0.92405	0.0766234	0.55283	0.977187	0.599246	0.279875	0.0540849	0.135412	0.733125	0.135639	0.876209	0.0192609	0.727579	0.742637	0.848346	0.426865	0.992181	0.254815	0.965374	0.296041	0.469876	0.425931	0.263	0.892472	0.104814	0.902286	0.751546	0.589104	0.98314	0.552491	0.681279	0.652659	0.145729	0.732293	0.877372	0.327841	0.367963	0.829204
X267870		0.348179	0.659021	0.43531	0.69828	0.691792	0.26235	0.753842	0.758736	0.941236	0.417815	0.161508	0.203951	0.884884	0.480574	0.0146518	0.873011	0.980257	0.426606	0.129974	0.0178806	0.013149	0.156146	0.937692	0.482937	0.574535	0.653791	0.891773	0.117347	0.829885	0.920477	0.0904863	0.272851	0.123621	0.325267	0.688557	0.273484	0.350474	0.476131	0.531525	0.767637	0.921984	0.1619	0.241683	0.661393	0.766347	0.878158	0.806742	0.200102
X267759		0.0568912	0.689055	0.264299	0.672738	0.74693	0.570473	0.017512	0.0742829	0.859543	0.894601	0.454229	0.733488	0.906999	0.930628	0.832499	0.720797	0.781601	0.422043	0.0734801	0.423188	0.685425	0.861376	0.314748	0.774804	0.883747	0.895939	0.939141	0.978778	0.65244	0.575121	0.138104	0.553811	0.832369	0.438382	0.436914	0.647275	0.826268	0.928972	0.913239	0.844776	0.813578	0.894734	0.874592	0.0413033	0.745754	0.169466	0.9474	0.791244
X267649		0.893063	0.0151248	0.303103	0.0109391	0.0453689	2.02e-09	0.176782	0.464569	0.710071	0.809227	0.177579	0.0197963	0.57185	0.274273	0.0106858	0.694645	0.517864	0.80625	0.113775	0.0776096	0.389669	0.128232	0.259867	0.758224	0.0457597	0.759257	0.49532	0.239993	0.729335	0.774197	0.341536	0.941874	0.293175	0.662704	0.700397	0.398098	0.862514	0.607231	0.700322	0.772758	0.270958	0.134315	0.779611	0.107989	0.396042	0.352496	0.344519	0.0674748
X267647		0.275723	0.112033	0.853995	0.203589	0.28565	0.0554425	0.00115099	0.00183326	0.24645	0.212371	0.872309	0.73374	0.0254777	0.030125	0.00665589	0.468263	0.549417	0.544202	0.563717	0.268186	0.75351	0.0317833	0.858343	0.82789	0.401662	0.428099	0.372879	0.742759	0.583101	0.952728	0.920689	0.267439	0.0765276	0.773534	0.0921011	0.161417	0.796328	0.340454	0.253176	0.843362	0.927668	0.187722	0.338109	0.539043	0.304095	0.262545	0.427345	0.00758252
X267220		0.517305	0.175805	0.368716	0.00154199	0.0945451	0.488654	0.116658	0.761625	0.699921	0.549239	0.0814132	0.209647	0.68404	0.875644	0.0224795	0.345848	0.448759	0.506451	0.27318	0.868291	0.133817	0.63967	0.647677	0.516594	0.638473	0.374232	0.586061	0.0450304	0.369376	0.413527	0.559757	0.718686	0.516797	0.98905	0.875229	0.379256	0.565221	0.842753	0.814856	0.32254	0.260538	0.725266	0.814135	0.960784	0.780162	0.609705	0.0460964	0.272284
X264024		0.14776	0.292768	0.484002	0.460873	0.813692	0.611124	0.245396	0.254528	0.785383	0.398664	0.730647	0.757723	0.0154568	0.0107536	0.152048	0.00546172	0.695698	0.0797698	0.103285	0.861841	0.497766	0.395271	0.22432	0.960551	0.799624	0.938449	0.0107238	0.00229571	0.154772	0.912924	0.221718	0.00917727	0.508294	0.524532	0.318245	0.645484	0.874466	0.948542	0.57225	0.757691	0.781169	0.489738	0.696416	0.19238	0.261003	0.333568	0.127278	0.692997
X260900		0.59181	0.207679	0.730793	0.204374	0.27636	0.142441	0.839332	0.666365	0.254501	0.300239	0.224792	0.0687333	0.0556564	0.958899	0.324256	0.179567	0.174502	0.613739	0.608771	0.803065	0.309909	0.611829	0.669177	0.645495	0.341548	0.5986	0.232537	0.166774	0.209003	0.569109	0.603009	0.929661	0.616928	0.808017	0.770401	0.22036	0.205412	0.507309	0.954393	0.952794	0.814153	0.238289	0.785995	0.0433375	0.0637416	0.159872	0.0385544	0.964729
X252454		0.243966	0.929358	0.857872	0.96918	0.696802	0.283129	0.997015	0.199399	0.705257	0.324773	0.251583	0.0108188	0.345106	0.26561	0.0310024	0.505285	0.173667	0.539689	0.0799983	0.181726	0.0515279	0.426423	0.824387	0.440103	0.413069	0.114336	0.886244	0.203321	0.133807	0.699651	0.364695	0.420587	0.328458	0.909881	0.854761	0.121717	0.492654	0.449236	0.984677	0.275644	0.91626	0.473898	0.603637	0.688739	0.766682	0.873173	0.475851	0.853405
X250380		0.0217933	0.0134898	0.18033	0.00182254	0.0107838	0.399685	0.357789	0.873467	0.1651	0.431022	0.77246	0.447804	0.000531806	0.400102	5.84e-05	0.276636	0.166078	0.973456	0.732148	0.540874	0.633394	0.259418	0.598599	0.788844	0.374685	0.518963	0.988974	0.618692	0.822586	0.428742	0.968106	0.590252	0.0348609	0.0609221	0.652314	0.175705	0.156116	0.578842	0.708117	0.925043	0.819563	0.187661	0.171608	0.500549	0.271113	0.718674	0.980028	0.232881
X246170		0.60108	0.72245	0.561441	0.480347	0.0949081	0.418665	0.5349	0.97366	0.404716	0.0458147	0.757258	0.974513	0.400301	0.670649	0.0133563	0.50977	0.670537	0.732955	0.0472615	0.166944	0.752593	0.729349	0.4556	0.997222	0.19553	0.744855	0.216859	0.766206	0.894075	0.666815	0.573047	0.459894	0.519043	0.167062	0.00473714	0.0112225	0.416993	0.0760443	0.168967	0.569045	0.211347	0.507533	0.90881	0.323617	0.432564	0.901393	0.331394	0.766491
X245734		0.762531	0.906717	0.420939	0.155712	0.701493	0.00488148	0.30411	0.584354	0.744728	0.288493	0.773199	0.0299359	0.118614	0.31126	7.06e-07	0.190799	0.628347	0.469971	0.0462351	0.165882	0.0712262	0.464532	0.962899	0.521603	0.547949	0.135771	0.24137	0.729627	0.304333	0.948859	0.800486	0.116995	0.218327	0.562138	0.111209	0.0426767	0.520619	0.610086	0.394822	0.697624	0.448099	0.231219	0.54921	0.545816	0.311884	0.478639	0.250678	0.184884
X245705		0.00961475	0.618874	0.291924	0.0899314	0.710354	0.552397	0.826139	0.0251831	0.00183657	0.220425	0.0286114	0.594386	0.0366371	0.570939	1.31e-10	0.0478474	0.102958	0.049658	0.998039	0.621662	0.136342	0.096027	0.425694	0.351235	0.232762	0.217859	0.218382	0.723124	0.696126	0.706715	0.743894	0.524842	0.82921	0.545571	0.435493	0.199752	0.14526	0.0982576	0.937314	0.520564	0.0212052	0.419903	0.838186	0.418817	0.152762	0.855957	0.695269	0.183426
X244578		0.963788	0.737634	0.136546	0.971249	0.644745	0.00085605	0.637095	0.613244	0.273051	0.0255395	0.349854	0.616423	0.309217	0.836853	0.0381964	0.349935	0.882521	0.512842	0.625321	0.132914	0.0939295	0.667509	0.588519	0.322074	0.414422	0.730872	0.46935	0.701222	0.344144	0.664823	0.394093	0.0730948	0.431369	0.216765	0.914824	0.803182	0.894675	0.217777	0.744965	0.0422635	0.0256295	0.459235	0.504141	0.346485	0.519572	0.561822	0.0781942	0.0757597
X244505		0.598417	0.522942	0.904289	0.944907	0.630028	0.814084	0.899637	0.459577	0.614944	0.923362	0.451706	0.868769	0.412566	0.449248	0.0846803	0.0339149	0.0311841	0.0148653	0.801574	0.899756	0.786498	0.848527	0.668729	0.41362	0.668141	0.700145	0.220477	0.0493967	0.559954	0.447917	0.160363	0.12636	0.213678	0.171352	0.717086	0.524417	0.607193	0.649805	0.483619	0.390002	0.328992	0.0138983	0.512574	0.741911	0.591813	0.970559	0.513173	0.572346
X244467		0.585508	0.00323299	0.295197	0.24323	0.868137	0.28374	0.910419	0.888859	0.731197	0.905388	0.896526	0.504073	0.00173048	0.129839	0.165273	0.516314	0.778616	0.946131	0.0722376	0.661051	0.739674	0.405647	0.294408	0.543179	0.581504	0.0592572	0.207413	0.0490594	0.959664	0.749988	0.397943	0.110683	0.153974	0.176132	0.968149	0.716467	0.585332	0.423745	0.686981	0.627792	0.92518	0.69505	0.576977	0.984095	0.778807	0.909844	0.403242	0.968148
X243682		0.766206	0.583842	0.348645	0.892868	0.797042	0.497933	0.561156	0.381674	0.619985	0.497399	0.830494	0.117877	0.668992	0.459649	0.950685	0.849321	0.817054	0.319326	0.438278	0.0222127	0.00809093	0.620227	0.119847	0.425467	0.298654	0.281232	0.365426	0.0496655	0.719494	0.570149	0.97335	0.404767	0.622115	0.856949	0.0462943	0.262264	0.486849	0.332992	0.6987	0.556794	0.58137	0.766453	0.330366	0.24386	0.449167	0.35779	0.993574	0.881822
X243526		0.287117	0.31032	0.0781791	0.434614	0.47374	0.990126	0.02807	0.0821758	0.487984	0.0453888	0.272823	0.252916	0.52715	0.484447	0.267345	0.907956	0.369817	0.750925	0.376746	0.653911	0.445337	0.618661	0.42488	0.339759	0.992095	0.805741	0.985855	0.693576	0.0985716	0.555957	0.822293	0.727569	0.411197	0.510311	0.877471	0.466399	0.916254	0.292425	0.48455	0.824041	0.627891	0.212341	0.227417	0.549509	0.617012	0.459608	0.364691	0.561025
X242417		0.235288	0.254149	0.773775	0.349996	0.755521	0.169003	0.0644485	0.15343	0.0311986	0.126603	0.605734	0.939761	0.876256	0.782855	0.956381	0.936909	0.15378	0.234194	0.350709	0.289877	0.551259	0.929193	0.502613	0.925216	0.86323	0.646676	0.920688	0.879907	0.376623	0.833656	0.569485	0.989909	0.944956	0.701986	0.592106	0.429881	0.453773	0.713821	0.883514	0.944251	0.344444	0.4435	0.939799	0.964517	0.505794	0.417421	0.538238	0.0757474
X241952		0.837623	0.91959	0.928111	0.529015	0.227911	0.698343	0.275921	0.374758	0.659136	0.515402	0.967563	0.686452	0.35454	0.097276	0.796776	0.142605	0.427928	0.491867	0.946538	0.577523	0.263647	0.232191	0.0160786	0.191565	0.32736	0.503411	0.0466387	0.00252401	0.721494	0.462776	0.175433	0.569292	0.618925	0.576501	0.732027	0.813489	0.178739	0.318395	0.846652	0.0744693	0.00452023	0.181783	0.0902624	0.105963	0.297585	0.437738	0.251445	0.235022
X241947		0.394739	0.1676	0.315672	0.700877	0.0101548	0.159037	0.583201	0.409127	0.769611	0.863013	0.024867	0.0190199	0.467683	0.839921	0.653634	0.871535	0.102193	0.570782	0.0595083	0.510619	0.31474	0.813561	0.996406	0.752536	0.03271	0.00230718	0.0877104	0.511881	0.132386	0.504618	0.278578	0.200809	0.182304	0.684609	0.917254	0.267534	0.183592	0.944767	0.498727	0.300312	0.928486	0.828105	0.734466	0.842769	0.711562	0.785493	0.153924	0.204653
X241920		0.139941	0.398451	0.899972	0.593685	0.525063	0.961603	0.989884	0.453589	0.169441	0.62685	0.546444	0.83862	0.990283	0.99793	0.015813	0.969195	0.976345	0.693994	0.632822	0.0974922	0.211507	0.819339	0.943166	0.771486	0.724719	0.603981	0.823997	0.77828	0.907147	0.0801263	0.0821856	0.629609	0.551572	0.907016	0.56499	0.775883	0.770836	0.39037	0.113316	0.130151	0.303178	0.998419	0.202211	0.853592	0.119925	0.215062	0.88234	0.123484
X241911		0.798871	0.189091	0.0554545	0.564711	0.540581	0.783178	0.98209	0.878688	0.200812	0.348542	0.891451	0.710147	0.716822	0.335762	0.0232895	0.496045	0.932433	0.616797	0.798756	0.70688	0.730516	0.54302	0.583589	0.187319	0.777828	0.556678	0.338502	0.257826	0.559461	0.38753	0.396194	0.408665	0.766879	0.989874	0.937227	0.448262	0.554804	0.234823	0.872508	0.884672	0.5924	0.059035	0.707975	0.650827	0.419224	0.128848	0.113836	0.980816
X241898		0.241418	0.866704	0.906681	0.642286	0.192805	0.631042	0.642781	0.269051	0.630198	0.234618	0.601528	0.428186	0.629559	0.606994	0.0813788	0.900367	0.991099	0.791686	0.208403	0.701113	0.364941	0.193995	0.158894	0.13601	0.452459	0.646982	0.106547	0.265738	0.969408	0.296693	0.916418	0.243645	0.458064	0.401916	0.470875	0.111824	0.149587	0.860906	0.80587	0.0529239	0.0346683	0.910569	0.531021	0.736504	0.246935	0.342023	0.175979	0.000959936
X241881		0.120115	0.626697	0.544055	0.993397	0.958385	0.974273	0.486669	0.00500411	0.0507123	0.681789	0.937132	0.197821	0.925483	0.9407	0.510087	0.914155	0.600973	0.317635	0.340974	0.683082	0.805497	0.0224576	0.0886295	0.625459	0.275456	0.612976	0.995037	0.887869	0.944681	0.888743	0.808569	0.811504	0.981864	0.924598	0.984416	0.994673	0.858634	0.994447	0.934023	0.794345	0.881046	0.860308	0.242489	0.677553	0.935335	0.900829	0.155683	0.407776
X241590		0.207074	0.0733479	0.265369	0.0157558	0.224052	0.163576	0.330358	0.59461	0.614657	0.326429	0.519067	0.023537	0.00319258	0.111118	0.00232495	0.0845894	0.26974	0.921255	0.32337	0.464207	0.221492	0.444569	0.769729	0.264443	0.756476	0.60582	0.132549	0.0169364	0.0412471	0.612203	0.750004	0.867017	0.966303	0.415691	0.58673	0.360794	0.064564	0.647461	0.463463	0.88215	0.148678	0.376591	0.409683	0.131733	0.106761	0.784462	0.750404	0.287828
X241572		0.55808	0.921441	0.154002	0.272515	0.191971	0.483848	0.807202	0.483949	0.178815	0.283117	0.833287	0.630173	0.29207	0.757792	0.197875	0.954635	0.0509752	0.00146058	0.368854	0.413874	0.0966995	0.675021	0.42869	0.265054	0.548234	0.338357	0.616523	0.585254	0.320266	0.595204	0.354787	0.238038	0.359311	0.489413	0.828881	0.827017	0.373195	0.515622	0.173098	0.237375	0.821437	0.936551	0.231663	0.733962	0.881267	0.934081	0.00879644	0.141913
X241553		0.873705	0.0227909	0.386272	0.272026	0.907769	0.16283	0.9833	0.768128	0.206602	0.294886	0.461381	0.866586	0.0432115	0.881466	0.802995	0.15859	0.48165	0.876042	0.0995144	0.133334	0.489295	0.127545	0.561263	0.943191	0.144097	0.0734256	0.0712462	0.0118329	0.230204	0.790754	0.893273	0.834846	0.432622	0.846367	0.164195	0.0106775	0.0622623	0.867125	0.828885	0.359895	0.624148	0.302263	0.406066	0.339456	0.232385	0.773436	0.784591	0.815723
X241466		0.746652	0.459351	0.049032	0.167604	0.262922	0.980706	0.106689	0.751132	0.711042	0.230079	0.91391	0.563043	0.111732	0.995376	0.0414399	0.96532	0.555331	0.972636	0.903168	0.806981	0.543507	0.379686	0.249748	0.753609	0.326253	0.42725	0.870927	0.657402	0.587073	0.165358	0.603766	0.154003	0.256301	0.603741	0.419097	0.67723	0.411305	0.917997	0.182163	0.71942	0.916842	0.549118	0.541688	0.603796	0.926119	0.570304	0.779328	0.842124
X241387		0.396673	0.64599	0.412876	0.905301	0.65018	0.502853	0.27022	0.469393	0.255806	0.462756	0.713215	0.854498	0.883575	0.158717	0.000676238	0.988164	0.680879	0.229659	0.352545	0.958809	0.630024	0.00929705	0.0798921	0.491396	0.448733	0.840985	0.790553	0.90413	0.884924	0.0419708	0.442191	0.319129	0.0731222	0.401662	0.00881202	0.403483	0.777236	0.840656	0.109935	0.191428	0.329151	0.804891	0.229441	0.839489	0.821434	0.803255	0.496003	0.178126
X241333		0.698774	0.015568	0.020057	0.767098	0.00390951	0.468974	0.604348	0.0964597	0.0252744	0.121619	0.689868	0.820935	0.852892	0.333065	6.66e-09	0.203738	0.635433	0.525621	0.00414088	0.303588	0.229467	0.131515	0.377458	0.391676	0.0720752	0.829947	0.310322	0.914366	0.922115	0.368561	0.44875	0.304777	0.375915	0.884813	0.0253596	0.147371	0.766767	0.562066	0.669439	0.601369	0.312629	0.0857925	0.330375	0.299459	0.631069	0.894069	0.310277	0.797231
X241332		0.306199	0.197742	0.177405	0.595398	0.246011	0.207607	0.0248074	0.866754	0.592147	0.386127	0.0617772	0.654308	0.501059	0.130813	1.9e-05	0.334334	0.470027	0.402379	0.154676	0.0678575	0.254837	0.173417	0.0868591	0.0764524	0.487733	0.916702	0.0977693	0.192084	0.842667	0.0988952	0.871935	0.221987	0.91797	0.666182	0.756494	0.362256	0.548816	0.679731	0.734471	0.158874	0.0221462	0.0242922	0.993699	0.990925	0.876896	0.588188	0.454492	0.595008
X241307		0.994773	0.147837	0.183034	0.234983	0.571672	0.283239	0.93232	0.947068	0.539543	0.461294	0.750392	0.233272	0.0155158	0.163478	2.33e-19	0.0754851	0.745281	0.995054	0.898438	0.883457	0.212509	0.881755	0.348023	0.753055	0.743708	0.317458	0.10687	0.0351352	0.259327	0.392505	0.858813	0.0810515	0.113337	0.848425	0.785938	0.824088	0.864735	0.53659	0.744138	0.181845	0.524856	0.682113	0.388911	0.793556	0.595021	0.486742	0.6115	0.765396
X241298		0.405045	0.506237	0.30416	0.00600696	0.0879024	0.946204	0.577622	0.0954117	0.199681	0.644709	0.190194	0.174979	0.334574	0.0139878	0.00521069	0.0877827	0.217848	0.193354	0.827689	0.869629	0.591948	0.270277	0.00385056	0.0150241	0.959559	0.499136	0.00678592	0.00863484	0.658932	0.320854	0.487971	0.114333	0.249046	0.65087	0.00849632	0.211315	0.578317	0.41969	0.203788	0.419054	0.835288	0.555012	0.026226	0.704152	0.287007	0.303408	0.643896	0.993385
X241222		0.0440115	0.82331	0.55564	0.562892	0.714083	0.821751	0.460434	0.888663	0.197492	0.277	0.374882	0.593795	0.645956	0.364604	0.0339903	0.510944	0.360445	0.974138	0.392714	0.15018	0.166357	0.925458	0.59874	0.667727	0.744324	0.78254	0.182321	0.0973748	0.0460632	0.216805	0.157142	0.931985	0.905363	0.778759	0.938843	0.859639	0.521528	0.755153	0.239729	0.36021	0.409955	0.918307	0.692218	0.992863	0.647467	0.724791	0.323852	0.71953
X241057		0.730739	0.274631	0.152109	0.44844	0.427334	0.320817	0.522179	0.615776	0.874255	0.428913	0.569168	0.793619	0.448895	0.00754235	0.000150897	0.306212	0.22173	0.0244021	0.625038	0.0133469	0.153256	0.158754	0.416174	0.373594	0.828067	0.820157	0.691093	0.212926	0.486573	0.64613	0.128898	0.585063	0.403001	0.636703	0.895774	0.758795	0.973405	0.613018	0.573097	0.0542614	0.0244705	0.614654	0.895511	0.424133	0.98304	0.912532	0.084943	0.0993865
X241054		0.570237	0.45779	0.654467	0.529367	0.661943	0.375217	0.635048	0.88488	0.429284	0.607424	0.68581	0.262326	0.0121268	0.0665223	0.081141	0.792329	0.474605	0.0764668	0.41276	0.0895674	0.00731284	0.219971	0.579086	0.155579	0.182967	0.519084	0.0195305	0.0215919	0.664615	0.0653933	0.653664	0.59406	0.5696	0.284751	0.771651	0.347485	0.300272	0.941499	0.547858	0.661469	0.749859	0.183394	0.143816	0.534995	0.688956	0.709305	0.79342	0.812425
X240831		0.802669	0.0633528	0.21305	0.233201	0.46517	0.733691	0.57039	0.781986	0.665474	0.665761	0.508159	0.451894	0.689296	0.0516627	0.0597732	0.822326	0.504344	0.705701	0.049097	0.0140095	0.0218394	0.243295	0.915998	0.040769	0.60611	0.213342	0.67789	0.258878	0.397783	0.462434	0.149944	0.11263	0.852592	0.896805	0.561614	0.0439002	0.188014	0.115096	0.318886	0.747795	0.0432319	0.0210858	0.713224	0.0398094	0.387982	0.728167	0.977401	0.000178545
X240810		0.365666	0.501136	0.892588	0.113793	0.498698	0.141278	0.34253	0.548072	0.625491	0.532895	0.382613	0.721045	0.525345	0.248364	0.000109634	0.925247	0.133513	0.946284	0.173582	0.076802	0.0684528	0.0938954	0.0636441	0.0788019	0.145727	0.0619049	0.308788	0.614899	0.0679714	0.325088	0.557835	0.366113	0.498444	0.458956	0.64149	0.0669204	0.355187	0.755012	0.1203	0.890669	0.277576	0.225886	0.957085	0.484634	0.57886	0.888035	0.298352	0.596748
X240562		0.678164	0.957427	0.315774	0.988305	0.0790453	0.223034	0.290375	0.160566	0.0279013	0.892011	0.727354	0.350169	0.935028	0.172524	0.276479	0.531777	0.0410406	0.0382947	0.103196	0.260982	0.943127	0.337051	0.0552922	0.323134	0.900895	0.879973	0.701695	0.394213	0.267266	0.809899	0.174704	0.277536	0.558822	0.158472	0.0529613	0.334209	0.816573	0.598141	0.320197	0.526239	0.0772706	0.914837	0.445231	0.098931	0.120505	0.455812	0.806987	0.751341
X240441		0.898463	0.103825	0.444358	0.0125717	0.248491	0.07265	0.349808	0.509499	0.655091	0.39282	0.155143	0.146596	0.0409813	0.948565	0.00761149	0.467519	0.289629	0.780045	0.888058	0.88487	0.804732	0.563547	0.0498964	0.0992558	0.811285	0.498581	0.500907	0.347049	0.7886	0.533805	0.471761	0.219075	0.577332	0.809447	0.0670535	0.141426	0.336608	0.495718	0.103846	0.959147	0.642531	0.395852	0.043954	0.785985	0.0122419	0.00315751	0.298401	0.185708
X240440		0.0285825	0.232566	0.844131	0.0368	0.74081	0.976434	0.116141	0.00981932	0.136639	0.923606	0.448121	0.416803	0.28364	0.694058	9.33e-05	0.0803372	0.205141	0.586331	0.0430367	0.0144833	0.0449671	0.397576	0.442107	0.748934	0.644864	0.193639	0.121647	0.0837243	0.271747	0.68049	0.327978	0.117589	0.0790986	0.179544	0.646537	0.888491	0.924046	0.799408	0.0426431	0.0278188	0.408938	0.198937	0.0691024	0.100861	0.548479	0.0207079	0.439406	0.777262
X240436		0.457325	0.459217	0.787918	0.649779	0.393311	0.664306	0.835483	0.996052	0.288874	0.857663	0.685257	0.848369	0.575646	0.80778	0.519207	0.240139	0.450793	0.597092	0.147684	0.464065	0.196709	0.438898	0.169742	0.189399	0.345285	0.879491	0.124228	0.705012	0.551262	0.336747	0.334786	0.0590451	0.911435	0.179709	0.547827	0.157572	0.0701883	0.912584	0.611495	0.915991	0.562377	0.170544	0.357306	0.618293	0.970177	0.67152	0.926287	0.409815
X240432		0.0341421	0.11191	0.22684	0.571458	0.764494	0.582174	0.528489	0.994378	0.373959	0.663289	0.0705448	0.237284	0.738276	0.0945103	0.124771	0.0819628	0.0481301	0.25324	0.480336	0.716555	0.36245	0.390304	0.881532	0.313683	0.0294735	0.0297475	0.417222	0.320841	0.908975	0.0256365	0.420626	0.579929	0.486818	0.525844	0.905219	0.538213	0.671639	0.0574127	0.165879	0.860852	0.533159	0.192851	0.580572	0.174359	0.89031	0.950726	0.350562	0.724544
X240349		0.8053	0.313415	0.239479	0.161626	0.236521	0.127682	0.0308312	0.8497	0.9821	0.696382	0.716879	0.248765	0.805412	0.415118	0.504511	0.675295	0.999206	0.133274	0.591882	0.50079	0.0892059	0.271967	0.7107	0.336708	0.431583	0.898635	0.100976	0.483185	0.414375	0.861821	0.288659	0.283937	0.388732	0.0929363	0.028655	0.0636545	0.0568916	0.501696	0.610671	0.290156	0.0862862	0.659689	0.370923	0.357705	0.14365	0.244756	0.887162	0.237767
X239790		0.901703	0.0679468	0.462336	0.931982	0.0041117	0.769205	0.067395	0.101536	0.857929	0.0464955	0.279909	0.876602	0.0906451	0.450863	0.093439	0.894436	0.977902	0.355993	0.451679	0.219193	0.341362	0.750383	0.0683546	0.35701	0.437951	0.0988577	0.486929	0.28383	0.5098	0.335358	0.448195	0.705271	0.344695	0.9523	0.193193	0.00803696	0.0573029	0.276553	0.850765	0.880259	0.495693	0.1386	0.887698	0.54147	0.974389	0.412353	0.800636	0.0236148
X239581		0.862605	0.194608	0.440221	0.819042	0.00436511	0.190559	0.670762	0.462963	0.872509	0.799506	0.798388	0.738593	0.0295439	0.15508	0.000566704	0.714243	0.685048	0.391362	0.772994	0.563952	0.202921	0.940587	0.648666	0.890144	0.068106	0.834908	0.639864	0.375287	0.885275	0.533759	0.00276543	0.522562	0.420599	0.603759	0.850808	0.98203	0.86405	0.429102	0.566546	0.530534	0.170785	0.665557	0.23175	0.890226	0.847032	0.735877	0.974673	0.346402
X239344		0.803892	0.275499	0.0415996	0.247415	0.200535	0.714048	0.0342271	0.307905	0.185957	0.400316	0.810161	0.528744	0.133016	0.951629	9.25e-17	0.989114	0.173844	0.568505	0.0242431	0.00793863	0.197718	0.467378	0.0507454	0.0214792	0.240082	0.927542	0.0188954	0.0116487	0.343779	0.802096	0.62176	0.325438	0.810459	0.497648	0.876767	0.218109	0.30459	0.252438	0.616239	0.193407	0.100264	0.91824	0.263192	0.703093	0.503193	0.899248	0.912995	0.113546
X239332		0.0696239	0.0500233	0.00942905	0.104556	0.0320985	0.183783	0.568393	0.642775	0.83221	0.681028	0.357798	0.034764	0.0916522	0.451272	0.0225164	0.570189	0.206534	0.392653	0.15981	0.065636	0.65899	0.118292	0.0504055	0.582737	0.651673	0.48821	0.751885	0.744829	0.106319	0.494279	0.208862	0.878348	0.880038	0.579423	0.994168	0.292067	0.329693	0.90389	0.403494	0.584456	0.138411	0.452863	0.487419	0.142865	0.292544	0.663823	0.996857	0.139778
X239067		0.805611	0.512674	0.147512	0.614896	0.00801528	0.0572515	0.0905081	0.412004	0.0280062	0.717654	0.178542	0.59947	0.757105	0.0103869	0.00828229	0.954453	0.700001	0.0309437	0.0479259	0.00356139	0.164325	0.520902	0.323826	0.44959	0.847977	0.607844	0.948175	0.181767	0.341678	0.745926	0.0038139	0.070304	0.638757	0.219207	0.0207935	0.0590039	0.153425	0.91354	0.920979	0.680768	0.079618	0.506395	0.760248	0.144526	0.173794	0.793532	0.617442	0.435597
X238955		0.431088	0.692888	0.0199566	0.0387814	0.137743	0.151929	0.955834	0.491204	0.241209	0.319557	0.981559	0.252115	0.456313	0.298671	3.4e-12	0.853216	0.252881	0.428163	0.875454	0.112252	0.0353517	0.511639	0.0993122	0.993385	0.797029	0.437898	0.379293	0.928226	0.651259	0.58781	0.924014	0.812779	0.601866	0.512618	0.41208	0.400119	0.835451	0.913292	0.481368	0.364303	0.370211	0.910271	0.0119141	0.228491	0.190018	0.11154	0.712601	0.312423
X238943		0.55455	0.266734	0.370311	0.123687	0.710888	0.978792	0.73665	0.118157	0.0174932	0.720738	0.604321	0.598227	0.29741	0.0371824	0.400664	0.276143	0.694452	0.18242	0.243268	0.408186	0.212334	0.627531	0.0698064	0.0454543	0.168512	0.322642	0.16266	0.123141	0.0726981	0.344636	0.00971805	0.131875	0.94666	0.367007	0.261117	0.636514	0.819692	0.858906	0.887973	0.985257	0.830512	0.29885	0.0492977	0.871476	0.953023	0.901392	0.199646	0.888265
X238688		0.636428	0.0941983	0.228173	0.884183	0.673813	0.304733	0.730262	0.85875	0.15221	0.903437	0.83562	0.556744	0.776984	0.138396	6.43e-15	0.232034	0.378888	0.0611885	0.376681	0.0187591	0.584919	0.344183	0.328599	0.0613001	0.021591	0.259049	0.695102	0.597156	0.844553	0.861241	0.648703	0.591537	0.987917	0.711928	0.929225	0.927333	0.736426	0.150517	0.061389	0.448909	0.0858061	0.325291	0.917053	0.0661436	0.258805	0.565778	0.336011	0.450368
X238655		0.486438	0.69198	0.416709	0.428067	0.00463246	0.0309378	0.0964809	0.587097	0.174473	0.812775	0.0309336	0.945044	0.192143	0.594585	2.79e-05	0.549223	0.898983	0.0391478	0.263616	0.00412194	0.123144	0.972182	0.515742	0.575171	0.798353	0.77853	0.11977	0.610543	0.338031	0.261941	0.0425156	0.215463	0.354864	0.589189	0.0357063	0.0376682	0.0442953	0.957992	0.389402	0.481931	0.133272	0.74759	0.702414	0.109265	0.254929	0.693736	0.909684	0.193858
X238550		0.343646	0.101929	0.984723	0.685603	0.681569	0.197491	0.762809	0.406207	0.963206	0.868002	0.0229993	0.763926	0.668664	0.579576	0.00280022	0.457358	0.702959	0.471304	0.0637823	0.448686	0.0796985	0.444453	0.235114	0.34372	0.323834	0.113196	0.257467	0.101121	0.270238	0.685729	0.717601	0.576431	0.470248	0.724043	0.917362	0.955316	0.412232	0.360946	0.0382332	0.765743	0.144648	0.872616	0.80817	0.172703	0.900761	0.235827	0.698414	0.289307
X238524		0.387617	0.770481	0.834035	0.0317806	0.0535225	0.401045	0.532009	0.597346	0.997414	0.237455	0.710742	0.567512	0.963073	0.173907	0.0531547	0.0493401	0.498525	0.757143	0.740888	0.838922	0.907415	0.617174	0.131876	0.199243	0.207991	0.811264	0.948777	0.432731	0.271893	0.283013	0.969204	0.99577	0.548473	0.973147	0.0763818	0.287566	0.805138	0.240134	0.285984	0.551766	0.467076	0.355688	0.335315	0.99731	0.768559	0.520692	0.564366	0.460022
X238506		0.0648661	0.343361	0.959701	0.828277	0.448888	0.713295	0.978629	0.717109	0.918721	0.450093	0.648638	0.382213	0.0204328	0.023318	0.0065336	0.165636	0.857315	0.357564	0.257253	0.0994184	0.179412	0.804171	0.0753898	0.282556	0.872687	0.458487	0.271545	0.291143	0.438157	0.810083	0.647431	0.59027	0.491202	0.151841	0.760665	0.423695	0.224179	0.356819	0.255444	0.555829	0.506907	0.641055	0.735617	0.76263	0.0962309	0.0349611	0.222666	0.279668
X238469		0.918842	0.660795	0.607593	0.760812	0.122521	0.382944	0.496309	0.916053	0.173489	0.026207	0.523509	0.767797	0.33615	0.875608	0.00364986	0.634544	0.557148	0.65428	0.0891192	0.279893	0.88642	0.890093	0.852256	0.775464	0.245839	0.682405	0.147399	0.867432	0.967524	0.472543	0.3309	0.210102	0.623603	0.387524	0.0230317	0.0309127	0.481015	0.112357	0.241211	0.457856	0.234562	0.588512	0.830832	0.330134	0.276077	0.641531	0.406155	0.603639
X238427		0.807695	0.224783	0.450672	0.167805	0.633652	0.951404	0.710404	0.363164	0.0344	0.231319	0.156255	0.800526	0.410069	0.700933	0.0032611	0.0973463	0.151346	0.835918	0.309015	0.310354	0.861295	0.0547853	0.402679	0.374114	0.473056	0.617893	0.565714	0.114653	0.383854	0.184127	0.630258	0.197568	0.079439	0.357779	0.599308	0.892134	0.465943	0.537561	0.361215	0.0348562	0.0784435	0.633912	0.479593	0.352858	0.204423	0.746135	0.137702	0.380851
X238404		0.0341313	0.874668	0.118072	0.478404	0.248553	0.556234	0.792261	0.281277	0.552937	0.460633	0.349427	0.227311	0.233601	0.060948	0.565127	0.656371	0.671547	0.573722	0.62778	0.287106	0.613987	0.868402	0.478887	0.698686	0.210138	0.725032	0.37172	0.515666	0.287723	0.324722	0.411201	0.183373	0.353867	0.16631	0.422464	0.579286	0.591291	0.973447	0.914995	0.526537	0.63503	0.526864	0.891972	0.469541	0.298857	0.205544	0.799131	0.298692
X238320		0.490586	0.665859	0.991912	0.675133	0.557956	0.251521	0.347997	0.804742	0.999819	0.651672	0.950308	0.853444	0.626134	0.54166	0.176122	0.0394828	0.885897	0.185007	0.362957	0.575643	0.505802	0.789389	0.348231	0.0834701	0.652305	0.794587	0.479636	0.70405	0.755372	0.967373	0.560493	0.616296	0.548499	0.47915	0.590158	0.287361	0.109514	0.398482	0.27721	0.933727	0.238945	0.132464	0.848327	0.515581	0.905987	0.717386	0.614236	0.810695
X238296		0.637993	0.74006	0.484143	0.549206	0.0689798	0.379565	0.529454	0.992076	0.440537	0.0527664	0.720366	0.973196	0.395003	0.637848	0.0106556	0.485173	0.695584	0.692166	0.0491159	0.164079	0.660001	0.754697	0.486543	0.995495	0.205891	0.745466	0.203946	0.790156	0.777352	0.716225	0.589319	0.455087	0.601525	0.180193	0.00408593	0.0167598	0.503612	0.0775627	0.17919	0.552431	0.227674	0.470325	0.878559	0.362191	0.378494	0.804378	0.309465	0.752994
X238291		0.369208	0.277103	0.816303	0.182598	0.403091	0.170031	0.973641	0.302453	0.857284	0.274726	0.484847	0.372074	0.105778	0.80208	4.41e-05	0.774529	0.817614	0.356522	0.448083	0.559194	0.245365	0.942105	0.950286	0.563209	0.641295	0.523665	0.858116	0.968058	0.859592	0.357485	0.579139	0.817993	0.0992821	0.135006	0.489814	0.509463	0.978802	0.625318	0.828892	0.43178	0.691625	0.979618	0.207316	0.24226	0.29877	0.984221	0.344337	0.437799
X238238		0.436662	0.948696	0.538909	0.745278	0.979799	0.764542	0.601834	0.334858	0.797306	0.829482	0.256362	0.983795	0.222039	0.473647	0.777996	0.737382	0.440311	0.230047	0.790474	0.767117	0.933521	0.704813	0.811681	0.828615	0.934626	0.625192	0.140186	0.346879	0.842861	0.886225	0.387414	0.542798	0.330922	0.703042	0.547357	0.770914	0.324082	0.666571	0.962534	0.0899222	0.0155614	0.581488	0.465172	0.233011	0.98502	0.69227	0.647358	0.438282
X237771		0.640797	0.679022	0.734269	0.772691	0.045923	0.00588804	0.0129857	0.173701	0.995803	0.792754	0.0288476	0.289607	0.452672	0.911	1.64e-08	0.155398	0.719754	0.352256	0.0391874	0.236035	0.675061	0.487218	0.516911	0.0315354	0.295385	0.427726	0.80558	0.0622323	0.921719	0.115673	0.459218	0.243961	0.968724	0.231923	0.0623903	0.0116734	0.0963497	0.0151288	0.847084	0.694434	0.157672	0.243231	0.388074	0.467287	0.173949	0.466102	0.798511	2.89e-05
X237543		0.328584	0.316263	0.35051	0.262671	0.0348555	0.00550439	0.0504415	0.112694	0.00380131	0.137448	0.362694	0.692988	0.245001	0.00925166	0.00277042	0.04429	0.983463	0.39787	0.283571	0.0684193	0.00968853	0.70085	0.0181286	0.0291433	0.902626	0.180418	0.203559	0.877956	0.0870152	0.636428	0.180978	0.581084	0.533102	0.765261	0.268523	0.154188	0.284649	0.85646	0.810522	0.767201	0.989193	0.492185	0.930626	0.443168	0.0235866	0.0892004	0.691736	0.872357
X237237		0.721865	0.0874416	0.994376	0.0612889	0.120063	0.136403	0.961559	0.637965	0.592164	0.945217	0.902357	0.515245	0.0393005	0.53043	7.81e-16	0.232766	0.436515	0.215367	0.075846	0.020645	0.10101	0.969778	0.309036	0.434691	0.922599	0.332724	0.068754	0.19285	0.30363	0.332923	0.889978	0.416937	0.489034	0.599205	0.0334023	0.0637017	0.395874	0.685236	0.721553	0.848892	0.538462	0.658127	0.595472	0.406811	0.0691112	0.243764	0.868312	0.882343
X237222		0.297009	0.306943	0.14324	0.178927	0.863868	0.439851	0.620105	0.498129	0.232532	0.830466	0.630334	0.215822	0.166072	0.0293901	1.16e-07	0.712236	0.910168	0.176147	0.158178	0.532068	0.506029	0.726905	0.610331	0.690906	0.436693	0.97836	0.328236	0.201105	0.761371	0.81825	0.916586	0.292098	0.034167	0.206454	0.157239	0.72864	0.169623	0.671582	0.289843	0.00448431	0.206025	0.148471	0.411227	0.260037	0.0436758	0.240217	0.491134	0.229653
X237193		0.223274	0.709077	0.221211	0.930838	0.290955	0.221275	0.772166	0.51779	0.702079	0.36688	0.602979	0.671833	0.604152	0.638787	0.00826443	0.674171	0.0115675	0.158382	0.877389	0.831735	0.888535	0.422913	0.360395	0.887064	0.839426	0.431202	0.813698	0.753624	0.262627	0.55404	0.880011	0.918726	0.173051	0.172291	0.540968	0.937142	0.56953	0.953286	0.791428	0.267649	0.0605811	0.412373	0.51045	0.153679	0.22018	0.716876	0.220012	0.132297
X237128		0.0399475	0.601693	0.935193	0.303404	0.557594	0.676657	0.726478	0.472722	0.670543	0.906942	0.749705	0.273838	0.00079147	0.0738549	0.00296574	0.651806	0.54352	0.310671	0.0352316	0.0129967	0.605733	0.751098	0.00798639	0.0585412	0.787431	0.457872	0.000174382	0.0033221	0.49478	0.638143	0.478288	0.352329	0.96815	0.913943	0.208583	0.397985	0.0705119	0.84905	0.653987	0.722019	0.569384	0.380316	0.288572	0.349275	0.561098	0.573693	0.722695	0.712893
X236890		0.934829	0.468577	0.591182	0.519247	0.126891	0.0560845	0.630331	0.810923	0.350065	0.781675	0.896974	0.948287	0.340684	0.668501	0.00162196	0.340869	0.167934	0.188084	0.14419	0.643342	0.164861	0.668808	0.957777	0.404554	0.308527	0.266594	0.14421	0.0405668	0.904124	0.78935	0.833037	0.156256	0.281814	0.379004	0.124008	0.387837	0.713533	0.98965	0.201957	0.200184	0.522177	0.495681	0.817644	0.268041	0.215845	0.341847	0.328184	0.438764
X236832		0.135928	0.459162	0.517837	0.548272	0.964957	0.402517	0.280299	0.4235	0.245811	0.181901	0.761892	0.26698	0.552404	0.631261	0.0202947	0.0475919	0.0170641	0.103204	0.0619889	0.25784	0.48376	0.0205233	0.997192	0.276336	0.21242	0.0751551	0.475793	0.945342	0.00703782	0.211852	0.589679	0.829455	0.130061	0.121754	0.534048	0.777017	0.724086	0.0365348	0.00109791	0.0233895	0.17926	0.209312	0.454869	0.597739	0.77893	0.991493	0.0229941	0.594132
X236788		0.803277	0.590184	0.0324042	0.375248	0.221218	0.603622	0.459367	0.403448	0.487582	0.876282	0.49132	0.999593	0.29799	0.398746	0.0691778	0.124388	0.836006	0.614672	0.660196	0.290191	0.101685	0.568177	0.302922	0.108446	0.952514	0.725636	0.354384	0.117067	0.51557	0.842585	0.401465	0.0647809	0.275222	0.579475	0.0549638	0.205882	0.643991	0.45916	0.805219	0.985547	0.806842	0.378105	0.280229	0.356709	0.410697	0.802163	0.491717	0.830752
X236786		0.946471	0.830982	0.440853	0.932878	0.40479	0.886447	0.435654	0.801424	0.39933	0.786245	0.593066	0.909021	0.287262	0.368344	0.162532	0.41895	0.790082	0.398434	0.544322	0.688118	0.948781	0.215125	0.876921	0.374499	0.899405	0.706374	0.575504	0.430217	0.412025	0.358739	0.489486	0.296758	0.0552936	0.0593106	0.295485	0.521282	0.341155	0.706998	0.556026	0.696049	0.676831	0.972164	0.603657	0.56522	0.57948	0.893382	0.615077	0.873379
X236740		0.851857	0.666085	0.129565	0.909097	0.765775	0.719097	0.870359	0.608676	0.769818	0.366732	0.622132	0.725835	0.349208	0.0577459	1.89e-05	0.681829	0.969218	0.365267	0.762169	0.525822	0.173878	0.992412	0.150845	0.0779319	0.22354	0.0645941	0.199239	0.648339	0.353294	0.573762	0.339896	0.770834	0.964057	0.543221	0.254891	0.641185	0.58762	0.502917	0.969125	0.522505	0.441414	0.861649	0.966863	0.375345	0.911428	0.562902	0.460405	0.289091
X236725		0.713253	0.269274	0.830594	0.840263	0.110642	0.0781924	0.654603	0.441644	0.531389	0.957352	0.0269234	0.424604	0.657872	0.973773	0.00178335	0.616141	0.221243	0.578576	0.80966	0.980355	0.84909	0.517608	0.735679	0.071031	0.502499	0.154332	0.717182	0.324715	0.0112766	0.864882	0.253218	0.191368	0.769827	0.534789	0.584085	0.437222	0.335084	0.918694	0.494783	0.296432	0.131445	0.297364	0.920324	0.55339	0.884977	0.59602	0.936423	0.955666
X236704		0.162318	0.998263	0.340846	0.123869	0.00102293	0.743914	0.586057	0.639915	0.306118	0.519712	0.931586	0.320012	0.160324	0.0634245	0.000726665	0.125481	0.896803	0.0299639	0.470563	0.664848	0.521653	0.0767837	0.0312784	0.943682	0.315153	0.855469	0.511015	0.142343	0.329731	0.963328	0.759837	0.034653	0.00346651	0.440382	0.0602008	0.324517	0.524325	0.708799	0.212162	0.144406	0.974514	0.401888	0.437503	0.610536	0.443833	0.603439	0.836558	0.703023
X236692		0.823344	0.33218	0.239916	0.839946	0.294331	0.739683	0.672257	0.882826	0.573968	0.560473	0.573041	0.948187	0.581634	0.423311	7.19e-09	0.0289926	0.012368	0.0618704	0.264282	0.136952	0.50391	0.516424	0.851743	0.44627	0.520621	0.417573	0.365211	0.874342	0.240118	0.433972	0.585485	0.546133	0.238555	0.472014	0.567778	0.292819	0.643919	0.133728	0.863025	0.189606	0.117275	0.350114	0.909845	0.707039	0.931015	0.510686	0.0641989	0.479733
X236605		0.353051	0.969296	0.689314	0.911146	0.345356	0.645552	0.909523	0.205941	0.831823	0.929973	0.160037	0.00307256	0.341525	0.367844	0.519019	0.822956	0.0708573	0.775735	0.264811	0.415996	0.0588247	0.191982	0.538908	0.551998	0.346978	0.0798524	0.896267	0.126326	0.17833	0.758084	0.45934	0.778128	0.383222	0.852052	0.949972	0.366062	0.996662	0.804867	0.750229	0.475124	0.871925	0.51954	0.82934	0.748011	0.760249	0.73118	0.423064	0.742033
X235410		0.842712	0.0386439	0.99524	0.0772958	0.537686	0.890114	0.551467	0.846712	0.919562	0.206638	1.78e-05	0.00439728	0.104401	0.679625	2.07e-09	0.113819	0.243662	0.229011	0.584223	0.0768972	0.110485	0.287261	0.9569	0.434112	0.24523	0.0671131	0.078	0.134827	0.879896	0.347956	0.0925074	0.604698	0.470147	0.290049	0.643348	0.998038	0.675238	0.0107907	0.998689	0.153807	0.320528	0.495806	0.207692	0.755131	0.537876	0.340625	0.682069	0.170848
X235327		0.964252	0.945319	0.279025	0.780867	0.775021	0.845634	0.691712	0.66367	0.847926	0.480691	0.157889	0.211843	0.0561506	0.752664	0.658133	0.109227	0.905154	0.568139	0.744255	0.709716	0.684904	0.303818	0.66594	0.367162	0.639149	0.275021	0.60285	0.509969	0.876346	0.860754	0.564938	0.440721	0.623978	0.742658	0.566246	0.969635	0.418667	0.419249	0.347937	0.358991	0.206928	0.513371	0.960784	0.963301	0.0444195	0.1688	0.367946	0.84808
X234717		0.14688	0.178724	0.097728	0.0317463	0.193244	0.702808	0.418056	0.642803	0.326407	0.492477	0.624559	0.140566	0.0396406	0.520516	0.731263	0.905612	0.320702	0.633106	0.240253	0.249298	0.273318	0.380805	0.853453	0.733089	0.239655	0.419969	0.553047	0.36393	0.565179	0.720525	0.494031	0.0139326	0.139156	0.435194	0.655155	0.157224	0.116201	0.873034	0.65568	0.385994	0.685146	0.450023	0.635929	0.615191	0.530821	0.392158	0.689651	0.239332
X234646		0.284246	0.121777	0.0933038	0.524398	0.453059	0.0173509	0.0156256	0.329264	0.167966	0.653618	0.593882	0.672414	0.885624	0.859378	0.000208162	0.321702	0.0431063	0.0297956	0.798155	0.853222	0.49154	0.758866	0.229624	0.281714	0.852022	0.78204	0.37333	0.354433	0.754994	0.704376	0.0548058	0.67057	0.17332	0.910554	0.52428	0.210316	0.387689	0.66221	0.383176	0.533593	0.151765	0.0530496	0.734071	0.0912306	0.334267	0.775438	0.630505	0.866264
X233471		0.318485	0.769856	0.716411	0.947483	0.850291	0.169739	0.156953	0.941945	0.722503	0.499208	0.522417	0.981406	0.232136	0.79365	0.00743467	0.0517572	0.66224	0.828185	0.99306	0.860732	0.768656	0.762013	0.493663	0.41448	0.949609	0.810688	0.0265689	0.178679	0.58271	0.11984	0.420975	0.322235	0.64445	0.299963	0.156449	0.143602	0.938586	0.209413	0.293674	0.840257	0.804177	0.502402	0.604828	0.299107	0.0822206	0.431325	0.998482	0.930995
X233455		0.42023	0.975063	0.863807	0.393987	0.384485	0.27517	0.383075	0.551827	0.950145	0.954245	0.482257	0.212179	0.638784	0.665645	0.389016	0.762134	0.0373789	0.457106	0.983875	0.213421	0.074288	0.310691	0.101264	0.959142	0.997548	0.4531	0.487853	0.962573	0.884541	0.21475	0.567752	0.753473	0.915438	0.881505	0.790274	0.209991	0.87262	0.245171	0.0068668	0.0695423	0.824968	0.158134	0.380782	0.97122	0.370269	0.318688	0.957376	0.669814
X233415		0.53962	0.182011	0.289861	0.924155	0.784246	0.249671	0.992746	0.315466	0.16019	0.0820453	0.959048	0.120599	0.151327	0.685937	0.222491	0.332518	0.32158	0.0999229	0.442681	0.185331	0.235432	0.533216	0.907778	0.769341	0.373716	0.612726	0.583591	0.69007	0.973278	0.87988	0.930658	0.264445	0.104055	0.748399	0.460626	0.973879	0.934054	0.557074	0.893828	0.1755	0.163276	0.686868	0.179174	0.951787	0.990107	0.666719	0.159522	0.757064
X233410		0.0127549	0.86009	0.205351	0.58644	0.246849	0.0160899	0.184694	0.391729	0.816215	0.907336	0.228547	0.862054	0.0893635	0.747118	2.1e-16	0.0113904	0.906417	0.332026	0.103727	0.0886525	0.10363	0.795255	0.522411	0.297977	0.181758	0.1243	0.258405	0.154646	0.356442	0.531977	0.722285	0.131855	0.586418	0.229905	0.252305	0.0291755	0.0402862	0.690269	0.885831	0.457622	0.490635	0.570905	0.866156	0.309192	0.221195	0.915815	0.0922441	0.973495
X233361		0.94952	0.138363	0.608972	0.0113615	0.412669	0.634215	0.541289	0.481891	0.979359	0.761143	0.0605709	0.000548911	0.127481	0.839388	0.0276727	0.0702773	0.0597764	0.049174	0.286802	0.473963	0.604619	0.677299	0.48646	0.577611	0.726146	0.25485	0.185689	0.777742	0.872084	0.358546	0.956185	0.0954156	0.819241	0.391994	0.994109	0.798933	0.883117	0.115227	0.0142631	0.100787	0.680686	0.409973	0.340294	0.748675	0.479372	0.988148	0.392672	0.571027
X233344		0.619225	0.50854	0.690513	0.559923	0.250136	0.379621	0.116693	0.160414	0.0403556	0.695816	0.908316	0.483789	0.187472	0.039026	1.04e-09	0.0231378	0.00452763	0.0404812	0.0597667	0.36824	0.899412	0.968044	0.156728	0.72827	0.643031	0.76994	0.0794843	0.0879781	0.647385	0.851215	0.834743	0.623002	0.324164	0.244445	0.240513	0.791861	0.533371	0.457375	0.569306	0.31781	0.0794955	0.244187	0.234561	0.600731	0.604851	0.664338	0.966594	0.457458
X233337		0.584078	0.200754	0.656861	0.652765	0.748582	0.806793	0.62311	0.73324	0.132603	0.129714	0.972162	0.354118	0.60596	0.271408	0.800666	0.906921	0.300516	0.42348	0.603779	0.973132	0.0629171	0.0395091	0.350736	0.63412	0.011273	0.220142	0.27631	0.248243	0.0774731	0.56243	0.665849	0.205871	0.493916	0.685187	0.879037	0.755716	0.361269	0.305971	0.307849	0.816098	0.127554	0.9343	0.56415	0.135416	0.730006	0.902308	0.0177047	0.0148675
X233332		0.129777	0.807791	0.987803	0.491795	0.0966035	0.780683	0.693346	0.124181	0.197472	0.824352	0.962272	0.734233	0.160588	0.365736	4.36e-06	0.526041	0.403845	0.0533994	0.239412	0.0799701	0.344823	0.811823	0.0601281	0.620013	0.686429	0.430702	0.546883	0.995854	0.764892	0.562928	0.493333	0.756206	0.68089	0.242584	0.628522	0.226543	0.944246	0.999808	0.59367	0.992584	0.470137	0.789001	0.471972	0.516586	0.331506	0.405559	0.556347	0.557554
X233291		0.0203845	0.426357	0.275347	0.956055	0.578081	0.245367	0.436524	0.510569	0.122779	0.780598	0.512736	0.0540402	0.0200933	0.556143	0.89943	0.118573	0.97577	0.96109	0.104171	0.163573	0.00200812	0.674489	0.6391	0.765519	0.43569	0.026161	0.525373	0.940715	0.0265364	0.621563	0.82394	0.36211	0.120114	0.181843	0.6464	0.398484	0.721517	0.998462	0.533564	0.282301	0.93676	0.449193	0.998086	0.509012	0.180458	0.38231	0.320615	0.109217
X233111		0.140034	0.682113	0.239931	0.644185	0.399775	0.59131	0.894145	0.421127	0.0779083	0.313945	0.0112458	0.287925	0.745089	0.476906	0.471639	0.753647	0.274713	0.57715	0.886112	0.864917	0.888494	0.669398	0.366517	0.474472	0.323046	0.758532	0.645674	0.664305	0.775196	0.466362	0.465646	0.9699	0.396318	0.146375	0.870814	0.870787	0.647477	0.750004	0.588752	0.548747	0.511526	0.0874598	0.328891	0.831965	0.480347	0.784549	0.977467	0.318496
X233064		0.703196	0.0719554	0.844961	0.323324	0.911303	0.18567	0.402058	0.707796	0.0155674	0.170462	0.315149	0.270939	0.555687	0.851361	0.23747	0.361004	0.152231	0.0239952	0.718787	0.56029	0.145294	0.809294	0.728801	0.48491	0.837789	0.977619	0.326401	0.505346	0.381548	0.305039	0.0222834	0.342436	0.337271	0.982279	0.451785	0.811168	0.389894	0.144631	0.266754	0.626724	0.743599	0.0393017	0.140373	0.188655	0.696172	0.424048	0.474058	0.613989
X233005		0.540924	0.108005	0.353061	0.169145	0.0714342	0.021997	0.348365	0.877202	0.615505	0.0918809	0.676653	0.542462	0.0442678	0.403263	2.59e-10	0.517204	0.670812	0.905535	0.11536	0.000485812	0.000388424	0.496502	0.0702363	0.0445376	0.66496	0.418702	0.0603847	0.331642	0.580468	0.861257	0.653484	0.285015	0.24181	0.484913	0.00833998	0.0869011	0.570552	0.868275	0.531749	0.782925	0.9258	0.0393118	0.769197	0.57284	0.321032	0.63033	0.770213	0.699844
X232951		0.461588	0.227369	0.799408	0.377856	0.102723	0.0510092	0.616678	0.409296	0.985437	0.94204	0.559121	0.585224	0.0513934	0.946824	2.36e-10	0.483222	0.602111	0.43175	0.253519	0.265632	0.367237	0.127071	0.326096	0.422368	0.981914	0.842977	0.481678	0.276026	0.490665	0.353705	0.945827	0.0813504	0.099445	0.0908432	0.174077	0.0438219	0.371181	0.495856	0.466924	0.117585	0.182679	0.372535	0.070491	0.765783	0.859057	0.709888	0.753282	0.886814
X232665		0.704901	0.856626	0.00957721	0.203139	0.79914	0.735086	0.645099	0.455289	0.2959	0.632014	0.856823	0.60018	0.892777	0.0717909	1.19e-11	0.320885	0.0563337	0.296378	0.0455788	0.04933	0.0350226	0.99566	0.334669	0.368827	0.391675	0.70948	0.580275	0.654098	0.507631	0.741257	0.193791	0.453449	0.0810765	0.0505393	0.240484	0.767293	0.379824	0.632876	0.472839	0.509554	0.383296	0.699618	0.905085	0.96031	0.77509	0.668211	0.857062	0.937431
X232527		0.620675	0.52168	0.843021	0.605294	0.028359	0.144799	0.059117	0.0610081	0.433716	0.504287	0.919093	0.858763	0.954036	0.321242	0.562984	0.80645	0.352958	0.712459	0.854151	0.934967	0.468083	0.553506	0.0211611	0.414749	0.98425	0.181381	0.530804	0.945126	0.443473	0.756772	0.0163579	0.276464	0.413395	0.286797	0.148995	0.242501	0.775664	0.481939	0.44092	0.37625	0.622014	0.523678	0.322847	0.410482	0.612117	0.193352	0.498486	0.605804
X232447		0.878985	0.283687	0.453362	0.410013	0.0539034	0.551212	0.289627	0.844041	0.0984075	0.671366	0.865469	0.10868	0.0413144	0.0595112	2.48e-10	0.0319125	0.773293	0.400086	0.112467	0.0109224	0.272535	0.268122	0.421478	0.434472	0.562933	0.808528	0.843342	0.999528	0.683824	0.833315	0.825252	0.043568	0.0286363	0.785599	0.256809	0.728687	0.609193	0.507009	0.959762	0.292085	0.715158	0.320751	0.333011	0.600835	0.611568	0.844847	0.109248	0.421058
X232219		0.751302	0.680032	0.0646798	0.671169	0.0753416	0.861838	0.3825	0.0673905	0.699964	0.218345	0.383384	0.829214	0.859586	0.908455	0.700335	0.789864	0.623647	0.241346	0.589918	0.888941	0.825017	0.418042	0.071266	0.362556	0.0844299	0.377708	0.333054	0.54656	0.587689	0.216385	0.017735	0.788639	0.508924	0.126024	0.529103	0.584541	0.412101	0.25459	0.200462	0.710369	0.330346	0.689299	0.680003	0.885087	0.600575	0.646804	0.299182	0.507189
X232075		0.562992	0.0101691	0.07687	0.610716	0.491957	0.095104	0.380062	0.161266	0.851638	0.804503	0.454255	0.827947	0.0573898	0.346682	1.67e-07	0.36066	0.875323	0.22904	0.210489	0.796589	0.765911	0.199995	0.257399	0.680813	0.549708	0.732081	0.454274	0.0946194	0.699372	0.0103036	0.683636	0.0899683	0.79164	0.600518	0.3631	0.108723	0.307945	0.177913	0.407573	0.896054	0.817006	0.255407	0.152513	0.362557	0.106822	0.363993	0.965723	0.490071
X232029		0.67182	0.70559	0.784608	0.245841	0.465282	0.415051	0.726833	0.714125	0.224281	0.603694	0.655956	0.409776	0.0527635	0.225624	0.191142	0.861704	0.2102	0.757668	0.327816	0.603252	0.970495	0.884681	0.463718	0.17556	0.469109	0.99889	0.658033	0.21061	0.373899	0.621017	0.32982	0.192138	0.277027	0.856957	0.965246	0.103347	0.197403	0.845241	0.732739	0.56556	0.942091	0.40766	0.881737	0.775588	0.677152	0.44311	0.446745	0.745421
X232017		0.852047	0.843355	0.110207	0.138438	0.00519224	0.0591139	0.697399	0.728822	0.819184	0.719272	0.475995	0.0397397	0.00490466	0.723385	3.39e-09	0.0106818	0.743632	0.0683195	0.167399	0.0436454	0.170902	0.807029	0.734866	0.329202	0.791152	0.846094	0.583458	0.431133	0.00867421	0.745074	0.117562	0.183399	0.133809	0.0365204	0.0901905	0.0704185	0.463157	0.569856	0.00935794	0.0524323	0.681148	0.87232	0.0710252	0.736233	0.0115173	0.143252	0.576542	0.563646
X231992		0.863866	0.426373	0.236311	0.906061	0.815326	0.422653	0.850274	0.206406	0.864325	0.365136	0.835122	0.827871	0.27044	0.823809	0.0137128	0.0560433	0.381837	0.448975	0.162866	0.0492622	0.131503	0.318511	0.460446	0.310649	0.342934	0.945571	0.506966	0.634263	0.53036	0.618447	0.0998331	0.850438	0.702606	0.32562	0.171055	0.182143	0.218167	0.944632	0.84764	0.765136	0.945354	0.848279	0.738311	0.091924	0.0581112	0.423592	0.458136	0.842027
X231990		0.205105	0.733414	0.267756	0.760381	0.0382947	0.525123	0.591087	0.491968	0.896106	0.39583	0.676979	0.629346	0.246081	0.101136	0.960118	0.619445	0.804676	0.508576	0.448291	0.94685	0.493948	0.431858	0.209164	0.338182	0.342284	0.66238	0.69626	0.35498	0.967784	0.300206	0.220839	0.308443	0.556292	0.881641	0.666198	0.400484	0.851165	0.830156	0.908699	0.201223	0.0930206	0.97885	0.962015	0.166369	0.383365	0.656185	0.724419	0.691272
X231988		0.627158	0.209657	0.403004	0.56636	0.377621	0.607662	0.743748	0.560019	0.529522	0.0797093	0.210343	0.676858	0.859971	0.46935	0.36366	0.431143	0.168936	0.602203	0.032449	0.772854	0.638248	0.616848	0.615465	0.488727	0.808108	0.394093	0.964622	0.844793	0.0733007	0.0508802	0.13481	0.285245	0.691555	0.465632	0.110203	0.0358614	0.647054	0.169838	0.237445	0.19421	0.594962	0.248682	0.970615	0.525278	0.979752	0.56069	0.743385	0.812047
X231947		0.00278995	0.471609	0.980331	0.295173	0.360884	0.897236	0.477063	0.408376	0.19928	0.606503	0.394086	0.42047	0.382525	0.847809	0.834722	0.508762	0.702769	0.13741	0.93884	0.214855	0.313746	0.100563	0.100598	0.806003	0.537222	0.392018	0.39786	0.550206	0.166551	0.865756	0.80341	0.0366474	0.748897	0.849444	0.910008	0.354949	0.449807	0.889714	0.330691	0.437242	0.748458	0.606201	0.327437	0.148821	0.605812	0.704917	0.51622	0.930264
X231927		0.808542	0.832855	0.584374	0.719555	0.365701	0.530453	0.671956	0.64972	0.851166	0.766051	0.127853	0.0260221	0.299157	0.416948	0.585017	0.505698	0.510775	0.864567	0.0452925	0.0727919	0.0109326	0.0762163	0.854826	0.985196	0.936898	0.0901011	0.484086	0.728746	0.157574	0.566052	0.127688	0.526557	0.498914	0.520491	0.601976	0.0657283	0.243396	0.257346	0.93161	0.966088	0.526174	0.220544	0.759557	0.468291	0.595289	0.465092	0.362404	0.193106
X231881		0.374997	0.734703	0.571067	0.923472	0.485561	0.922441	0.906327	0.205702	0.915648	0.702968	0.137707	0.00422142	0.442989	0.281078	0.0929924	0.314799	0.072791	0.813068	0.389682	0.432263	0.0639858	0.167604	0.414996	0.663076	0.420005	0.0576707	0.94636	0.102741	0.122664	0.486071	0.300529	0.954395	0.343085	0.789669	0.805699	0.344908	0.92177	0.827774	0.692629	0.241697	0.738494	0.583428	0.769926	0.645949	0.853783	0.411885	0.257189	0.770005
X231850		0.564622	0.694163	0.170056	0.0564879	0.960703	0.446514	0.689927	0.551841	0.716497	0.749066	0.616253	0.579993	0.348237	0.828106	7.55e-05	0.00694646	0.796865	0.214621	0.393796	0.712628	0.834661	0.637485	0.111913	0.216162	0.644985	0.133209	0.291716	0.166897	0.482523	0.771529	0.720913	0.0357437	0.318566	0.590973	0.89327	0.566416	0.992754	0.474575	0.0518722	0.542606	0.611921	0.840582	0.592379	0.229544	0.816126	0.385467	0.902888	0.466491
X231690		0.0113307	0.062633	0.43433	0.770197	0.334649	0.470158	0.496938	0.207235	0.724161	0.794775	0.410412	0.235531	0.771077	0.289242	1.17e-33	0.622007	0.0611624	0.755208	0.871609	0.815295	0.310028	0.969645	0.538404	0.392026	0.94599	0.721759	0.865402	0.969359	0.426093	0.669571	0.0313113	0.0559322	0.440055	0.104114	0.73615	0.537042	0.75047	0.872753	0.702393	0.570664	0.829082	0.799306	0.764631	0.294968	0.465894	0.307403	0.887344	0.500785
X231685		0.547063	0.156586	0.573142	0.476456	0.242965	0.743972	0.380473	0.790386	0.188382	0.409157	0.264714	0.525424	0.0526707	0.0484354	2.26e-11	0.0212977	0.458712	0.711611	0.44876	0.699024	0.612899	0.846543	0.650685	0.895377	0.434896	0.0742687	0.317297	0.095052	0.359208	0.689723	0.47174	0.0932896	0.701079	0.667562	0.757009	0.85352	0.520718	0.783267	0.397435	0.745967	0.233741	0.740193	0.459134	0.926949	0.809795	0.801581	0.627376	0.6987
X231674		0.34145	0.275361	0.928705	0.678011	0.939824	0.998901	0.518684	0.468052	0.720064	0.389208	0.621154	0.790739	0.893541	0.752158	0.347708	0.422911	0.447063	0.835319	0.974022	0.994588	0.54716	0.539285	0.639018	0.344347	0.901228	0.58405	0.818532	0.851447	0.35272	0.34186	0.724047	0.849804	0.899835	0.744873	0.454062	0.851925	0.418004	0.975876	0.951146	0.979484	0.610873	0.54125	0.337462	0.79081	0.942637	0.442694	0.337275	0.882189
X231664		0.722638	0.422908	0.691334	0.511746	0.0483889	0.471986	0.32359	0.530031	0.468849	0.510496	0.848263	0.471947	0.4159	0.72293	0.00771186	0.0175983	0.209374	0.602338	0.346108	0.893398	0.934908	0.572012	0.439467	0.501724	0.98689	0.783457	0.708774	0.891769	0.967646	0.331134	0.502439	0.966438	0.624149	0.460413	0.474248	0.251292	0.088224	0.759784	0.728621	0.544383	0.579648	0.67563	0.461253	0.856449	0.993422	0.724612	0.552626	0.700017
X231659		0.00540301	0.0937971	0.160285	0.50327	0.238817	0.647404	0.82907	0.348378	0.727163	0.34263	0.728436	0.508326	0.771196	0.881941	0.059249	0.00908777	0.0943406	0.931499	0.861398	0.477235	0.950429	0.286537	0.577401	0.301091	0.0493674	0.291817	0.816164	0.56196	0.230685	0.427389	0.976764	0.700707	0.620966	0.816156	0.908542	0.959027	0.639424	0.305615	0.768845	0.205408	0.33899	0.304707	0.546384	0.785251	0.913276	0.996972	0.857634	0.819458
X231657		0.00764703	0.157453	0.130864	0.377561	0.541196	0.278947	0.523843	0.527707	0.943768	0.193904	0.906925	0.166003	0.159097	0.847229	0.249622	0.365591	0.860942	0.849463	0.677959	0.949203	0.925021	0.529055	0.504753	0.985694	0.747738	0.423765	0.71806	0.937812	0.264248	0.751334	0.91348	0.362001	0.078055	0.490418	0.557261	0.415715	0.678035	0.794373	0.826035	0.998546	0.905432	0.226201	0.852904	0.496894	0.849328	0.620278	0.89046	0.909043
X231656		0.67326	0.602179	0.850103	0.0403057	0.0611534	0.0577386	0.968322	0.704476	0.477194	0.756744	0.0491832	0.0493183	0.0879892	0.955901	2.57e-10	0.763124	0.716253	0.114564	0.00467574	0.396217	0.284244	0.788102	0.152532	0.909879	0.551652	0.606016	0.317637	0.211587	0.436216	0.497566	0.758634	0.690365	0.867215	0.603443	0.0366857	0.0763943	0.264827	0.298898	0.769097	0.552248	0.830768	0.753163	0.873086	0.274313	0.142948	0.242523	0.750764	0.935105
X231655		0.237337	0.0583247	0.124691	0.124988	0.0149656	0.00684814	0.38283	0.970581	0.943566	0.867568	0.446973	0.301205	0.00540004	0.831346	7.19e-16	0.0467495	0.57101	0.373696	0.00604894	0.134079	0.437894	0.435828	0.225198	0.316847	0.593138	0.506736	0.0928119	0.0754529	0.142371	0.276725	0.780372	0.0239665	0.61036	0.440899	0.0495849	0.0162677	0.0961561	0.481426	0.54193	0.993936	0.584421	0.240152	0.928391	0.236457	0.0389176	0.130026	0.47068	0.830563
X231654		0.904321	0.0208244	0.875399	0.588765	0.198369	0.299629	0.910707	0.437042	0.790943	0.746047	0.584942	0.949321	0.52251	0.0443406	0.666701	0.0427935	0.444864	0.236392	0.712598	0.75196	0.738609	0.873211	0.96516	0.731673	0.699861	0.885241	0.354472	0.113275	0.677414	0.436581	0.0379084	0.155039	0.0592915	0.321726	0.902523	0.872622	0.998913	0.995797	0.201328	0.78419	0.534396	0.0152257	0.519698	0.99818	0.880904	0.879878	0.325789	0.56632
X231652		0.737689	0.0893305	0.223299	0.244338	0.936053	0.675124	0.846665	0.73454	0.870592	0.617401	0.442983	0.184119	0.476979	0.977548	0.000442622	0.519973	0.408998	0.216626	0.331472	0.567171	0.818503	0.780913	0.535888	0.906555	0.670899	0.360851	0.339678	0.349048	0.615679	0.311312	0.623656	0.276671	0.737761	0.948652	0.217187	0.262579	0.41901	0.766199	0.254013	0.196588	0.138122	0.524082	0.412765	0.0494271	0.199312	0.338012	0.553338	0.186842
X231650		0.526857	0.947612	0.731949	0.845642	0.540764	0.844464	0.932407	0.213432	0.906441	0.64335	0.125523	0.00457483	0.526321	0.417865	0.151635	0.450763	0.0785206	0.980881	0.280956	0.339477	0.0837078	0.135534	0.467976	0.746701	0.733417	0.246173	0.796609	0.23759	0.196221	0.422612	0.525741	0.939767	0.338303	0.835924	0.621101	0.424317	0.775577	0.479749	0.822548	0.184759	0.583917	0.578836	0.783074	0.535907	0.836877	0.398331	0.196869	0.888953
X231576		0.0330962	0.0129108	0.0084615	0.00191065	0.661802	0.402035	0.980097	0.0127377	0.140487	0.909476	0.658472	0.526012	0.00633265	0.59875	0.000894947	0.483992	0.567942	0.0119719	0.691849	0.910252	0.902864	0.00386898	0.0909119	0.761754	0.248255	0.303567	0.522846	0.0494466	0.161135	0.830687	0.938636	0.126515	0.333589	0.164584	0.152794	0.0214895	0.105174	0.464683	0.241473	0.356951	0.475233	0.534336	0.446295	0.300692	0.762925	0.656066	0.441542	0.723991
X231511		0.635144	0.0631137	0.915183	0.139667	0.176403	0.0576936	0.632773	0.721979	0.522762	0.827375	0.885569	0.542709	0.0617113	0.458344	1.05e-08	0.592637	0.872844	0.0937329	0.0903845	0.04288	0.137698	0.417826	0.0819988	0.601504	0.980042	0.372273	0.265388	0.404784	0.664858	0.253092	0.921124	0.741686	0.556782	0.531149	0.0629027	0.0522587	0.266722	0.826783	0.938061	0.57636	0.176518	0.867394	0.657888	0.15336	0.0424394	0.16688	0.760265	0.843754
X231419		0.881115	0.0122605	0.231995	0.0168303	0.54881	0.27234	0.788915	0.193999	0.1377	0.00667842	0.928538	0.828854	0.0701136	0.0458643	0.0392889	0.832743	0.288594	0.606722	0.146413	0.452112	0.529343	0.446183	0.331599	0.0415089	0.591934	0.322503	0.0309416	0.647815	0.640649	0.141362	0.371491	0.000520501	0.639783	0.706858	0.977415	0.541017	0.682459	0.397698	0.0522409	0.040836	0.243441	0.070208	0.0630671	0.161439	0.589625	0.876563	0.125852	0.0104688
X231385		0.572865	0.515465	0.134878	0.991138	0.920469	0.3456	0.951504	0.261544	0.0973654	0.463612	0.179409	0.493244	0.0137876	0.348999	0.914648	0.698661	0.898296	0.536775	0.658158	0.350867	0.0270419	0.402054	0.674641	0.804714	0.411481	0.00577262	0.303222	0.653163	0.497474	0.548766	0.805845	0.621714	0.148935	0.438444	0.293777	0.534407	0.693294	0.757489	0.445421	0.0359606	0.0165336	0.928379	0.443853	0.284807	0.63375	0.745666	0.832725	0.759471
X231326		0.570153	0.130236	0.975885	0.959447	0.510256	0.401143	0.40951	0.380814	0.389659	0.912059	0.822167	0.629618	0.761751	0.516126	0.00104273	0.465431	0.325384	0.0662027	0.834877	0.271981	0.141899	0.405024	0.0160366	0.294678	0.981166	0.27078	0.853489	0.251136	0.250684	0.336159	0.462725	0.447172	0.720708	0.938819	0.947619	0.757346	0.569005	0.921704	0.747042	0.766844	0.615801	0.212809	0.337128	0.483754	0.317791	0.691355	0.961549	0.524055
X231212		0.359495	0.569891	0.254971	0.177666	0.291282	0.729265	0.303413	0.725075	0.923547	0.531615	0.693568	0.911863	0.854111	0.480127	0.74984	0.104825	0.520309	0.523075	0.737773	0.895493	0.180126	0.442844	0.378334	0.475989	0.933926	0.389012	0.244962	0.300115	0.482555	0.62928	0.0175791	0.5151	0.527537	0.207328	0.254327	0.173911	0.0673458	0.579802	0.394462	0.961058	0.799207	0.482087	0.458443	0.815927	0.994594	0.827366	0.803127	0.997015
X231211		0.347909	0.290338	0.719056	0.681905	0.294663	0.675551	0.648135	0.144705	0.577092	0.454144	0.238738	0.523203	0.323976	0.174618	0.0953038	0.0639216	0.704613	0.69819	0.0327837	0.316684	0.882704	0.465441	0.0615307	0.0161601	0.0924071	0.169322	0.840804	0.886085	0.219338	0.424379	0.265004	0.432365	0.513763	0.667261	0.340687	0.0641313	0.0197896	0.0840908	0.169418	0.791238	0.816727	0.923128	0.320006	0.344657	0.274395	0.214176	0.335138	0.653841
X231207		0.25144	0.0285429	0.800917	0.202199	0.018946	0.0649414	0.0845904	0.272585	0.409811	0.339166	0.104613	0.157325	0.223765	0.0132471	0.0245559	0.0479917	0.760612	0.796004	0.122467	0.283148	0.916689	0.376743	0.618755	0.794647	0.312181	0.0200385	0.594769	0.466953	0.888405	0.242694	0.847249	0.969713	0.134896	0.525797	0.66513	0.433152	0.245134	0.966643	0.340364	0.300608	0.16977	0.138332	0.859789	0.0868958	0.0209089	0.574739	0.148434	0.172071
X231194		0.186617	0.0714975	0.614252	0.87894	0.645866	0.973047	0.609394	0.164656	0.358011	0.837848	0.843255	0.284761	0.779405	0.200361	0.874524	0.147172	0.466084	0.35807	0.336486	0.495611	0.155758	0.5075	0.723683	0.24689	0.748569	0.733523	0.96022	0.59928	0.0671782	0.841115	0.0415419	0.344233	0.0564888	0.36388	0.747654	0.502685	0.148911	0.763215	0.498413	0.656964	0.614493	0.320926	0.425869	0.0446885	0.0307355	0.760927	0.952333	0.60575
X231191		0.960224	0.208448	0.668776	0.551985	0.00964257	0.0777491	0.913394	0.98273	0.878506	0.804633	0.283016	0.510462	0.0494408	0.812538	1.42e-13	0.0677386	0.422322	0.232605	0.195085	0.177009	0.357309	0.48821	0.152188	0.246573	0.425887	0.909097	0.064634	0.164708	0.642292	0.0686739	0.96297	0.56177	0.112134	0.690551	0.0167602	0.0590228	0.116665	0.90805	0.900458	0.957209	0.382673	0.821379	0.306763	0.232828	0.154955	0.632126	0.681058	0.311637
X231180		0.594574	0.133037	0.465413	0.44092	0.102214	0.100759	0.998014	0.249966	0.0786502	0.635976	0.54965	0.974398	0.301486	0.723071	1.42e-11	0.591841	0.96695	0.183458	6.75e-05	0.112314	0.603368	0.677892	0.0281649	0.291686	0.830463	0.778165	0.959059	0.944023	0.00706994	0.763003	0.364463	0.860057	0.245617	0.501885	0.00381455	0.0169448	0.793759	0.195817	0.674226	0.67044	0.564648	0.547194	0.447863	0.543505	0.0269523	0.00686487	0.972795	0.539405
X231124		0.774835	0.837807	0.59507	0.555665	0.521817	0.297037	0.384853	0.214212	0.873284	0.880499	0.78535	0.695631	0.862502	0.674392	0.0873065	0.0906726	0.947631	0.806679	0.316076	0.874757	0.427998	0.264239	0.290174	0.0342674	0.91877	0.989466	0.842989	0.898278	0.8163	0.336544	0.23738	0.957073	0.83186	0.654258	0.316538	0.980899	0.983726	0.108226	0.264777	0.33437	0.169164	0.366373	0.912825	0.0803536	0.124647	0.844261	0.816391	0.98124
X231005		0.453094	0.25252	0.250892	0.430999	0.0467792	0.497242	0.315614	0.138381	0.711561	0.354019	0.0366241	0.143451	0.724715	0.496013	3.35e-07	0.928066	0.680881	0.544799	0.919315	0.647622	0.568861	0.960347	0.00841081	0.0905005	0.480021	0.335008	0.291585	0.200694	0.294507	0.426825	0.96915	0.118412	0.174243	0.692049	0.462356	0.379154	0.85265	0.732118	0.692516	0.530105	0.981628	0.721388	0.775152	0.19744	0.60547	0.44411	0.409615	0.149814
X229954		0.869266	0.0747137	0.0230951	0.786153	0.306664	0.331627	0.203213	0.0633702	0.950957	0.261837	0.952353	0.063357	0.194302	0.0937513	2.37e-05	0.124624	0.0739599	0.239009	0.0789075	0.104546	0.335279	0.823001	0.937733	0.591022	0.517512	0.601212	0.647669	0.0915302	0.344674	0.945393	0.423278	0.421746	0.355533	0.56416	0.915726	0.993452	0.866711	0.905871	0.378536	0.64487	0.690471	0.306689	0.973922	0.821289	0.630603	0.378123	0.640183	0.370262
X229186		0.829114	0.812628	0.28165	0.718646	0.929761	0.50541	0.685705	0.800854	0.191856	0.936829	0.222516	0.737202	0.729039	0.0914693	0.0161171	0.0301423	0.644415	0.896098	0.448211	0.527683	0.982971	0.24032	0.824519	0.952271	0.693513	0.486998	0.142703	0.151628	0.178367	0.30499	0.882528	0.736463	0.64335	0.787724	0.0453785	0.776214	0.689926	0.406719	0.823969	0.0620347	0.0588263	0.242479	0.26783	0.792341	0.256415	0.333645	0.297464	0.157865
X229164		0.982397	0.0696137	0.222967	0.539546	0.0995184	0.208408	0.874318	0.497741	0.59294	0.806611	0.284372	0.899517	0.328103	0.615331	0.000260571	0.872106	0.727798	0.524682	0.0524394	0.0500494	0.450894	0.37381	0.412843	0.7423	0.729128	0.488665	0.637528	0.548753	0.993691	0.877341	0.627106	0.462056	0.745205	0.321052	0.828317	0.300649	0.462529	0.490056	0.66923	0.638838	0.194543	0.789465	0.970858	0.653808	0.700982	0.394866	0.223242	0.804221
X229155		0.418615	0.655242	0.920449	0.122944	0.624704	0.950063	0.847045	0.774997	0.384818	0.251006	0.387271	0.543945	0.910897	0.685373	0.453958	0.743234	0.482944	0.535965	0.101742	0.754946	0.977111	0.161812	0.204504	0.00238869	0.545167	0.909103	0.860978	0.22071	0.454957	0.052157	0.196271	0.0151354	0.793954	0.971763	0.345334	0.0141568	0.100501	0.0754388	0.534724	0.72087	0.167326	0.0714093	0.983838	0.167711	0.614585	0.838568	0.581586	0.01998
X229153		0.10962	0.871097	0.365703	0.427467	0.573312	0.181595	0.20951	0.270685	0.874712	0.714477	0.424007	0.330817	0.189892	0.234889	2.29e-15	0.798435	0.255586	0.0916981	0.547693	0.597331	0.101601	0.653435	0.0192869	0.068104	0.456248	0.70432	0.373068	0.35767	0.372362	0.548489	0.0564533	0.939805	0.695939	0.974261	0.72434	0.940895	0.405747	0.529011	0.0802557	0.0508341	0.30305	0.00841852	0.0346539	0.0571196	0.396794	0.563634	0.660363	0.956792
X229124		0.899898	0.16651	0.682793	0.224584	0.0214554	0.0240752	0.673437	0.425478	0.419263	0.70312	0.0979347	0.296292	0.0561203	0.645075	9e-12	0.362717	0.67009	0.206239	0.0719306	0.0341865	0.331976	0.961047	0.119768	0.407467	0.869693	0.822428	0.182279	0.380614	0.347137	0.0718421	0.597584	0.25584	0.315705	0.510834	0.0425803	0.126129	0.419138	0.798156	0.445587	0.548651	0.668664	0.770079	0.61621	0.381602	0.275379	0.32455	0.921127	0.370399
X229105		0.0338116	0.424497	0.112695	0.154981	0.0468685	0.375356	0.579473	0.366664	0.0353111	0.0648185	0.0599139	0.469904	0.769106	0.0463447	0.00379717	0.883629	0.0330201	0.146238	0.402023	0.517803	0.0344441	0.75205	0.0178952	0.000784838	0.153103	0.989773	0.641527	0.802646	0.20413	0.329806	0.749919	0.930942	0.240729	0.333036	0.954346	0.00701184	0.00234347	0.400564	0.297661	0.177225	0.219295	0.998381	0.0523176	0.216192	0.908888	0.684402	0.787116	0.352261
X229010		0.216463	0.523211	0.410584	0.860568	0.255619	0.0942036	0.269878	0.810034	0.517708	0.995147	0.247113	0.0319526	0.0456571	0.0829322	0.590561	0.476045	0.18274	0.283886	0.0620543	0.239982	0.867003	0.87953	0.917261	0.719089	0.368707	0.971792	0.116376	0.284797	0.541501	0.183237	0.186712	0.159062	0.112851	0.714498	0.574551	0.0496529	0.0899324	0.510237	0.374659	0.378335	0.303498	0.516667	0.644945	0.277581	0.919265	0.264612	0.832696	0.587705
X228995		0.993992	0.813015	0.409912	0.73497	0.0108548	0.111731	0.0554561	0.246128	0.123381	0.268371	0.659754	0.0621915	0.393837	0.500729	0.00498721	0.871359	0.896144	0.116699	0.193251	0.10673	0.692431	0.682021	0.570186	0.938675	0.611405	0.39867	0.934753	0.798465	0.50006	0.684499	0.673383	0.250392	0.631508	0.558936	0.907653	0.913429	0.444435	0.896026	0.741582	0.411637	0.10092	0.54656	0.713929	0.125335	0.244744	0.922177	0.223374	0.674172
X228978		0.174546	0.534903	0.136717	0.0613977	0.246601	0.166082	0.161701	0.516153	0.0271657	0.951363	0.918725	0.961748	0.868318	0.722043	0.000138481	0.39955	0.183876	0.0134529	0.843198	0.880523	0.885539	0.47267	0.372827	0.869479	0.67646	0.832813	0.173895	0.213965	0.665823	0.721381	0.774684	0.0380733	0.585341	0.260724	0.583292	0.669987	0.599739	0.51716	0.744991	0.829879	0.186224	0.221454	0.058982	0.129226	0.504965	0.988574	0.667797	0.780801
X228928		0.472091	0.775819	0.986671	0.165914	0.282361	0.115125	0.419325	0.245984	0.170361	0.190765	0.42353	0.665697	0.138699	0.00329844	8.9e-11	0.396995	0.537695	0.909605	0.202517	0.0775026	0.192514	0.807074	0.0248883	0.229324	0.800945	0.609979	0.96612	0.148837	0.0968505	0.41963	0.0196468	0.608332	0.243049	0.0767157	0.00227488	0.041302	0.750824	0.942475	0.388022	0.317222	0.895299	0.927451	0.684999	0.709112	0.609852	0.456113	0.921277	0.190673
X228923		0.697632	0.291808	0.30259	0.46754	0.630507	0.602979	0.876803	0.78711	0.192193	0.314409	0.249929	0.730663	0.0584224	0.0962998	9.56e-15	0.0827519	0.543608	0.750829	0.599833	0.798908	0.522593	0.946051	0.107046	0.524539	0.9025	0.255607	0.0142111	0.0297904	0.261107	0.268806	0.325953	0.0297532	0.317335	0.684095	0.826902	0.475337	0.497005	0.569464	0.809392	0.844818	0.511897	0.0955907	0.136994	0.291327	0.803389	0.809161	0.270669	0.403928
X228911		0.469013	0.961149	0.764842	0.438605	0.772281	0.898487	0.788257	0.863321	0.24014	0.515083	0.689208	0.758204	0.552967	0.546802	2.28e-05	0.47645	0.508617	0.448779	0.541735	0.333296	0.781003	0.940632	0.598526	0.965454	0.51525	0.659057	0.0685627	0.00714998	0.221148	0.429392	0.235875	0.102876	0.13082	0.614349	0.491809	0.960912	0.840935	0.963798	0.955252	0.968552	0.988014	0.528017	0.973658	0.600763	0.503474	0.480409	0.925772	0.622961
X228908		0.272608	0.146132	0.575533	0.0295203	0.0433398	0.0340527	0.232334	0.269289	0.444583	0.650172	0.388084	0.765301	0.856281	0.432188	0.00938589	0.718489	0.885387	0.673267	0.23499	0.0253653	0.476786	0.88232	0.669929	0.588119	0.0158276	0.221517	0.258877	0.218918	0.772203	0.146344	0.640932	0.908289	0.0380501	0.247598	0.910482	0.514498	0.961715	0.187528	0.249302	0.372931	0.828223	0.103235	0.552198	0.748761	0.0293526	0.053869	0.512885	0.880341
X228904		0.862439	0.29833	0.0465528	0.519533	0.796838	0.344145	0.623303	0.316307	0.650026	0.275593	0.532797	0.274802	0.464584	0.832735	0.000141169	0.108994	0.756647	0.917854	0.844964	0.46427	0.422527	0.773332	0.67667	0.56324	0.510309	0.980361	0.416842	0.198766	0.268956	0.45926	0.325672	0.23899	0.121538	0.858559	0.397521	0.751552	0.895089	0.468464	0.566881	0.67469	0.662221	0.573663	0.186549	0.67981	0.738964	0.63322	0.0553587	0.760028
X228900		0.263773	0.839311	0.518942	0.382721	0.51049	0.898813	0.880675	0.313108	0.499091	0.794547	0.947606	0.726613	0.588781	0.508383	0.00027768	0.347922	0.1976	0.296366	0.678978	0.265947	0.126063	0.325554	0.973119	0.29698	0.329273	0.173801	0.581766	0.999729	0.0168385	0.928933	0.705077	0.550966	5.92e-05	0.000173657	0.702638	0.700124	0.792802	0.725482	0.564729	0.507211	0.0466043	0.0279684	0.302792	0.0745309	0.0825768	0.00356819	0.601969	0.548653
X228885		0.0134405	0.21636	0.521777	0.96693	0.964134	0.779832	0.626415	0.77269	0.272119	0.314481	0.976675	0.568353	0.772332	0.610718	6.74e-09	0.425285	0.912858	0.666203	0.491801	0.931261	0.20526	0.0782262	0.0422135	0.296266	0.79848	0.411471	0.216711	0.172888	0.565812	0.281875	0.243808	0.145143	0.242824	0.417426	0.508571	0.783202	0.437651	0.744299	0.410152	0.666189	0.88543	0.851558	0.538521	0.0803681	0.592048	0.457717	0.370911	0.781487
X228872		0.184262	0.173775	0.834815	0.652558	0.983024	0.370324	0.358969	0.88913	0.120647	0.892099	0.662672	0.593551	0.035628	0.208037	0.3046	0.240018	0.613283	0.284853	0.480978	0.0102167	0.0954389	0.772544	0.0265939	0.0383652	0.530356	0.707231	0.00522411	0.0774448	0.238856	0.184942	0.783319	0.946934	0.166221	0.0570931	0.4489	0.0920315	0.0086298	0.628115	0.255983	0.79091	0.852199	0.676163	0.428194	0.150676	0.953199	0.726486	0.873751	0.519547
X228668		0.650542	0.259646	0.243195	0.763169	0.662778	0.891591	0.898362	0.528386	0.313805	0.665809	0.253655	0.624254	0.935964	0.542555	2.08e-06	0.697784	0.612407	0.416941	0.628988	0.537331	0.970719	0.0469052	0.00824176	0.112504	0.273767	0.627441	0.0684328	0.0363212	0.462628	0.932418	0.191596	0.292004	0.182296	0.84202	0.417264	0.910737	0.17012	0.564236	0.141107	0.329309	0.239694	0.126038	0.60761	0.772561	0.64859	0.864969	0.379513	0.0167619
X228613		0.693016	0.441455	0.0570764	0.961661	0.175429	0.195768	0.938763	0.853296	0.533181	0.960572	0.624967	0.810971	0.274527	0.321232	0.00021342	0.963821	0.0825572	0.0236754	0.00844985	0.0907491	0.201284	0.452961	0.467103	0.363565	0.875499	0.261716	0.777386	0.938657	0.31656	0.922735	0.937268	0.993433	0.207041	0.702184	0.932334	0.710483	0.439487	0.263953	0.534219	0.0742427	0.034176	0.350965	0.512379	0.178176	0.0976386	0.170768	0.546713	0.258381
X228572		0.714988	0.765786	0.92318	0.970127	0.331397	0.193801	0.586912	0.289081	0.0521357	0.0489735	0.750619	0.444287	0.253368	0.23437	0.000213845	0.609427	0.0124069	0.104023	0.0154854	0.446205	0.847307	0.715521	0.862581	0.823595	0.239261	0.811606	0.0859048	0.0208843	0.954646	0.671551	0.922821	0.765229	0.168698	0.215401	0.378905	0.096361	0.410454	0.762351	0.0990443	0.0736372	0.10343	0.980822	0.740197	0.728712	0.177001	0.539873	0.0766243	0.302089
X228548		0.925067	0.0114652	0.249401	0.498544	0.168594	0.478061	0.333415	0.880126	0.874542	0.322345	6.43e-06	0.00625764	0.0687917	0.388154	3.19e-12	0.444783	0.0503696	0.254186	0.577642	0.0648799	0.117745	0.156506	0.86988	0.772081	0.117829	0.0644179	0.220519	0.262846	0.366976	0.158154	0.204039	0.486858	0.317416	0.321095	0.479265	0.90501	0.884217	0.0522819	0.447971	0.148703	0.713941	0.274672	0.579541	0.49702	0.859086	0.476883	0.943515	0.0749857
X228382		0.507109	0.329299	0.553059	0.139845	0.666813	0.517933	0.341014	0.790291	0.0321367	0.539019	0.580463	0.323033	0.183512	0.496175	0.926097	0.640029	0.892384	0.188432	0.689325	0.583774	0.900652	0.607658	0.354337	0.70455	0.923667	0.893481	0.686692	0.44489	0.449041	0.399698	0.262011	0.435812	0.694144	0.35807	0.924645	0.47061	0.212203	0.436296	0.180738	0.414227	0.476457	0.295699	0.361138	0.797082	0.600652	0.549004	0.171872	0.399111
X228379		0.157099	0.165664	0.333572	0.316178	0.137956	0.288419	0.844864	0.896011	0.986213	0.0857813	0.30307	0.806025	0.0519305	0.221873	3.07e-07	0.541545	0.826861	0.653704	0.391216	0.0303433	0.039844	0.196625	0.159721	0.0155588	0.273465	0.02027	0.453482	0.584513	0.831193	0.575996	0.272281	0.236034	0.941335	0.460052	0.918122	0.644672	0.173711	0.821308	0.655565	0.45629	0.607511	0.825479	0.764096	0.971972	0.915534	0.482482	0.105409	0.103594
X228369		0.829	0.695576	0.299857	0.601652	0.116636	0.539306	0.200406	0.814502	0.993074	0.459277	0.606229	0.363516	0.194901	0.838858	1.23e-07	0.454138	0.149378	0.0337048	0.121763	0.167308	0.49171	0.209489	0.715079	0.249448	0.763422	0.906302	0.588917	0.815404	0.750962	0.211507	0.728268	0.864753	0.208594	0.192974	0.844189	0.661724	0.798382	0.448758	0.635688	0.387777	0.677845	0.450823	0.742234	0.113691	0.069287	0.502075	0.683788	0.333308
X228346		0.841963	0.164221	0.51127	0.392752	0.610634	0.0618917	0.180616	0.87053	0.414772	0.0603893	0.0866078	0.0562052	0.587893	0.646725	0.00924569	0.674349	0.435316	0.434006	0.861449	0.391363	0.644771	0.481931	0.866405	0.557132	0.407471	0.731131	0.620122	0.789629	0.406071	0.40327	0.661018	0.819653	0.364969	0.498746	0.720565	0.0755423	0.155191	0.619456	0.964721	0.606134	0.611519	0.425124	0.403732	0.706294	0.566486	0.605289	0.668838	0.399188
X228293		0.39279	0.000686344	0.0971805	0.0443222	0.612816	0.0383182	0.688698	0.275683	0.443136	0.463981	0.709104	0.720859	0.0665651	0.417783	6.94e-07	0.165562	0.726823	0.189225	0.59261	0.298731	0.687093	0.491177	0.850857	0.214682	0.63998	0.452222	0.621867	0.16439	0.972581	0.110032	0.406892	0.987894	0.982978	0.17163	0.185077	0.201184	0.692537	0.788964	0.391536	0.735007	0.634513	0.181421	0.165515	0.0593269	0.0233244	0.422599	0.78756	0.965655
X228251		0.817662	0.127847	0.505048	0.899425	0.762642	0.800056	0.131676	0.938336	0.422969	0.153288	0.398322	0.196425	0.0550625	0.104518	1.13e-10	0.539879	0.925139	0.766966	0.526315	0.585394	0.440745	0.185391	0.786668	0.522774	0.604571	0.197247	0.550633	0.412964	0.0525644	0.949801	0.305533	0.301324	0.148164	0.666694	0.636717	0.968934	0.671725	0.912362	0.624033	0.252529	0.556996	0.827882	0.466923	0.665652	0.779884	0.742497	0.734129	0.470984
X228158		0.357857	0.701832	0.324715	0.552013	0.131659	0.310264	0.204433	0.220931	0.134257	0.25588	0.866047	0.134201	0.947634	0.713387	0.0323673	0.386145	0.258332	0.257707	0.146275	0.378239	0.874382	0.568484	0.064387	0.777365	0.930114	0.883067	0.849258	0.68884	0.851086	0.705049	0.262204	0.126635	0.511622	0.186303	0.0131643	0.211594	0.810609	0.541109	0.370674	0.547428	0.715126	0.938589	0.884126	0.913857	0.348628	0.514086	0.490853	0.612975
X228139		0.884953	0.103973	0.549595	0.22874	0.0433148	0.0627394	0.75421	0.207921	0.790002	0.492122	0.903911	0.734279	0.0275529	0.519356	0.000130165	0.000292955	0.168471	0.860217	0.348434	0.556767	0.23602	0.218263	0.0333312	0.0519881	0.0784103	0.243193	0.060605	0.0715889	0.16131	0.0648657	0.706466	0.261209	0.283573	0.720067	0.0244396	0.141975	0.994373	0.776885	0.448457	0.135187	0.0174808	0.204523	0.504247	0.939693	0.0670255	0.0360875	0.393208	0.981161
X228112		0.590506	0.148741	0.371833	0.148961	0.636911	0.0238646	0.561011	0.944703	0.0816431	0.187902	0.974155	0.143196	0.204458	0.555433	3.56e-05	0.316706	0.792042	0.753408	0.181582	0.960826	0.323312	0.126648	0.562382	0.501638	0.457998	0.634623	0.287217	0.999314	0.623675	0.949744	0.512227	0.151449	0.405376	0.80156	0.0619798	0.0576512	0.259067	0.784765	0.436121	0.042052	0.00928611	0.979452	0.852707	0.297497	0.0143031	0.35472	0.512814	0.174506
X228095		0.453813	0.384051	0.982772	0.797265	0.685275	0.367094	0.367597	0.178966	0.0176011	0.885011	0.866605	0.656923	0.405149	0.183052	3.41e-13	0.236526	0.18654	0.148511	0.622961	0.113332	0.140971	0.455841	0.884594	0.162465	0.460526	0.519073	0.006138	0.0300402	0.57699	0.770884	0.712465	0.971222	0.0274684	0.0538107	0.598344	0.368135	0.507612	0.440323	0.0287282	0.53977	0.0843402	0.073782	0.336247	0.133549	0.790253	0.544817	0.644758	0.252885
X228085		0.908098	0.417185	0.999622	0.051863	0.0215576	0.993067	0.848552	0.838478	0.859446	0.416442	0.458054	0.818631	0.440521	0.0643176	0.00241796	0.474419	0.491558	0.942553	0.289832	0.488446	0.341174	0.56802	0.217276	0.506621	0.267152	0.536973	0.900953	0.273224	0.647535	0.709479	0.515752	0.651807	0.247992	0.129917	0.617331	0.962638	0.306756	0.879509	0.492819	0.482392	0.649863	0.627853	0.23694	0.377104	0.127651	0.0554639	0.0457717	0.171867
X228078		0.941214	0.664763	0.572855	0.313724	0.0859588	0.454303	0.929545	0.741638	0.769457	0.80064	0.569874	0.609642	0.932287	0.581008	1.98e-09	0.372759	0.843025	0.408096	0.842903	0.812274	0.374775	0.552998	0.662687	0.344436	0.679349	0.748699	0.733845	0.361728	0.177963	0.698839	0.0550704	0.220971	0.933161	0.467402	0.36396	0.837633	0.847833	0.405541	0.510548	0.812414	0.972344	0.699273	0.755049	0.695954	0.325595	0.257612	0.644513	0.717098
X228008		0.281858	0.923044	0.20085	0.59189	0.228868	0.336671	0.613297	0.529341	0.170495	0.812341	0.328185	0.325767	0.0299183	0.00727134	0.38389	0.898091	0.561542	0.472679	0.602265	0.934397	0.771442	0.303354	0.0796622	0.119342	0.150887	0.81878	0.0375328	0.00190008	0.779626	0.203805	0.146973	0.838982	0.741425	0.668657	0.779044	0.715679	0.955514	0.839851	0.844211	0.426045	0.270416	0.146116	0.606099	0.475018	0.920923	0.654048	0.978412	0.530822
X228004		0.906255	0.0713473	0.247551	0.614811	0.917453	0.708935	0.496014	0.722643	0.539509	0.750266	0.656072	0.510194	0.891569	0.994807	0.56635	0.321172	0.0696347	0.270753	0.500603	0.87022	0.425472	0.312841	0.246915	0.205065	0.532929	0.150887	0.971406	0.97497	0.0869717	0.706361	0.085966	0.102979	0.280543	0.84604	0.515405	0.70116	0.193314	0.704896	0.353755	0.605284	0.928786	0.485786	0.888777	0.360886	0.812307	0.748771	0.606565	0.956275
X227996		0.832741	0.60881	0.97317	0.893548	0.373649	0.376384	0.719605	0.147793	0.515374	0.947611	0.786804	0.484916	0.813901	0.931384	7.69e-05	0.175714	0.945744	0.459707	0.664874	0.516541	0.63213	0.0232994	0.487679	0.768129	0.874741	0.76556	0.861505	0.873843	0.130848	0.0768281	0.927754	0.754359	0.317004	0.635796	0.499716	0.64425	0.831848	0.509243	0.175229	0.222912	0.0720186	0.409492	0.441734	0.805251	0.756412	0.767325	0.193053	0.380957
X227973		0.885666	0.470209	0.583827	0.372626	0.914777	0.530598	0.711723	0.383623	0.481921	0.606069	0.349494	0.0287396	0.640518	0.809199	0.114253	0.546762	0.040327	0.22961	0.414675	0.902569	0.544524	0.0952958	0.223702	0.514461	0.880286	0.400606	0.638147	0.299383	0.411637	0.839606	0.82266	0.694078	0.942479	0.663632	0.366045	0.497601	0.668361	0.494191	0.308415	0.607848	0.93563	0.0447244	0.76734	0.922607	0.716402	0.831851	0.230852	0.437396
X227951		0.776623	0.807579	0.687129	0.160309	0.581562	0.070479	0.511249	0.0471405	0.0478875	0.55714	0.602162	0.933535	0.974897	0.923576	0.604683	0.389448	0.546191	0.880757	0.824588	0.0162278	0.00204376	0.850142	0.862684	0.63247	0.218526	0.758911	0.486543	0.953725	0.782975	0.257909	0.52483	0.406519	0.177748	0.0531798	0.211372	0.497347	0.687243	0.897502	0.028861	0.61545	0.669796	0.203271	0.0725751	0.134134	0.881056	0.683637	0.990589	0.146794
X227902		0.30037	0.195925	0.920787	0.388451	0.636518	0.482405	0.853534	0.593268	0.297035	0.639762	0.717727	0.562533	0.28035	0.691015	0.159153	0.785316	0.48125	0.472781	0.756458	0.0854576	0.249756	0.728204	0.0630349	0.0199866	0.614551	0.471119	0.0289665	0.11772	0.618184	0.429564	0.859743	0.725444	0.625543	0.143549	0.769302	0.301352	0.205022	0.718006	0.178567	0.493119	0.491828	0.337743	0.811219	0.223945	0.399805	0.925323	0.728269	0.825559
X227767		0.357602	0.487381	0.223618	0.596992	0.938533	0.0162294	0.00530808	0.498838	0.961798	0.981748	0.540525	0.774778	0.0953356	0.886039	0.85418	0.394342	0.347258	0.553842	0.709095	0.0729691	0.0561312	0.809723	0.686881	0.363064	0.395886	0.344143	0.674205	0.405489	0.0470354	0.816748	0.141534	0.530251	0.0525704	0.0161119	0.920383	0.975878	0.890286	0.507929	0.128699	0.26153	0.597717	0.823136	0.259885	0.451054	0.00524393	0.00196267	0.774674	0.42637
X227724		0.672285	0.993153	0.0650127	0.992159	0.0923031	0.112369	0.723126	0.313872	0.507388	0.547377	0.349255	0.459186	0.63583	0.284538	0.133208	0.732497	0.113098	0.316618	0.236227	0.0615673	0.140575	0.522319	0.539584	0.174219	0.716117	0.751589	0.855723	0.993218	0.728622	0.108059	0.547902	0.211281	0.695451	0.662785	0.49975	0.366756	0.0273868	0.817664	0.426107	0.186784	0.183921	0.866194	0.484548	0.770308	0.491656	0.71808	0.53457	0.644352
X227715		0.50913	0.976076	0.991954	0.43514	0.00934669	0.271422	0.78937	0.686599	0.0244279	0.773713	0.0415601	0.963037	0.44139	0.0411815	0.0108225	0.331165	0.52062	0.110815	0.17943	0.113471	0.247727	0.391384	0.0608948	0.217809	0.80136	0.494012	0.618503	0.73166	0.77355	0.945515	0.0350414	0.717403	0.892622	0.429869	0.0412485	0.544301	0.956988	0.973432	0.368029	0.517637	0.993957	0.994758	0.210039	0.0936936	0.56991	0.853883	0.915034	0.735777
X227655		0.981189	0.579468	0.109482	0.613402	0.993681	0.821211	0.278031	0.604421	0.57736	0.635972	0.0113178	0.0247231	0.649227	0.411277	0.337733	0.171504	0.375888	0.397535	0.487744	0.899061	0.419731	0.0875105	0.471867	0.978714	0.767677	0.648911	0.217622	0.0615847	0.34619	0.0127185	0.214067	0.358766	0.536921	0.188783	0.784181	0.561567	0.302703	0.21837	0.631142	0.00996382	0.00292352	0.975309	0.50256	0.984839	0.320135	0.440684	0.392956	0.273386
X227638		0.92385	0.886548	0.897196	0.229433	0.643584	0.249241	0.40307	0.24314	0.747628	0.0676376	0.411446	0.511742	0.958844	0.889727	6.38e-10	0.664889	0.884541	0.0895488	0.514938	0.0593028	0.26291	0.456524	0.503997	0.284435	0.869803	0.517074	0.333113	0.926632	0.81388	0.329575	0.360165	0.846757	0.0819331	0.463839	0.237347	0.223043	0.948386	0.838113	0.68127	0.407079	0.349332	0.403536	0.274725	0.781157	0.646413	0.566217	0.368109	0.662689
X227632		0.395638	0.570492	0.729028	0.838069	0.165561	0.353616	0.339555	0.72499	0.0199808	0.398708	0.907341	0.293469	0.916433	0.0634033	0.00232284	0.0997537	0.455104	0.649756	0.802568	0.394286	0.0408758	0.115774	0.0640683	0.77988	0.709097	0.871727	0.204009	0.260479	0.670088	0.463534	0.484014	0.610982	0.574218	0.232755	0.0641914	0.269761	0.676365	0.121672	0.00236607	0.456466	0.204762	0.748324	0.302091	0.406503	0.589038	0.162516	0.0331155	0.253961
X227631		0.842391	0.306833	0.420668	0.984482	0.288636	0.0286918	0.0147115	0.195998	0.532041	0.566199	0.879242	0.9543	0.155107	0.747545	3.06e-07	0.0560566	0.992904	0.3092	0.521715	0.959587	0.355193	0.859042	0.172237	0.4591	0.589963	0.632808	0.905986	0.995184	0.31943	0.545931	0.919672	0.0669928	0.318507	0.513496	0.618017	0.129595	0.245304	0.649038	0.475674	0.584842	0.610379	0.148853	0.0818197	0.106008	0.587949	0.796715	0.447877	0.200443
X227613		0.298157	0.564407	0.0096683	0.308668	0.513858	0.625127	0.591266	0.86136	0.000343872	0.993286	0.232663	0.17527	0.858994	0.148866	0.000470719	0.198876	0.635219	0.124023	0.439801	0.8875	0.68872	0.525752	0.879467	0.988441	0.824448	0.630836	0.637207	0.947621	0.72459	0.719475	0.144512	0.76465	0.915375	0.947083	0.0853277	0.332579	0.661519	0.143184	0.755134	0.0409435	0.185738	0.432876	0.960404	0.0336124	0.115101	0.608041	0.678634	0.611553
X227609		0.223565	0.496793	0.814077	0.748819	0.650381	0.696912	0.613804	0.854699	0.93421	0.537178	0.811023	0.7878	0.59221	0.537653	0.171205	0.741915	0.373505	0.940876	0.659963	0.982708	0.501751	0.324038	0.130985	0.37094	0.581879	0.935624	0.84851	0.811588	0.511285	0.277621	0.89733	0.264516	0.122917	0.070532	0.621503	0.985226	0.922253	0.751474	0.15012	0.303728	0.529697	0.933001	0.750645	0.970786	0.612536	0.199652	0.958919	0.519094
X227588		0.345187	0.000136275	0.852709	0.571172	0.908048	0.092961	0.0793623	0.0481576	0.0326685	0.59919	0.789635	0.0193145	0.00405671	0.0642055	2.65e-07	0.358816	0.209024	0.77276	0.979299	0.71853	0.21075	0.871562	0.260149	0.844542	0.796751	0.221297	0.199384	0.0884951	0.635475	0.936243	0.738536	0.118975	0.240275	0.777217	0.0292369	0.676325	0.708928	0.470191	0.597308	0.668837	0.385046	0.723728	0.375095	0.568448	0.260608	0.328569	0.31912	0.525498
X227582		0.988562	0.143845	0.932947	0.205674	0.00058004	0.0014593	0.416274	0.835135	0.981303	0.528576	0.138034	0.111548	0.0325367	0.13836	3.9e-08	0.147662	0.696637	0.0145327	0.131571	0.134404	0.442352	0.846994	0.123579	0.240662	0.820609	0.783973	0.327967	0.614684	0.166848	0.179349	0.688243	0.236835	0.947462	0.394447	0.00792426	0.0502974	0.140661	0.990087	0.876413	0.712585	0.254762	0.765581	0.832742	0.143782	0.0187817	0.0298317	0.170811	0.376275
X227394		0.0536616	0.325048	0.0727791	0.0780774	0.103434	0.224184	0.631126	0.263554	0.376112	0.292146	0.16937	0.0486031	0.467751	0.412037	0.186336	0.937526	0.0166188	0.2299	0.0499227	0.551089	0.143249	0.644967	0.362454	0.170942	0.242392	0.00620621	0.0367703	0.491784	0.0746193	0.660714	0.611216	0.311106	0.342335	0.505729	0.966714	0.0877219	0.0311772	0.832348	0.323774	0.13645	0.909795	0.969118	0.937803	0.72305	0.573419	0.451136	0.103454	0.24136
X227387		0.135902	0.305827	0.343242	0.233796	0.92589	0.981696	0.196425	0.255569	0.946911	0.412375	0.649961	0.800436	0.591983	0.819916	0.142065	0.293785	0.579174	0.240885	0.284836	0.695704	0.88545	0.716388	0.561361	0.510081	0.800801	0.920669	0.472055	0.744719	0.502902	0.973017	0.751937	0.68987	0.875048	0.837035	0.847903	0.468003	0.336451	0.520798	0.470899	0.78369	0.952398	0.627046	0.50538	0.75105	0.808783	0.754849	0.881184	0.918806
X227367		0.606278	0.959587	0.626257	0.58427	0.424584	0.0356651	0.0734226	0.725094	0.927425	0.597868	0.598184	0.491501	0.374137	0.697862	0.206888	0.945731	0.369146	0.271961	0.629961	0.238844	0.301933	0.292556	0.260589	0.109355	0.919057	0.598687	0.834497	0.872324	0.0778542	0.551075	0.385588	0.762982	1.19e-07	1.32e-08	0.57878	0.723089	0.668495	0.515177	0.659414	0.627172	0.311758	0.727471	0.48842	0.821248	0.000269964	1.48e-06	0.544174	0.412556
X227366		0.560366	0.668082	0.0442208	0.218651	0.842696	0.595613	0.730437	0.344125	0.940709	0.798663	0.162172	0.595963	0.269071	0.426307	0.81615	0.458482	0.469297	0.226271	0.591371	0.704923	0.820402	0.872838	0.549326	0.192672	0.706954	0.935424	0.511415	0.542542	0.189701	0.391992	0.756006	0.523521	0.547756	0.745056	0.223951	0.0635739	0.708618	0.310181	0.164666	0.614552	0.355581	0.360256	0.816088	0.394896	0.268719	0.572811	0.538796	0.774786
X227363		0.319291	0.610293	0.0907915	0.580354	0.0354202	0.0450113	0.646997	0.0736039	0.174733	0.924385	0.218981	0.771549	0.616435	0.531995	0.120265	0.544158	0.189956	0.104353	0.634473	0.203648	0.063799	0.518875	0.0619885	0.0685287	0.543537	0.916202	0.876387	0.617584	0.831274	0.267895	0.928566	0.0288815	0.700256	0.704444	0.000287701	0.655026	0.523996	0.0223412	0.501755	0.967208	0.751146	0.664345	0.679603	0.491027	0.157388	0.0446404	0.930323	0.766609
X227345		0.536589	0.635037	0.124582	0.770855	0.173006	0.0293184	0.523311	0.887305	0.406779	0.651057	0.548816	0.725837	0.117966	0.208535	4.73e-11	0.306507	0.0842093	0.105517	0.928145	0.0112774	0.0242213	0.276679	0.119864	0.254216	0.541057	0.806354	0.0250588	0.409213	0.459331	0.179026	0.381972	0.0127129	0.27334	0.572656	0.57365	0.278984	0.0238897	0.43626	0.0299319	0.404174	0.849884	0.281268	0.255147	0.396373	0.772327	0.47637	0.0834826	0.256756
X227322		0.108615	0.00156966	0.730166	0.548356	0.319627	0.131326	0.773465	0.982654	0.473221	0.196213	0.834343	0.629212	0.139315	0.687578	0.362259	0.572429	0.590235	0.148936	0.566266	0.711143	0.933345	0.0966031	0.932886	0.783307	0.705484	0.218625	0.381187	0.946225	0.270846	0.964336	0.604714	0.307634	0.943882	0.381282	0.711302	0.529283	0.835331	0.725637	0.829794	0.712191	0.75068	0.574134	0.326761	0.130103	0.263244	0.654283	0.251808	0.825553
X227307		0.891394	0.884702	0.589713	0.912909	0.0776713	0.510873	0.473706	0.907828	0.23354	0.01146	0.479808	0.944128	0.682734	0.451057	0.0130791	0.646067	0.424169	0.509422	0.084407	0.177933	0.834102	0.987508	0.803195	0.647074	0.175586	0.630335	0.238653	0.732838	0.837332	0.571896	0.342527	0.470933	0.935258	0.416928	0.0163912	0.0443603	0.483769	0.149472	0.23837	0.42299	0.144926	0.783171	0.93039	0.285436	0.552621	0.987678	0.221516	0.468969
X227299		0.455905	0.637507	0.699598	0.794197	0.00504549	0.0697085	0.107925	0.851936	0.146284	0.688569	0.040351	0.890171	0.605912	0.471294	2.72e-06	0.635029	0.691934	0.118324	0.475818	0.0208942	0.309661	0.762123	0.367937	0.296028	0.929997	0.871986	0.703124	0.712164	0.446023	0.546786	0.018015	0.0573535	0.387048	0.663925	0.161509	0.263039	0.271591	0.710922	0.373584	0.734691	0.0778775	0.681736	0.884881	0.258756	0.437522	0.648222	0.92326	0.129251
X227283		0.901618	0.851034	0.778503	0.62616	0.284952	0.60026	0.280706	0.337837	0.117352	0.772021	0.533899	0.235212	0.548448	0.215157	0.0240986	0.0881411	0.0776941	0.0186366	0.141136	0.449545	0.692841	0.625062	0.00644654	0.217605	0.965785	0.609485	0.137238	0.0957666	0.802151	0.783744	0.119215	0.327768	0.655431	0.253165	0.0758749	0.253925	0.962406	0.352725	0.248955	0.52803	0.0475928	0.437389	0.696621	0.21771	0.457644	0.841702	0.904032	0.734565
X226876		0.99782	0.538175	0.346905	0.503346	0.214872	0.22162	0.672899	0.949946	0.681883	0.930687	0.449808	0.175074	0.15165	0.467694	0.00774697	0.562805	0.719071	0.530194	0.0743399	0.0169077	0.0252944	0.451772	0.0524098	0.037615	0.369779	0.132336	0.886965	0.559533	0.94932	0.834887	0.0225639	0.973333	0.978791	0.909562	0.298547	0.497483	0.36187	0.0221072	0.000503449	0.184532	0.643828	0.404761	0.983426	0.36114	0.707871	0.920133	0.272439	0.81666
X226865		0.843603	0.998612	0.205529	0.691292	0.976152	0.212877	0.360302	0.271444	0.465758	0.591694	0.624074	0.605633	0.560087	0.574405	2.59e-39	0.676265	0.00537735	0.17017	0.0955427	0.551007	0.67626	0.736772	0.961353	0.396384	0.386761	0.433376	0.721455	0.981578	0.179375	0.473298	0.331194	0.193435	0.0293903	0.310734	0.788873	0.959868	0.581785	0.338945	0.996476	0.128237	0.178324	0.620769	0.477968	0.973722	0.760626	0.398923	0.655825	0.361509
X226846		0.933072	0.107162	0.773729	0.358771	0.139165	0.0327817	0.141325	0.385403	0.313112	0.378095	0.222969	0.469261	0.306297	0.473567	0.106252	0.361476	0.601788	0.709767	0.567741	0.817289	0.224989	0.918688	0.0394576	0.0337365	0.0683537	0.0706062	0.837965	0.505618	0.210461	0.443301	0.146672	0.85015	0.1689	0.14422	0.556574	0.201826	0.803582	0.108355	0.101688	0.373066	0.247715	0.576144	0.173313	0.687844	0.0391691	0.0118051	0.094723	0.585088
X226330		0.0909786	0.0776081	0.54613	0.709798	0.0569912	0.171855	0.890793	0.172167	0.6489	0.831316	0.444677	0.711456	0.503566	0.370831	0.0222553	0.834226	0.210256	0.647381	0.483422	0.326924	0.525808	0.623078	0.0342515	0.243495	0.958198	0.915363	0.82896	0.956198	0.820236	0.33783	0.94463	0.488668	0.745022	0.398405	0.71503	0.922987	0.879561	0.501104	0.930428	0.28207	0.116719	0.51061	0.6178	0.243476	0.203635	0.769904	0.921853	0.523509
X226303		0.372817	0.303353	0.705701	0.43966	0.218063	0.0453969	0.947349	0.718515	0.46913	0.963009	0.989461	0.305553	0.0724825	0.762604	2.83e-07	0.104376	0.800199	0.488083	0.20866	0.771261	0.193453	0.832882	0.735274	0.832949	0.238297	0.304492	0.971347	0.690634	0.637088	0.700662	0.507993	0.131464	0.0904965	0.0705486	0.0517405	0.133663	0.677753	0.818416	0.207892	0.35324	0.485913	0.212561	0.490239	0.0990953	0.167783	0.812705	0.463372	0.571965
X226281		0.594855	0.329244	0.554023	0.750901	0.200493	0.432399	0.441028	0.67035	0.18796	0.447704	0.747581	0.701599	0.443048	0.883785	0.12647	0.295621	0.54629	0.0669288	0.547212	0.0214443	0.334791	0.953341	0.0670096	0.0222644	0.979125	0.544605	0.0532899	0.337643	0.9104	0.406331	0.759093	0.887216	0.233892	0.26096	0.974155	0.145108	0.0128298	0.884321	0.424257	0.95163	0.466936	0.271537	0.91089	0.107723	0.760286	0.946536	0.845715	0.583836
X226280		0.303046	0.51307	0.337556	0.568669	0.771413	0.201384	0.298864	0.724291	0.524254	0.889902	0.743353	0.995215	0.65186	0.426727	1.19e-08	0.681208	0.0850426	0.183264	0.200261	0.413855	0.30739	0.870908	0.590165	0.758955	0.945975	0.472379	0.898533	0.935578	0.18747	0.447099	0.679475	0.380973	0.062656	0.218269	0.543543	0.792575	0.917859	0.417254	0.930024	0.0561077	0.0694023	0.852145	0.658129	0.486217	0.294307	0.570346	0.851444	0.73684
X226083		0.467497	0.59353	0.822244	0.25062	0.840141	0.326478	0.299884	0.220617	0.205182	0.835312	0.170359	0.230245	0.109352	0.733913	0.0486309	0.921459	0.44045	0.794133	0.284604	0.85961	0.245221	0.545993	0.727712	0.878492	0.960183	0.532647	0.777795	0.308736	0.593704	0.184499	0.87684	0.62232	0.373554	0.71037	0.524877	0.219428	0.489923	0.873096	0.372314	0.61667	0.998473	0.901996	0.301203	0.188502	0.465398	0.715958	0.825985	0.940866
X226065		0.378822	0.902788	0.618494	0.970541	0.4057	0.973447	0.748545	0.165285	0.986998	0.64726	0.143016	0.00304097	0.353802	0.34094	0.331683	0.443337	0.0725158	0.818059	0.317878	0.261239	0.0288472	0.138341	0.443633	0.563501	0.473624	0.107214	0.915275	0.134379	0.178779	0.418362	0.46103	0.650054	0.402833	0.975533	0.703784	0.331963	0.953469	0.663847	0.750382	0.245669	0.888036	0.596315	0.756016	0.516899	0.815866	0.361308	0.282109	0.69005
X225923		0.0578742	0.554667	0.340976	0.108492	0.0213802	0.4536	0.884607	0.414321	0.908382	0.238465	0.403924	0.883264	0.369587	0.0659506	1.51e-09	0.93953	0.35539	0.879167	0.523446	0.0299404	0.0620371	0.683624	0.0156031	0.0980067	0.525801	0.887793	0.568861	0.208848	0.638132	0.601696	0.301888	0.803036	0.930539	0.381852	0.00497876	0.156498	0.962947	0.537299	0.194002	0.693799	0.418459	0.82536	0.38525	0.905974	0.797758	0.926139	0.380928	0.586322
X225896		0.782802	0.45313	0.241593	0.141576	0.786234	0.00303054	0.271728	0.963359	0.0719691	0.226915	0.744133	0.222327	0.133206	0.528781	0.000797545	0.285359	0.786851	0.678765	0.0407592	0.827771	0.24181	0.493012	0.903286	0.281044	0.708229	0.469759	0.5408	0.664507	0.674265	0.862969	0.534165	0.187843	0.388155	0.726032	0.150694	0.0927428	0.536692	0.872448	0.348377	0.0328452	0.0104339	0.923957	0.451647	0.15811	0.0330917	0.5707	0.128716	0.0417355
X225892		0.561762	0.944969	0.415222	0.375871	0.404749	0.225369	0.459808	0.639057	0.0698233	0.649069	0.859595	0.0930619	0.686428	0.569507	2.09e-09	0.192073	0.964999	0.588323	0.0164568	0.155291	0.483305	0.709364	0.873871	0.901901	0.513557	0.818277	0.260592	0.173094	0.280139	0.892479	0.0597975	0.250237	0.263754	0.150033	0.396403	0.555897	0.329549	0.389049	0.712284	0.404411	0.105935	0.16489	0.436585	0.437757	0.872049	0.797627	0.329872	0.0613644
X225884		0.49422	0.538226	0.0911413	0.357279	0.348366	0.717846	0.798899	0.363821	0.351787	0.429483	0.330571	0.334151	0.602585	0.949741	1.65e-10	0.278707	0.244177	0.711791	0.0456417	0.0112794	0.0748744	0.218021	0.00244843	0.0598973	0.651738	0.574118	0.21237	0.151596	0.359819	0.222561	0.65396	0.127954	0.0104095	0.144964	0.356039	0.714461	0.799231	0.304342	0.805659	0.0145321	0.00219571	0.635557	0.450684	0.92885	0.854851	0.439243	0.38875	0.384104
X225867		0.796562	0.0436782	0.291866	0.446288	0.773162	0.903678	0.603299	0.391525	0.118181	0.248545	0.354058	0.62652	0.0133122	0.439742	8.04e-14	0.368955	0.234043	0.675676	0.0170766	0.0587595	0.368277	0.440038	0.156515	0.233234	0.402461	0.131554	0.209066	0.0160508	0.786433	0.0987828	0.462181	0.171988	0.971936	0.93606	0.470396	0.0403713	0.127695	0.70189	0.164767	0.150759	0.565207	0.840319	0.0505041	0.336405	0.063297	0.578642	0.571418	0.791528
X225863		0.576727	0.425106	0.213811	0.481623	0.948634	0.694702	0.720192	0.742369	0.151773	0.796412	0.383651	0.626793	0.480389	0.553115	3.91e-06	0.668556	0.615592	0.769825	0.944412	0.876897	0.505892	0.745429	0.566643	0.883731	0.353886	0.806633	0.743675	0.635994	0.259531	0.339567	0.718361	0.643445	0.943202	0.592732	0.576702	0.246604	0.680717	0.32642	0.305258	0.852366	0.569179	0.941732	0.235552	0.701409	0.41544	0.347861	0.769002	0.24275
X225860		0.642388	0.273061	0.286243	0.0596834	0.589731	0.264835	0.953812	0.556115	0.904295	0.281408	0.325454	0.431944	0.0999987	0.875438	0.0111587	0.622983	0.479523	0.439045	0.318551	0.505578	0.147348	0.418111	0.760009	0.453054	0.398253	0.882131	0.903538	0.714204	0.907402	0.126328	0.580382	0.841696	0.312704	0.225088	0.463836	0.183547	0.578414	0.947713	0.613731	0.625614	0.277606	0.710746	0.0945768	0.189903	0.405821	0.583842	0.557715	0.542108
X225858		0.405192	0.0692115	0.848231	0.395021	0.138616	0.973695	0.744448	0.5363	0.227894	0.154384	0.561924	0.478593	0.00195764	0.0225296	0.00925035	0.0655359	0.569123	0.706977	0.328639	0.936311	0.963606	0.537654	0.215688	0.483128	0.288827	0.953761	0.00362797	0.00112767	0.674847	0.794026	0.3814	0.00130936	0.503821	0.894574	0.866546	0.529733	0.246578	0.274411	0.651565	0.21671	0.0576426	0.318789	0.219431	0.993127	0.165166	0.117262	0.860849	0.959912
X225548		0.249934	0.628241	0.0285328	0.157645	0.242662	0.528731	0.658084	0.436473	0.23935	0.813665	0.891789	0.666426	0.135278	0.0339715	0.672635	0.645167	0.183992	0.461885	0.85814	0.431187	0.303949	0.0357775	0.0298049	0.220431	0.159866	0.906689	0.00536625	0.0472331	0.901563	0.289877	0.139736	0.336069	0.00937512	0.0388221	0.527551	0.887741	0.821455	0.113024	0.58627	0.0546908	0.00746684	0.0367522	0.0137185	0.618863	0.00958423	0.0283513	0.15322	0.596105
X225516		0.825593	0.377455	0.423476	0.796831	0.311984	0.144065	0.655084	0.936695	0.00139825	0.549819	0.332307	0.165796	0.969468	0.784579	0.590734	0.424362	0.983127	0.727158	0.668005	0.961122	0.495239	0.627374	0.395186	0.155842	0.454572	0.112844	0.11228	0.554938	0.481569	0.493832	0.178134	0.53132	0.615724	0.609742	0.27632	0.640344	0.370078	0.266778	0.365573	0.353113	0.320663	0.562095	0.298324	0.849203	0.770309	0.595586	0.286195	0.890402
X225481		0.711183	0.104192	0.0933334	0.156543	0.000160111	0.0139099	0.084717	0.927369	0.227778	0.392732	0.812772	0.827368	0.201705	0.111545	0.0447444	0.171456	0.680884	0.547415	0.00320013	0.00362583	0.177319	0.0567632	0.000174432	0.312418	0.0283618	0.17269	0.0958821	0.638122	0.271971	0.641863	0.100718	0.792944	0.0964953	0.0710234	0.305969	0.81449	0.158626	0.803129	0.784796	0.412772	0.56404	0.66677	0.0465513	0.275321	0.018463	0.0637547	0.0171509	0.0420175
X225446		0.521827	0.545518	0.787737	0.429649	0.0472589	0.0706325	0.853919	0.602943	0.528588	0.491609	0.788726	0.451227	0.158398	0.298356	1.32e-23	0.20034	0.44412	0.0526108	0.261152	0.172973	0.229282	0.838103	0.569146	0.687832	0.546396	0.856263	0.125279	0.414131	0.918196	0.339144	0.783111	0.386508	0.88031	0.652636	0.0372056	0.110033	0.359291	0.804252	0.30412	0.51494	0.45227	0.711428	0.591325	0.857339	0.230726	0.273987	0.75028	0.855526
X225387		0.908652	0.628333	0.564438	0.413918	0.110025	0.232063	0.373807	0.889708	0.497626	0.199867	0.85835	0.818592	0.856456	0.0236931	0.141426	0.535032	0.872854	0.0674746	0.716447	0.136474	0.278041	0.382196	0.112479	0.40494	0.259201	0.956826	0.74424	0.22267	0.831994	0.650269	0.122017	0.227669	0.267223	0.456448	0.18106	0.224208	0.416966	0.360359	0.293897	0.101155	0.00680926	0.857424	0.715857	0.280568	0.264004	0.167197	0.21982	0.406207
X225385		0.998275	0.0125465	0.572244	0.371449	0.136373	0.104548	0.156001	0.392851	0.195513	0.175933	0.861446	0.995084	0.0124874	0.0992504	0.000139735	0.17102	0.766812	0.802123	0.953182	0.554236	0.883351	0.615137	0.0105162	0.0114064	0.0128643	0.181849	0.474358	0.432364	0.83181	0.358666	0.875897	0.87872	0.966888	0.543761	0.196131	0.614656	0.987027	0.72537	0.248043	0.532215	0.358146	0.0243208	0.627752	0.92147	0.221244	0.241412	0.157396	0.291612
X225283		0.140082	0.596588	0.665921	0.578865	0.819979	0.652975	0.433395	0.31649	0.193498	0.12738	0.572202	0.336967	0.992001	0.869579	0.014228	0.0368942	0.0170222	0.108907	0.0621786	0.168474	0.851149	0.0615708	0.844172	0.257267	0.299829	0.0924946	0.387735	0.859196	0.0130435	0.255609	0.704087	0.963394	0.1731	0.122652	0.386432	0.791452	0.665842	0.100721	0.00445585	0.060458	0.396191	0.211942	0.72815	0.59323	0.885647	0.72409	0.01181	0.725007
X224910		0.400301	0.598142	0.91102	0.903237	0.00198632	0.0302812	0.569229	0.579439	0.102986	0.838359	0.178416	0.969077	0.520873	0.0356624	0.75973	0.804988	0.489144	0.11652	0.346259	0.327239	0.640936	0.647891	0.0312028	0.293904	0.931958	0.826831	0.90151	0.379018	0.60145	0.0552906	0.960746	0.67478	0.513052	0.320003	0.0027505	0.119604	0.430422	0.543774	0.790687	0.934918	0.36829	0.432539	0.451721	0.279172	0.540843	0.932203	0.601464	0.393139
X224908		0.358466	0.844118	0.526597	0.152858	0.946207	0.410305	0.57142	0.374311	0.503211	0.21886	0.798739	0.521954	0.893958	0.435523	6.87e-08	0.531167	0.326071	0.911455	0.368964	0.354336	0.873035	0.851718	0.042729	0.0136215	0.451798	0.676955	0.722484	0.832489	0.142841	0.798309	0.215986	0.687629	0.269263	0.741279	0.643847	0.917937	0.54994	0.977418	0.459827	0.185787	0.163112	0.416638	0.901318	0.0673766	0.503939	0.701388	0.992605	0.137842
X224859		0.293962	0.830311	0.600868	0.255559	0.736817	0.485559	0.601667	0.989775	0.703442	0.551973	0.570408	0.237702	0.241247	0.569599	1.03e-13	0.538331	0.440713	0.77958	0.145567	0.0575982	0.070982	0.108614	0.271036	0.610991	0.802408	0.719305	0.216673	0.668519	0.129208	0.960237	0.907085	0.0898229	0.147968	0.44374	0.675361	0.0790135	0.877073	0.396709	0.145459	0.378124	0.0224131	0.505642	0.275713	0.0842548	0.758516	0.715925	0.311954	0.537284
X224843		0.484511	0.144725	0.883326	0.682297	0.0803033	0.4873	0.677574	0.713911	0.386902	0.0628142	0.573138	0.60988	0.743233	0.391168	9.31e-05	0.216564	0.559722	0.657675	0.340884	0.756302	0.187157	0.537364	0.126704	0.0884808	0.96631	0.648253	0.159196	0.798959	0.430047	0.137492	0.805517	0.587622	0.619511	0.467759	0.154005	0.0918103	0.354255	0.575556	0.670778	0.910991	0.50438	0.465003	0.354189	0.929466	0.27609	0.568689	0.948537	0.214291
X224795		0.580111	0.799435	0.0463145	0.137381	0.915682	0.580198	0.258665	0.794635	0.780018	0.177932	0.123065	0.227179	0.110039	0.178366	0.00431106	0.0882577	0.830211	0.447437	0.265386	0.621146	0.00714523	0.934164	0.0527368	0.381685	0.972398	0.298115	0.49093	0.385839	0.982416	0.407577	0.232493	0.628109	0.0631884	0.702219	0.0209491	0.0263955	0.27147	0.26576	0.154911	0.254438	0.751575	0.803857	0.980565	0.423316	0.862601	0.825918	0.910736	0.156535
X224790		0.200824	0.474448	0.427147	0.440912	0.0878984	0.183023	0.450034	0.81445	0.864957	0.451102	0.361424	0.498656	0.892908	0.632588	6.5e-07	0.662312	0.741484	0.551802	0.197003	0.0924316	0.383614	0.593418	0.121539	0.280075	0.488623	0.52478	0.199853	0.796572	0.831101	0.951093	0.213716	0.850105	0.816684	0.699144	0.117726	0.682617	0.94463	0.350335	0.224273	0.480833	0.821224	0.428398	0.995959	0.288269	0.627203	0.655413	0.082132	0.705153
X224670		0.0422658	0.142327	0.962234	0.0337697	0.624456	0.967869	0.762161	0.37708	0.322609	0.956836	0.494257	0.591068	0.169412	0.395929	0.203126	0.801225	0.957472	0.693408	0.245773	0.406225	0.0772422	0.214194	0.0633869	0.0583648	0.368669	0.468626	0.853328	0.358705	0.631582	0.906272	0.0175707	0.421132	0.853159	0.10864	0.000351399	0.0125138	0.106717	0.74452	0.231303	0.578398	0.573907	0.431702	0.51543	0.985661	0.472725	0.839328	0.270184	0.730934
X224669		0.874413	0.610095	0.0570776	0.857613	0.342619	0.740773	0.304501	0.299347	0.46253	0.958859	0.19722	0.963468	0.206858	0.45623	1.21e-16	0.0394047	0.155635	0.424078	0.143384	0.220322	0.110998	0.959058	0.936997	0.93256	0.373548	0.400778	0.125031	0.202328	0.764227	0.242674	0.167047	0.795026	0.223202	0.241857	0.119464	0.108936	0.878856	0.286812	0.132454	0.369416	0.624654	0.233285	0.288913	0.991838	0.248464	0.177826	0.630959	0.325674
X224644		0.459241	0.880322	0.144894	0.440365	0.303708	0.866656	0.755924	0.348521	0.487846	0.728731	0.773122	0.62865	0.27507	0.458121	0.192836	0.353258	0.0326566	0.0934321	0.997235	0.297033	0.0967119	0.222759	0.0998343	0.00477087	0.645549	0.745994	0.681765	0.760169	0.358261	0.263607	0.512726	0.047761	0.574296	0.503958	0.309723	0.0112658	0.0371216	0.529776	0.125794	0.998636	0.137168	0.294758	0.229493	0.000846145	0.254528	0.979013	0.901527	0.0104866
X224635		0.300079	0.995587	0.327079	0.327236	0.683067	0.948546	0.649263	0.148741	0.158962	0.224728	0.273727	0.938154	0.0642488	0.296389	2.08e-09	0.498922	0.302742	0.121646	0.800273	0.50586	0.465586	0.591974	0.165343	0.697994	0.0976514	0.00339453	0.0403851	0.151531	0.633703	0.928246	0.98831	0.00424599	0.00863534	0.704809	0.114307	0.693717	0.869624	0.75091	0.506961	0.0616966	0.0395402	0.0645995	0.463643	0.162677	0.0412201	0.433693	0.301012	0.128616
X224633		0.110519	0.402783	0.940202	0.353673	0.526012	0.0426509	0.485759	0.900824	0.0188517	0.0170747	0.894364	0.41531	0.494494	0.418626	2.11e-06	0.271079	0.836895	0.234692	0.0871511	0.1884	0.0987327	0.482552	0.938686	0.919096	0.150109	0.916163	0.647451	0.43298	0.0802066	0.12398	0.00779105	0.106486	0.13543	0.290555	0.352342	0.245017	0.80701	0.905919	0.993069	0.747112	0.771647	0.770658	0.118133	0.458881	0.998638	0.893481	0.06852	0.0423246
X224627		0.954363	0.19125	0.715634	0.660767	0.549538	0.681291	0.345526	0.835328	0.248684	0.925682	0.0311104	0.403291	0.543494	0.964192	0.439286	0.221018	0.380533	0.924628	0.315853	0.295916	0.998435	0.325553	0.531868	0.363946	0.146558	0.694785	0.504054	0.101408	0.582782	0.696182	0.681928	0.656384	0.0933258	0.241061	0.42891	0.513259	0.497289	0.881955	0.323563	0.881383	0.611688	0.579468	0.456507	0.681872	0.785613	0.824765	0.898827	0.146488
X224616		0.776332	0.600528	0.32393	0.695111	0.914633	0.685092	0.650908	0.276759	0.616868	0.950461	0.318341	0.0451673	0.859584	0.271075	0.136391	0.159067	0.0431342	0.911332	0.274697	0.261859	0.0628937	0.231056	0.607257	0.800177	0.536416	0.122665	0.663842	0.139792	0.145248	0.284706	0.509159	0.61639	0.871727	0.779723	0.737779	0.813461	0.927143	0.337681	0.434415	0.928513	0.891362	0.578406	0.93794	0.832173	0.882857	0.432963	0.307507	0.781421
X224597		0.836195	0.945014	0.731273	0.495648	0.420332	0.501471	0.804166	0.251866	0.00601389	0.199927	0.606061	0.266283	0.0145279	0.0449366	2.3e-06	0.504746	0.376978	0.0242754	0.344857	0.381629	0.242395	0.808704	0.366591	0.0979936	0.863709	0.352815	0.00617782	0.0310929	0.223531	0.300485	0.352115	0.605158	0.346372	0.0189374	0.671806	0.091688	0.00750077	0.999769	0.33529	0.869441	0.39263	0.0732529	0.0241563	0.0266637	0.829746	0.582372	0.648927	0.323079
X224586		0.693144	0.923861	0.0030326	0.308131	0.632473	0.573129	0.376924	0.917734	0.514707	0.0428231	0.366408	0.0232861	0.102718	0.876891	0.0202093	0.755603	0.200573	0.383265	0.215613	0.292403	0.992025	0.372438	0.883467	0.44716	0.084117	0.0740417	0.0651735	0.621719	0.934582	0.157502	0.457739	0.428109	0.520459	0.866717	0.426211	0.814747	0.789186	0.934875	0.305446	0.271815	0.75585	0.735388	0.568318	0.80015	0.711655	0.802708	0.993896	0.359008
X224574		0.0955765	0.177551	0.0894343	0.598232	0.568454	0.439755	0.613154	0.266603	0.910829	0.702688	0.321537	0.774632	0.716467	0.233508	0.054794	0.225108	0.769317	0.577377	0.601511	0.0882349	0.173509	0.44656	0.162198	0.514363	0.239884	0.775974	0.521859	0.178835	0.0087291	0.0136131	0.0768036	0.600498	0.826347	0.834861	0.428215	0.389452	0.964406	0.448907	0.599516	0.34034	0.712249	0.746073	0.346547	0.595271	0.667029	0.901622	0.192564	0.530961
X224571		0.85525	0.998117	0.309599	0.734096	0.23172	0.176009	0.235655	0.262575	0.293237	0.523679	0.559279	0.68437	0.771028	0.0718617	7.49e-11	0.704433	0.661673	0.168015	0.0545551	0.0217858	0.639964	0.116802	0.843891	0.503418	0.16289	0.594952	0.884765	0.778018	0.861186	0.87997	0.739901	0.342156	0.614498	0.202501	0.401293	0.419247	0.610756	0.985931	0.203642	0.806479	0.221855	0.998048	0.367242	0.0168746	0.0531526	0.351079	0.235782	0.725983
X224551		0.640701	0.0723332	0.350132	0.3061	0.394219	0.330221	0.538488	0.0554532	0.16324	0.389301	0.246719	0.2635	0.407596	0.608269	0.198598	0.659473	0.467463	0.777144	0.0134312	0.638147	0.176895	0.314357	0.562478	0.464801	0.359167	0.021058	0.881124	0.815072	0.121534	0.960057	0.955753	0.432682	0.848314	0.474201	0.950587	0.215343	0.699763	0.677938	0.568785	0.892259	0.488453	0.521107	0.165952	0.552192	0.826172	0.379468	0.834977	0.471438
X224541		0.915842	0.5444	0.589088	0.654532	0.431622	0.0154113	0.267324	0.382358	0.196845	0.798697	0.158666	0.599781	0.39501	0.963982	1.27e-38	0.674687	0.209726	0.758554	0.609791	0.711098	0.0449889	0.219762	0.36071	0.0393374	0.911626	0.0700971	0.997555	0.456352	0.106921	0.65364	0.967176	0.450701	0.301215	0.16881	0.537949	0.707357	0.857622	0.56554	0.839964	0.18492	0.0754035	0.641809	0.472959	0.227267	0.114955	0.587179	0.666961	0.399815
X224540		0.786325	0.649033	0.582948	0.399576	0.235818	0.228218	0.0442928	0.133302	0.00557173	0.141335	0.693323	0.232986	0.176227	0.0882839	4.6e-09	0.104195	0.00897733	0.0333188	0.119403	0.377653	0.786742	0.817434	0.311766	0.722613	0.603458	0.531146	0.0670362	0.291991	0.816651	0.533033	0.327626	0.608111	0.426685	0.3231	0.420055	0.798836	0.747353	0.674846	0.603417	0.553259	0.250897	0.226957	0.276863	0.557334	0.497392	0.536381	0.705578	0.503321
X224522		0.555505	0.141219	0.561132	0.979118	0.418642	0.16729	0.812931	0.970836	0.750954	0.410524	0.402585	0.750567	0.239509	0.914276	1.8e-06	0.28622	0.730161	0.0557821	0.165618	0.0678313	0.295905	0.369948	0.470401	0.295258	0.896788	0.787039	0.387755	0.280761	0.156536	0.882794	0.168715	0.495401	0.311012	0.509014	0.301748	0.267557	0.594151	0.984211	0.759049	0.599966	0.346375	0.395175	0.126387	0.712106	0.425993	0.686497	0.877158	0.227943
X224035		0.27296	0.847359	0.659895	0.160726	0.336323	0.836463	0.531026	0.215912	0.0832026	0.600976	0.152839	0.624342	0.0855857	0.229901	1.79e-11	0.164747	0.521527	0.237909	0.417783	0.76152	0.924958	0.0631938	0.0108097	0.660883	0.767066	0.734225	0.000162809	0.000194589	0.777011	0.36062	0.652718	0.000797866	0.0354095	0.997339	0.0739557	0.626057	0.427512	0.607271	0.384088	0.0564747	0.263561	0.144216	0.551505	0.084641	0.222621	0.903596	0.34218	0.0683088
X223938		0.576752	0.32855	0.0816727	0.789841	0.792713	0.0993665	0.0806742	0.0834154	0.112424	0.704055	0.64343	0.762049	0.989433	0.600159	2.9e-13	0.72756	0.305868	0.516381	0.631971	0.940966	0.693484	0.836695	0.0809402	0.533577	0.896857	0.572148	0.906628	0.445336	0.612482	0.457187	0.875226	0.81266	0.324103	0.653667	0.6892	0.997239	0.377419	0.96163	0.540816	0.710488	0.983258	0.786656	0.770704	0.32122	0.259264	0.825699	0.872852	0.80666
X223836		0.728944	0.102408	0.280336	0.935973	0.435671	0.563991	0.15633	0.397426	0.627849	0.905961	0.00975699	0.0967034	0.41884	0.965118	3.6e-08	0.748562	0.763395	0.604626	0.974983	0.764534	0.96767	0.981564	0.145031	0.114396	0.763986	0.51629	0.812998	0.596551	0.708105	0.707976	0.0998707	0.348177	0.431081	0.480896	0.813295	0.926705	0.493541	0.496691	0.645836	0.737128	0.994925	0.799674	0.7573	0.538716	0.882209	0.643023	0.745254	0.488406
X223830		0.744374	0.412549	0.840499	0.0996139	0.610246	0.235465	0.156672	0.841553	0.789185	0.349272	0.722367	0.20264	0.619792	0.802714	0.00229737	0.701496	0.419872	0.193024	0.0839959	0.730121	0.353861	0.0157333	0.0307692	9.47e-06	0.370804	0.860165	0.375856	0.51445	0.946897	0.106774	0.284995	0.485701	0.540625	0.403376	0.991764	0.0799926	0.0958076	0.439511	0.796317	0.427747	0.249371	0.711179	0.840868	0.447586	0.990543	0.86262	0.776224	0.00210406
X223778		0.922446	0.275888	0.374375	0.175606	0.0409729	0.908673	0.409866	0.25555	0.087311	0.877612	0.841566	0.176232	0.184964	0.58335	7.95e-06	0.0074312	0.784223	0.316194	0.232413	0.426073	0.60076	0.162336	0.0649753	0.726723	0.804336	0.625349	0.171332	0.0551893	0.674716	0.613072	0.176102	0.0965264	0.178676	0.771197	0.826127	0.913711	0.49324	0.58664	0.814376	0.521748	0.839644	0.240701	0.507896	0.533432	0.528892	0.402581	0.750615	0.549067
X223747		0.948009	0.766417	0.4848	0.10701	0.277036	0.870014	0.556069	0.580443	0.584432	0.464845	0.27608	0.832851	0.317585	0.799561	0.35654	0.0303862	0.455152	0.413352	0.448949	0.910003	0.939106	0.0788741	0.957242	0.228144	0.109215	0.967255	0.91215	0.591629	0.710367	0.887917	0.557318	0.402714	0.58757	0.452129	0.855262	0.256717	0.0612155	0.692205	0.632896	0.463802	0.704734	0.595315	0.852868	0.626675	0.085779	0.186735	0.881971	0.854363
X223717		0.159059	0.581665	0.348212	0.635532	0.733307	0.494575	0.0302693	0.266268	0.91199	0.515302	0.00784895	0.566421	0.106708	0.985268	0.471315	0.499546	0.32128	0.67213	0.982129	0.790527	0.751398	0.210972	0.824011	0.759459	0.286568	0.535565	0.499611	0.748018	0.0396344	0.989796	0.74071	0.347748	0.826568	0.713605	0.843153	0.671228	0.22073	0.717204	0.690873	0.456521	0.797328	0.18112	0.0268822	0.072318	0.0892994	0.342201	0.479668	0.843029
X223636		0.923655	0.881946	0.276106	0.48226	0.993292	0.698791	0.548003	0.85682	0.866526	0.317101	0.90063	0.334944	0.450824	0.796927	0.00249056	0.00183274	0.895142	0.986662	0.47561	0.743404	0.232571	0.127828	0.0465324	0.622333	0.685728	0.347024	0.389089	0.34944	0.694056	0.943702	0.541377	0.368488	0.129383	0.591453	0.139209	0.98054	0.176017	0.433277	0.429897	0.157849	0.98496	0.693333	0.440808	0.329007	0.731706	0.735346	0.773449	0.781992
X223634		0.852125	0.807289	0.954277	0.475309	0.371863	0.256832	0.036861	0.0769316	0.0728707	0.117904	0.290729	0.180399	0.653698	0.843166	0.569086	0.482274	0.17447	0.183853	0.406524	0.577647	0.616678	0.153076	0.0606087	0.643829	0.481648	0.700372	0.930748	0.567077	0.920194	0.872083	0.0998074	0.119478	0.683116	0.0533024	0.0886393	0.0251365	0.123533	0.419473	0.335043	0.170068	0.169625	0.98046	0.689123	0.6483	0.258301	0.532174	0.428625	0.714069
X223625		0.400765	0.939651	0.955813	0.677488	0.985594	0.996388	0.588484	0.993444	0.00503836	0.00363297	0.786741	0.69016	0.995525	0.955519	0.48497	0.888882	0.857251	0.687707	0.702027	0.509135	0.255594	0.933386	0.665966	0.946831	0.21891	0.358769	0.950849	0.750633	0.447037	0.999891	0.59824	0.748676	0.689554	0.758611	0.434632	0.0540423	0.00920766	0.94416	0.653216	0.804809	0.666775	0.393214	0.780403	0.422762	0.834215	0.720695	0.881133	0.128435
X223597		0.299842	0.175643	0.160378	0.683708	0.0651849	0.195445	0.192319	0.0547773	0.0203466	0.0678339	0.466749	0.603378	0.67807	0.0343571	0.0802572	0.000348746	0.136701	0.394489	0.389402	0.208736	0.708721	0.935756	0.253736	0.452221	0.978732	0.128796	0.449405	0.196205	0.897046	0.401149	0.406702	0.10598	0.378531	0.339259	0.535885	0.372726	0.405461	0.471104	0.970075	0.792894	0.414235	0.026042	0.637293	0.0415456	0.222873	0.978722	0.488311	0.513566
X223541		0.818333	0.814259	0.113925	0.567784	0.440447	0.759551	0.382683	0.969856	0.810918	0.67215	0.821026	0.839013	0.62928	0.31227	0.148199	0.867873	0.297379	0.884099	0.665692	0.940327	0.501634	0.0871101	0.485067	0.683208	0.494344	0.923676	0.956109	0.60211	0.728043	0.274172	0.517406	0.73683	0.677282	0.488139	0.847837	0.656275	0.885954	0.469895	0.0950008	0.579078	0.879744	0.647571	0.429922	0.311238	0.483964	0.868486	0.0976493	0.162846
X223531		0.88721	0.362943	0.451377	0.904554	0.774091	0.485581	0.716354	0.839845	0.429527	0.888135	0.980103	0.605913	0.951239	0.151992	1.35e-16	0.0901581	0.133246	0.251787	0.0955418	0.110669	0.670571	0.117443	0.144018	0.18722	0.357895	0.726171	0.764222	0.488539	0.212199	0.65496	0.532288	0.494409	0.306509	0.451727	0.889245	0.647043	0.46499	0.213584	0.328001	0.19706	0.0608921	0.451409	0.666334	0.231685	0.23508	0.483849	0.547599	0.573938
X223521		0.798589	0.0759102	0.116257	0.20352	0.985175	0.848921	0.639045	0.20727	0.682436	0.622902	0.121075	0.359767	0.246162	0.252547	0.379126	0.859789	0.220763	0.0620431	0.101068	0.629245	0.21255	0.228607	0.291973	0.453555	0.378013	0.762915	0.889045	0.904255	0.214747	0.134716	0.507974	6.77e-06	0.0102496	0.675665	0.406999	0.548007	0.132713	0.50809	0.212062	0.869271	0.663297	0.89293	0.812239	1.52e-06	0.0158251	0.66053	0.00073457	0.00584142
X223501		0.700684	0.97621	0.313768	0.520912	0.249539	0.0869555	0.0926289	0.253487	0.292101	0.547519	0.657519	0.406956	0.374817	0.0421399	1.44e-10	0.865696	0.303707	0.0370909	0.0491246	0.0165969	0.624204	0.316032	0.856821	0.294571	0.0671406	0.329091	0.720592	0.328342	0.822726	0.705781	0.744895	0.128728	0.98423	0.32108	0.280106	0.294474	0.602411	0.919743	0.304604	0.750144	0.261716	0.634032	0.450463	0.0379753	0.0581457	0.353508	0.512429	0.776281
X223500		0.633007	0.392638	0.314331	0.238622	0.60993	0.519572	0.832841	0.71085	0.455933	0.591113	0.388188	0.790406	0.0119906	0.193944	0.00723958	0.130065	0.339361	0.6286	0.570513	0.703159	0.826159	0.0127946	0.201291	0.978122	0.780468	0.957034	0.119974	0.0498841	0.45707	0.492703	0.590904	0.204705	0.0523712	0.288826	0.990509	0.949986	0.943218	0.764131	0.683281	0.114891	0.317496	0.432303	0.712839	0.780542	0.374834	0.254959	0.464153	0.755499
X223143		0.953939	0.970996	0.680335	0.697638	0.818631	0.256642	0.598563	0.229889	0.729588	0.138518	0.7521	0.589307	0.721963	0.56944	1.68e-38	0.870413	0.00899177	0.0267444	0.348301	0.616911	0.857641	0.651367	0.929185	0.0588357	0.364101	0.552338	0.976725	0.859245	0.280493	0.418323	0.197714	0.326506	0.114279	0.362342	0.591328	0.157317	0.696496	0.253056	0.323356	0.408583	0.183617	0.519353	0.82611	0.508345	0.373019	0.230003	0.0512184	0.374527
X223120		0.0207898	0.446349	0.135599	0.161141	0.0389928	0.0790547	0.0148671	0.688847	0.169565	0.0582138	0.529103	0.942566	0.433049	0.45081	9.55e-06	0.438191	0.960767	0.781251	0.10127	0.0340853	0.0178592	0.962741	0.823352	0.9353	0.122175	0.548562	0.954157	0.90202	0.201103	0.531536	0.316763	0.430295	0.811719	0.264595	0.743717	0.936421	0.770591	0.739366	0.727335	0.917947	0.938605	0.597021	0.111425	0.401714	0.00134821	0.0284116	0.0593012	0.98782
X222541		0.420195	0.917337	0.415131	0.985563	0.438934	0.827644	0.995784	0.177814	0.929826	0.81795	0.122584	0.00272159	0.489814	0.303504	0.919943	0.453827	0.056288	0.968691	0.351858	0.441358	0.135131	0.277165	0.546707	0.652517	0.562	0.164067	0.944132	0.136764	0.123612	0.326649	0.262434	0.783615	0.212634	0.672887	0.728553	0.446083	0.968043	0.555769	0.834133	0.213709	0.703332	0.33876	0.902382	0.616684	0.92445	0.636809	0.344879	0.995167
X222199		0.382221	0.142439	0.0997365	0.206957	0.924738	0.398837	0.241739	0.584601	0.06508	0.108376	0.885682	0.0382364	0.00481207	0.017316	1.21e-06	0.129498	0.034725	0.107538	0.750452	0.902217	0.75112	0.933761	0.171261	0.881068	0.0267755	0.107284	0.106159	0.0131942	0.675177	0.805297	0.197628	0.875158	0.944588	0.181422	0.213625	0.937155	0.0548073	0.790629	0.307978	0.467555	0.950884	0.153063	0.729192	0.528852	0.58222	0.0607279	0.694511	0.918706
X222169		0.769026	0.985963	0.153484	0.921607	0.129411	0.534865	0.80121	0.0529946	0.0790715	0.614407	0.923926	0.433895	0.461056	0.992143	0.984872	0.31439	0.311486	0.917971	0.673749	0.744798	0.603575	0.134194	0.16401	0.738503	0.585156	0.891215	0.697565	0.296369	0.729141	0.324694	0.824242	0.199347	0.321317	0.665317	0.797992	0.674006	0.457418	0.566568	0.253762	0.997765	0.262785	0.823076	0.379161	0.3954	0.554564	0.86176	0.719037	0.156042
X222115		0.924455	0.821346	0.62337	0.442284	0.219308	0.206499	0.714728	0.844078	0.360911	0.949142	0.491791	0.09957	0.191249	0.717948	6.66e-05	0.42109	0.488961	0.89161	0.152444	0.708284	0.434323	0.190003	0.00385649	0.0501446	0.60662	0.481355	0.541849	0.285713	0.375187	0.322298	0.650587	0.217159	0.785567	0.276508	0.718567	0.521899	0.148924	0.821407	0.261597	0.384398	0.371138	0.490591	0.163584	0.656383	0.915765	0.973503	0.47099	0.175694
X222099		0.583499	0.522701	0.234375	0.40542	0.385358	0.401029	0.95364	0.604817	0.158839	0.689527	0.433144	0.60737	0.647255	0.630298	0.0242348	0.233055	0.750182	0.177339	0.132092	0.00742563	0.134951	0.495996	0.302507	0.467806	0.796768	0.868505	0.553846	0.274593	0.203488	0.725479	0.857318	0.704309	0.665385	0.591307	0.448666	0.772133	0.511082	0.194312	0.227806	0.888139	0.444881	0.357036	0.268153	0.694362	0.433929	0.701149	0.673212	0.7223
X222094		0.0404366	0.88991	0.857367	0.112873	0.929545	0.669903	0.064489	0.165673	0.88988	0.195649	0.15584	0.203666	0.509219	0.572339	0.569481	0.705826	0.583793	0.367848	0.965289	0.813972	0.254535	0.643283	0.656801	0.661381	0.613578	0.890319	0.612539	0.427216	0.171053	0.772136	0.788834	0.994559	0.788511	0.716342	0.840087	0.418027	0.837413	0.209356	0.459144	0.927052	0.551094	0.298275	0.456177	0.80233	0.796396	0.381728	0.792688	0.97466
X222058		0.899724	0.407178	0.0840437	0.197354	0.724186	0.573382	0.49207	0.756348	0.161609	0.07537	0.784252	0.28456	0.106924	0.938658	2.17e-18	0.0396495	0.871658	0.882198	0.166468	0.0992339	0.394266	0.346465	0.189798	0.255903	0.459367	0.583018	0.134097	0.254419	0.707132	0.831566	0.17152	0.088997	0.133794	0.407183	0.465352	0.325823	0.703718	0.251295	0.553628	0.74182	0.997877	0.213717	0.25013	0.933196	0.594391	0.246416	0.198024	0.695821
X222054		0.689177	0.49522	0.914865	0.335544	0.861755	0.920849	0.926508	0.970851	0.430506	0.407417	0.162537	0.0239719	0.0935552	0.0894072	5.7e-08	0.00283698	0.271045	0.522705	0.385497	0.574865	0.639942	0.712212	0.681926	0.620472	0.341534	0.142786	0.144886	0.0675475	0.603026	0.823399	0.557129	0.259296	0.955152	0.149674	0.0307666	0.337464	0.880425	0.26521	0.15697	0.996785	0.105584	0.402161	0.396057	0.304224	0.52158	0.740197	0.646929	0.68078
X222049		0.451536	0.201098	0.0159272	0.367656	0.682053	0.0756759	0.0530858	0.904805	0.481855	0.377878	0.735489	0.16803	0.0184921	0.0853753	0.0299124	0.759546	0.0466904	0.22974	0.578699	0.0902818	0.0550733	0.604994	0.858785	0.932457	0.706918	0.655638	0.791178	0.805746	0.256105	0.063497	0.00986599	0.77954	0.436764	0.14919	0.63006	0.928634	0.456231	0.788085	0.760403	0.89676	0.725881	0.749303	0.42457	0.553459	0.00528438	0.000361031	0.656314	0.663195
X222047		0.303334	0.275555	0.186771	0.448193	0.604496	0.964562	0.932797	0.905214	0.178389	0.211799	0.594807	0.839643	0.153592	0.147002	0.891988	0.28547	0.554173	0.789002	0.0240741	0.410956	0.807417	0.930405	0.446832	0.253584	0.498093	0.874058	0.187222	0.221049	0.265099	0.77263	0.438584	0.149283	0.465173	0.996915	0.905192	0.479141	0.572423	0.691172	0.805435	0.528238	0.871786	0.715269	0.838736	0.533927	0.861992	0.655623	0.34964	0.690784
X222036		0.553198	0.606876	0.361529	0.378514	0.00618242	0.0254619	0.0786579	0.691553	0.129999	0.979462	0.0250591	0.954081	0.245535	0.494243	3.86e-05	0.444975	0.980465	0.0438274	0.329549	0.00600018	0.12901	0.88803	0.390938	0.462101	0.833763	0.820151	0.141172	0.715132	0.336537	0.225076	0.0421621	0.267411	0.476793	0.581531	0.0384776	0.0326936	0.0449964	0.956303	0.375789	0.423169	0.111124	0.890078	0.554489	0.13458	0.26218	0.714938	0.872354	0.226219
X222029		0.743595	0.512997	0.0112528	0.00235855	0.0645602	0.575951	0.877047	0.713704	0.48276	0.469428	0.818097	0.312717	0.321384	0.0812604	0.298827	0.0293316	0.0187122	0.00439524	0.750102	0.988539	0.48641	0.327449	0.591374	0.229588	0.471799	0.954972	0.810833	0.620751	0.0150808	0.986103	0.535726	0.3916	0.895098	0.968183	0.44613	0.954686	0.387649	0.539105	0.263099	0.534843	0.162177	0.172949	0.459066	0.0266125	0.274851	0.286149	0.0171747	0.5861
X221701		0.413778	0.5853	0.0879496	0.738279	0.977664	0.0667399	0.222948	0.595918	0.966432	0.697817	0.752852	0.690288	0.566608	0.120074	0.0426093	0.563231	0.483542	0.427279	0.660324	0.871052	0.655113	0.248538	0.920742	0.790315	0.765633	0.427412	0.233337	0.742556	0.225925	0.122998	0.574928	0.454415	0.215708	0.142175	0.734025	0.449524	0.635397	0.620687	0.968768	0.310795	0.318626	0.971185	0.75956	0.690173	0.924908	0.284401	0.388888	0.665062
X221670		0.374074	0.111717	0.0171168	0.244418	0.0170425	0.257756	0.753199	0.87845	0.966063	0.549319	0.103581	0.75981	0.383682	0.46333	6.61e-06	0.100502	0.204775	0.644586	0.189951	0.115595	0.476861	0.307349	0.749611	0.0873908	0.158802	0.810603	0.0935749	0.154896	0.291648	0.966185	0.405178	0.499274	0.74186	0.448409	0.228532	0.00339907	0.035605	0.716358	0.543257	0.662707	0.574328	0.101615	0.100704	0.128561	0.841346	0.809805	0.688451	0.211975
X221597		0.0379348	0.992698	0.649787	0.586524	0.0163645	0.13992	0.176616	0.312642	0.741685	0.616129	0.631574	0.707348	0.502676	0.592497	3.62e-16	0.544641	0.16227	0.0151071	0.898176	0.51655	0.967978	0.65486	0.0845421	0.236168	0.296877	0.905281	0.281714	0.317994	0.180458	0.415708	0.0165463	0.0757289	0.389851	0.554759	0.371413	0.403067	0.905289	0.255979	0.0747951	0.787107	0.759132	0.48622	0.766983	0.010456	0.00772655	0.0966451	0.827703	0.470431
X221586		0.676839	0.355508	0.628464	0.521977	0.132833	0.228644	0.093836	0.723663	0.393763	0.632642	0.84812	0.176052	0.156216	0.048482	5.68e-08	0.213779	0.110037	0.0736723	0.658728	0.0623455	0.57184	0.682082	0.243813	0.921513	0.468693	0.831415	0.0727977	0.0326197	0.765998	0.2254	0.926385	0.0374406	0.237596	0.586706	0.179014	0.668563	0.910135	0.801995	0.678703	0.77931	0.669955	0.791247	0.625955	0.0465574	0.373359	0.627392	0.640114	0.79443
X221574		0.590471	0.453744	0.573141	0.163261	0.0532932	0.888658	0.375541	0.465496	0.205142	0.989994	0.227297	0.621538	0.199689	0.232186	1.51e-14	0.0510836	0.846668	0.757866	0.201615	0.375087	0.0449705	0.523929	0.142558	0.191875	0.786846	0.838394	0.0858214	0.131626	0.0880393	0.343834	0.952351	0.260993	0.705402	0.123691	0.0115277	0.0334013	0.417132	0.297986	0.136515	0.154333	0.56342	0.263823	0.0437478	0.246044	0.0929046	0.584035	0.680561	0.908324
X221569		0.973938	0.733091	0.125141	0.684894	0.708896	0.0771405	0.134904	0.426747	0.426171	0.8861	0.905167	0.337373	0.753771	0.654329	3e-09	0.624545	0.121958	0.633604	0.685716	0.548748	0.50924	0.393271	0.241238	0.266913	0.846156	0.986991	0.539465	0.818644	0.587631	0.537845	0.181213	0.196144	0.654035	0.63749	0.860825	0.78519	0.912668	0.97798	0.801945	0.126654	0.0653169	0.82396	0.999078	0.186716	0.113747	0.385075	0.500193	0.786503
X221568		0.0846641	0.977947	0.645515	0.87713	0.00466007	0.0924075	0.290294	0.514234	0.34201	0.861466	0.0414416	0.958743	0.444769	0.916222	1.75e-05	0.308675	0.677083	0.141423	0.303558	0.00943409	0.100715	0.637283	0.364348	0.391381	0.794283	0.870701	0.200662	0.561693	0.174235	0.216744	0.116225	0.659165	0.41942	0.659385	0.162917	0.236697	0.530632	0.935858	0.136214	0.466564	0.26558	0.509441	0.483301	0.434195	0.324424	0.964532	0.606805	0.324314
X220384		0.767887	0.812945	0.879916	0.886431	0.0510088	0.299914	0.767318	0.989753	0.214232	0.566433	0.638501	0.0950407	0.176089	0.802639	0.00172502	0.0573286	0.0270977	0.15062	0.685466	0.550307	0.259021	0.48655	0.278183	0.678462	0.730341	0.277334	0.126193	0.190733	0.763056	0.462218	0.458322	0.153788	0.666831	0.332119	0.781653	0.698961	0.511045	0.621908	0.90019	0.970125	0.939553	0.00297105	0.0827896	0.865424	0.659542	0.637697	0.314025	0.693204
X220233		0.338335	0.785277	0.931532	0.60459	0.825644	0.38066	0.711512	0.738874	0.311016	0.487401	0.262241	0.325756	0.346522	0.0268844	0.00557253	0.446984	0.925551	0.334288	0.600592	0.331873	0.0436733	0.560361	0.733319	0.370991	0.351423	0.392777	0.120947	0.00184547	0.923848	0.993045	0.266871	0.981999	0.617049	0.438029	0.845396	0.691432	0.937941	0.848023	0.389232	0.516188	0.433421	0.0619691	0.0982294	0.835691	0.762075	0.434887	0.28078	0.599684
X220230		0.92279	0.206688	0.986823	0.147852	0.0827154	0.19146	0.452092	0.000234224	0.721278	0.384146	0.211279	0.41994	0.0967241	0.00213145	1.16e-05	0.0772889	0.779771	0.542799	0.175255	0.288563	0.697558	0.770385	0.00484557	0.00959095	0.52045	0.391407	0.372222	0.286949	0.569232	0.530222	0.813111	0.951953	0.268268	0.820276	0.358881	0.751456	0.745914	0.366035	0.505158	0.670043	0.905303	0.0288245	0.344665	0.402012	0.383594	0.421324	0.0923199	0.133471
X220144		0.149039	0.32405	0.0682809	0.3169	0.868185	0.824246	0.0162325	0.0172908	0.251847	0.0427057	0.409898	0.655463	0.876	0.563396	0.00148451	0.912738	0.426309	0.537803	0.389343	0.49514	0.179293	0.417433	0.779602	0.336744	0.70245	0.937198	0.920098	0.435276	0.126121	0.389776	0.655024	0.940528	0.735737	0.286464	0.581781	0.986312	0.504711	0.261841	0.826518	0.738509	0.688935	0.299659	0.277679	0.234594	0.339713	0.590019	0.449746	0.395754
X220143		0.743068	0.508102	0.712924	0.673451	0.344579	0.236538	0.662538	0.553955	0.0518111	0.418165	0.381344	0.671546	0.458528	0.620264	0.506375	0.050051	0.0456307	0.213966	0.708346	0.702677	0.175032	0.379495	0.475556	0.883719	0.694883	0.11526	0.115198	0.364324	0.895109	0.318725	0.993397	0.448283	0.110478	0.180735	0.200615	0.417525	0.442472	0.895511	0.277473	0.0627528	0.29486	0.151899	0.394028	0.180237	0.695983	0.95309	0.578087	0.674538
X220103		0.941624	0.236667	0.0166476	0.227535	0.692825	0.12124	0.259848	0.235186	0.740892	0.619445	0.451926	0.992192	0.611985	0.406391	1.5e-10	0.683115	0.1186	0.470108	0.0417462	0.112329	0.0617989	0.189359	0.941175	0.779979	0.859383	0.451645	0.01033	0.00831828	0.994624	0.634559	0.182612	0.310019	0.485996	0.0254144	0.0809556	0.0983104	0.0667143	0.146987	0.805763	0.551351	0.718078	0.591659	0.951837	0.787427	0.55064	0.686937	0.0713482	0.273076
X220015		0.471743	0.994357	0.0714336	0.619933	0.616679	0.251789	0.308041	0.803003	0.698634	0.192441	0.906612	0.871734	0.937147	0.150655	0.000153924	0.25391	0.00370994	0.027562	0.0831115	0.0454188	0.694718	0.0953017	0.997274	0.511995	0.803801	0.845125	0.87966	0.74687	0.899074	0.788044	0.548575	0.513443	0.0310078	0.396993	0.970344	0.750382	0.946746	0.558424	0.778421	0.0504604	0.0132491	0.27514	0.34584	0.879112	0.928097	0.638164	0.399348	0.909102
X220011		0.426024	0.367454	0.903523	0.119927	0.42292	0.224803	0.272437	0.573794	0.597984	0.158865	0.49555	0.836992	0.279299	0.101383	0.0105697	0.0722921	0.0369959	0.918165	0.012938	0.213437	0.937723	0.905208	0.0279154	0.092021	0.70486	0.715511	0.619316	0.525074	0.893379	0.0727652	0.157528	0.3508	0.311182	0.879205	0.379805	0.855778	0.10977	0.25425	0.268743	0.618848	0.552896	0.621822	0.343308	0.858881	0.481409	0.890033	0.0806468	0.936159
X220009		0.994158	0.0512271	0.368418	0.25018	0.507739	0.479572	0.298299	0.143947	0.186684	0.564511	0.825633	0.373623	0.0563084	0.360865	0.731905	0.385551	0.213419	0.806669	0.931881	0.42452	0.311086	0.355339	0.823695	0.179018	0.250316	0.976638	0.959028	0.129356	0.605433	0.300025	0.106614	0.219575	0.405575	0.360304	0.720025	0.710809	0.719171	0.48284	0.399528	0.477054	0.904305	0.415104	0.975945	0.637799	0.525128	0.976806	0.131135	0.363924
X220005		0.380086	0.757048	0.769358	0.97527	0.298003	0.436491	0.739679	0.584651	0.547907	0.490157	0.903878	0.377534	0.207597	0.528716	0.0210814	0.555378	0.14401	0.756064	0.349894	0.721607	0.530306	0.925949	0.921017	0.70262	0.815434	0.273101	0.509865	0.339214	0.276417	0.800793	0.382404	0.641905	0.172388	0.394321	0.415303	0.40423	0.453429	0.97382	0.892246	0.402907	0.153647	0.892559	0.370903	0.722524	0.486703	0.6988	0.811994	0.83678
X219913		0.244495	0.564591	0.749176	0.122111	0.0669865	0.0161336	0.947938	0.465676	0.6158	0.185712	0.767159	0.0773311	0.0819816	0.929928	0.0166585	0.359324	0.774334	0.0643002	0.0998763	0.273688	0.603505	0.707338	0.594469	0.702551	0.662033	0.869196	0.892312	0.953403	0.907281	0.156776	0.964073	0.783536	0.661932	0.121899	0.162259	0.118708	0.166917	0.690548	0.896331	0.354838	0.14506	0.32453	0.0496474	0.422495	0.322725	0.812244	0.784293	0.732776
X219843		0.621391	0.177134	0.906274	0.371868	0.527496	0.986721	0.425815	0.585475	0.510532	0.732112	0.846549	0.226272	0.0125362	0.510986	0.000953237	0.225326	0.394381	0.889016	0.567089	0.292021	0.187088	0.808152	0.765348	0.914148	0.693379	0.463334	0.064446	0.0621004	0.529112	0.588998	0.438278	0.294026	0.386927	0.938876	0.209435	0.864137	0.365825	0.128799	0.288502	0.979641	0.755475	0.566933	0.0143047	0.750459	0.414587	0.510749	0.750508	0.753849
X219821		0.942761	0.062691	0.392929	0.424604	0.758732	0.675103	0.704934	0.578822	0.304279	0.304165	0.903222	0.938483	0.02261	0.105066	0.0741868	0.00992169	0.9474	0.952753	0.510249	0.644019	0.559145	0.980846	0.615909	0.445628	0.826861	0.349478	0.0476431	0.0341065	0.801404	0.338332	0.901432	0.358837	0.89745	0.782478	0.411898	0.17291	0.498453	0.712748	0.795408	0.480446	0.891129	0.266178	0.324367	0.436486	0.137511	0.102762	0.8345	0.97983
X219683		0.761847	0.640001	0.618333	0.159709	0.00773949	0.0456708	0.583901	0.222475	0.90519	0.145591	0.0494717	0.41644	0.339499	0.129443	0.350327	0.702972	0.225738	0.848494	0.409435	0.0457689	0.0268365	0.679376	0.246943	0.180002	0.570467	0.44127	0.513741	0.33334	0.97622	0.611171	0.11814	0.386574	0.517307	0.318197	0.0146434	0.168964	0.652136	0.167838	0.593824	0.656093	0.48865	0.683573	0.616146	0.913599	0.0127269	0.0339826	0.252255	0.759753
X219510		0.572099	0.207582	0.399453	0.741913	0.294814	0.797064	0.847911	0.943368	0.916153	0.535019	0.0837155	0.799385	0.982876	0.175979	0.00176731	0.232287	0.046981	0.0384545	0.532937	0.104929	0.0847462	0.683954	0.934659	0.627095	0.926246	0.403378	0.876886	0.648412	0.92804	0.621937	0.473791	0.608595	0.682458	0.473857	0.08124	0.185252	0.533154	0.0437877	0.683663	0.627404	0.920591	0.831809	0.835437	0.744847	0.464737	0.496618	0.784659	0.0244268
X219032		0.186276	0.192138	0.768762	0.0301052	0.332312	0.107154	0.100066	0.351291	0.316177	0.906526	0.754353	0.532568	0.0101385	0.278374	0.468786	0.692969	0.552451	0.581782	0.147365	0.0447744	0.0348255	0.801558	0.292337	0.230224	0.524895	0.236376	0.0311626	0.116964	0.68487	0.668744	0.0611083	0.00381888	0.0435519	0.253833	0.0423727	0.335151	0.818023	0.911025	0.0310164	0.788672	0.242678	0.293031	0.372947	0.649864	0.829553	0.926696	0.0645182	0.081205
X219021		0.88536	0.115368	0.357709	0.101802	0.480569	0.0161744	0.0264563	0.359455	0.392983	0.823307	0.859311	0.653377	0.329695	0.400047	2.59e-10	0.798426	0.624395	0.824667	0.159626	0.68207	0.42448	0.408682	0.51187	0.667468	0.22319	0.881122	0.332185	0.111711	0.17733	0.194286	0.354007	0.786197	0.250386	0.12076	0.372582	0.421081	0.245217	0.534234	0.681868	0.651934	0.672749	0.70835	0.872078	0.518321	0.825626	0.821263	0.11129	0.931431
X218860		0.684341	0.753839	0.980814	0.50978	0.640766	0.545919	0.379094	0.0799839	0.787309	0.937172	0.980469	0.790597	0.119915	0.451468	0.268279	0.0750977	0.493299	0.924912	0.81114	0.406684	0.206639	0.0983622	0.0634011	0.00920005	0.739106	0.853109	0.377278	0.921962	0.604998	0.402394	0.00839273	0.462679	0.0147299	0.307138	0.840516	0.554564	0.166846	0.292505	0.648056	0.143777	0.105504	0.564934	0.279794	0.0298103	0.127085	0.278321	0.80411	0.0582983
X218839		0.225133	0.733145	0.705039	0.801618	0.593302	0.88924	0.819671	0.433043	0.585463	0.494151	0.401875	0.00546971	0.17055	0.331941	0.118864	0.28557	0.209577	0.864993	0.247768	0.0327844	0.00764602	0.28972	0.660547	0.289222	0.882167	0.106035	0.274612	0.386099	0.26946	0.149121	0.911946	0.396747	0.137446	0.53855	0.94866	0.853511	0.257888	0.815409	0.410288	0.278767	0.709402	0.336647	0.905124	0.320318	0.581456	0.342683	0.298157	0.824777
X218835		0.855148	0.286472	0.116671	0.0515387	0.0524185	0.570172	0.773021	0.978569	0.11767	0.202911	0.858531	0.381254	0.512534	0.133077	0.155215	0.247218	0.937251	0.486039	0.888802	0.926078	0.758895	0.751137	0.00524256	0.0104095	0.767728	0.174347	0.396102	0.769247	0.586673	0.352947	0.0718977	0.553161	0.839843	0.395502	0.0605519	0.727796	0.930911	0.515721	0.078629	0.421582	0.266534	0.919759	0.364611	0.442505	0.422447	0.372099	0.7179	0.227325
X218798		0.24789	0.108102	0.622394	0.946578	0.683985	0.511644	0.61829	0.501203	0.309506	0.943828	0.771342	0.240046	0.0262968	0.684737	0.0650481	0.938338	0.418046	0.283822	0.82736	0.800921	0.122327	0.432118	0.478045	0.383688	0.684347	0.304908	0.853443	0.674262	0.0446393	0.845628	0.859675	0.631954	0.202586	0.559598	0.756176	0.271495	0.682458	0.728871	0.297045	0.410423	0.557877	0.732994	0.394408	0.334133	0.507389	0.553334	0.67187	0.408424
X218795		0.345261	0.934834	0.852821	0.513262	0.689481	0.521322	0.959573	0.78164	0.0361821	0.276424	0.715653	0.7073	0.178646	0.727175	8.94e-08	0.329637	0.335429	0.899244	0.274801	0.691037	0.179669	0.968694	0.358321	0.896878	0.634658	0.472281	0.20755	0.160676	0.181454	0.417882	0.15164	0.150562	0.0489031	0.41331	0.50632	0.353225	0.951948	0.329221	0.977524	0.00474126	0.0113274	0.253734	0.195743	0.385767	0.809876	0.691857	0.413942	0.150371
X218787		0.523281	0.771634	0.273767	0.321945	0.431034	0.307161	0.635054	0.261556	0.438727	0.558866	0.396088	0.80047	0.961029	0.998146	2.47e-29	0.880477	0.95261	0.160304	0.056265	0.422055	0.539962	0.479843	0.246304	0.49125	0.56561	0.580422	0.278989	0.042347	0.0327777	0.813077	0.0673629	0.494442	0.531325	0.161197	0.0978667	0.0752701	0.45351	0.698476	0.715389	0.405478	0.420433	0.310399	0.940099	0.558372	0.755043	0.737749	0.234069	0.399255
X218768		0.183024	0.230895	0.0563382	0.144319	0.182415	0.500803	0.418368	0.878052	0.469602	0.805711	0.599821	0.991342	0.0268025	0.264183	0.0295549	0.937162	0.432619	0.813341	0.218655	0.584041	0.146335	0.407297	0.505235	0.716063	0.702288	0.941084	0.024891	0.0135305	0.904639	0.811726	0.295907	0.037482	0.0217172	0.0789694	0.33649	0.365418	0.491884	0.524839	0.243928	0.478189	0.766583	0.268671	0.567557	0.815359	0.872125	0.998943	0.248298	0.848683
X218767		0.0147695	0.202146	0.0506382	0.20524	0.308413	0.926502	0.400755	0.425794	0.69549	0.553865	0.271083	0.147276	0.999136	0.531944	5.44e-07	0.0703941	0.529632	0.0991214	0.940451	0.502875	0.118884	0.253174	0.306764	0.834292	0.429813	0.741219	0.703753	0.255787	0.428229	0.523844	0.632364	0.174966	0.55515	0.128297	0.885904	0.879944	0.965239	0.331853	0.691753	0.711445	0.135549	0.903727	0.622341	0.413003	0.13403	0.0188829	0.0688429	0.858839
X218765		0.373442	0.282007	0.878046	0.287499	0.124142	0.280082	0.194335	0.462807	0.39041	0.379588	0.558166	0.680895	0.680849	0.773006	0.0937158	0.613862	0.765617	0.329584	0.907469	0.801189	0.616282	0.215026	0.554304	0.65391	0.878588	0.998757	0.52973	0.920948	0.485784	0.170827	0.0874905	0.106818	0.648074	0.819208	0.373723	0.176317	0.721541	0.706003	0.953943	0.371004	0.373566	0.115836	0.18444	0.00528738	0.832862	0.220424	0.428314	0.374811
X218759		0.0177479	0.410189	0.949137	0.0969341	0.754361	0.0151695	0.389391	0.795569	0.885764	0.360325	0.103419	0.901507	0.200104	0.0470639	0.00154122	0.0593682	0.745036	0.200646	0.0102148	0.13162	0.671678	0.3046	0.702383	0.0935579	0.283821	0.944928	0.507428	0.828993	0.878965	0.323783	0.94503	0.531082	0.888463	0.839474	0.080708	0.0428661	0.349475	0.478055	0.192112	0.38351	0.74806	0.0553073	0.861311	0.634388	0.530022	0.678781	0.308964	0.0971364
X218739		0.930268	0.233207	0.292467	0.612989	0.876517	0.878477	0.263121	0.95614	0.269983	0.0599544	0.494864	0.311999	0.546299	0.14154	0.397114	0.27177	0.0819903	0.299041	0.482057	0.198342	0.673079	0.963149	0.110322	0.0293711	0.0143378	0.646852	0.298548	0.251019	0.759157	0.889311	0.337228	0.537567	0.74255	0.314728	0.536054	0.715779	0.230978	0.280225	0.150042	0.519548	0.514189	0.704285	0.0776914	0.822837	0.899591	0.763952	0.818812	0.272091
X218734		0.320911	0.00497602	0.335843	0.00666126	0.0773263	0.15693	0.125743	0.487743	0.564811	0.213797	0.820985	0.314329	0.0160144	0.795679	0.467305	0.445034	0.356137	0.701819	0.0460847	0.445081	0.808352	0.471335	0.386529	0.368996	0.0773219	0.405364	0.0117313	0.0123587	0.144153	0.281808	0.0575983	0.14895	0.102287	0.227656	0.35138	0.530905	0.513522	0.107406	0.0752487	0.391105	0.35034	0.377768	0.243365	0.857303	0.809703	0.946465	0.918899	0.050446
X218729		0.184102	0.0656397	0.429853	0.212582	0.236803	0.222827	0.267742	0.352894	0.523856	0.0466219	0.0131241	0.243052	0.0381415	0.602336	0.0834392	0.41197	0.981931	0.583676	0.180493	0.289926	0.817243	0.660308	0.109765	0.580713	0.0117482	0.112569	0.341908	0.340299	0.314259	0.284303	0.446403	0.138214	0.151522	0.469233	0.0426257	0.174823	0.366914	0.00249221	0.0490144	0.31291	0.720049	0.646656	0.324034	0.697401	0.794449	0.814927	0.271667	0.313374
X218728		0.266687	0.892878	0.766372	0.0203501	0.102014	0.00457046	0.108527	0.797624	0.174251	0.896571	0.704122	0.212939	0.113475	0.364944	2.51e-16	0.753656	0.916673	0.223279	0.0113525	0.00789534	0.0525171	0.84536	0.121261	0.0881977	0.731403	0.47515	0.153718	0.389786	0.351137	0.772418	0.156433	0.459765	0.883294	0.944288	0.0295705	0.169924	0.71132	0.607757	0.115746	0.935352	0.317767	0.989827	0.312309	0.654323	0.621887	0.536131	0.655204	0.506
X218719		0.556905	0.418533	0.914901	0.168794	0.660583	0.0986625	0.995039	0.934893	0.432669	0.22531	0.488201	0.125453	0.143753	0.512731	0.00114805	0.278189	0.644495	0.85637	0.0281463	0.621566	0.637732	0.950672	0.648176	0.417171	0.943188	0.925889	0.17415	0.647031	0.950633	0.792712	0.954608	0.235437	0.694812	0.320931	0.0987059	0.111986	0.539247	0.951091	0.58622	0.010361	0.00465608	0.756404	0.461596	0.720391	0.308895	0.531064	0.0624671	0.010211
X218710		0.401695	0.202317	0.223951	0.600968	0.6717	0.70496	0.779994	0.387892	0.232711	0.71866	0.275892	0.233098	0.46814	0.857904	0.00873007	0.0824097	0.28273	0.61369	0.38727	0.276219	0.638259	0.549628	0.549259	0.704467	0.500614	0.307764	0.848494	0.882607	0.183478	0.965627	0.408313	0.989335	0.215354	0.620694	0.537266	0.711846	0.496578	0.404328	0.781315	0.556684	0.320031	0.249622	0.999866	0.312722	0.481905	0.573052	0.843753	0.296332
X218708		0.9485	0.349443	0.142098	0.643222	0.58219	0.738054	0.594334	0.429583	0.507924	0.132375	0.138186	0.776024	0.15723	0.52715	0.857474	0.0564055	0.861043	0.602567	0.812965	0.193647	0.128096	0.256695	0.438945	0.153355	0.873973	0.309185	0.285903	0.308552	0.0218236	0.342406	0.0709396	0.982173	9.26e-05	8.97e-05	0.209543	0.0432713	0.89605	0.907046	0.779185	0.141349	0.997351	0.21987	0.664899	0.38099	0.0070594	0.000239155	0.560562	0.0801321
X218702		0.963338	0.0593386	0.975552	0.823342	0.799599	0.651955	0.367582	0.253262	0.109657	0.47852	0.818415	0.548801	0.133631	0.419034	0.689413	0.389678	0.43446	0.800768	0.0390914	0.593325	0.835088	0.617389	0.616732	0.930613	0.0768262	0.500192	0.225801	0.369692	0.393507	0.175583	0.598064	0.479927	0.229453	0.200642	0.876691	0.743435	0.887331	0.737204	0.706945	0.219678	0.273451	0.0255671	0.115643	0.811573	0.300359	0.94789	0.0431707	0.148613
X218699		0.376708	0.948193	0.990859	0.219804	0.603362	0.0068432	0.212634	0.950689	0.5142	0.620098	0.609756	0.625661	0.379541	0.785481	0.0126226	0.178037	0.207222	0.369416	0.0800804	0.443687	0.862888	0.343382	0.899457	0.539737	0.327281	0.147009	0.312837	0.128614	0.625576	0.173317	0.972023	0.0833656	0.146771	0.484592	0.0409308	0.418665	0.639921	0.93959	0.771421	0.847452	0.628376	0.0285266	0.728924	0.168693	0.483187	0.410449	0.94136	0.811811
X218694		0.282388	0.262263	0.838066	0.0130683	0.653405	0.634539	0.826048	0.585207	0.39946	0.234217	0.877139	0.243394	0.144449	0.946194	0.0536735	0.433579	0.667082	0.888166	0.268844	0.0251383	0.00924737	0.157165	0.969508	0.768778	0.60742	0.407918	0.353077	0.373884	0.569907	0.414639	0.638883	0.0503688	0.537808	0.485294	0.3812	0.642429	0.351952	0.633068	0.47048	0.624613	0.285162	0.454712	0.81891	0.757689	0.259002	0.992131	0.332362	0.401898
X218693		0.30066	0.595549	0.858217	0.935967	0.513002	0.174187	0.81376	0.778209	0.111364	0.871652	0.0836469	0.510598	0.451925	0.693695	2.88e-08	0.201454	0.499479	0.35835	0.223337	0.275293	0.0846299	0.974443	0.301691	0.142086	0.660626	0.50737	0.164603	0.192553	0.679423	0.764486	0.224073	0.29505	0.455478	0.334818	0.0315627	0.0395358	0.285553	0.613751	0.585992	0.796044	0.401788	0.625662	0.738177	0.895834	0.00877147	0.00717156	0.643576	0.612678
X218688		0.233956	0.685722	0.125579	0.14829	0.677745	0.189773	0.142539	0.331126	0.153596	0.627664	0.876976	0.152546	0.616551	0.674669	0.00231091	0.0643139	0.287457	0.693149	0.0557402	0.266263	0.821387	0.106832	0.613382	0.327968	0.322383	0.727426	0.460577	0.528363	0.358119	0.26665	0.189636	0.888586	0.24717	0.115808	0.933387	0.39352	0.31495	0.872353	0.639534	0.936693	0.843398	0.391665	0.341437	0.223673	0.0102871	0.0601065	0.966252	0.596373
X218687		0.542335	0.946197	0.693672	0.752781	0.992219	0.627282	0.982193	0.325773	0.883091	0.642414	0.115807	0.0253323	0.364917	0.114606	0.039532	0.419145	0.509384	0.582933	0.0829195	0.114861	0.0130536	0.961962	0.585995	0.399086	0.507605	0.218554	0.948819	0.311006	0.0182932	0.564375	0.302745	0.891887	0.522014	0.453056	0.810965	0.761386	0.809006	0.669362	0.542559	0.165483	0.517603	0.760165	0.682406	0.571816	0.257274	0.905212	0.283837	0.60955
X218683		0.746463	0.265857	0.553125	0.32537	0.535822	0.580142	0.795141	0.99082	0.0725969	0.0399042	0.948323	0.191814	0.473834	0.597469	0.0515921	0.221692	0.411176	0.405655	0.356007	0.428203	0.0847494	0.834412	0.299978	0.116594	0.465034	0.31934	0.119712	0.995555	0.957076	0.525124	0.868533	0.025478	0.785965	0.752465	0.829146	0.58433	0.434599	0.542153	0.299719	0.0361798	0.0183592	0.642618	0.953888	0.141706	0.288512	0.336097	0.0536612	0.0339001
X218681		0.800095	0.0440387	0.994559	0.716523	0.797477	2.36e-07	0.0915005	0.142119	0.824081	0.618775	0.188274	0.469243	0.187316	0.204651	0.00188281	0.418619	0.399845	0.964809	0.370141	0.916106	0.131192	0.25889	0.399098	0.188099	0.0777152	0.605366	0.217308	0.900539	0.730424	0.47272	0.304324	0.353116	0.398853	0.980835	0.708461	0.863142	0.913522	0.583342	0.254615	0.0995299	0.00801186	0.893434	0.61915	0.556299	0.616225	0.800514	0.917058	0.313347
X218615		0.613335	0.612998	0.38988	0.352045	0.0867758	0.227002	0.0557149	0.96105	0.401635	0.958612	0.769746	0.125181	0.508442	0.25263	1.48e-14	0.292072	0.278741	0.928972	0.00319031	0.00136164	0.0308747	0.656184	0.824029	0.906889	0.593265	0.144497	0.508625	0.612704	0.975914	0.739494	0.296693	0.205552	0.294843	0.665067	0.496093	0.891797	0.52219	0.194422	0.949321	0.552843	0.76612	0.368401	0.363849	0.957063	0.366337	0.620151	0.134514	0.525382
X218556		0.824515	0.454425	0.799025	0.172492	0.00452503	0.0344823	0.25872	0.548578	0.148021	0.232128	0.700235	0.665135	2.18e-13	0.167762	1.4e-05	0.0510278	0.170666	0.814359	0.169225	0.147221	0.162468	0.766027	0.428867	0.932795	0.594081	0.997871	0.439998	0.329142	0.211622	0.148145	0.785056	0.592228	0.51303	0.467233	0.350983	0.527751	0.379946	0.00575395	0.175036	0.448169	0.563225	0.22331	0.603372	0.0306196	0.00665408	0.369051	0.414482	0.861168
X218550		0.145961	0.504768	0.868603	0.738625	0.789775	0.629125	0.999997	0.778248	0.485166	0.252683	0.80963	0.254132	0.0924678	0.549397	0.571299	0.714018	0.73225	0.801797	0.342085	0.567942	0.786226	0.828324	0.427488	0.429147	0.0247465	0.00202103	0.783434	0.469795	0.283793	0.833974	0.866125	0.321388	0.941916	0.952688	0.146406	0.728193	0.802935	0.108383	0.000953822	0.472041	0.210538	0.49148	0.643714	0.682736	0.65722	0.711523	0.449005	0.925373
X218531		0.877636	0.00941615	0.878233	0.232013	0.0411838	0.0414437	0.77126	0.600201	0.187245	0.0786661	0.483998	0.507456	0.0773799	0.196232	0.149702	0.295202	0.862387	0.563937	0.58968	0.750709	0.96657	0.654364	0.498862	0.560927	0.446139	0.278979	0.0399686	0.0628357	0.220039	0.735753	0.527023	0.154593	0.211067	0.0481588	0.187365	0.797382	0.257603	0.73807	0.976176	0.767549	0.354172	0.114533	0.199228	0.497632	0.235586	0.705399	0.3143	0.0121443
X218520		0.581902	0.45091	0.792335	0.0509853	0.698234	0.489307	0.994452	0.405606	0.440774	0.428245	0.483252	0.214544	0.227606	0.170575	0.00129295	0.146604	0.971897	0.717055	0.366964	0.940282	0.682159	0.421582	0.901759	0.809231	0.765874	0.891865	0.291055	0.0552876	0.833035	0.536964	0.581474	0.229642	0.294761	0.703172	0.877089	0.877006	0.644208	0.250293	0.746748	0.24183	0.676637	0.695251	0.816839	0.973438	0.555555	0.495652	0.837146	0.5798
X218513		0.972612	0.743906	0.898199	0.8172	0.0445495	0.260409	0.0606118	0.950155	0.302367	0.622448	0.717135	0.177955	0.721377	0.560797	6.74e-08	0.192835	0.806231	0.263414	0.204848	0.22385	0.602207	0.494214	0.220428	0.483233	0.84619	0.58758	0.350718	0.391753	0.602877	0.717688	0.65984	0.785519	0.340746	0.146972	0.917313	0.21769	0.0730779	0.8487	0.53472	0.653406	0.1661	0.498875	0.639977	0.484746	0.684786	0.862645	0.611162	0.455197
X218512		0.732624	0.0788458	0.786782	0.126677	0.720422	0.541415	0.59102	0.833002	0.620885	0.589497	0.865755	0.634412	0.228354	0.692612	5.96e-07	0.124571	0.0570008	0.691654	0.0160785	0.0790031	0.430532	0.172272	0.327366	0.997971	0.708015	0.206138	0.0388707	0.104212	0.740116	0.677963	0.802134	0.840246	0.913607	0.554038	0.410031	0.238068	0.684308	0.924982	0.759026	0.517502	0.738093	0.158495	0.736595	0.305326	0.180253	0.589205	0.426689	0.646049
X218491		0.869189	0.201095	0.160775	0.2416	0.751911	0.24976	0.550451	0.54186	0.294984	0.254106	0.91999	0.156439	0.0155498	0.397841	0.0590596	0.0109746	0.832464	0.466096	0.616596	0.411867	0.210721	0.656967	0.697791	0.701279	0.613805	0.220315	0.11932	0.1421	0.907945	0.319346	0.763981	0.200474	0.29656	0.912754	0.865558	0.195532	0.348481	0.558674	0.977373	0.519666	0.84471	0.648802	0.133089	0.986395	0.424013	0.384184	0.260228	0.507554
X218483		0.0475553	0.0914906	0.124708	0.788078	0.218128	0.0441166	0.228219	0.274535	0.476716	0.713004	0.829422	0.0231911	0.172468	0.28351	2.77e-11	0.155105	0.519826	0.510662	0.105212	0.682617	0.395301	0.0335772	0.202601	0.341894	0.558947	0.404707	0.698355	0.545196	0.287192	0.301789	0.487979	0.102426	0.0146169	0.0220842	0.394755	0.107846	0.451179	0.970929	0.466374	0.25238	0.574158	0.553975	0.892618	0.756159	0.512399	0.610976	0.0827544	0.578922
X218467		0.0146813	0.213658	0.717073	0.0254518	0.625863	0.00465966	0.344553	0.506006	0.843634	0.33836	0.151519	0.775628	0.121352	0.0386733	5.88e-05	0.0802548	0.866301	0.171103	0.0199192	0.19317	0.362913	0.188404	0.188014	0.0390868	0.103793	0.766684	0.757438	0.71517	0.776837	0.751986	0.862424	0.96606	0.339344	0.405574	0.182662	0.120844	0.589171	0.723978	0.421079	0.947768	0.837357	0.0719998	0.991149	0.506354	0.744502	0.685248	0.56197	0.11744
X218448		0.0142816	0.151146	0.916771	0.0815453	0.649591	0.0272422	0.729079	0.325992	0.86351	0.9427	0.164881	0.366667	0.140011	0.101697	6.55e-05	0.533134	0.55027	0.577725	0.433105	0.746943	0.579175	0.525894	0.770308	0.158409	0.439263	0.806573	0.0740576	0.479682	0.202278	0.922572	0.701102	0.302013	0.620612	0.25954	0.711881	0.526175	0.963774	0.790885	0.891462	0.140377	0.245179	0.907585	0.846196	0.0609445	0.153668	0.826434	0.448584	0.354697
X218447		0.382479	0.300693	0.989634	0.695675	0.300104	0.241137	0.644133	0.902799	0.748419	0.991595	0.135887	0.152058	0.195053	0.246014	2.73e-06	0.409307	0.911784	0.149468	0.0898647	0.252673	0.735732	0.663706	0.585488	0.64591	0.951136	0.973168	0.867993	0.415178	0.244282	0.365696	0.294422	0.998634	0.117158	0.29053	0.33224	0.413376	0.289147	0.82043	0.589267	0.681665	0.894831	0.794397	0.923463	0.0777233	0.0805717	0.257783	0.519242	0.637732
X218444		0.306155	0.404977	0.365598	0.498199	0.17447	0.0002041	0.556038	0.366302	0.754751	0.102879	0.174829	0.808234	0.571265	0.52687	0.279259	0.439451	0.313281	0.502118	0.08088	0.653627	0.850344	0.585448	0.276588	0.113744	0.570732	0.995984	0.992199	0.355481	0.353989	0.869438	0.882397	0.0705582	0.987204	0.367786	0.0809977	0.139831	0.433408	0.716363	0.960653	0.565129	0.542588	0.952115	0.771554	0.187823	0.124033	0.0222969	0.0834214	0.902525
X218441		0.0162017	0.0435135	0.927734	0.0998972	0.455031	0.0261794	0.6227	0.258749	0.521314	0.415611	0.0696757	0.352263	0.030954	0.0039347	0.000244444	0.444276	0.663889	0.531569	0.818283	0.690284	0.617184	0.448366	0.737095	0.126327	0.360907	0.985746	0.29775	0.867355	0.262224	0.762797	0.702239	0.318733	0.797889	0.805431	0.970253	0.614726	0.922735	0.797989	0.732426	0.232747	0.22061	0.935494	0.767038	0.0782637	0.173442	0.869172	0.329642	0.498791
X217893		0.0772619	0.346716	0.525988	0.986446	0.901512	0.22775	0.558093	0.231286	0.208108	0.778285	0.829165	0.612175	0.0568673	0.265763	0.00306785	0.0975888	0.803134	0.635988	0.198158	0.635605	0.302814	0.151277	0.977188	0.832605	0.379396	0.608913	0.161484	0.451823	0.087103	0.573764	0.940393	0.326216	0.202371	0.45107	0.920691	0.51829	0.29573	0.757492	0.468963	0.320276	0.593294	0.949099	0.716829	0.629897	0.813769	0.502862	0.507477	0.695773
X217873		0.755505	0.0574929	0.138551	0.419583	0.993478	0.173513	0.627341	0.818029	0.321206	0.24722	0.851778	0.360815	0.0162678	0.312704	0.251265	0.0157668	0.95683	0.58962	0.262766	0.199325	0.169672	0.52454	0.671828	0.84561	0.735491	0.224442	0.0130969	0.00987773	0.786783	0.449812	0.739211	0.102299	0.196721	0.762601	0.638683	0.281774	0.458737	0.863538	0.731352	0.464843	0.460521	0.292077	0.188382	0.937693	0.415483	0.304688	0.568766	0.332861
X217870		0.258667	0.144318	0.742156	0.23413	0.730082	0.0837214	0.148366	0.228897	0.846884	0.815871	0.972617	0.98647	0.0970966	0.760681	1.98e-19	0.820123	0.275736	0.515562	0.0561391	0.174239	0.410849	0.627484	0.904213	0.50623	0.361843	0.446578	0.340782	0.27256	0.623931	0.919523	0.878214	0.274344	0.220686	0.0899988	0.0623352	0.105846	0.409506	0.152924	0.527929	0.864366	0.762255	0.391034	0.540272	0.355632	0.0334267	0.202565	0.679173	0.190273
X217866		0.441266	0.464977	0.0624648	0.586698	0.596208	0.568618	0.802076	0.993093	0.455769	0.709233	0.83122	0.369899	0.1884	0.845541	0.13157	0.708682	0.11193	0.290139	0.521617	0.311927	0.237243	0.576938	0.507715	0.623998	0.740508	0.775878	0.386369	0.17906	0.969456	0.299956	0.596253	0.149839	0.0451486	0.633758	0.903898	0.445939	0.310241	0.719613	0.495571	0.100594	0.254772	0.963526	0.36486	0.731573	0.502818	0.637126	0.601681	0.489544
X217846		0.186805	0.517516	0.380005	0.978138	0.306322	0.0209664	0.0116779	0.780196	0.864146	0.507124	0.608313	0.894022	0.513972	0.445349	0.629478	0.610105	0.349119	0.374293	0.696441	0.201229	0.118193	0.749158	0.221367	0.123728	0.11767	0.528771	0.378317	0.730553	0.315398	0.716009	0.282574	0.564599	0.0777135	0.0297475	0.88367	0.873841	0.586804	0.314408	0.50167	0.695392	0.832666	0.550178	0.180163	0.397279	0.00245637	0.00354026	0.268087	0.358083
X217827		0.937331	0.597396	0.0728088	0.483907	0.00923457	0.0073014	0.50042	0.116503	0.0883901	0.699754	0.334689	0.25994	0.187528	0.0621845	3.28e-13	0.446284	0.161708	0.117532	0.122781	0.0287981	0.0418465	0.733476	0.121879	0.363336	0.447303	0.809966	0.28221	0.413486	0.492125	0.253597	0.374196	0.0884937	0.863001	0.895258	0.0397142	0.338287	0.814444	0.490738	0.848337	0.843047	0.716172	0.55968	0.584043	0.431205	0.328572	0.110733	0.630098	0.441152
X217809		0.211324	0.257823	0.832806	0.00396272	0.171912	0.341039	0.751038	0.267139	0.368992	0.00575481	0.437736	0.703999	0.955664	0.151342	0.00728988	0.815278	0.85875	0.805935	0.287077	0.464173	0.16524	0.496915	0.108956	0.269144	0.732328	0.933316	0.27628	0.00333508	0.717503	0.790274	0.646453	0.982399	0.616839	0.587967	0.219928	0.268696	0.865377	0.290564	0.752722	0.166617	0.44968	0.731732	0.639835	0.815786	0.436676	0.806616	0.749026	0.807537
X217804		0.864217	0.975915	0.138238	0.699389	0.752775	0.216539	0.715553	0.591847	0.995907	0.691941	0.75185	0.664986	0.199203	0.647292	1.1e-10	0.698728	0.793538	0.39848	0.317227	0.163137	0.245056	0.721813	0.653178	0.894328	0.711866	0.881183	0.992436	0.808083	0.697469	0.722456	0.152698	0.335124	0.163739	0.794031	0.185004	0.338691	0.699015	0.546288	0.345569	0.718874	0.430381	0.511279	0.149622	0.382139	0.923831	0.585833	0.805627	0.294637
X217799		0.599051	0.47508	0.403937	0.39967	0.721864	0.0551899	0.0833709	0.221549	0.146716	0.533394	0.408593	0.563991	0.0664897	0.763962	8.63e-34	0.986304	0.11775	0.29495	0.398136	0.700477	0.0714329	0.164236	0.316656	0.96897	0.172862	0.154964	0.611572	0.928581	0.0794874	0.754861	0.466406	0.259886	0.00160006	0.0819054	0.486433	0.401696	0.233384	0.74003	0.792943	0.0159416	0.00976782	0.227032	0.329881	0.0680917	0.406691	0.63102	0.576153	0.704857
X217784		0.372833	0.497908	0.149513	0.461723	0.998919	0.381558	0.885144	0.885076	0.686354	0.718755	0.58969	0.624055	0.0422556	0.517561	9.12e-06	0.770568	0.214689	0.6698	0.183749	0.242127	0.101244	0.650599	0.961967	0.491634	0.918921	0.476029	0.154377	0.125974	0.818672	0.741935	0.876458	0.100714	0.174203	0.593979	0.229273	0.378585	0.804781	0.394069	0.443181	0.259358	0.783018	0.306182	0.237702	0.600451	0.34683	0.255173	0.899155	0.633101
X217783		0.408303	0.337478	0.269797	0.268183	0.427081	0.869833	0.36132	0.233013	0.621474	0.902154	0.657771	0.59329	0.9202	0.496634	0.55943	0.674718	0.543534	0.801102	0.284498	0.452377	0.149593	0.703526	0.769391	0.929846	0.366534	0.831029	0.577164	0.133861	0.337104	0.713358	0.457199	0.984985	0.529024	0.805521	0.0344802	0.0432761	0.166292	0.381951	0.923739	0.305995	0.193108	0.662988	0.798043	0.0478117	0.226974	0.819385	0.815904	0.918246
X216880		0.99594	0.688283	0.459337	0.556176	0.38411	0.0434145	0.0819824	0.542155	0.252968	0.344344	0.308535	0.26188	0.544619	0.624434	0.302151	0.215398	0.384743	0.165987	0.917226	0.546398	0.679103	0.116855	0.239678	0.921559	0.580013	0.422823	0.854765	0.399501	0.862105	0.231221	0.0916745	0.89177	0.302113	0.752	0.713099	0.958036	0.249916	0.835072	0.854545	0.696634	0.779971	0.772017	0.197526	0.971318	0.637984	0.503055	0.612175	0.943887
X216865		0.993696	0.800208	0.702268	0.0662537	0.409931	0.592058	0.560343	0.201735	0.0742328	0.552044	0.116748	0.815793	0.446163	0.531659	0.879057	0.553066	0.446427	0.830878	0.243667	0.481382	0.59823	0.2548	0.711983	0.716916	0.0271554	0.687962	0.77086	0.188956	0.654991	0.788817	0.821573	0.74833	0.818529	0.875233	0.118905	0.405285	0.575911	0.483106	0.377227	0.282296	0.878858	0.631129	0.928413	0.99633	0.752973	0.774891	0.580878	0.157621
X216862		0.474866	0.211442	0.299857	0.777329	0.0240944	0.00462998	0.0381179	0.40192	0.00924174	0.117073	0.737717	0.805839	0.780693	0.0186653	8.11e-05	0.102533	0.912867	0.198494	0.218538	0.128413	0.0748302	0.418381	0.00345151	0.0252497	0.962241	0.342468	0.326992	0.83974	0.237989	0.568903	0.361717	0.312935	0.463306	0.564759	0.0253662	0.0261119	0.21641	0.839928	0.670436	0.831812	0.561769	0.471143	0.738065	0.258517	0.0105615	0.0620084	0.572347	0.468491
X216838		0.68085	0.894442	0.616511	0.946549	0.437185	0.859047	0.968943	0.250977	0.875312	0.738687	0.12263	0.00325147	0.481653	0.29021	0.158113	0.330302	0.0907295	0.80882	0.297469	0.341946	0.0588475	0.116089	0.564316	0.733243	0.626619	0.154539	0.971865	0.133679	0.184336	0.400887	0.401731	0.898502	0.333958	0.838399	0.627479	0.409482	0.99571	0.599162	0.950136	0.278612	0.749307	0.656729	0.774179	0.633313	0.920857	0.459894	0.188622	0.629437
X216837		0.291163	0.629454	0.88863	0.338953	0.715119	0.243549	0.392191	0.597411	0.0669388	0.7529	0.94338	0.627798	0.125267	0.358221	0.96673	0.589804	0.515055	0.289756	0.877178	0.0172557	0.0654127	0.977151	0.223996	0.22379	0.332407	0.560336	0.00884644	0.0523102	0.569396	0.489944	0.464626	0.326876	0.245393	0.0958358	0.400107	0.447124	0.0953021	0.970761	0.197565	0.855844	0.633692	0.127299	0.212856	0.130284	0.97267	0.731487	0.976741	0.964488
X216569		0.00495719	0.0186762	0.136586	0.964396	0.128444	0.351913	0.326529	0.412518	0.93423	0.705897	0.4958	0.654983	0.33739	0.220143	1.42e-10	0.297524	0.718625	0.74544	0.51308	0.0174452	0.0059018	0.0974736	0.714756	0.909522	0.431967	0.35132	0.039548	0.304536	0.955472	0.989393	0.705791	0.532434	0.547186	0.373405	0.755211	0.875674	0.779341	0.232694	0.242401	0.638981	0.202165	0.348588	0.472969	0.5501	0.418774	0.453986	0.959589	0.99883
X216568		0.862112	0.934964	0.23974	0.0709083	0.41669	0.0722919	0.54929	0.622001	0.320617	0.390078	0.702907	0.314849	0.204454	0.216496	0.693159	0.761171	0.779338	0.812923	0.204117	0.01952	0.0174181	0.502414	0.285845	0.645049	0.454755	0.47413	0.256202	0.337218	0.487594	0.339551	0.80018	0.12659	0.424287	0.20066	0.147473	0.264576	0.117152	0.621776	0.602599	0.985554	0.835449	0.816146	0.528712	0.879341	0.499048	0.234193	0.373188	0.482205
X216472		0.735871	0.796215	0.605586	0.687082	0.495032	0.488895	0.595148	0.68117	0.202012	0.975443	0.791861	0.417382	0.0501535	0.516491	0.00131466	0.129934	0.0141615	0.342818	0.150996	0.499116	0.880386	0.637301	0.424827	0.194385	0.664426	0.327674	0.385103	0.540547	0.821388	0.92648	0.831326	0.389131	0.787016	0.823604	0.358431	0.3893	0.179301	0.415605	0.294445	0.666691	0.814294	0.0503982	0.468215	0.849179	0.922603	0.56321	0.801249	0.583555
X216454		0.604545	0.853888	0.131005	0.268049	0.920699	0.0419146	0.0371134	0.303893	0.675118	0.145974	0.4066	0.425441	0.471564	0.788263	0.293583	0.95282	0.292502	0.356788	0.374998	0.644357	0.996592	0.867842	0.869177	0.733274	0.460428	0.739149	0.121433	0.204609	0.700952	0.821229	0.238944	0.534277	0.321908	0.130586	0.162781	0.0274053	0.0397521	0.177143	0.583543	0.865076	0.876841	0.540086	0.148337	0.277381	0.381519	0.465792	0.657911	0.985326
X216449		0.0144439	0.410069	0.602065	0.52413	0.944407	0.323336	0.952278	0.843828	0.78007	0.552608	0.593873	0.808465	0.547557	0.108201	0.0266366	0.505721	0.653406	0.592338	0.374118	0.150814	0.467446	0.90794	0.761759	0.675831	0.995965	0.728519	0.154746	0.0481652	0.908329	0.91015	0.819779	0.0439207	0.48296	0.0380642	0.140233	0.445381	0.371178	0.765085	0.516674	0.664717	0.0375365	0.775951	0.209479	0.735001	0.248192	0.332399	0.733624	0.445608
X216445		0.0255237	0.0232808	0.658604	0.651417	0.991045	0.744495	0.518453	0.225765	0.322279	0.63462	0.889197	0.13738	0.765419	0.197075	1.71e-06	0.17606	0.842406	0.159693	0.470109	0.454163	0.037697	0.254321	0.29448	0.0829679	0.579389	0.649108	0.915366	0.463177	0.655389	0.89488	0.365611	0.740556	0.215964	0.0764677	0.763752	0.908201	0.248226	0.567628	0.255674	0.369961	0.86329	0.738133	0.54324	0.727867	0.960498	0.884931	0.916395	0.869996
X216428		0.544361	0.365966	0.109525	0.451023	0.0622854	0.556346	0.401807	0.721596	0.409443	0.634162	0.952717	0.769519	0.759125	0.513452	0.000177495	0.041598	0.622524	0.557803	0.547548	0.554773	0.84554	0.997272	0.332033	0.429132	0.967865	0.534944	0.866895	0.513942	0.951122	0.452035	0.971582	0.69043	0.967536	0.778584	0.771995	0.85391	0.580766	0.891967	0.456894	0.673103	0.773878	0.680492	0.698007	0.752036	0.150856	0.314863	0.790074	0.501882
X215989		0.0594533	0.0495067	0.791419	0.881138	0.0815953	0.0908508	0.405645	0.170039	0.652033	0.320898	0.713461	0.195691	0.752915	0.480642	0.000798845	0.0648742	0.840269	0.167722	0.709401	0.602762	0.730233	0.151098	0.243477	0.777038	0.91645	0.875165	0.527868	0.736868	0.471547	0.418312	0.208641	0.772441	0.526312	0.205575	0.999227	0.580537	0.725101	0.660599	0.707067	0.666342	0.94891	0.0800025	0.85968	0.475301	0.800702	0.525503	0.854718	0.394664
X215978		0.969691	0.0745614	0.401184	0.131437	0.757679	0.269491	0.926713	0.939201	0.877275	0.393697	0.956385	0.0617372	0.496018	0.894304	0.000280328	0.23234	0.57811	0.510716	0.596742	0.862493	0.438762	0.864613	0.110961	0.0462074	0.770362	0.813492	0.380027	0.0936969	0.0851126	0.405084	0.212993	0.037544	0.00876545	0.35937	0.0277685	0.366829	0.975161	0.968911	0.933706	0.266152	0.474262	0.271207	0.390869	0.816329	0.467895	0.724396	0.486201	0.0957062
X215591		0.37464	0.498467	0.0160478	0.00484441	0.114874	0.149532	0.971833	0.26992	0.622458	0.792798	0.471351	0.374385	0.180365	0.369122	1.15e-05	0.689415	0.0307038	0.330726	0.0194292	0.011955	0.526098	0.310014	0.726173	0.764274	0.43719	0.536983	0.535044	0.291897	0.124352	0.0391921	0.0200584	0.178536	0.544694	0.269921	0.293467	0.0181817	0.250079	0.768812	0.870732	0.551744	0.860075	0.630884	0.0670996	0.162199	0.09939	0.619506	0.225923	0.0368601
X215583		0.23493	0.752312	0.423318	0.692809	0.377631	0.826814	0.518094	0.519776	0.842414	0.538646	0.594314	0.812545	0.825448	0.101873	1.55e-05	0.89778	0.93387	0.347916	0.0175228	0.0377272	0.0230372	0.494059	0.0280506	0.262819	0.853703	0.433873	0.860655	0.524971	0.89111	0.802197	0.642503	0.973225	0.637536	0.465589	0.143311	0.352694	0.953997	0.831516	0.543081	0.479057	0.798108	0.537059	0.880714	0.32405	0.440561	0.497408	0.739896	0.903296
X215532		0.848409	0.82802	0.27194	0.759255	0.239996	0.806532	0.400216	0.648412	0.206417	0.914693	0.0784925	0.945187	0.0326515	0.999576	7.27e-05	0.623705	0.801579	0.632792	0.316185	0.226089	0.397543	0.757594	0.454385	0.697643	0.796907	0.885554	0.803	0.132558	0.815456	0.385378	0.484565	0.377848	0.641634	0.903434	0.0508986	0.175992	0.504263	0.388335	0.396826	0.932627	0.613582	0.284922	0.404352	0.505042	0.131338	0.325781	0.904897	0.252205
X215507		0.108092	0.923578	0.0482019	0.0422704	0.69605	0.0109097	0.129469	0.319058	0.803703	0.961869	0.461921	0.838447	0.694167	0.943515	0.00165034	0.722828	0.156153	0.224244	0.729665	0.0021047	0.0278099	0.0312727	0.942924	0.864091	0.724808	0.253924	0.418014	0.84541	0.483576	0.557905	0.387838	0.481075	0.394241	0.240647	0.60966	0.421739	0.710957	0.925079	0.203919	0.329779	0.684383	0.958024	0.678191	0.969691	0.143176	0.170203	0.329485	0.429815
X215501		0.942572	0.545038	0.0519938	0.099504	0.720394	0.905772	0.580066	0.685626	0.396673	0.610721	0.830346	0.589845	0.0522561	0.11476	0.00323361	0.593391	0.148048	0.128109	0.214486	0.222282	0.404228	0.229446	0.0124239	9.05e-05	0.705668	0.130284	0.967669	0.849552	0.273272	0.0167347	0.0730121	0.284761	0.364426	0.584735	0.507498	0.00140032	0.00400244	0.0122393	0.438446	0.0245592	0.000509781	0.0865452	0.289389	0.00450748	0.912264	0.415519	0.950737	9.75e-07
X215445		0.589021	0.0646506	0.470563	0.190754	0.791544	0.266421	0.959229	0.9966	0.284217	0.42973	0.911263	0.698836	0.954537	0.403735	0.0351021	0.298478	0.470059	0.335534	0.464321	0.693923	0.99489	0.77654	0.284617	0.54208	0.733184	0.746283	0.962675	0.595054	0.661153	0.0320526	0.487068	0.909261	0.943561	0.418668	0.399414	0.881735	0.547955	0.57951	0.478263	0.54	0.696755	0.229772	0.118396	0.414571	0.527773	0.372483	0.43634	0.915698
X215426		0.287089	0.0744735	0.512238	0.221502	0.338871	0.487321	0.955514	0.848458	0.902667	0.820209	0.234893	0.476934	0.38375	0.224532	0.000534961	0.877847	0.19188	0.0222946	0.472899	0.586274	0.310423	0.443552	0.480891	0.313216	0.6969	0.120588	0.797487	0.468768	0.517257	0.33935	0.201342	0.990444	0.892456	0.82518	0.889339	0.668083	0.729964	0.494367	0.868769	0.582893	0.0698097	0.728799	0.917509	0.396667	0.225743	0.618184	0.694645	0.381839
X215062		0.199811	0.0144968	0.0717246	0.0136868	0.254102	0.0412136	0.0303297	0.223465	0.726514	0.60784	0.942187	0.939127	3e-05	0.0214113	8.69e-06	0.244867	0.341971	0.857081	0.253782	0.970098	0.33804	0.0553636	0.279374	0.0771836	0.956907	0.976577	0.674387	0.588092	0.244554	0.383065	0.853185	0.0978102	0.91218	0.54728	0.838042	0.0714772	0.0607742	0.974347	0.648644	0.958535	0.527417	0.366125	0.103057	0.913403	0.0676656	0.259241	0.277226	0.25292
X214685		0.809267	0.739817	0.237668	0.0235349	0.762398	0.0892181	0.00597541	0.108593	0.721337	0.372844	0.265869	0.302132	0.0464679	0.622365	1.05e-05	0.37065	0.274063	0.334883	0.451995	0.740011	0.367604	0.62961	0.00691494	0.0181756	0.257242	0.881448	0.842704	0.700554	0.463458	0.424231	0.0196355	0.555487	0.0620458	0.00386218	0.00257327	0.039074	0.269116	0.849648	0.204613	0.48235	0.445444	0.201962	0.399146	0.147124	0.366445	0.447912	0.778886	0.993539
X214543		0.58865	0.166567	0.694878	0.0434956	0.0443248	0.0514397	0.986754	0.532093	0.3421	0.688379	0.294139	0.0361809	0.0369536	0.713366	6.32e-21	0.0254553	0.808234	0.562264	0.258082	0.302337	0.141885	0.531763	0.924148	0.727058	0.958236	0.697346	0.0112128	0.00786098	0.588222	0.233685	0.941452	0.0713277	0.625389	0.981925	0.155449	0.20101	0.355747	0.819343	0.372906	0.668329	0.68384	0.322702	0.368271	0.704677	0.654458	0.569849	0.954655	0.93855
X214540		0.0662275	0.943483	0.225199	0.0300541	0.0351419	0.793454	0.835383	0.679683	0.0447875	0.0140326	0.0788881	0.310355	0.858549	0.268589	0.966786	0.593614	0.155168	0.452165	0.660725	0.746915	0.302114	0.853867	0.0670092	0.00403479	0.100183	0.932222	0.710347	0.674781	0.252655	0.257112	0.902338	0.96343	0.745852	0.89792	0.810635	0.00741723	0.00468008	0.51146	0.491756	0.296367	0.234562	0.98639	0.154593	0.341295	0.971493	0.752699	0.937946	0.0983987
X214537		0.751921	0.139006	0.625059	0.256495	0.352279	0.491073	0.852803	0.980059	0.995245	0.396251	0.643849	0.74634	0.763888	0.959435	0.0175629	0.0102641	0.982068	0.58512	0.383121	0.360369	0.389512	0.0290214	0.187381	0.48002	0.106435	0.499247	0.673138	0.687783	0.478671	0.374512	0.731649	0.72148	0.78771	0.0972799	0.0554244	0.0132897	0.422329	0.758401	0.432331	0.181684	0.498999	0.409195	0.740828	0.743279	0.680312	0.848353	0.442545	0.0722261
X214535		0.161353	0.657999	0.557911	0.000415195	0.618615	0.000106325	0.00981192	0.142044	0.500449	0.883529	0.663876	0.269188	0.0217262	0.362797	4.97e-06	0.33455	0.563827	0.5461	0.417727	0.960917	0.631106	0.727381	0.869264	0.416915	0.333375	0.349877	0.517536	0.361029	0.321956	0.277635	0.306566	0.509083	0.204876	0.262245	0.549065	0.301225	0.26349	0.544825	0.622379	0.316175	0.760927	0.979156	0.114263	0.179811	0.171801	0.245162	0.566315	0.0760346
X214528		0.0122108	0.0294517	0.0955672	0.234532	0.470565	0.212416	0.546263	0.119928	0.542101	0.0727739	0.609858	0.456574	4.3e-05	0.00124272	0.627004	0.346783	0.875152	0.695895	0.0557267	0.0115204	0.229841	0.0603753	0.645416	0.613453	0.242489	0.67888	0.486964	0.537151	0.944751	0.155286	0.726711	0.0153975	0.046987	0.288252	0.772218	0.885153	0.76291	0.703794	0.175513	0.882882	0.811236	0.949711	0.2789	0.863276	0.181242	0.932386	0.143319	0.611344
X214421		0.913333	0.183293	0.877368	0.314854	0.0555892	0.161863	0.753886	0.895129	0.402916	0.45165	0.523896	0.944958	0.0690915	0.412853	0.947636	0.0819438	0.943591	0.212645	0.302258	0.583738	0.898981	0.30247	0.755088	0.693276	0.311843	0.828871	0.0211368	0.0125082	0.643878	0.141879	0.974012	0.697138	0.404697	0.784769	0.184082	0.0201822	0.0509005	0.604311	0.888846	0.179744	0.671793	0.387561	0.250407	0.997805	0.86001	0.833161	0.752232	0.987614
X214402		0.945852	0.807436	0.425311	0.0562287	0.702572	0.873449	0.765415	0.69901	0.366778	0.732759	0.330866	0.601925	0.613286	0.908786	0.000167152	0.537168	0.845509	0.0786211	0.934766	0.523321	0.568236	0.569525	0.686956	0.490128	0.911018	0.697478	0.903072	0.879771	0.579004	0.959484	0.436865	0.576797	0.00973605	0.106281	0.607444	0.614098	0.342487	0.885353	0.741065	0.825327	0.840124	0.396247	0.172752	0.0994044	0.0913255	0.139036	0.16029	0.18098
X214156		0.401168	0.463782	0.894351	0.38519	0.415908	0.126059	0.224961	0.909161	0.243385	0.759465	0.671854	0.671668	0.0392171	0.258247	0.0387945	0.37067	0.91806	0.609085	0.434164	0.00951641	0.0888085	0.782529	0.0521754	0.150957	0.278581	0.867719	0.0143425	0.142414	0.742818	0.285848	0.74589	0.754857	0.45624	0.438742	0.173264	0.61966	0.0603223	0.999162	0.234958	0.397814	0.585209	0.261262	0.413831	0.453191	0.438634	0.558521	0.909526	0.585557
X214150		0.641589	0.510355	0.66216	0.546336	0.126845	0.119533	0.355233	0.840921	0.322231	0.7803	0.660145	0.381551	0.161835	0.976912	0.0919603	0.315063	0.807459	0.763589	0.57608	0.00428803	0.0210048	0.861662	0.0699437	0.0606255	0.547645	0.712908	0.0102178	0.139495	0.868057	0.212132	0.711339	0.510919	0.0940022	0.138309	0.0568744	0.267354	0.00432595	0.746329	0.260285	0.866295	0.902441	0.27909	0.306983	0.177092	0.79796	0.622865	0.943999	0.474196
X214011		0.128016	0.688207	0.571379	0.56841	0.431073	0.379626	0.564981	0.241314	0.114877	0.3242	0.415133	0.602642	0.988494	0.831231	0.209505	0.0621679	0.225028	0.956629	0.0100655	0.180244	0.476226	0.420989	0.145669	0.537622	0.00992281	0.01312	0.541118	0.395108	0.858642	0.959561	0.18711	1.08e-05	0.022642	0.866287	0.357302	0.163307	0.521188	0.00185091	0.00428758	0.710599	0.562631	0.262834	0.405763	0.00897004	0.423839	0.656474	0.821848	0.145335
X213803		0.516968	0.212846	0.0476357	0.311014	0.113626	0.291099	0.731331	0.818818	0.361337	0.893284	0.157861	0.0701956	0.846694	0.738134	0.580106	0.776916	0.0238138	0.114752	0.0427665	0.975913	0.329787	0.671369	0.638141	0.343704	0.0401113	0.00378141	0.455161	0.854156	0.135357	0.601263	0.755277	0.0286189	0.104137	0.700037	0.472624	0.0922227	0.149463	0.36491	0.0864392	0.192845	0.584681	0.930007	0.239756	0.564241	0.795102	0.951531	0.0134016	0.913779
X213783		0.342272	0.534473	0.920942	0.828325	0.353354	0.902768	0.959047	0.206258	0.122284	0.938248	0.0553343	0.0129398	0.918313	0.593738	0.794406	0.449901	0.691012	0.594074	0.435045	0.148684	0.206791	0.00535153	0.127385	0.476364	0.00126493	0.00508191	0.547206	0.562644	0.0107512	0.608099	0.732621	0.48728	0.430657	0.666036	0.00789873	0.0699981	0.834622	0.197546	0.253649	0.965657	0.974133	0.117514	0.583748	0.912506	0.879561	0.76745	0.485109	0.782715
X213733		0.463934	0.729607	0.525643	0.838052	0.373775	0.865304	0.760187	0.194641	0.93868	0.773347	0.100878	0.00304354	0.525602	0.288873	0.157316	0.301145	0.0365569	0.934481	0.381187	0.285869	0.0364334	0.12824	0.456302	0.679855	0.568171	0.114766	0.924429	0.112956	0.128165	0.297997	0.313354	0.843086	0.54119	0.731527	0.512886	0.452254	0.9756	0.633008	0.884237	0.309688	0.990001	0.521316	0.778225	0.4141	0.704022	0.280817	0.211996	0.756059
X213732		0.857825	0.653743	0.0840967	0.786896	0.286892	0.151633	0.334866	0.919964	0.662892	0.868147	0.760198	0.286874	0.934068	0.124469	0.0347569	0.141391	0.497515	0.774133	0.139269	0.684214	0.546853	0.372241	0.322837	0.0834611	0.265945	0.498036	0.946325	0.710229	0.636855	0.987541	0.782104	0.992144	0.250818	0.814625	0.0244967	0.0710123	0.689441	0.115932	0.483939	0.859398	0.889297	0.496085	0.868947	0.451845	0.0215431	0.0652372	0.959802	0.58726
X213730		0.0878799	0.516655	0.440249	0.858212	0.571058	0.132049	0.110698	0.338594	0.271482	0.172507	0.997457	0.435332	0.244134	0.77935	0.267856	0.936847	0.75619	0.782757	0.937273	0.776859	0.850592	0.0861411	0.507788	0.694956	0.86008	0.871714	0.721052	0.865323	0.530278	0.398144	0.558518	0.547554	0.956329	0.519817	0.568553	0.946067	0.803673	0.932794	0.934772	0.982485	0.876661	0.960746	0.325932	0.289443	0.824852	0.956	0.298411	0.496764
X213726		0.843709	0.995265	0.661024	0.581947	0.0635355	0.152241	0.298231	0.0651481	0.893235	0.50235	0.825114	0.67521	0.666443	0.656179	0.00160296	0.152331	0.515032	0.60934	0.307906	0.0376554	0.171731	0.701719	0.113419	0.365244	0.0794754	0.859412	0.0753395	0.462665	0.653149	0.228658	0.00970727	0.0574644	0.496838	0.99444	0.00902882	0.430014	0.807043	0.872147	0.9443	0.147793	0.581351	0.192125	0.0815363	0.217438	0.715447	0.470963	0.962231	0.974504
X213720		0.506176	0.161803	0.134482	0.804856	0.279879	0.0108322	0.00526225	0.0226037	0.786776	0.603165	0.308985	0.631442	0.143598	0.667828	0.00609918	0.812053	0.110646	0.367355	0.653674	0.483853	0.743618	0.170155	0.369767	0.795702	0.0701904	0.710648	0.948238	0.440791	0.00823899	0.598955	0.232905	0.373436	0.504934	0.845016	0.847787	0.829917	0.308533	0.426866	0.361894	0.176824	0.141557	0.62488	0.042073	0.0133944	0.114883	0.145189	0.0623504	0.0711795
X213708		0.62103	0.642532	0.072321	0.281166	0.165787	0.420337	0.842079	0.206931	0.665601	0.935338	0.0584951	0.680153	0.985606	0.00528302	1.51e-07	0.742812	0.0280439	0.0270183	0.290636	0.00496579	0.000355769	0.984897	0.108	0.274358	0.750217	0.263094	0.235244	0.0109457	0.619801	0.438557	0.934716	0.640268	0.0512733	0.0321283	0.127718	0.148856	0.882111	0.880079	0.569231	0.743401	0.635237	0.410793	0.662464	0.624651	0.905285	0.630847	0.526253	0.461527
X213697		0.826115	0.976239	0.198182	0.534884	0.908194	0.685125	0.486787	0.309023	0.762506	0.780896	0.786408	0.53655	0.1482	0.423924	0.146964	0.400405	0.732313	0.343252	0.248513	0.769682	0.404718	0.476559	0.802111	0.885831	0.843537	0.929417	0.434388	0.857027	0.268174	0.669872	0.519452	0.592653	0.632855	0.810725	0.233671	0.279003	0.169385	0.370362	0.357553	0.430588	0.5893	0.763789	0.571927	0.899992	0.960628	0.912975	0.35789	0.239906
X213526		0.85803	0.0315248	0.681621	0.766785	0.345894	0.32585	0.703112	0.283911	0.142661	0.17416	0.51711	0.0840588	0.117816	0.344288	0.165728	0.323273	0.415049	0.628601	0.585492	0.880342	0.731272	0.634638	0.0306782	0.184802	0.853007	0.242945	0.888675	0.888059	0.216957	0.995147	0.144595	0.805027	0.717202	0.852413	0.548373	0.45701	0.998088	0.865999	0.253828	0.385638	0.129723	0.185822	0.450627	0.0920394	0.745276	0.651979	0.239995	0.0239223
X213450		0.796048	0.943944	0.11636	0.679319	0.927056	0.648342	0.624357	0.962245	0.246884	0.190614	0.524871	0.492703	0.30129	0.687417	0.584044	0.667833	0.930497	0.315579	0.597936	0.321342	0.556349	0.227384	0.161656	0.24073	0.872587	0.348763	0.972231	0.170367	0.156426	0.446409	0.735015	0.215272	0.48914	0.900106	0.697227	0.38472	0.722399	0.563504	0.513021	0.472637	0.644034	0.924209	0.872465	0.594754	0.856202	0.785152	0.783446	0.00830737
X213374		0.284379	0.140715	0.871046	0.892439	0.785913	0.970835	0.838438	0.733172	0.740233	0.754474	0.0145749	0.00237449	0.0841764	0.25496	0.00321701	0.652838	0.601644	0.79064	0.715203	0.310091	0.106482	0.906881	0.891287	0.992163	0.657201	0.846802	0.397515	0.915386	0.0751007	0.576306	0.435896	0.840038	0.906102	0.877137	0.529229	0.563099	0.715965	0.592574	0.59562	0.560939	0.963986	0.270072	0.198861	0.1986	0.316649	0.182027	0.776758	0.880031
X213371		0.787714	0.420038	0.560918	0.936138	0.075236	0.0343878	0.210814	0.426706	0.157608	0.518172	0.159941	0.324085	0.193855	0.211282	7.15e-08	0.15932	0.42243	0.0430049	0.829268	0.266878	0.213995	0.907301	0.56573	0.456239	0.577525	0.28428	0.818778	0.917644	0.380894	0.254788	0.527186	0.85664	0.497341	0.673527	0.176417	0.463065	0.214158	0.591638	0.669752	0.258659	0.331294	0.58378	0.352542	0.257276	0.592822	0.918745	0.978407	0.69156
X213327		0.750089	0.0831266	0.772007	0.61432	0.00580074	0.149627	0.253446	0.249763	0.126039	0.539355	0.263246	0.466504	0.0838402	0.00586052	0.630225	0.514437	0.105125	0.571552	0.458674	0.352989	0.229926	0.551693	0.453564	0.827712	0.659819	0.677826	0.328118	0.344641	0.741616	0.0387117	0.00164333	0.19446	0.2887	0.376574	0.843617	0.109693	0.149727	0.640217	0.268785	0.654502	0.657017	0.169307	0.0209307	0.583378	0.750845	0.684062	0.980184	0.376912
X213324		0.157591	0.139305	0.599041	0.363758	0.409761	0.237664	0.0491237	0.588517	0.290572	0.361672	0.28305	0.469372	0.592016	0.953492	0.29585	0.925623	0.387328	0.624253	0.692022	0.755446	0.542588	0.667016	0.86472	0.574394	0.511734	0.840321	0.354453	0.812268	0.354283	0.234591	0.771928	0.829119	0.00527917	0.000229919	0.13621	0.0612497	0.465682	0.239365	0.477941	0.33685	0.688365	0.596648	0.29811	0.598512	0.567473	0.371453	0.386741	0.169183
X213318		0.188151	0.278833	0.496057	0.321762	0.599161	0.436043	0.146894	0.427454	0.332311	0.554555	0.961759	0.865155	0.318923	0.584089	0.319737	0.327661	0.950536	0.392917	0.263744	0.298381	0.456094	0.524925	0.135828	0.249638	0.471599	0.891826	0.0657594	0.216964	0.339491	0.424756	0.710815	0.359567	0.64799	0.311038	0.447582	0.145935	0.0821989	0.488116	0.294958	0.770332	0.870334	0.687909	0.717969	0.728566	0.76939	0.969816	0.815354	0.722865
X213315		0.797472	0.0386989	0.652265	0.495788	0.588491	0.190868	0.157836	0.920784	0.820401	0.746556	0.34394	0.0285245	0.613565	0.0314528	5.41e-13	0.234996	0.572044	0.210019	0.00544991	0.0463228	0.038579	0.528182	0.314267	0.217126	0.470668	0.472248	0.29955	0.236533	0.0859093	0.835366	0.221492	0.333485	0.556691	0.495389	0.737131	0.226129	0.718839	0.64598	0.405517	0.263749	0.994276	0.559253	0.976793	0.727537	0.529459	0.783588	0.442493	0.692792
X213310		0.199232	0.332384	0.889652	0.0153079	0.106384	0.296962	0.328224	0.772898	0.863889	0.869209	0.483727	0.267517	0.0019826	0.169615	0.46114	0.974948	0.356442	0.751873	0.330742	0.689018	0.690406	0.844571	0.255748	0.549092	0.912243	0.694865	0.882455	0.135915	0.480777	0.319804	0.628405	0.991996	0.792278	0.327961	0.00423449	0.129013	0.471923	0.697541	0.918663	0.692806	0.407899	0.502272	0.534981	0.0489632	0.205631	0.483952	0.0906304	0.171225
X213301		0.363819	0.522257	0.373632	0.3902	0.306103	0.262228	0.968536	0.37571	0.476645	0.778563	0.466211	0.769571	0.889705	0.151568	2.1e-06	0.603608	0.722732	0.31243	0.197412	0.0176112	0.0482392	0.942773	0.791898	0.993288	0.649255	0.604237	0.418627	0.172014	0.626616	0.0738083	0.786589	0.59882	0.269979	0.946441	0.0305499	0.221262	0.234462	0.745349	0.560295	0.799089	0.880392	0.741746	0.919988	0.313456	0.245866	0.37483	0.920558	0.450193
X213243		0.982672	0.354353	0.648436	0.0334384	0.396263	0.873127	0.962923	0.85589	0.792205	0.423438	0.114594	0.839952	0.564763	0.947036	1.18e-05	0.783962	0.307047	0.111266	0.498662	0.521902	0.212263	0.537785	0.77776	0.983013	0.429746	0.237385	0.875348	0.229653	0.388873	0.763127	0.335047	0.891754	0.465104	0.805414	0.502277	0.267171	0.871104	0.428533	0.153722	0.981236	0.913696	0.105708	0.256579	0.354471	0.0177921	0.0189703	0.573999	0.675331
X213204		0.318558	0.890426	0.457839	0.740876	0.0475584	0.436337	0.264383	0.597338	0.549423	0.0281238	0.98208	0.971284	0.511505	0.0710281	0.354422	0.235009	0.555165	0.318854	0.388999	0.0405515	0.269328	0.0475365	0.0182841	0.188804	0.136282	0.62992	0.521363	0.763092	0.197417	0.275013	0.55308	0.479857	0.130463	0.528834	0.0133644	0.0143724	0.674747	0.54254	0.860646	0.255436	0.198073	0.599921	0.799144	0.418993	0.637421	0.798443	0.138982	0.335599
X213182		0.969723	0.90286	0.75851	0.310954	0.194387	0.324062	0.469663	0.600098	0.137582	0.997194	0.590781	0.905846	0.111633	0.697914	2.12e-06	0.0199828	0.0336025	0.666164	0.5795	0.968678	0.878796	0.785813	0.520804	0.154849	0.617854	0.754292	0.741914	0.740824	0.297991	0.63487	0.692628	0.521886	0.975621	0.911191	0.931365	0.951335	0.460762	0.766977	0.622925	0.977931	0.577842	0.187466	0.565162	0.413406	0.856982	0.572053	0.668702	0.241676
X213172		0.667682	0.713734	0.306328	0.839508	0.646561	0.5465	0.298713	0.144416	0.364451	0.170486	0.936854	0.406399	0.683577	0.171283	0.245346	0.857378	0.957424	0.908083	0.0146387	0.697831	0.224728	0.743129	0.4539	0.921284	0.211088	0.83437	0.589708	0.474853	0.722468	0.922204	0.64473	0.644029	0.268442	0.143389	0.916314	0.290134	0.8548	0.514057	0.629362	0.361273	0.143282	0.229319	0.183134	0.642737	0.0261679	0.0112747	0.984647	0.419455
X213164		0.0444449	0.0985461	0.0420656	0.351801	0.941203	0.739858	0.210387	0.795132	0.968487	0.753393	0.875089	0.613398	0.928267	0.771763	9.6e-08	0.917703	0.166767	0.0470549	0.986331	0.00480157	0.00105633	0.561929	0.161514	0.190614	0.542492	0.873753	0.500387	0.885101	0.516876	0.347018	0.927007	0.829017	0.0466264	0.0012549	0.192464	0.791754	0.506958	0.78985	0.857434	0.0959118	0.25107	0.723232	0.564617	0.690947	3.21e-05	2.12e-06	0.879274	0.997131
X213160		0.156632	0.868685	0.173284	0.989463	0.218612	0.935453	0.824973	0.210391	0.699856	0.18789	0.467295	0.400884	0.615722	0.525861	0.112685	0.828481	0.373382	0.84226	0.281897	0.434346	0.282886	0.520634	0.815471	0.499469	0.314744	0.434527	0.376876	0.958281	0.594591	0.486345	0.362438	0.386735	0.362657	0.367974	0.28307	0.621565	0.399684	0.181163	0.712373	0.51542	0.569187	0.244349	0.249659	0.981605	0.934232	0.984918	0.309548	0.524672
X213158		0.172352	0.404556	0.131919	0.245293	0.633229	0.692172	0.0558843	0.0349602	0.479597	0.112561	0.631139	0.952238	0.90735	0.659781	0.021147	0.644256	0.245347	0.445399	0.148206	0.402689	0.166114	0.568805	0.799387	0.635603	0.60286	0.880948	0.990316	0.701368	0.205814	0.620307	0.649277	0.903031	0.90374	0.383274	0.899188	0.664564	0.943852	0.352876	0.698069	0.879988	0.693641	0.669486	0.159559	0.501269	0.557521	0.570617	0.694575	0.550148
X213149		0.746611	0.264877	0.570297	0.883924	0.948456	0.528195	0.24202	0.264692	0.472049	0.555069	0.823815	0.34205	0.12161	0.496888	0.664187	0.763725	0.107027	0.982513	0.944591	0.335837	0.460696	0.0759489	0.0871889	0.64221	0.090923	0.143591	0.150793	0.706393	0.299113	0.821288	0.67125	0.182101	0.154095	0.0291598	0.312439	0.254316	0.742787	0.0746991	0.248968	0.810355	0.405873	0.174262	0.872358	0.78067	0.560361	0.96451	0.817976	0.78267
X213005		0.447457	0.704779	0.57779	0.743258	0.265419	0.860364	0.900655	0.446732	0.918169	0.901286	0.579299	0.0147268	0.851356	0.0833838	0.304481	0.475519	0.181855	0.831987	0.75188	0.586457	0.0719175	0.117781	0.495684	0.781047	0.604759	0.0785412	0.717231	0.0427365	0.133371	0.317568	0.412365	0.567155	0.094485	0.494254	0.44981	0.606663	0.817736	0.360692	0.992087	0.123402	0.39879	0.511414	0.815841	0.248843	0.383235	0.19343	0.519618	0.794563
X212748		0.248591	0.111476	0.738035	0.0157461	0.836817	0.574417	0.353018	0.310662	0.109675	0.0959014	0.239467	0.230549	0.199395	0.52931	0.403423	0.159477	0.987536	0.548942	0.169506	0.732846	0.758515	0.424537	0.319895	0.870108	0.175391	0.304961	0.633587	0.363453	0.105534	0.184476	0.901569	0.700267	0.261789	0.922993	0.0359387	0.292126	0.097532	0.550866	0.74742	0.60784	0.794864	0.270825	0.0743204	0.116328	0.80642	0.739488	0.0384718	0.697584
X212672		0.0266317	0.276979	0.875874	0.832344	0.0687815	0.650177	0.804076	0.979807	0.418858	0.258623	0.836916	0.70066	0.741093	0.691967	0.0031386	0.982542	0.836615	0.660299	0.955574	0.0960435	0.0495255	0.5968	0.180245	0.115864	0.412554	0.682355	0.348733	0.481552	0.949303	0.459458	0.691803	0.997889	0.0171443	0.0966336	0.0133634	0.506603	0.741784	0.465795	0.853064	0.904983	0.827236	0.47622	0.615933	0.270321	0.0577614	0.471953	0.522141	0.923998
X212646		0.454573	0.219592	0.194015	0.96256	0.573763	0.857056	0.644246	0.00974082	0.133091	0.0455533	0.293357	0.392947	0.499293	0.970557	0.460188	0.654205	0.125911	0.381366	0.896662	0.531916	0.125508	0.98083	0.937957	0.832165	0.292602	0.33996	0.722974	0.387153	0.475598	0.832829	0.350228	0.4846	0.184229	0.0607299	0.477044	0.650447	0.424208	0.233677	0.265081	0.0147698	0.0121303	0.707916	0.140384	0.634606	0.496037	0.415309	0.294659	0.330041
X212612		0.108639	0.9297	0.497303	0.526332	0.640208	0.896804	0.774052	0.997418	0.319508	0.836207	0.519419	0.390898	0.598353	0.380035	0.000190954	0.185905	0.646776	0.628827	0.17108	0.213623	0.130069	0.627726	0.81783	0.661068	0.723612	0.748949	0.504482	0.239111	0.411853	0.824217	0.82568	0.568284	0.0539032	0.0195917	0.691512	0.18272	0.926938	0.855783	0.127245	0.0811736	0.217003	0.872384	0.690811	0.941333	0.728149	0.518666	0.758449	0.94719
X212586		0.38494	0.834518	0.530616	0.546765	0.350414	0.0944491	0.220038	0.558531	0.212749	0.269885	0.666137	0.99568	0.189726	0.692326	0.000454788	0.819906	0.109861	0.750352	0.802798	0.736988	0.745496	0.942254	0.391008	0.573379	0.568427	0.733174	0.0702316	0.10876	0.421363	0.106907	0.578156	0.0458017	0.0103097	0.0573171	0.434111	0.242676	0.200577	0.495094	0.345397	0.630185	0.919865	0.157755	0.326822	0.0861803	0.732653	0.673159	0.323391	0.292097
X212576		0.333507	0.346026	0.507114	0.131512	0.00856503	0.140246	0.743997	0.381031	0.095529	0.710357	0.319274	0.0435647	0.745098	0.448837	0.0240785	0.0302282	0.89315	0.901278	0.752043	0.689329	0.972608	0.771503	0.345331	0.550335	0.350755	0.74072	0.118881	0.777874	0.443564	0.162272	0.31823	0.733285	0.699068	0.758054	0.160538	0.217061	0.833072	0.600476	0.390759	0.489838	0.806401	0.425198	0.0431361	0.691684	0.959082	0.860744	0.626999	0.368752
X212391		0.161872	0.638484	0.526879	0.0965065	0.109174	0.456329	0.222761	0.38591	0.361488	0.511521	0.776361	0.880328	0.5426	0.358398	0.00102249	0.76491	0.367432	0.982661	0.207862	0.731995	0.117424	0.171774	0.477919	0.316414	0.847711	0.322171	0.401567	0.562674	0.00372854	0.0423711	0.195411	0.11791	0.0570935	0.904364	0.225768	0.0136839	0.0251289	0.411721	0.324391	0.156231	0.705328	0.385714	0.73101	0.210415	0.417287	0.612618	0.698646	0.720682
X212373		0.50051	0.32607	0.850207	0.684423	0.464344	0.788587	0.621096	0.430758	0.56061	0.468915	0.200076	0.569808	0.393631	0.217923	0.271168	0.029795	0.919059	0.831846	0.04184	0.487906	0.55607	0.679854	0.062418	0.00534655	0.0939981	0.300122	0.370136	0.593243	0.631521	0.965622	0.744993	0.540602	0.570079	0.895183	0.762311	0.0487092	0.0371857	0.199677	0.140523	0.80691	0.983597	0.590221	0.423768	0.643801	0.684598	0.439488	0.37463	0.352882
X212303		0.597408	0.859851	0.9392	0.0833836	0.0809872	0.602347	0.475043	0.585439	0.0829369	0.67019	0.747929	0.230673	0.789825	0.756181	0.0105203	0.327422	0.71689	0.406622	0.030791	0.637139	0.326928	0.345921	0.790607	0.407816	0.101306	0.541675	0.549227	0.356468	0.212698	0.123498	0.0979745	0.930308	0.880693	0.504937	0.405538	0.370227	0.22961	0.240941	0.347559	0.0347192	0.296968	0.141458	0.460131	0.598059	0.713911	0.63811	0.0582629	0.50644
X212290		0.146666	0.612278	0.581248	0.0614275	0.326178	0.249049	0.0690512	0.32648	0.203743	0.11083	0.734954	0.61084	0.464704	0.707832	0.13516	0.661065	0.71156	0.487929	0.720011	0.861367	0.0538237	0.934917	0.790056	0.745759	0.329626	0.800604	0.361622	0.92767	0.468689	0.806046	0.364365	0.0122328	0.0462405	0.587244	0.776683	0.986609	0.749149	0.27835	0.265477	0.29636	0.675671	0.569735	0.867335	0.417073	0.483747	0.130294	0.311023	0.78149
X212282		0.257901	0.861856	0.0464748	0.451063	0.776602	0.309021	0.790416	0.99795	0.653879	0.217261	0.708176	0.308058	0.31487	0.61708	6.4e-07	0.767717	0.288708	0.853583	0.0697429	0.100637	0.0047411	0.491102	0.941039	0.5416	0.230112	0.21653	0.0333038	0.114663	0.43776	0.545875	0.74568	0.0696811	0.518776	0.479589	0.95706	0.351484	0.936442	0.835171	0.318722	0.958318	0.15363	0.898736	0.641235	0.114143	0.565028	0.260904	0.466395	0.894345
X212278		0.381799	0.873961	0.065496	0.321452	0.0845785	0.369124	0.657235	0.477679	0.153606	0.873642	0.338866	0.642638	0.837177	0.139011	1.18e-09	0.858232	0.00945602	0.0118038	0.395478	0.0416185	0.10905	0.41649	0.502932	0.805138	0.604554	0.70641	0.462487	0.447328	0.0748202	0.0718929	0.1053	0.926015	0.155395	0.28311	0.492979	0.599058	0.154851	0.550892	0.0538757	0.592353	0.907471	0.438673	0.340223	0.493749	0.927725	0.880445	0.489916	0.743628
X212261		0.0555596	0.292395	0.725288	6.63e-05	0.471311	0.207554	0.0428208	0.447129	0.0686883	0.202195	0.293581	0.79574	0.995311	0.485554	0.240383	0.791169	0.320242	0.28885	0.641251	0.867761	0.674769	0.0244062	0.598753	0.611163	0.813416	0.850723	0.288651	0.455718	0.583778	0.834417	0.673228	0.203473	0.782843	0.563122	0.461472	0.622535	0.445016	0.563065	0.839708	0.758383	0.288942	0.305019	0.089048	0.982013	0.847736	0.632877	0.145293	0.00606852
X212254		0.162391	0.574644	0.385147	0.36852	0.861165	0.376334	0.866964	0.683387	0.208057	0.922766	0.197287	0.18579	0.51275	0.612529	4.27e-10	0.175786	0.855299	0.455208	0.528413	0.250693	0.46183	0.980266	0.522707	0.900783	0.896815	0.810836	0.935053	0.605167	0.110892	0.694429	0.858078	0.774342	0.393316	0.500903	0.156471	0.295709	0.884519	0.653311	0.695959	0.234561	0.771771	0.518206	0.843023	0.697055	0.140456	0.0155737	0.338043	0.849001
X212235		0.134459	0.317998	0.644952	0.651218	0.34485	0.616601	0.996921	0.54863	0.359508	0.71948	0.612677	0.732299	0.881883	0.199662	0.422768	0.291949	0.51024	0.372445	0.272086	0.2667	0.152745	0.276037	0.188276	0.368446	0.300271	0.907461	0.063536	0.808989	0.516612	0.476187	0.514671	0.0171014	0.504035	0.344135	0.369989	0.340851	0.18138	0.817993	0.793125	0.557384	0.553348	0.158513	0.296628	0.709142	0.684311	0.964388	0.871485	0.357926
X212208		0.882153	0.593071	0.517018	0.0638633	0.868137	0.807277	0.292605	0.827179	0.91286	0.743302	0.0915745	0.00594085	0.57789	0.0599821	0.00138428	0.153897	0.681676	0.18842	0.393829	0.431283	0.674817	0.906107	0.464699	0.40964	0.340601	0.741067	0.489996	0.676373	0.660313	0.985996	0.157339	0.933688	0.445389	0.654211	0.70626	0.185878	0.899595	0.755691	0.963144	0.777433	0.435463	0.59142	0.663318	0.776221	0.86396	0.946235	0.453527	0.796462
X212181		0.632104	0.119203	0.966996	0.521452	0.694865	0.679207	0.11088	0.0222422	0.33099	0.849605	0.759138	0.382346	0.379998	0.417691	0.986894	0.923265	0.530145	0.095025	0.679567	0.68856	0.129136	0.322912	0.76989	0.370636	0.230815	0.130369	0.611132	0.238431	0.577006	0.699363	0.99748	0.0657884	0.565521	0.716478	0.994408	0.513107	0.401103	0.935359	0.0840915	0.213463	0.685187	0.732697	0.991356	8.21e-05	0.00630986	0.984164	0.845714	0.290636
X212024		0.672679	0.153088	0.175783	0.069741	0.443945	0.301399	0.432088	0.694536	0.414017	0.272123	0.81849	0.710546	0.0112176	0.165857	0.00572924	0.143825	0.888824	0.89618	0.163812	0.265999	0.191414	0.953226	0.818635	0.28698	0.578252	0.577635	0.0162325	0.0105352	0.896203	0.456711	0.304433	0.04615	0.129321	0.227319	0.116493	0.0860851	0.255813	0.429729	0.341433	0.908189	0.590504	0.237632	0.362744	0.923349	0.531581	0.350224	0.728475	0.710727
X212022		0.647126	0.964846	0.801389	0.81518	0.561454	0.323202	0.957649	0.42149	0.19311	0.836279	0.760705	0.81869	0.100272	0.733285	0.182318	0.136758	0.758671	0.742603	0.804573	0.0278453	0.0278963	0.619681	0.0791234	0.121634	0.664054	0.415582	0.0565271	0.314019	0.388686	0.201704	0.335519	0.435149	0.714093	0.144443	0.544347	0.0571951	0.011801	0.657279	0.117036	0.761802	0.918293	0.598534	0.203068	0.279255	0.861954	0.92947	0.954021	0.669659
X212016		0.905323	0.133149	0.852208	0.752943	0.996268	0.519092	0.986962	0.174219	0.280947	0.553194	0.584302	0.986863	0.187483	0.90224	3e-05	0.758712	0.97908	0.0767844	0.0738134	0.0402628	0.149683	0.225466	0.339109	0.843133	0.355913	0.958477	0.309038	0.446787	0.922782	0.958361	0.756013	0.715794	0.7944	0.582714	0.922824	0.352498	0.5137	0.223466	0.505875	0.953201	0.338787	0.538052	0.694259	0.611966	0.834904	0.87317	0.416237	0.903898
X212009		0.0161461	0.0634487	0.897307	0.468289	0.0440107	0.755776	0.58304	0.203986	0.207627	0.00349512	0.203269	0.741333	0.169863	0.329334	0.266426	0.113893	0.953166	0.315601	0.654489	0.96291	0.75649	0.082241	0.323241	0.885108	0.30698	0.183938	0.708502	0.660119	0.65056	0.255279	0.271403	0.103496	0.912462	0.65776	0.213409	0.0928845	0.485217	0.703238	0.924559	0.929949	0.58527	0.951809	0.460747	0.682218	0.1246	0.511795	0.814349	0.397022
X211991		0.293749	0.162338	0.18308	0.00973676	0.0715823	0.0978941	0.225198	0.235055	0.0446114	0.142804	0.261008	0.865113	0.57875	0.867009	3.01e-05	0.408379	0.401849	0.588778	0.0645189	0.0155905	0.00663743	0.305784	0.428024	0.439458	0.064231	0.345364	0.394163	0.87907	0.222796	0.791072	0.296481	0.183687	0.233512	0.144969	0.83748	0.359768	0.355322	0.395636	0.534673	0.875398	0.879496	0.695786	0.202749	0.515333	0.0122338	0.0892097	0.0427704	0.976565
X211983		0.0736163	0.235053	0.810809	0.874151	0.913236	0.60954	0.699757	0.63804	0.820469	0.683053	0.887049	0.369172	0.076634	0.0700191	0.0061656	0.318589	0.698774	0.283842	0.326412	0.968857	0.527229	0.180624	0.518374	0.146163	0.799937	0.458078	0.640994	0.37068	0.641521	0.912546	0.782995	0.79731	0.406956	0.751739	0.108155	0.973179	0.777451	0.245852	0.766338	0.355997	0.194035	0.124029	0.624758	0.659814	0.756263	0.276177	0.30851	0.524872
X211982		0.930173	0.876043	0.0704444	0.283868	0.00848347	0.551406	0.809294	0.168339	0.781214	0.711356	0.384808	0.979164	0.970099	0.37586	0.00030915	0.439237	0.376048	0.255492	0.313057	0.87751	0.841254	0.521231	0.108854	0.750813	0.551114	0.439485	0.934209	0.872695	0.123005	0.909992	0.62639	0.534592	0.535668	0.227772	0.332541	0.361633	0.104648	0.728859	0.443083	0.550461	0.817225	0.920794	0.0206431	0.795631	0.20803	0.225637	0.610699	0.961275
X211980		0.497324	0.0813589	0.795083	0.0316993	0.346114	0.0545443	0.0485967	0.889111	0.523464	0.0467835	0.0799359	0.342644	0.225586	0.910949	0.928822	0.665489	0.223615	0.723841	0.270234	0.605394	0.499757	0.757837	0.0494924	0.00323123	0.715718	0.603744	0.209176	0.152101	0.525765	0.263919	0.0311103	0.00331102	0.0522045	0.173834	0.0680298	0.64731	0.610213	0.931461	0.108162	0.925807	0.462974	0.178929	0.632632	0.463255	0.942744	0.887708	0.275402	0.293042
X211978		0.926316	0.143148	0.692427	0.213018	0.0567574	0.127771	0.762174	0.00131053	0.818181	0.32864	0.314931	0.527901	0.0691721	0.00208905	5.78e-05	0.0977819	0.960679	0.561809	0.432014	0.567105	0.948356	0.958604	0.00611464	0.0254126	0.220473	0.125158	0.554011	0.375754	0.4849	0.697083	0.94864	0.998689	0.256191	0.699248	0.386071	0.792397	0.521058	0.397387	0.518297	0.727105	0.771073	0.0418894	0.410301	0.621352	0.728981	0.666104	0.229785	0.0990996
X211977		0.623824	0.0985707	0.683699	0.333515	0.0420956	0.810232	0.575511	0.778132	0.372111	0.145314	0.606515	0.226285	0.172673	0.901202	0.37849	0.965729	0.803413	0.465533	0.412194	0.545526	0.698151	0.66458	0.408347	0.26457	0.36427	0.436759	0.669188	0.146949	0.599112	0.737704	0.995012	0.267962	0.87114	0.885661	0.753107	0.117322	0.254565	0.819341	0.425162	0.742083	0.751559	0.537575	0.749494	0.880041	0.969066	0.711556	0.0938874	0.396054
X211972		0.507963	0.0167864	0.406065	0.614597	0.979777	0.591384	0.931491	0.638938	0.604145	0.737279	0.358176	0.350465	0.00868429	0.0252984	1.54e-08	0.544099	0.319234	0.75131	0.19991	0.283942	0.68819	0.881832	0.39084	0.707676	0.0567153	0.0666432	0.91363	0.2204	0.603429	0.338716	0.828178	0.936898	0.702038	0.572914	0.708095	0.777712	0.273021	0.0297712	0.365526	0.933052	0.218127	0.040591	0.430516	0.927774	0.280211	0.202738	0.284783	0.553177
X211965		0.840282	0.0520982	0.854076	0.530448	0.257066	0.686008	0.427725	0.288631	0.819034	0.609582	0.47581	0.289245	0.919053	0.963386	0.228265	0.0999516	0.114641	0.270485	0.54972	0.539105	0.606698	0.34763	0.293755	0.107805	0.778613	0.662117	0.531285	0.465429	0.561089	0.399272	0.412141	0.691468	0.891785	0.63557	0.547227	0.359808	0.167249	0.732838	0.139002	0.0234233	0.0887382	0.456026	0.217237	0.1563	0.742059	0.375182	0.048533	0.00321841
X211961		0.0351997	0.8776	0.771955	0.0549656	0.201637	0.773021	0.688719	0.192574	0.562332	0.239148	0.555737	0.2873	0.852857	0.306036	1.75e-08	0.065425	0.968819	0.777199	0.135373	0.91278	0.335983	0.891577	0.772602	0.0996313	0.590637	0.775791	0.19693	0.773491	0.280884	0.793891	0.0547478	0.0479071	0.121622	0.790155	0.870737	0.69452	0.711961	0.604443	0.0317927	0.186311	0.991379	0.138525	0.241245	0.909727	0.864967	0.840248	0.0326275	0.517095
X211956		0.854425	0.887707	0.135248	0.809568	0.651388	0.320363	0.586366	0.517355	0.139325	0.107162	0.458359	0.799196	0.954159	0.273306	0.000379556	0.0847386	0.268726	0.493125	0.888722	0.348387	0.244968	0.00431629	0.734684	0.102476	0.764728	0.859616	0.441251	0.941982	0.370432	0.854042	0.341143	0.179109	0.0977874	0.870248	0.513908	0.220564	0.629943	0.623041	0.62765	0.0854205	0.285693	0.807676	0.693009	0.806639	0.293975	0.181171	0.10533	0.0318493
X211949		0.76398	0.0096984	0.00978953	0.769631	0.00341972	0.518768	0.544045	0.134678	0.0208283	0.170216	0.584526	0.869109	0.865244	0.331568	4.84e-09	0.283312	0.681329	0.525584	0.00336853	0.229842	0.239949	0.106333	0.48487	0.484406	0.0881826	0.884092	0.286343	0.806461	0.939154	0.399118	0.387816	0.393439	0.405011	0.997225	0.0197687	0.144721	0.732626	0.602941	0.773857	0.442582	0.241608	0.0757736	0.295328	0.376238	0.467142	0.709717	0.292409	0.894066
X211946		0.661828	0.895646	0.266543	0.943686	0.0115099	0.746607	0.265946	0.774079	0.815732	0.950437	0.111696	0.489829	0.555986	0.560351	0.0724127	0.765038	0.307176	0.651625	0.843116	0.389965	0.751398	0.799086	0.426265	0.875287	0.509158	0.217346	0.686724	0.346741	0.0458231	0.435645	0.857284	0.45935	0.130567	0.588004	0.64441	0.332011	0.367495	0.653628	0.594231	0.237027	0.918346	0.409079	0.419842	0.993269	0.40666	0.288443	0.659455	0.533645
X211945		0.208585	0.893512	0.0590824	0.413071	0.865016	0.547586	0.646824	0.313361	0.641167	0.98028	0.607667	0.385746	0.586347	0.218944	7.33e-05	0.847392	0.852499	0.74946	0.935446	0.392226	0.491835	0.623673	0.353498	0.971747	0.825598	0.986967	0.585051	0.591273	0.901086	0.135517	0.0756495	0.851505	0.511504	0.985035	0.222374	0.107826	0.639143	0.876345	0.567824	0.28347	0.423147	0.6638	0.964014	0.422541	0.240787	0.0727048	0.553692	0.580863
X211935		0.760256	0.670709	0.652103	0.562019	0.0201883	0.204931	0.0614251	0.845298	0.645908	0.514476	0.505824	0.369316	0.357051	0.361286	0.0563249	0.155424	0.341579	0.788465	0.541863	0.559005	0.541622	0.606336	0.363605	0.641692	0.624961	0.940139	0.646813	0.253048	0.979611	0.415837	0.551497	0.381007	0.616234	0.966759	0.870286	0.326288	0.471982	0.840548	0.865768	0.895686	0.78794	0.755428	0.364491	0.963385	0.792646	0.993334	0.546201	0.446458
X211932		0.901664	0.331628	0.391792	0.365325	0.392541	0.798732	0.694684	0.467973	0.768041	0.756607	0.245593	0.187944	0.577807	0.404913	0.267704	0.926965	0.699049	0.391302	0.999866	0.21465	0.421586	0.994271	0.37209	0.447023	0.676126	0.560819	0.719431	0.94134	0.624999	0.832424	0.572742	0.781478	0.402339	0.864958	0.721318	0.39201	0.244708	0.862767	0.804942	0.975311	0.54339	0.990725	0.411254	0.467898	0.653626	0.619633	0.533941	0.232251
X211921		0.336971	0.219984	0.142359	0.862532	0.361049	0.181308	0.869799	0.57115	1.02e-05	0.722753	0.226054	0.184313	0.844498	0.458552	0.495718	0.768454	0.889034	0.690069	0.912142	0.780902	0.825059	0.959276	0.628767	0.379422	0.89309	0.357663	0.18874	0.690533	0.370263	0.604644	0.103547	0.37447	0.629121	0.373262	0.773003	0.853178	0.404709	0.227927	0.526813	0.050784	0.0874232	0.438629	0.326902	0.283101	0.246632	0.687343	0.381041	0.875399
X211919		0.233707	0.000201809	0.25943	0.167379	0.754889	0.0714724	0.481114	0.781693	0.716814	0.360028	0.0370673	0.143743	0.00781476	0.471692	1.54e-07	0.00130391	0.0366126	0.322959	0.80164	0.99345	0.139871	0.415369	0.4274	0.155264	0.596557	0.733399	0.135447	0.0205441	0.747244	0.471178	0.626356	0.269571	0.996395	0.935231	0.597371	0.488167	0.593631	0.957989	0.312479	0.850339	0.374115	0.0658455	0.704133	0.87563	0.676082	0.875326	0.924798	0.911925
X211917		0.0480983	0.18188	0.506258	0.829802	0.0255619	0.0818001	0.347355	0.338202	0.159494	0.268212	0.86559	0.781341	0.367608	0.0792349	0.0204409	0.275609	0.903748	0.928054	0.342205	0.417667	0.492413	0.0695855	0.0738823	0.154522	0.940436	0.929355	0.576742	0.283069	0.910393	0.1205	0.375002	0.57496	0.119303	0.0520711	0.870908	0.678464	0.301496	0.431652	0.812589	0.707995	0.959649	0.101839	0.165051	0.821333	0.98389	0.693362	0.692986	0.434734
X211916		0.267623	0.0935852	0.210807	0.119708	0.281584	0.623937	0.992927	0.319426	0.224963	0.768248	0.310024	0.934739	0.682277	0.711262	0.848786	0.359884	0.402349	0.902547	0.640753	0.941491	0.372953	0.338915	0.466667	0.990997	0.461981	0.199373	0.927967	0.127244	0.051768	0.518357	0.169041	0.163327	0.232725	0.924786	0.795741	0.814065	0.849389	0.825126	0.976055	0.953119	0.979189	0.940702	0.829661	0.0336111	0.0855817	0.751897	0.777732	0.426322
X211902		0.284698	0.0768338	0.0474692	0.942611	0.276541	0.618318	0.214413	0.102905	0.00459535	0.730479	0.173749	0.882208	0.322079	0.0148427	0.00723056	0.38537	0.763293	0.855339	0.965999	0.565585	0.817481	0.229559	0.266786	0.50948	0.144125	0.410368	0.044095	0.0197399	0.758773	0.536132	0.715441	0.808798	0.499486	0.884225	0.842255	0.567437	0.970601	0.279345	0.476878	0.510283	0.265348	0.281506	0.335949	0.217972	0.00360252	0.06808	0.193527	0.334536
X211896		0.00645845	0.230394	0.403044	0.914089	0.258543	0.994905	0.304898	0.990508	0.486237	0.994233	0.519844	0.345394	0.303166	0.00143384	0.791184	0.747367	0.597124	0.583856	0.970856	0.717487	0.868436	0.238895	0.629259	0.0409961	0.719439	0.215766	0.730054	0.674704	0.271623	0.241977	0.566638	0.986494	0.912385	0.788864	0.837455	0.997158	0.992833	0.658978	0.821596	0.82407	0.335206	0.319327	0.359409	0.895383	0.287427	0.71199	0.21031	0.298102
X211895		0.285376	0.0659433	0.363591	0.714126	0.116437	0.481275	0.75657	0.0991216	0.194457	0.410326	0.0163208	0.0740479	0.522282	0.553721	0.0995258	0.404536	0.521664	0.386266	0.87521	0.921818	0.604197	0.172375	0.447127	0.824955	0.396418	0.265578	0.568841	0.6704	0.200907	0.289262	0.16803	0.503598	0.198822	0.624641	0.896738	0.0776953	0.254762	0.349751	0.742866	0.512148	0.512911	0.845012	0.660706	0.323981	0.953611	0.431831	0.739336	0.226929
X211892		0.659382	0.0395279	0.407814	0.750169	0.0692303	0.759524	0.136921	0.822544	0.284644	0.447289	0.719626	0.306472	0.892141	0.271178	0.518541	0.544409	0.0265313	0.16692	0.20543	0.836486	0.0339753	0.529135	0.49938	0.734234	0.265918	0.391796	0.224893	0.245645	0.986576	0.391371	0.17672	0.643432	0.577891	0.0486428	0.450127	0.167982	0.306007	0.456009	0.264689	0.030704	0.615226	0.713611	0.768739	0.586267	0.847238	0.414535	0.0169788	0.15426
X211891		0.326422	0.892881	0.446087	0.0399078	0.339511	0.0045952	0.213759	0.219339	0.93915	0.298225	0.2766	0.458095	0.700124	0.76635	0.00364665	0.586734	0.298159	0.918384	0.585994	0.396308	0.281732	0.86112	0.799059	0.493362	0.918238	0.407958	0.675375	0.406473	0.0225449	0.975105	0.804745	0.555379	0.6416	0.344827	0.787682	0.278337	0.0521863	0.211668	0.137483	0.30534	0.24184	0.677166	0.0873642	0.645303	0.626965	0.505949	0.0245858	0.785521
X211467		0.783766	0.64053	0.761833	0.025402	0.0125478	0.189952	0.34769	0.381463	0.8834	0.920481	0.756442	0.166417	0.138967	0.863548	0.408079	0.305748	0.401814	0.308759	0.771543	0.347914	0.730874	0.33071	0.455686	0.909807	0.784697	0.905248	0.518321	0.569576	0.817775	0.779098	0.394498	0.642545	0.281589	0.764515	0.150557	0.538376	0.757922	0.686615	0.169662	0.703446	0.674641	0.432825	0.180926	0.0124359	0.0154805	0.424378	0.670881	0.167762
X211458		0.870928	0.859857	0.0963776	0.931264	0.0537586	0.650778	0.0900754	0.0857639	0.353875	0.841631	0.254912	0.20584	0.535086	0.592579	0.73869	0.882156	0.144068	0.158836	0.601266	0.502169	0.71165	0.151915	0.0437298	0.477204	0.455428	0.398955	0.917421	0.601153	0.270363	0.611259	0.922034	0.971442	0.586699	0.790088	0.160322	0.797105	0.834327	0.574202	0.143203	0.774421	0.732851	0.719587	0.580386	0.188947	0.289679	0.960017	0.284728	0.29546
X210904		0.7663	0.972132	0.304642	0.806755	0.623861	0.616993	0.537415	0.845446	0.998061	0.413163	0.869927	0.911513	0.425031	0.670815	9.26e-06	0.262256	0.114275	0.203568	0.106448	0.273701	0.274648	0.860376	0.498237	0.587262	0.976185	0.725575	0.946321	0.92102	0.227154	0.616381	0.677186	0.266776	0.0858958	0.346535	0.268569	0.545584	0.898186	0.18789	0.884926	0.164143	0.183787	0.51502	0.694622	0.748073	0.538882	0.630092	0.848107	0.711653
X210901		0.65794	0.869249	0.440753	0.762135	0.742008	0.5976	0.773912	0.838951	0.816487	0.517808	0.736638	0.946807	0.312579	0.466378	7.68e-05	0.843919	0.0590926	0.337732	0.344486	0.284811	0.501572	0.0667911	0.341525	0.864399	0.930468	0.578852	0.507664	0.5319	0.819086	0.573881	0.695826	0.365724	0.05816	0.262558	0.969737	0.965697	0.934671	0.397006	0.750323	0.0350147	0.0722748	0.980842	0.941011	0.229278	0.317693	0.58019	0.524246	0.725122
X210888		0.766348	0.936765	0.180573	0.903159	0.914661	0.154918	0.14519	0.375252	0.566619	0.523776	0.385088	0.750411	0.571193	0.71539	7.65e-29	0.875622	0.000584062	0.0526277	0.992229	0.0947547	0.216263	0.85535	0.276593	0.701669	0.394924	0.913345	0.650957	0.931833	0.130985	0.645445	0.794207	0.423649	0.0794314	0.539477	0.956607	0.797205	0.436564	0.428603	0.522144	0.558975	0.487508	0.571783	0.420238	0.273583	0.43095	0.396831	0.450067	0.872019
X210557		0.450676	0.936571	0.803959	0.929426	0.283935	0.301876	0.396436	0.645571	0.198857	0.264905	0.217185	0.457097	0.393899	0.0559691	0.00010563	0.0830541	0.0790644	0.424689	0.200269	0.09361	0.0447836	0.917563	0.369348	0.159698	0.769315	0.925437	0.895291	0.805337	0.00778569	0.456409	0.203131	0.826042	0.0152352	0.0549887	0.0470506	0.0440661	0.36756	0.220548	0.0107394	0.365033	0.214718	0.140667	0.795896	0.152359	0.00258486	0.249565	0.224826	0.787235
X210286		0.427164	0.566222	0.568173	0.876945	0.330327	0.89476	0.936071	0.257008	0.842489	0.944619	0.0970073	0.00546338	0.720546	0.350691	0.241731	0.283573	0.117962	0.755819	0.591463	0.5497	0.136653	0.279755	0.427016	0.637563	0.478527	0.228562	0.887024	0.137799	0.149586	0.504671	0.469854	0.857302	0.795877	0.68135	0.777473	0.484137	0.965311	0.67076	0.964181	0.289525	0.957681	0.423329	0.819839	0.513905	0.601043	0.969104	0.226379	0.9377
X210215		0.0180511	0.252645	0.554337	0.0077664	0.00576327	0.205327	0.570313	0.358795	0.282372	0.335025	0.362796	0.0483693	0.0489995	0.59522	0.600975	0.967679	0.553516	0.315066	0.765486	0.473998	0.41819	0.392349	0.423028	0.0911308	0.567912	0.782464	0.135576	0.484489	0.273316	0.628725	0.230334	0.643689	0.133054	0.480152	0.0826279	0.0763136	0.185386	0.810683	0.464038	0.336056	0.429287	0.653327	0.540692	0.648845	0.339264	0.634737	0.336507	0.796529
X208897		0.605726	0.302342	0.215114	0.307356	0.636941	0.15665	0.0176255	0.17883	0.921144	0.0810787	0.0349428	0.0708147	0.930177	0.461266	6.66e-12	0.745489	0.278373	0.801473	0.0908888	0.772842	0.780384	0.605031	0.524237	0.229745	0.560083	0.391783	0.834665	0.266714	0.082738	0.729552	0.667503	0.734141	0.268843	0.269139	0.381757	0.866149	0.44939	0.74825	0.836132	0.969083	0.676794	0.564822	0.956758	0.575028	0.126198	0.702789	0.674614	0.949387
X208893		0.923468	0.290098	0.600136	0.988609	0.671941	0.48269	0.290701	0.803679	0.530326	0.939773	0.50625	0.401454	0.443116	0.532692	6.63e-11	0.386516	0.541301	0.915649	0.652072	0.0368307	0.0435714	0.229172	0.00592816	0.0720336	0.379907	0.536581	0.606109	0.888595	0.746978	0.0295517	0.84827	0.632576	0.0777681	0.163549	0.565073	0.96085	0.474329	0.404509	0.446358	1.51e-05	0.000210792	0.966117	0.690066	0.806015	0.500042	0.835358	0.336258	0.256829
X208874		0.00981944	0.765507	0.793513	0.376731	0.862302	0.63626	0.948065	0.643543	0.277285	0.342487	0.640642	0.652005	0.521605	0.749751	0.00215372	0.809389	0.829163	0.788715	0.100061	0.0121525	0.293316	0.333995	0.20884	0.199396	0.468584	0.48706	0.145357	0.962019	0.735124	0.68675	0.427541	0.200266	0.225143	0.31438	0.202156	0.669056	0.446126	0.721697	0.91497	0.746388	0.674505	0.688335	0.80274	0.101929	0.263529	0.452155	0.859269	0.332365
X208871		0.498954	0.374491	0.652724	0.338856	0.705714	0.951369	0.795094	0.763721	0.288085	0.577099	0.493702	0.538747	0.0653847	0.0133544	0.515513	0.246038	0.981506	0.315402	0.0050023	0.246545	0.828726	0.166041	0.913975	0.350347	0.887556	0.280652	0.0955552	0.0815091	0.698469	0.268049	0.30158	0.948637	0.925181	0.842268	0.318514	0.703462	0.821742	0.170401	0.329007	0.703801	0.987356	0.555473	0.964265	0.372675	0.826648	0.513204	0.0702782	0.0908616
X208850		0.407581	2.5e-10	0.675168	0.277881	0.00319542	0.339329	0.367882	0.570984	0.0169209	0.970344	0.885234	0.0897466	0.473846	0.38593	1.04e-09	0.844822	0.858114	0.812791	0.890916	0.915461	0.234248	0.293587	0.596172	0.519754	0.255354	0.281815	0.237182	0.504416	0.176163	0.20849	0.550393	0.013801	0.0041695	0.104659	0.198043	0.784849	0.872918	0.373819	0.772463	0.0467167	0.818059	0.0588547	0.168845	0.0681392	0.983645	0.692184	0.958581	0.610111
X208845		0.208223	0.678632	0.429982	0.435218	0.92981	0.900183	0.574128	0.712377	0.469496	0.786953	0.238985	0.485112	0.0781818	0.0130388	0.657408	0.36703	0.69061	0.378644	0.712241	0.717731	0.28546	0.737767	0.163329	0.258795	0.343037	0.331265	0.00543012	0.000256931	0.602026	0.9695	0.34057	0.718699	0.994336	0.63926	0.672719	0.312692	0.549922	0.973303	0.985177	0.801383	0.840847	0.0642996	0.352007	0.852834	0.874219	0.696184	0.370231	0.835686
X208701		0.245669	0.704413	0.550459	0.00928535	0.43864	0.186973	0.46306	0.854428	0.988951	0.848196	0.624405	0.330005	0.122646	0.618331	1.34e-06	0.10879	0.0747928	0.66115	0.0674765	0.266743	0.940889	0.537605	0.262911	0.750522	0.255446	0.931732	0.0695819	0.141372	0.794198	0.823152	0.374526	0.993154	0.583975	0.74405	0.381869	0.117676	0.0626586	0.34975	0.955557	0.992564	0.638338	0.233596	0.898954	0.664334	0.347779	0.629725	0.60193	0.64263
X208692		0.901304	0.489397	0.458575	0.46647	0.179714	0.447055	0.733285	0.49668	0.268401	0.318595	0.157789	0.476161	0.681462	0.940958	0.833968	0.465321	0.19968	0.193244	0.752689	0.954066	0.851258	0.952959	0.0804543	0.0280819	0.103438	0.161352	0.18908	0.979098	0.958148	0.82545	0.784769	0.2502	0.995764	0.801701	0.235969	0.337732	0.698454	0.0196511	0.0296103	0.890818	0.459367	0.293914	0.79006	0.948301	0.627624	0.869173	0.32	0.467346
X208686		0.544948	0.724159	0.644248	0.978859	0.378362	0.812025	0.984218	0.266842	0.869361	0.751519	0.14182	0.00418386	0.398367	0.297821	0.530207	0.411555	0.113045	0.799782	0.279658	0.265866	0.0445312	0.169253	0.585571	0.622837	0.532436	0.123972	0.994133	0.147006	0.115122	0.476406	0.44903	0.889802	0.349744	0.819299	0.806053	0.329194	0.900471	0.546105	0.866316	0.286027	0.884294	0.535725	0.808533	0.584586	0.975044	0.557608	0.248797	0.637274
X208682		0.861568	0.846814	0.638105	0.772852	0.788411	0.321914	0.925887	0.294896	0.144962	0.333123	0.719896	0.607183	0.450459	0.436564	1.98e-06	0.305771	0.418593	0.980142	0.762081	0.172511	0.1721	0.685102	0.253125	0.107067	0.663324	0.764081	0.0597274	0.259652	0.707349	0.879237	0.922016	0.273005	0.984203	0.663598	0.059763	0.161838	0.666414	0.382095	0.483621	0.558232	0.480106	0.985011	0.207868	0.380336	0.0792106	0.185154	0.893132	0.34288
X208664		0.743544	0.180856	0.24754	0.439565	0.0832893	0.105119	0.0569709	0.120852	0.945908	0.0920168	0.830139	0.573396	0.049692	0.484346	0.00175188	0.0207362	0.713467	0.702134	0.485402	0.670521	0.616749	0.825574	0.0122289	0.236423	0.507172	0.204899	0.859712	0.612738	0.424475	0.0710292	0.399165	0.655788	0.769478	0.969837	0.0906026	0.367687	0.926971	0.605869	0.308985	0.1155	0.322956	0.639898	0.965825	0.171835	0.694713	0.878357	0.953903	0.428513
X208655		0.852952	0.891508	0.802895	0.411238	0.603265	0.052069	0.389718	0.875725	0.136016	0.0293666	0.152933	0.11691	0.178723	0.263674	0.0902364	0.66695	0.109193	0.544453	0.00143134	0.0484156	0.316255	0.480936	0.112469	0.13704	0.646309	0.941414	0.0923587	0.0997132	0.353241	0.928303	0.626482	0.746403	0.688267	0.253039	0.692212	0.182539	0.130432	0.687322	0.206484	0.255395	0.282648	0.609104	0.390445	0.423965	0.526302	0.309084	0.303628	0.176834
X208651		0.383911	0.112563	0.628752	0.989246	0.279797	0.215703	0.18271	0.295451	0.640016	0.373316	0.692417	0.512859	0.116129	0.918442	0.00601182	0.163741	0.165822	0.449006	0.0523897	0.172399	0.225341	0.785387	0.927433	0.565817	0.91269	0.761196	0.591187	0.862861	0.751909	0.131283	0.21363	0.170085	0.0658956	0.110934	0.657494	0.050646	0.504206	0.470391	0.414135	0.24247	0.413928	0.858458	0.110557	0.562482	0.695794	0.556562	0.635459	0.430341
X208538		0.484416	0.859442	0.795997	0.840643	0.387745	0.198913	0.340991	0.665474	0.775914	0.489944	0.706545	0.927382	0.735463	0.564438	0.000508825	0.158668	0.821502	0.740345	0.530381	0.351456	0.148023	0.294894	0.686615	0.426085	0.728227	0.962062	0.935962	0.497096	0.461435	0.503926	0.577896	0.743303	0.106569	0.0448281	0.692597	0.491059	0.383871	0.787521	0.112519	0.00220554	0.00481589	0.749395	0.888561	0.540922	0.359283	0.145557	0.860134	0.957035
X208381		0.419697	0.97323	0.284558	0.477445	0.929036	0.771016	0.645059	0.332463	0.205297	0.668017	0.923598	0.665211	0.488114	0.27405	0.288726	0.8213	0.363326	0.131853	0.829196	0.183589	0.234685	0.727311	0.00715066	0.00771318	0.611427	0.860765	0.291695	0.695319	0.321623	0.276943	0.825727	0.274997	0.324345	0.87995	0.680678	0.512067	0.867418	0.333661	0.165386	0.144069	0.934064	0.164521	0.180247	0.0118335	0.574618	0.860067	0.714967	0.0301091
X208203		0.0979795	0.200193	0.0948513	0.848331	0.395849	0.0517809	0.304787	0.15291	0.797759	0.257793	0.512339	0.725759	0.560218	0.637132	1.12e-10	0.123183	0.249268	0.517732	0.00850484	0.0333436	0.578981	0.91631	0.451575	0.484226	0.757863	0.603193	0.473044	0.191031	0.115268	0.515392	0.943709	0.678982	0.519291	0.818052	0.250391	0.0659076	0.793825	0.705667	0.221922	0.274094	0.801376	0.829042	0.0638454	0.580046	0.321566	0.15315	0.104868	0.308561
X207684		0.360899	0.792281	0.526202	0.102044	0.726378	0.471656	0.402059	0.91166	0.853552	0.784488	0.74832	0.886916	0.913579	0.22476	0.17926	0.706236	0.379436	0.976531	0.83792	0.859377	0.905973	0.283588	0.633253	0.96	0.678416	0.474732	0.12444	0.214616	0.402717	0.78739	0.673586	0.836088	0.218271	0.185217	0.892436	0.938454	0.357212	0.7956	0.475044	0.931992	0.723731	0.4572	0.36825	0.0900239	0.0493204	0.0900352	0.151644	0.500556
X207241		0.286475	0.111544	0.863145	0.89169	0.346119	0.996998	0.256708	0.656719	0.433132	0.4563	0.418247	0.0151218	0.0754958	0.81325	0.686105	0.25942	0.33653	0.850451	0.536533	0.0729879	0.0549681	0.903411	0.150663	0.0424155	0.309929	0.594487	0.0293357	0.942197	0.321023	0.400025	0.663806	0.734174	0.880132	0.453737	0.388548	0.134037	0.00963095	0.591343	0.786712	0.198911	0.62318	0.863458	0.985685	0.260135	0.481911	0.80398	0.688287	0.556544
X206685		0.765929	0.475419	0.375654	0.420463	0.537005	0.237419	0.151806	0.575753	0.175127	0.587732	0.0614145	0.141018	0.72165	0.33605	0.0801015	0.968293	0.945187	0.00477193	0.949792	0.933588	0.984761	0.187995	0.140452	0.326456	0.525332	0.669156	0.798696	0.445839	0.750357	0.584706	0.0138564	0.294207	0.883801	0.971144	0.53677	0.178343	0.130963	0.492974	0.581097	0.766549	0.219415	0.00932197	0.364656	0.503039	0.556611	0.562809	0.714529	0.560903
X206289		0.653303	0.464077	0.445662	0.454296	0.508713	0.755368	0.965731	0.167631	0.943886	0.711049	0.198319	0.138054	0.636214	0.370578	4.28e-06	0.0660778	0.440599	0.571219	0.64754	0.217848	0.178094	0.516013	0.694824	0.105151	0.756533	0.224983	0.827046	0.0404334	0.374712	0.46482	0.946411	0.491104	0.400008	0.733341	0.666375	0.973179	0.135442	0.722177	0.611373	0.954816	0.370736	0.0143129	0.811271	0.497117	0.881606	0.244159	0.344483	0.442461
X205672		0.33396	0.226054	0.195628	0.970242	0.282064	0.324975	0.570727	0.175439	0.856026	0.0694136	0.531123	0.722016	0.106573	0.779827	0.0864904	0.0223915	0.528848	0.561832	0.944838	0.274301	0.0723054	0.577404	0.513603	0.668773	0.589432	0.285019	0.949039	0.522964	0.4033	0.959739	0.686655	0.627349	0.119425	0.613125	0.664158	0.203585	0.223843	0.378997	0.0126905	0.329473	0.360458	0.664594	0.708783	0.998286	0.924094	0.362047	0.195439	0.806857
X204426		0.994826	0.592144	0.437867	0.936711	0.786219	0.818143	0.892534	0.95474	0.628941	0.795488	0.345893	0.408473	0.103554	0.904559	0.211228	0.603875	0.706089	0.983809	0.532848	0.442392	0.428933	0.651391	0.412339	0.300968	0.763176	0.126785	0.909251	0.481374	0.86284	0.638062	0.967295	0.15397	0.347891	0.906757	0.741849	0.866409	0.243219	0.771322	0.418112	0.894655	0.446853	0.291123	0.894964	0.344067	0.031023	0.219818	0.978921	0.672717
X204344		0.563487	0.863016	0.666586	0.153958	0.688663	0.752029	0.681119	0.17616	0.218091	0.489822	0.783524	0.568336	0.873949	0.896602	0.247006	0.44299	0.699905	0.401265	0.63354	0.514964	0.776556	0.720141	0.776206	0.843457	0.625839	0.994359	0.836718	0.824973	0.668068	0.0600347	0.47078	0.868362	0.608436	0.619229	0.449372	0.579261	0.347423	0.338567	0.542268	0.561379	0.429766	0.337987	0.703029	0.113009	0.28094	0.202587	0.398921	0.763058
X204157		0.911286	0.766267	0.732876	0.251016	0.147382	0.402861	0.656795	0.855984	0.202499	0.916121	0.599869	0.992544	0.0710389	0.659548	1.21e-06	0.010008	0.0544831	0.623104	0.643994	0.777591	0.842806	0.657104	0.566034	0.183266	0.670356	0.63861	0.43735	0.388224	0.350612	0.422275	0.822265	0.479626	0.859917	0.749775	0.975972	0.852867	0.411696	0.673737	0.568435	0.89491	0.686135	0.197296	0.441393	0.397315	0.927532	0.696152	0.652455	0.300949
X203786		0.0773067	0.990324	0.137458	0.0110948	0.677992	0.410489	0.822904	0.905199	0.534888	0.876439	0.0547482	0.80281	0.0835446	0.814274	4.78e-14	0.0168233	0.948838	0.450611	0.217196	0.0685538	0.0509311	0.0580623	0.322881	0.596109	0.124361	0.133621	0.0266587	0.0611767	0.995976	0.877367	0.756862	0.197198	0.59297	0.203701	0.177715	0.400574	0.782764	0.726037	0.302848	0.767486	0.835705	0.242358	0.993608	0.829343	0.186961	0.274706	0.674371	0.764186
X203690		0.984762	0.980355	0.398975	0.395434	0.123536	0.345062	0.515854	0.716122	0.205817	0.603337	0.727771	0.367696	0.500193	0.0834581	0.0423109	0.201518	0.153057	0.040867	0.331879	0.0322038	0.187089	0.873972	0.0505646	0.110515	0.842977	0.686018	0.317861	0.182126	0.854364	0.25781	0.690775	0.967875	0.96467	0.492264	0.00793864	0.113312	0.936474	0.806336	0.706332	0.951546	0.723049	0.996307	0.790909	0.713316	0.649825	0.851521	0.874855	0.835024
X203666		0.588394	0.901893	0.984762	0.800235	0.739951	0.535651	0.612961	0.0651781	0.138372	0.113362	0.506619	0.7159	0.109593	0.642912	0.000748785	0.378007	0.982923	0.705741	0.00892308	0.467242	0.86383	0.587939	0.28451	0.498546	0.890152	0.810506	0.1261	0.176542	0.710728	0.232325	0.869194	0.742839	0.637018	0.755695	0.145327	0.12141	0.63677	0.520588	0.420141	0.524694	0.845588	0.56679	0.579082	0.864291	0.849523	0.64482	0.892747	0.901118
X203574		0.755092	0.851451	0.717054	0.36427	0.478103	0.104427	0.25945	0.896729	0.796304	0.695619	0.695504	0.60846	0.124776	0.860241	0.294937	0.430112	0.149086	0.277381	0.761448	0.156172	0.156181	0.461745	0.253115	0.150054	0.971507	0.948742	0.74237	0.368749	0.187587	0.847178	0.771916	0.693903	3.86e-07	1.26e-08	0.6993	0.501423	0.457357	0.589789	0.944155	0.493599	0.264272	0.450098	0.353078	0.251572	0.00470121	1.07e-05	0.406043	0.725945
X203363		0.815752	0.768802	0.349712	0.542524	0.0567768	0.805486	0.692071	0.953942	0.500947	0.880562	0.890918	0.928172	0.0712407	0.121316	6.89e-21	0.465704	0.542212	0.199429	0.498757	0.572944	0.599575	0.353942	0.0182899	0.121136	0.77662	0.636953	0.0452323	0.00651853	0.638588	0.613407	0.598645	0.132546	0.296665	0.468097	0.947872	0.611595	0.488496	0.551167	0.794395	0.741927	0.578372	0.179979	0.734925	0.985178	0.527517	0.512827	0.682144	0.996702
X203325		0.910522	0.370446	0.672131	0.893868	0.0109186	0.0287076	0.85195	0.996544	0.923614	0.549275	0.479302	0.411668	0.0169492	0.848391	5.5e-21	0.136137	0.123493	0.220561	0.050707	0.0940989	0.158636	0.99051	0.980716	0.977335	0.471306	0.599286	0.21211	0.114573	0.799344	0.709149	0.664624	0.122793	0.847332	0.613996	0.157784	0.103771	0.275284	0.683023	0.140682	0.960209	0.987481	0.691878	0.993373	0.608108	0.731069	0.474014	0.961428	0.242677
X203277		0.281376	0.68655	0.680873	0.525246	0.940552	0.199294	0.90227	0.708243	0.0413483	0.532535	0.0552588	0.0362061	0.54539	0.58043	0.00724686	0.783519	0.171789	0.931232	0.00114543	0.065206	0.233177	0.659967	0.825817	0.833887	0.813576	0.538636	0.989108	0.872704	0.180364	0.690039	0.411591	0.584551	0.857908	0.558034	0.159583	0.0665269	0.446275	0.883324	0.269337	0.22239	0.295855	0.605377	0.478088	0.364572	0.115498	0.810654	0.247584	0.295061
X203264		0.861219	0.384007	0.632731	0.0100601	0.723298	0.630955	0.593805	0.604913	0.144671	0.824062	0.0596469	0.875349	0.831504	0.0514129	8.11e-05	0.544172	0.249244	0.479656	0.929219	0.930196	0.89851	0.452932	0.381328	0.267534	0.609483	0.778934	0.169636	0.0626821	0.67736	0.446684	0.314786	0.979125	0.12862	0.113516	0.0535294	0.30123	0.863324	0.590755	0.465695	0.901611	0.234359	0.724636	0.640836	0.951366	0.690182	0.488611	0.0565871	0.189782
X203259		0.28465	0.341781	0.625368	0.42136	0.366066	0.0970989	0.960377	0.433821	0.728281	0.53707	0.26022	0.58272	0.0722547	0.290074	1.61e-05	0.359252	0.491033	0.59989	0.0193383	0.0729047	0.369842	0.2484	0.631348	0.710242	0.752571	0.515933	0.0924586	0.0288667	0.271464	0.627781	0.922029	0.308156	0.81293	0.63369	0.315321	0.305209	0.78896	0.81614	0.977835	0.815521	0.810715	0.472516	0.423923	0.672696	0.482265	0.416251	0.318324	0.700995
X203235		0.70316	0.83051	0.150491	0.0575251	0.086279	0.934117	0.140908	0.810012	0.592038	0.530832	0.628269	0.40623	0.183644	0.467653	0.929811	0.129826	0.448245	0.646975	0.910382	0.910911	0.451732	0.0310923	0.168874	0.309396	0.966263	0.680588	0.491518	0.360446	0.829899	0.159459	0.32249	0.225634	0.775509	0.443285	0.599413	0.0297372	0.0418547	0.447079	0.0188103	0.420848	0.520119	0.116789	0.0771682	0.0488078	0.553726	0.23622	0.256998	0.855338
X203047		0.897443	0.428584	0.3451	0.0429319	0.789505	0.824376	0.941635	0.606201	0.68103	0.512061	0.890123	0.344391	0.0345406	0.230743	0.000143926	0.989545	0.474049	0.443929	0.72541	0.866344	0.786069	0.186013	0.0415235	0.00116635	0.667857	0.203443	0.679311	0.634829	0.075311	0.157025	0.0875826	0.452576	0.229392	0.703479	0.784175	0.0468774	0.0653866	0.178817	0.996755	0.013512	0.000239946	0.0502579	0.698695	0.00486383	0.788864	0.694995	0.528527	5.62e-06
X202907		0.450554	0.316231	0.78721	0.0115046	0.649563	0.0154227	0.00277727	0.00367355	0.0336076	0.0793475	0.92205	0.0528159	0.0674005	0.652529	7.35e-05	0.74116	0.531052	0.266516	0.837111	0.0797488	0.00584549	0.32781	0.0202505	0.00559261	0.352019	0.326863	0.621512	0.21137	0.104109	0.0369468	0.0535985	0.889639	0.112859	0.182045	0.362925	0.821093	0.574595	0.999843	0.431107	0.68345	0.546199	0.295768	0.0978293	0.566538	0.142698	0.638146	0.329615	0.409683
X202841		0.608126	0.471935	0.144553	0.0636023	0.305889	0.0110467	0.0417722	0.741145	0.417574	0.131495	0.207724	0.289896	0.12189	0.525641	1.42e-26	0.334789	0.666473	0.150625	0.275564	0.209784	0.367025	0.338423	0.0922472	0.289715	0.710592	0.593934	0.215637	0.330683	0.327709	0.253261	0.535748	0.16991	0.315591	0.359095	0.169334	0.043008	0.114977	0.0724988	0.145289	0.568767	0.824127	0.701069	0.104165	0.8641	0.0113312	0.0122863	0.0557739	0.611626
X202834		0.440103	0.546849	0.894654	0.349707	0.187664	0.017625	0.0489177	0.273482	0.0510915	0.896386	0.800349	0.391702	0.473724	0.619194	0.000651456	0.205537	0.730558	0.109623	0.58617	0.0670023	0.0609509	0.660838	0.0594977	0.0369861	0.807386	0.475886	0.776635	0.909192	0.0469461	0.742355	0.00995683	0.416995	0.40585	0.768687	0.0218969	0.0511241	0.961517	0.493929	0.420341	0.629599	0.691426	0.400729	0.498401	0.333337	0.0066165	0.0776921	0.727502	0.278499
[truncated: 1,549 more rows]
[truncated: 72 more columns]
