# Supplementary material for: Cytoplasmic genetic variation and extensive cytonuclear interactions influence natural variation in the metabolome
Source: eLife. 2013 Oct 8;2:e00776. doi: 10.7554/eLife.00776 (PMC3791467; doi:10.7554/eLife.00776)
Supplement: Figure 6—source data 2. — The type III sums of squares from the model run in Figure 6—source data 1. DOI: http://dx.doi.org/10.7554/eLife.00776.035 [file elife00776s007.xlsx]

## Sheet: Sheet1
Figure 6 - Source data 2. Pairwise ANOVA Sums of Squares
The type III sums of squares from the model run in Figure 6 - Source data 1.
											Type III Sums of Squares
	QTL	M.I.83	M.II.91	M.III.51	M.III.64	M.IV.3	M.IV.17	M.IV.23	M.IV.51	M.IV.72	M.IV.82	M.V.45	M.V.59	M.V.82	M.V.94	Maternal	M.I.83*M.II.91	M.I.83*M.III.51	M.I.83*M.III.64	M.I.83*M.IV.3	M.I.83*M.IV.17	M.I.83*M.IV.23	M.I.83*M.IV.51	M.I.83*M.IV.72	M.I.83*M.IV.82	M.I.83*M.V.45	M.I.83*M.V.59	M.I.83*M.V.82	M.I.83*M.V.94	M.I.83*Maternal	M.II.91*M.III.51	M.II.91*M.III.64	M.II.91*M.IV.3	M.II.91*M.IV.17	M.II.91*M.IV.23	M.II.91*M.IV.51	M.II.91*M.IV.72	M.II.91*M.IV.82	M.II.91*M.V.45	M.II.91*M.V.59	M.II.91*M.V.82	M.II.91*M.V.94	M.II.91*Maternal	M.III.51*M.III.64	M.III.51*M.IV.3	M.III.51*M.IV.17	M.III.51*M.IV.23	M.III.51*M.IV.51	M.III.51*M.IV.72
Metabolite	Marker	C1_22176743	X2.18752604	C3_9623868	C3_15011896	C4_262249	C4_1416972	C4_2323396	C4_8328283	C4_13033934	C4_16735445	C5_13792589	X5_16368524	C5_22259506	C5_25538680	Maternal	C1_22176743*X2.18752604	C1_22176743*C3_9623868	C1_22176743*C3_15011896	C1_22176743*C4_262249	C1_22176743*C4_1416972	C1_22176743*C4_2323396	C1_22176743*C4_8328283	C1_22176743*C4_13033934	C1_22176743*C4_16735445	C1_22176743*C5_13792589	C1_22176743*X5_16368524	C1_22176743*C5_22259506	C1_22176743*C5_25538680	C1_22176743*Maternal	X2.18752604*C3_9623868	X2.18752604*C3_15011896	X2.18752604*C4_262249	X2.18752604*C4_1416972	X2.18752604*C4_2323396	X2.18752604*C4_8328283	X2.18752604*C4_13033934	X2.18752604*C4_16735445	X2.18752604*C5_13792589	X2.18752604*X5_16368524	X2.18752604*C5_22259506	X2.18752604*C5_25538680	X2.18752604*Maternal	C3_9623868*C3_15011896	C3_9623868*C4_262249	C3_9623868*C4_1416972	C3_9623868*C4_2323396	C3_9623868*C4_8328283	C3_9623868*C4_13033934
z.biphenyl		307213	16282.9	183125	19589.7	739.03	71510.1	94184.8	44297.9	74988.2	1.80636	18681.6	138219	196453	248357	1.08088e+06	70716.9	347.293	5192.43	71592.3	129901	1360.73	7483.26	20319.5	29326	25622.6	26981.8	295591	416172	82418.4	3144.29	124846	138909	55216.4	8954.22	46297.7	18009	21414.4	33863.6	207184	340792	96065.2	13911.3	255808	45934.8	23877.2	110281	20662.2	911395
xylulose.NIST		400440	56486	11208.3	69432.5	1181.92	10029.7	49714.9	7992.92	67.9209	64230.4	25662.2	45422.9	39383.6	37539.5	688148	62102.7	2682.76	211156	23.0732	98071.1	92710.5	2375.48	10013.8	77309.3	37804.6	33743.7	101590	38.8609	87231.6	802.837	58121.9	83218.2	53571.3	31256.9	9079.86	583.331	58863.2	23076.6	20222.7	13220.1	73755.6	305938	4529.36	106912	273.682	2663.51	3839.68	300.253
xylose.2		7.84862e+06	2.15923e+07	8.00398e+06	3.27373e+06	1.89591e+06	5.01324e+07	3.00795e+07	346677	5.45795e+07	2.91727e+06	1.09404e+06	3.36565e+06	3.72092e+08	9.24298e+06	1.85183e+08	2.56016e+07	1.38746e+07	1.8965e+07	1.45645e+07	14506.3	200641	32747.4	1.35071e+06	266553	3.14724e+07	5.07984e+07	597848	6.66315e+06	5.06132e+07	7.67756e+06	3.76313e+07	1.14043e+06	1.27075e+08	9.22737e+07	7.22948e+06	1.57377e+06	139284	71190.4	1.00342e+06	5.55143e+07	1.82061e+07	1.34348e+07	1.03725e+07	108015	1.06317e+08	1.91411e+08	181645	1.24476e+07
xylose.1		166134	847004	3.6114e+06	807673	4.81386e+06	480554	35516.3	66133.1	2.3485e+06	1.16856e+06	353402	4.58743e+06	3.70144e+07	4.71308e+06	7.43675e+06	2.66793e+06	1.23539e+06	23.7299	486991	523477	1.06412e+07	587951	9.94411e+06	5.58531e+06	1.54536e+06	1.54776e+06	511175	739111	879736	2.99837e+06	2.32898e+06	33232.8	5.68125e+06	849421	1.41725e+06	225627	544273	179830	7566.63	466519	2.03868e+06	558740	1.81358e+06	139194	3.78531e+06	8.82838e+06	117900	7.32266e+06
xylonolactone.NIST		610056	693641	221823	2.69131e+06	1.26836e+06	729903	4197.51	1967.94	355545	1.70387e+06	374305	1.24067e+06	2356.58	7647.26	9.18345e+06	6189.08	1.42599e+06	2.76764e+06	106839	5.39896e+06	7.68098e+06	778319	757994	929941	1.4835e+06	1.3494e+06	192104	85978.6	537477	837723	4.65764e+06	1.61585e+06	3.45713e+06	995465	3.96629e+06	459105	1.80237e+06	845706	773101	568629	153106	980427	735682	58517.8	2.63378e+06	8.48659e+06	226.371	529472
xylonic.acid		795196	219524	302717	206147	23245	704112	26401.1	470934	44679	3317.72	1726.35	34321.5	201808	147681	1.78592e+06	73364.4	101264	15535.8	290178	496919	187319	24650.2	186097	3623.8	169369	11564.3	14900.8	21605.7	200437	7512.2	91356	474611	429495	37064.2	202436	279409	124356	173156	81594.9	57852.9	4139.73	1.17202e+06	214713	39691.5	633619	155516	60024	311619
xylitol.563		7.4238e+07	2.07311e+06	7.86928e+07	2.43327e+06	1.17095e+08	9.65399e+06	5.30403e+06	3.33717e+08	813178	2.50661e+07	4.83101e+08	1816478379	1.02881e+08	1.42674e+08	8.26596e+07	1.20434e+08	5.80021e+08	26600.3	1.7376e+08	1.83296e+08	7.20129e+08	3.29189e+08	1.01183e+08	3.7607e+07	9.4657e+07	5.3761e+08	241382	4.1594e+08	5.00546e+08	9.21957e+07	9.82092e+07	1.36158e+07	1.93797e+08	4.63209e+06	5.03994e+07	1.16652e+08	117948	5.12654e+07	2.04228e+06	2.39106e+08	7.15763e+06	1.50453e+08	1.62737e+07	1.03797e+08	5.73316e+06	1.1643e+08	2.63786e+08	9.1233e+06
xylitol		8.51697e+06	1.00012e+06	1.09032e+07	2.83199e+07	5.06899e+07	4.51744e+06	22242584	1.56698e+08	8.84999e+06	4.25981e+07	1.33115e+08	5.44303e+08	4.20608e+07	4.5452e+07	3.85225e+06	3.10122e+07	5.45005e+08	1.3526e+07	114100642	3.42885e+07	1.38788e+08	7.9116e+07	8.82477e+07	101586	6.0645e+07	2.70671e+08	3.24832e+07	4.49754e+07	2.40303e+08	1.22935e+07	3.82875e+07	1.54709e+07	1.45827e+07	6.39932e+06	1.2884e+07	1.16632e+08	9.04561e+06	1.139e+07	7.44948e+06	4.57007e+07	131692	6.00197e+07	1.04502e+07	2.70057e+07	1.04949e+07	7.94867e+06	9.38998e+07	1.14382e+06
valine.TMS1x.poor.spec.quality		4.89687e+07	9.42713e+06	5.81966e+07	3.04074e+06	1.41169e+07	1.12776e+07	1.07187e+07	8.39796e+06	796585	4.11335e+06	1.89373e+07	8.7443e+06	9.22769e+06	1.11121e+08	6.10832e+06	3.72024e+07	1.80478e+07	5496.9	1.01376e+07	2.80842e+08	2.88049e+08	1.07091e+07	7.29699e+07	2.77615e+06	3.48769e+07	6.48872e+07	1.12875e+07	5.31149e+07	5.33431e+06	6.4208e+06	1.64513e+07	6.37392e+07	4.88091e+06	1.35504e+06	6.57169e+06	106806	36947545	2.84658e+07	2.89123e+07	12302	6.15981e+07	4.769e+07	785950	8.00997e+07	1.78289e+06	8758.26	3.38113e+06	1.88049e+08
valine		21644572131	5.69352e+08	11350440821	92652863135	146636890	1009098555	56138226907	36434521397	5.05906e+08	13152558296	6.15587e+06	1087701787	8428160438	2218041914	103441000000	8.28789e+08	8143587611	3388322012	42164877704	3.8094e+08	3086562375	4963365945	2423880720	2260868401	5.17353e+08	6.17789e+07	3178003835	245863	13524385007	3535756204	3.48258e+08	2645953954	1174058187	20173576454	6.33671e+07	7.36029e+08	7300730106	4515104516	2895265177	5186210659	11314148990	4.27261e+08	8226459212	6814367554	4497229812	3170025965	1.49836e+06	4621162577
uric.acid		201410	165599	29210	47831	60458.6	16446.7	53703.6	2078.28	78299.6	20859.8	135354	782700	1.38054e+06	231024	547364	8908.36	7646.66	114886	251219	5026.68	163053	2296.5	3870.75	37384.4	64447.5	203767	320739	132075	31918.2	13571	1677.23	214510	62499.8	1744.2	24674.3	17613.6	1187.75	304729	905.042	329182	1610.84	33520.9	192150	13778.2	363348	446106	65168.6	104947
urea		1.55556e+08	4.21911e+08	17559980859	6753687914	19411188362	4.56591e+08	4977982094	5.12294e+08	3.60042e+08	5800445623	17773770656	15523693337	673192572	13135338654	390952000000	1873860674	7684295393	10572550587	21587255613	27790789722	9843301342	8668313424	4.45533e+07	440574688	3.64347e+08	11734480139	8857860655	5674004315	9554875923	5131199835	1240933799	2501489524	4.02292e+08	2.4533e+08	1998391057	3067327428	9538563251	5421449512	9.86375e+08	7.11061e+08	1.04491e+08	8.14967e+08	4117538295	2.99214e+08	5740058211	12380961562	3.39225e+08	2268332730
tyrosine		5.17861e+06	1.61062e+06	9.95463e+06	8.07582e+07	1.22142e+07	288106	3.31344e+06	2.23649e+07	2.76924e+07	1.12215e+08	4.39602e+07	4.73863e+07	2.95265e+07	3.15713e+07	6.55967e+07	909548	4.94154e+06	6.57978e+06	5.27614e+07	1.61385e+06	5.92366e+06	2.84085e+06	1.20307e+07	1.94618e+06	3.74217e+07	2.07182e+06	2.70021e+07	2.01918e+08	19950.8	5.15898e+06	6.40813e+06	21217.2	5.51091e+06	1.15377e+06	2.83853e+07	843213	8.43815e+07	5.20896e+06	1.79815e+06	6.03002e+07	7.97182e+07	2.15547e+06	1.45821e+06	442444	2.56534e+07	2.64022e+07	6.10922e+07	2.57288e+06
tryptophan		17981.8	14945.3	171101	4.08837e+06	1.09917e+06	83089.7	10466.2	499806	1.26837e+06	3.96746e+06	1.31015e+06	4.15192e+06	596724	904071	2.71533e+06	1.55731e+06	33523.4	182374	1.90827e+06	391455	1.45894e+06	363784	243861	137123	7.40038e+06	1.78297e+06	1.30502e+06	7.02574e+06	140809	64306.4	1.56023e+06	209105	2.6169e+06	1.09135e+06	290164	9190.01	3.26904e+06	57817.2	468168	527601	722868	2.49262e+06	175978	51093.3	1.43634e+06	1.11257e+06	5.14348e+06	951693
triethanolamine		1.70127e+06	352837	407979	380186	24123.1	811715	1.43132e+06	719445	1.37274e+06	1.54545e+06	161068	1.59654e+06	345140	156928	4.97639e+06	4.7545e+06	4.68646e+06	2.28693e+06	3.85924e+06	1.5117e+06	468204	6.15884e+06	33.2513	1.07251e+06	1.63703e+06	3.39636e+06	277497	275.098	6.5912e+06	1.76808e+06	488144	5696.15	1.50059e+06	1.83384e+06	446825	102725	66434.3	3.32617e+06	8.68317e+06	4.99075e+06	1.79939e+06	1.75401e+06	606972	353152	33573	676.166	5.76633e+06	177135
trehalose		852258	2.61978e+06	45535.1	183209	1.53755e+06	1.61005e+06	227467	1.36198e+06	1.05554e+06	1.21812e+06	2906.96	1.11556e+06	6.19852e+06	624503	1.34362e+07	245564	61450.8	54539.3	1.40313e+06	3.15437e+06	62375.2	515681	540723	655670	1.5367e+06	6.42526e+06	754363	325717	491749	21361.9	842230	36274.5	6088.88	558876	718410	1.57299e+06	2.41351e+06	4.63496e+06	595123	154143	3.37382e+06	1.44312e+06	408678	1.02428e+06	1.48444e+06	44587.6	388000	1.71296e+06
trans.sinapinic.acid		1.23054e+06	488040	34670.8	317034	3.25374e+06	2.17507e+06	280.428	153781	183919	1.24263e+06	13535.3	154375	682116	328593	6.39581e+06	857694	722823	66019.3	1.28838e+06	853544	329725	584211	224497	24624.8	2227.61	102859	286128	117299	7674.57	6511.32	235658	485245	2.29016e+06	19054.1	1.74033e+06	927423	111130	83956.1	105379	262352	17108.7	375355	543960	4.49095e+06	6.40313e+06	868538	30999.2	241031
trans.4.hydroxyproline		3192997174	2026983471	3.80683e+08	1677527386	7.06051e+07	4.12568e+07	8.58333e+08	6.05245e+08	5.63202e+08	1.02284e+08	5.29021e+07	3.06673e+07	9.49776e+08	2.96408e+07	6.62911e+08	2960868697	3.55163e+06	2683128293	2597193628	1221988450	6.56316e+08	396080422	1739349550	2569014423	6.76568e+07	1.63198e+07	2969787925	2.96443e+08	1.00212e+08	4.87061e+08	5.11347e+07	1538673432	8.02781e+07	4.97512e+08	1.40107e+08	2385478259	4761248457	4.21332e+08	1252599350	1.15282e+08	1.22907e+08	2071265590	96794.5	8.3392e+08	2.73166e+06	4.51858e+06	1.06492e+06	3.76636e+08
tocopherol.alpha		3.99102e+07	2.25417e+07	239796	3.84027e+07	3.03747e+06	1.39765e+06	147757	4.9382e+06	1.47627e+06	709874	26698.3	395014	1.06794e+07	7.71914e+06	2.61757e+06	6.45551e+07	1.49604e+06	5.63499e+07	5.35844e+07	3.79747e+07	4.91845e+07	567786	6.87235e+07	1.49538e+08	10736.1	8971.8	4.34369e+07	2.53205e+06	2.32674e+07	1.18567e+07	902938	4.07816e+07	109783	2.07624e+06	4.88127e+06	2.72823e+07	126515435	666940	1.15073e+07	2.23843e+06	1.61109e+07	1.15087e+08	3.06936e+06	3.0534e+07	5048.02	582070	3.4942e+06	3.81048e+07
threonine.2TMS		368540911	7.01484e+07	7.33783e+06	3.30281e+07	2.07362e+08	8.54416e+07	7.04565e+07	6.37792e+07	2.91748e+07	8.04032e+07	1.15358e+08	8.88955e+07	5.13458e+08	4.24351e+07	3811703328	5.28953e+07	152236293	2.01636e+08	3.91503e+07	1.08025e+07	1.17127e+07	4.85453e+07	7.96457e+08	1.09273e+08	9.52045e+07	297313	8.04446e+07	3.55038e+08	8.48964e+07	1.28764e+08	1.56296e+08	8.34178e+07	4.25852e+07	6.06365e+07	1.4429e+08	3.38427e+07	2.97368e+08	8.1991e+07	2.20299e+07	2.01821e+08	7.09132e+07	1.84505e+06	2.09706e+06	224054	1.42412e+06	9.0977e+06	3.33894e+07	1.84869e+07
threonine		2.07451e+06	1687311664	4.79988e+08	4676180532	1.90545e+08	6.05906e+08	1149666723	8.20391e+07	2.16585e+08	479022121	2109521262	1383490287	1475738866	1.13906e+07	6202018568	6.94984e+07	339109012	7.87157e+08	1.40352e+07	1.10789e+08	8.98153e+07	1207046455	6.68919e+06	5.5768e+08	876507	1913899697	1227666897	2.50183e+07	8.6899e+08	713488760	1135867808	20664.6	2960830155	5053578133	2.82863e+07	7.02947e+08	1.97881e+08	3.92542e+08	2.75653e+08	3.60977e+08	1520076261	253327968	4.75799e+08	6.91844e+08	291951989	2.62614e+07	1712587614	1.28834e+07
threonic.acid		3.36308e+07	2.81782e+07	4.91532e+06	2.91411e+06	8.9716e+06	1.66469e+06	3.55722e+06	3.19075e+06	3.13739e+07	7.89465e+06	3.0808e+06	1.82328e+07	3.46538e+06	1.81021e+06	4.10784e+07	4.36323e+07	8.77859e+06	1.65404e+07	2.01954e+07	2.69674e+06	11777.5	47829.3	544575	8.14124e+06	4.07021e+06	1.86301e+06	1.26623e+06	173792	3.90203e+07	766052	898096	3.31051e+06	9438.98	31705.9	6.10157e+06	161797	590011	1.18638e+07	201907	718011	4.51046e+06	1.00111e+07	8.29896e+06	1.34908e+07	1.98881e+07	1.53363e+07	6.14017e+06	5.53225e+06
terephtalic.acid		1.42376e+07	6.45276e+07	6.2049e+06	2.47566e+06	9.94598e+06	2.05168e+07	2.76835e+06	564538	8.7197e+06	1.72821e+07	3.81265e+07	469986	2.33342e+06	69.061	3.6182e+07	3.00654e+07	2.24154e+06	726214	8.24324e+06	1.96487e+07	9.92265e+06	4.8784e+06	2.1376e+07	2.82318e+07	3.15478e+06	4.15799e+07	2.73041e+06	3.47336e+06	1.1643e+07	2.13871e+07	17043.6	2.18111e+07	1.43892e+07	5.48308e+06	177003	902846	2.89862e+07	5.25056e+06	9.45259e+06	1.62438e+06	468783	2.14974e+07	7.65104e+06	1097.86	1.07725e+07	8.06723e+06	822463	2.12077e+06
talose		6.46181e+07	23372.6	1.329e+07	26278	702302	2.47893e+07	34191.5	4.7374e+07	3.78596e+07	2.85222e+06	1.28979e+08	4.94538e+08	9.17612e+07	6.41802e+07	2.54314e+07	3.0124e+06	1.07798e+08	681089	4.02828e+07	2.21052e+07	3.56771e+08	1.12829e+08	1.32494e+07	2.53144e+07	3.54593e+07	8.56487e+07	5.8958e+06	1.05123e+08	1.1294e+08	1.01282e+07	7.95405e+07	7.39275e+07	5.92268e+07	2.67544e+06	1.87704e+07	8.0137e+07	1.45666e+06	1.77239e+07	2.01088e+07	1.17551e+08	4.48008e+06	1.40894e+08	1492.44	1.58653e+06	3.58657e+07	5.12286e+06	6.41221e+06	2.90374e+07
sucrose		4.27873e+08	1132015546	8.08667e+08	7.54313e+07	1035342994	157519005	1.31086e+07	1362250024	295.919	2.86719e+08	1280700560	3.32678e+08	9.09468e+08	8.52522e+08	6464060756	1138172580	5.99634e+08	1.84971e+08	8.83442e+08	7.81615e+07	4.03348e+08	1.32974e+08	2230540041	3960882299	2955815435	1349574257	9.51234e+07	8.95865e+06	6.43314e+08	2.76185e+08	3.60034e+08	1265556373	117339293	3.07687e+08	1708055575	1134021325	2816643540	2610342476	1516319326	1.73341e+07	4.17727e+07	1.30371e+07	3.7317e+08	7.61148e+08	4.91119e+08	3.25454e+08	6.2271e+08	2.06985e+08
succinic.acid		2.0779e+08	5.18112e+07	1.03842e+08	7.63711e+07	1.42459e+07	1.88947e+07	2.27925e+08	8.73621e+07	5.79291e+06	128279532	2.43757e+06	619.899	3.69423e+07	1.23391e+07	3.34268e+08	7.91848e+07	2.59112e+07	5.18644e+07	1.33869e+08	921.195	6.71245e+06	9.06513e+06	2.50517e+07	1.47464e+07	9.44966e+06	9.73285e+06	5.53072e+07	1.39129e+07	4.48676e+07	395893	786621	4.28995e+07	689587	6.65609e+06	2.41066e+07	1.89633e+07	3.78892e+07	2.97189e+07	4.55357e+07	168973	144995	2.26614e+07	8.81109e+06	2.96147e+06	1.11547e+06	1.45877e+07	6.51524e+06	162927
stearic.acid		1483765195	9.87043e+08	1.39293e+07	9.98535e+08	3.04572e+08	3.66241e+08	2.78829e+07	636085002	4.05921e+08	5.79609e+08	3.36365e+08	4911582123	4186818206	768328872	3883335002	2064426299	7.21946e+08	4.07194e+08	2.24381e+07	6179509801	9724083608	2.3218e+08	7.6687e+08	3687141953	8.86478e+07	1249034569	2399024290	2.93172e+08	2973349932	1458936009	5.43089e+08	2136768318	924004282	2.36369e+07	136452564	410799	2156032563	8.90802e+06	2998868367	1042414131	193199533	2577144681	1.38893e+08	1474141097	191872	4.16571e+07	240515206	1.94434e+08
squalene		4.6356e+06	3.35295e+06	4.60707e+06	1.01591e+07	539414	2.40471e+06	238217	2.20242e+06	346.027	4.32579e+06	11422.5	6.79754e+06	2.75972e+06	68209.8	1.12921e+07	1.04637e+07	69698.3	2.32777e+06	653902	166466	752014	109504	198403	365985	12547.4	1.92206e+06	170548	8290.22	149002	1.13548e+06	6.26574e+06	6.40182e+06	1.21612e+06	4.80328e+06	3.52451e+06	4.39159e+06	558213	94055.5	537212	2.14429e+06	2.36193e+06	765826	7.04477e+06	795154	835176	2.1968e+06	580857	8.72973e+06
spermidine.minor		195815	458531	2533.2	239154	345736	650569	745222	101030	6160.73	99897.2	23295.8	193136	45461.6	238235	5.81578e+06	60103.1	26350.6	72461.7	436770	555391	5488.18	119380	1.34088e+06	1.99603e+06	247524	139587	2249.52	188119	526071	800945	535728	5102.75	244086	779862	11499	1.57955e+06	2.30275e+06	200442	974517	1.83642e+06	414400	196035	33116.8	4176.73	186952	46475.3	1268.8	652749
spermidine		1.3467e+07	4.0657e+06	1.40792e+06	946123	2.80788e+06	8786.68	2.28954e+06	1.79555e+06	848592	6.56711e+06	1.10762e+06	15327.5	28988.6	8.64689e+06	2.02362e+08	3.75646e+06	9798.59	108789	1.47115e+06	3.03545e+06	1.38393e+07	782203	156337	3.07784e+06	1185.66	623667	1.46291e+07	1.18115e+07	1.84882e+06	3.23216e+06	2.47314e+06	1.80613e+07	3.15993e+06	18242.1	1.34167e+06	6710.83	9281.3	336382	8.23692e+06	1.73374e+06	1.01863e+06	6.92661e+06	154617	2.83525e+07	5.69263e+06	118.411	6.84742e+06	842011
sorbitol		305120352	13767311044	4358799694	4.48371e+06	6763035713	4397592939	4.59535e+06	8558697325	17200676631	1544156705	12822131348	3352465047	5846726970	1780815841	2.91701e+08	9.29315e+07	3.33586e+08	5387633686	3455524939	4502183202	5577285185	7904328104	5536389673	2103401968	6588026850	19471633291	2649222885	38660828883	2.12545e+07	15967341391	1904990863	3790841581	22209605063	8912327271	19466468126	59428577286	16278960851	4.05106e+07	1602898007	1847866627	3.75848e+06	1.56784e+08	2.54088e+07	15215830853	24551940163	2424383441	7553013781	8.73257e+08
sophorose		7337.02	13.2501	2124.71	464.129	759.443	1452.4	3764.19	5286.13	1504.89	400.033	1164.87	3412.76	14369.5	1415.65	3878.11	743.664	322.262	340.308	72.7722	2891.21	4950.4	532.685	0.128539	129.844	62.9572	302.261	1872.86	1750.67	819.838	3140.42	5744.52	73.9294	50.6962	954.752	642.509	174.067	2236.33	4003.31	288.497	1478.61	471.528	30.3997	194.628	6.76811	1557.37	502.786	3016.82	3465.09
shikimic.acid		41913265846	22005612811	11282595079	30125432792	5.17806e+08	3.87302e+08	24933657641	18501782427	1897459407	9575685553	2275176609	1030847595	8729736184	9.556e+08	28773941923	23369156778	2212429365	23182485724	31067687541	5551894845	1493390960	4920019237	15287946770	13234804752	6.21888e+08	3.92797e+06	21976003570	6077085359	9852211942	2318509144	4.57011e+07	16908552910	1.46944e+06	6.73297e+08	3542959423	19127149283	32564389327	7514342139	16519881360	2088129188	1.53116e+07	6518225677	9.83576e+08	2488101333	1444113976	4.87716e+08	7.60278e+08	1790239907
serine.minor		3.63438e+08	2274403116	3.23637e+08	2114648353	5.25234e+06	218792309	3.35414e+08	4.98188e+07	1310901529	8.43452e+07	5.1783e+07	1.936e+07	1075560242	2.02315e+08	4877926287	3029237690	1.88566e+08	3041614445	2724806349	1932372418	1439816691	1245071706	1.28034e+08	2275395851	3.63777e+07	2.40629e+06	3039217819	7.91612e+08	46933.9	1537879253	4.10576e+08	2920959447	7.58437e+07	1181595528	2.94162e+07	3870350249	3445408513	1.23022e+08	510053062	432945677	3.1453e+06	2387813372	5.13688e+07	6.13813e+08	273034	6.83552e+06	3.789e+07	7.84635e+08
serine.4TMS		4.13036e+08	88990490	1.00241e+08	1531614473	6.77885e+08	1.35816e+08	1.27157e+08	4.44685e+08	5.98073e+06	8.24437e+07	3.84936e+08	1.92592e+08	1390508161	1071774018	2475206443	6.80041e+08	220173448	1.47903e+07	4.95558e+08	9.38922e+07	5.08028e+07	779704	1.85885e+08	1.96925e+07	4.34355e+08	4.95936e+07	1578677130	1824211740	4.4057e+08	5.59228e+07	1.30694e+08	1887844831	1297903663	1.78157e+08	2.61048e+07	3.23772e+07	5.59897e+07	4.59484e+08	7.68314e+06	3.31154e+07	2.31514e+08	1.77038e+08	1.92629e+08	7.36645e+08	1.79555e+08	3.94779e+07	9.71989e+07	640038158
serine		1862298933	2593285826	1537668097	39586847636	5394348271	2021719310	29461334397	29101512392	2.36797e+07	5223768888	3620397415	2375401418	12523709141	1.33551e+08	90834552701	8.40425e+08	3231311847	4.77394e+08	12467399119	3558221269	8867635279	2.11734e+08	3491304861	12140188074	1349029016	5.94309e+08	1997760326	4035595388	16971285280	9.41402e+08	1.21127e+08	2228366366	17656989372	40360765979	9.31585e+07	2793321175	8368826050	8.10653e+07	2.00513e+08	2850154861	12453794485	1369045741	3737888486	10584825494	4.47186e+08	6267302097	2039753503	3616514225
salicylic.acid		6650670966	3232929093	3298727752	4757653967	281201	2.23973e+07	7679213824	6453723931	2.97098e+06	3579299789	2.51403e+08	3.48641e+07	6.6441e+08	2.23788e+08	6867894153	2934670684	1007250704	3425489020	6649427331	1.92327e+07	1.75684e+08	1075179828	8.24732e+08	5.14335e+08	2.47085e+07	271767	1771748301	7.01667e+08	2322789071	549207	3.6992e+07	1478456797	293608	4.03839e+07	2.3467e+08	2239087765	2051568520	1707951662	1840335438	1.70034e+08	8.33828e+07	1.93433e+08	1172402310	3.66807e+06	3.83011e+08	2.40299e+08	2.40996e+08	574339
salicin		155862	1.18993e+06	426761	275.077	983944	8.11513e+06	21048.4	4255.08	169004	426278	74692.8	544306	21752.7	10062.3	564879	290104	503593	359978	197058	15518	89218	32794.3	286363	2716.35	56769.8	493599	787970	70801.6	2150.51	45589	253244	207885	35885.1	115560	193710	334799	603.117	15377.3	30131.2	107368	106777	139204	162276	5836.19	99378.8	325010	48132.3	146274
ribose		9753.92	40455.8	6818.01	1889.48	4200.38	35051.4	2295.04	6452.3	16.549	542.545	37465.7	93749.2	75295.8	1255.51	101333	17024.4	353.853	8042.52	19462.6	30209.3	87494	25127.4	2252.58	21053.2	24898.2	93630.5	7547.36	7394.64	61928.7	1486.19	166.68	4448.03	38616.1	22911.1	246.21	33362.4	25898.4	27125.8	959.555	24371	439.439	9319.41	448.141	7443	815.21	9501.92	3767.7	8253.97
ribitol		830233	1.12715e+06	52711	58955.8	1.23386e+06	1.15431e+06	304099	2.01112e+06	2.48141e+06	576291	76289.5	200193	65717.1	286102	668186	580960	302275	1.58764e+06	2.72676e+06	37731	6934.45	513760	7.83985e+06	2.92135e+06	35618.9	331722	4.68114e+06	3.50374e+06	3316.3	350273	0.29528	205330	94047	54765.4	3.83554e+06	275834	3.71545e+06	189118	177303	329.328	71833.1	16535.6	202640	2.67474e+06	4.99404e+06	613613	15226.9	1.70893e+06
rhamnose.1		1.3463e+06	4911.34	1.11427e+06	21387.4	7.47983e+06	1.03852e+06	4.42928e+06	7.72592e+06	2.89653e+06	2.85861e+06	2.37864e+06	2.50584e+06	1.8427e+06	1.82743e+06	2.61486e+06	443296	775211	1.80519e+06	86060.3	2.40734e+06	1.21491e+06	1.10556e+06	6.47508e+06	1.05287e+06	2.86164e+06	723782	898019	152356	199252	29.6377	18357.1	247.251	1.96289e+06	3.11456e+06	521280	229090	565.42	3.40218e+06	5.59415e+06	3.83672e+06	4.62296e+06	205952	2.25678e+06	133491	186275	2.20935e+06	3.60104e+06	6.74989e+06
raffinose		7.93958e+08	3.94355e+07	1.20992e+08	6.33029e+08	3.12666e+08	2.45074e+07	323466	7.40238e+07	923107407	947248	1.98218e+06	5.22993e+07	8.6656e+08	1.59717e+08	1623337278	9.50472e+08	3.38623e+07	2.53516e+07	5.04466e+07	7.17959e+07	322046452	1.2913e+08	1.14483e+06	105307299	3.22438e+08	2.03886e+08	2.15373e+08	1.64623e+07	6.51026e+07	2.08607e+07	1.39588e+08	2.7697e+08	3.32013e+08	3.51323e+08	4.00406e+06	376794076	1.59672e+07	3.85359e+07	6.35494e+08	3.43884e+08	2.89294e+07	7.5641e+06	2.17035e+07	1.78443e+08	1.00107e+07	2.05086e+07	192291877	3.04242e+07
quinic.acid		34257.3	66591.6	69938.7	48626.8	6291.98	459.519	1420	81407.6	3210.62	85.1756	55131.7	212756	186.831	79971.9	22371.5	55139.3	61507.3	16531.7	15424.5	41027.8	103345	16317	44143.8	2597.3	20778.5	129834	21967.5	171260	83411.4	43534.9	164734	32602.8	3136.29	304.316	15561.2	17188.6	762.997	8179.74	22892.9	5671.17	53.8368	3295.33	35024.2	4660.81	2865.75	16029.9	70269.3	20366.4
pyruvic.acid		7.38086e+08	7.68984e+08	1.17741e+08	4.52651e+08	1.94548e+08	1787131990	1.70504e+08	1199408250	4971906868	8.13932e+08	8.74744e+06	9.64578e+07	3221714412	1011838172	8.62511e+07	1244724176	7.77939e+08	1413830397	2.43463e+08	9674094567	6156664589	2.02011e+07	4816269794	5837375768	1375981975	2.2792e+08	9316038906	3283428881	1.81483e+08	3322120821	464964191	4.25589e+08	2124347867	6011807322	7.13049e+08	2725827329	9033617294	1.03272e+07	1973483350	9.44901e+07	1.56855e+08	2102572496	3125625698	3059910343	7.33139e+07	1.67577e+08	2.01838e+07	8.60468e+08
pyrrole.2.carboxylic.acid		2.31766e+06	4.62625e+07	5.01852e+06	2.73519e+06	4.9245e+06	2.39819e+06	3.56134e+06	2.2348e+06	1.0161e+07	113546	25399.8	4.28167e+06	2.20459e+06	7.92188e+06	1.74087e+06	8.00565e+06	37274.8	1.12952e+06	141878	1.73145e+06	132871	4.22228e+06	916973	33421.2	104771	124868	1.0757e+06	181144	1.07985e+06	4101.19	4.4761e+06	1.17776e+07	1.79144e+07	2.74777e+06	6.15233e+06	73825.6	191860	1.88637e+06	75202.6	995396	513474	1.65965e+06	1.12341e+07	2.28778e+07	4.01764e+06	1.26505e+06	1.81642e+06	1.01913e+06
pyrophosphate		4.97615e+07	17001195	8.05319e+06	5.03597e+07	3.27255e+08	321198178	5.5343e+08	2.29715e+07	71937706	3.37272e+07	1.05987e+06	3.14666e+08	1.86313e+07	2.64505e+08	9249277268	1.44418e+08	2.01881e+08	3.53172e+06	1600998399	1801130843	9.32819e+08	8.99048e+07	8.57173e+06	3.58471e+07	5.8963e+07	4.40355e+08	7.55546e+07	9.27411e+06	858925	1.50044e+07	419791017	2.46331e+08	1.97646e+08	2.3287e+07	2.8597e+08	2.44291e+07	3.65572e+07	1.019e+08	4.03353e+06	2.35258e+08	148486349	1.36313e+08	1.20688e+08	1.55714e+07	2.00539e+08	2.97965e+07	4.04773e+08	1.63608e+08
putrescine.CO2.adduct		3.43302e+06	4.48661e+06	15720.6	2.21299e+06	862657	4.41259e+06	1.25554e+06	1.01959e+06	7.41764e+06	398793	36719.1	379768	6.88961e+06	947397	4.74096e+06	5.7314e+06	757835	2.52166e+06	35715.1	2.09667e+07	1.23242e+07	145341	1.16193e+07	8.50065e+06	3.37955e+06	718458	1.76341e+07	5.12787e+06	1.89882e+06	4.78355e+06	551223	958054	3.3341e+06	8.7477e+06	3.86724e+06	5.41946e+06	1.95861e+07	336571	4.51252e+06	703612	123696	2.74709e+06	5.37432e+06	2.99701e+06	255286	294278	114899	1.79058e+06
putrescine		78738700315	42131098589	32476983814	50685676668	8.52091e+08	1623675383	73536312694	52817741034	2060385322	29263336712	2367502118	5.57815e+08	14096837248	1810410434	60634661093	47436481874	5477924334	47440126793	74988056471	6247508181	4.54076e+08	12876953907	27163082944	22831264979	3.19866e+08	1750.22	41295485561	12410194692	20522106100	2496118578	2.04855e+07	26038343927	5.60836e+08	1883125580	5586429622	42376608526	57434756821	15805983190	28036535243	2843740379	2.12135e+08	9016452427	3964057572	2860617853	3678714750	9.20427e+08	2504140755	1598383910
propane.1.3.diol.NIST		3.52095e+07	337497	895227	0.585348	37374.8	8.60848e+06	602398	1.16366e+07	2.19986e+07	128917	1.04301e+06	6.80866e+06	9.79076e+06	431297	1.40717e+08	7.76983e+06	228388	794975	1.46376e+06	342124	9274.27	8.55258e+06	3.66796e+07	1.64608e+07	139252	1.40053e+06	1.81193e+07	3.04725e+07	1.17016e+07	614590	5.00191e+06	2.46406e+06	5.93374e+06	6.41195e+06	5.40893e+06	1.16568e+06	8.28643e+06	325347	7.83703e+06	2.15892e+07	6.09686e+06	1.94686e+06	1.60843e+06	961722	12292.3	499244	1.30196e+06	302952
propane.1.2.3.tricarboxylate.NIST		6.27023e+06	348259	529125	27237.4	1.37648e+06	528440	476412	3.09308e+07	2.85965e+07	394506	1.72261e+07	1.34406e+08	418.994	9.73484e+07	3.55968e+07	3.13611e+07	2.19302e+07	1.84886e+06	3.1585e+07	2.32607e+07	1.28851e+08	5.37711e+07	765.688	2.40439e+07	1.98001e+06	2.15743e+07	1.06239e+07	2.51245e+07	5.06727e+07	3.15426e+07	2.35813e+07	559196	2.46851e+07	5.96466e+06	2.56446e+06	2.47742e+06	1.02053e+07	3.08693e+07	4.73369e+06	4.87882e+07	51443.3	3.46045e+06	1.89761e+06	5.01241e+06	1.41459e+06	1.00281e+06	1.69178e+07	8.07588e+06
proline		5.41761e+08	10623121104	1.17546e+07	400078987	9.73492e+08	1490201017	9.49115e+07	9.50313e+07	9.12222e+08	1.84314e+08	6.09258e+07	1.31264e+07	5.18916e+08	4.38281e+07	2168330332	1.09847e+07	1.34551e+08	1880851419	2.55871e+08	1.44059e+08	1.26375e+08	2644133276	1.1577e+08	1.92404e+07	1.73414e+07	1070039392	7.80334e+08	9.53534e+07	1798106409	5.32915e+07	6.50783e+07	2.0565e+07	3.65118e+08	1402089769	9.20148e+07	296345233	9.35998e+06	5.83013e+08	2.20662e+08	167039262	1.78836e+08	4.14536e+06	7.37257e+08	1512973465	6.37282e+08	1.06608e+08	9.51351e+08	101154
phytol		2.03604e+07	5.93545e+07	1.88028e+07	7.6821e+07	2.84655e+07	1.22745e+07	9.81867e+07	1.35132e+08	1.03813e+08	9.30252e+06	2.29602e+08	7.68307e+07	2.10452e+08	1.00616e+08	1.38058e+08	1.22317e+08	101.276	1.34188e+07	313717	2.75574e+07	391085	36975079	1.39524e+07	6.14255e+07	1.34029e+08	5.42453e+07	4.11157e+06	2.5548e+06	5.68758e+07	9.04292e+07	1.35467e+07	319294	5.63211e+07	128389053	6.90689e+06	2.16615e+07	9.05207e+06	7.12154e+06	359330	3.12965e+07	1.38501e+07	1.02402e+07	1.65623e+08	3.69654e+07	3.33873e+07	6610.07	8.25379e+07	1.03999e+07
p.hydroquinone		3.34672e+07	288746121	4.90908e+07	3791817886	5.11456e+08	8.89646e+08	1.44133e+07	6.64564e+08	7.06168e+08	7.03284e+07	107251	1.54985e+08	2.49196e+08	5.0122e+08	12839870026	1965159206	326174	1298820651	2.37841e+08	8.28023e+06	3.439e+08	2.96721e+07	1585659537	1724250810	5.19226e+07	8.169e+08	2250457076	3197615211	3.19784e+08	5.11265e+08	2949152546	2886811887	5.73838e+07	8.34788e+08	5.02204e+08	1.00668e+06	158145419	4.24071e+06	1.49281e+06	2.93004e+08	6.79321e+07	1910625462	1591500305	5.99046e+08	5.65785e+07	2.21209e+08	1219876654	2.43571e+08
phthalic.acid		3.30966e+07	168142068	1.01016e+06	1.23273e+06	4.39861e+07	3.18366e+08	5.90726e+07	5.68982e+08	6.63449e+08	1.53742e+08	1.0151e+08	1.4902e+08	1.80193e+08	6.48524e+08	376647812	2.02912e+08	3.6698e+08	2.12827e+08	1.64559e+08	678096	3.73212e+08	1096931599	5.26669e+07	3.82099e+07	7.45606e+06	6.03894e+07	7.08748e+07	1.12163e+08	2.94933e+06	1.28144e+08	1.03693e+07	3.9162e+07	4.58877e+07	2.21801e+06	8.54352e+07	1.0029e+08	1.8851e+07	6.11766e+08	5.4327e+06	5.73683e+07	582362	1.60408e+07	2.81582e+08	3.62474e+08	2.40834e+07	7.9408e+07	3.58734e+08	288661379
phosphoric.acid		8.5367e+07	3.71058e+08	6.17375e+07	7316584323	3.37282e+08	8.9985e+08	1174349865	5.33295e+07	3968602035	6272060647	2721405970	9.0622e+07	7739398431	2.98201e+08	2335183545	2.62341e+08	58578.8	2.39679e+07	5.88776e+06	1.2325e+07	4.37116e+08	8.76213e+07	5.47431e+08	9.19906e+08	7.04533e+08	2.59206e+08	9.62748e+07	8.95131e+07	3.49202e+07	707047684	9.40357e+07	7.20048e+07	3.37927e+07	1.43045e+06	6.01147e+07	7.22399e+08	866240804	4.60951e+08	9.16871e+08	1.28279e+08	3.72699e+08	1.93924e+08	2.31203e+08	1.50483e+07	7.04912e+07	6.35306e+08	3.56463e+07	1807624705
phenylethanol.NIST		10163.2	1.79403e+06	1.64052e+06	2.74848e+06	888019	230392	3.81903e+06	1.06305e+06	560164	288166	680895	869266	180632	114263	1.86723e+06	1.78397e+06	67157.1	156874	140917	184294	2.64423e+06	2.45071e+06	898830	995278	561194	990074	778652	36294.9	1941.56	8722.63	567254	2.67797e+06	1.57549e+06	819853	1.40321e+06	1143.27	677021	533352	1.52176e+06	1.29031e+06	6.33293e+06	323883	851930	488043	1.39124e+06	892258	692673	2.32306e+06
phenylalanine.TMS1x		1.04992e+06	371807	62693	4.17089e+07	1.12589e+07	1.31847e+06	6.23353e+06	8.69437e+06	3.09781e+06	767888	1.27661e+06	6.09503e+06	2.41116e+07	1.04407e+07	7.06558e+07	24402.6	347112	2.09123e+06	185794	1912.83	12735.2	4.09932e+06	1.90461e+07	1.99719e+06	590624	7.9094e+06	5.61108e+06	1.19571e+06	1.47331e+06	2.08083e+06	212019	276813	1.00353e+06	26235	4.99404e+06	1.07301e+06	3.26773e+07	12414.9	122694	468291	344775	4.82157e+06	56708.7	273.41	2.87385e+06	3.23936e+06	1.4822e+06	2.55591e+06
phenylalanine		8.56411e+06	951617	6.57123e+06	1.50565e+08	3.50667e+07	4960.69	1.44289e+06	2.10308e+07	129140	7.80103e+07	1.05163e+06	2.56052e+07	4.86633e+07	1.02441e+07	3.60208e+06	3.21215e+06	8.57835e+06	3.18957e+07	1.12168e+07	5.08437e+06	414280	1.13876e+06	6.75034e+07	106263732	5.08368e+07	6.03283e+06	7.73494e+06	1.83787e+07	4.60373e+06	951726	3.22248e+07	1.90215e+07	1.91129e+07	5.18142e+06	2.62096e+07	1.64892e+07	2.39062e+08	3.36243e+06	4.60528e+06	2.47375e+07	6.56509e+07	2.45516e+07	795025	7.22044e+06	7.95008e+06	386118	3.53909e+07	4.87135e+06
phenol		342149	1.84942e+06	1.41374e+06	1.87832e+06	7.43675e+06	1.59424e+06	569060	3.25885e+06	1.12619e+07	1.44649e+07	167546	1.04803e+07	4.0822e+06	7225.11	8.70815e+07	2.3954e+06	2.60838e+07	1.25237e+07	4.256e+06	9.26353e+06	891683	19726.9	17964	190927	73122.5	150860	1.28363e+07	4.68488e+06	8.65024e+06	4.81932e+07	1.36555e+07	1.6026e+06	1.46468e+06	4.63931e+06	920787	52204.1	1990.3	1.14335e+06	7.82718e+06	1.32205e+06	12852	1.02292e+07	142708	681701	2.74268e+06	2.91326e+06	4.70569e+06	60.6659
pentadecanoic.acid		94839.8	2.23018e+07	3.00512e+07	1.10721e+06	6.75293e+07	3.97332e+06	2.22845e+07	1.39771e+08	3.21487e+06	3.77256e+06	9.99242e+07	6.04168e+08	2.8777e+07	8.7395e+07	3.79661e+07	8.68896e+07	2.81435e+08	133111	8.37276e+07	1.48187e+08	4.63412e+08	1.1482e+08	6.28936e+07	9.23099e+06	2.9606e+07	1.80189e+08	2.51713e+07	8.55678e+07	3.88637e+08	1.7364e+08	1.78956e+08	1.87441e+06	8.38271e+07	1.68022e+06	2.31718e+07	3.41567e+07	2.07446e+06	3.8869e+07	3.18157e+07	1.48633e+08	25228.1	3.81255e+07	197241	5.65502e+07	42617.3	5.74218e+07	1.43963e+08	2.06369e+06
pelargonic.acid		2.54955e+07	39725.7	7.42751e+06	2.05673e+06	4.04647e+06	3.09176e+07	1.23132e+08	1.78021e+07	2.05836e+07	2.15652e+07	1.95065e+06	925710	1.29166e+06	470684	101558914	2.46647e+07	2.6198e+07	619904	2.17854e+06	6.4772e+07	1.04783e+08	153151	1.00873e+07	5.24235e+07	4.48583e+06	1.76088e+07	6.28159e+06	4.22227e+07	7.00185e+06	1.5455e+06	44869.3	6.77567e+07	3.64713e+06	7.64652e+06	691685	894664	2.1886e+07	7.16744e+07	1.61334e+07	7.14623e+07	5.36167e+07	4.12299e+06	2.39704e+06	3.5337e+07	9.59085e+06	5.6131e+06	4.04559e+06	1.4256e+07
palmitoleic.acid		1.48501e+07	8.20596e+06	9.19064e+06	779578	1.80688e+07	282353	5.23933e+06	4.92856e+07	1.73897e+06	2.42512e+06	3.76952e+07	1.4231e+08	2.01393e+07	1.2092e+07	17.9449	1.37588e+07	4.48702e+07	561534	4.49584e+07	3.88972e+07	107819878	1.89713e+07	9.91505e+06	8.37185e+06	6.49412e+06	3.35672e+07	4.84457e+06	2.21765e+07	6.28988e+07	1.11938e+07	1.36901e+07	7.82522e+06	4.22148e+07	7.80847e+06	5.55831e+06	9.78263e+06	431034	8.5726e+06	1.24324e+07	2.51575e+07	220148	5.83154e+06	3.28901e+06	1.16454e+07	108814	2.14858e+06	3.75237e+07	1.62264e+06
palmitic.acid		1.6114e+07	1.39791e+07	6.61108e+06	9.93855e+06	8.35349e+06	1.37352e+07	948886	3.79837e+06	3.53194e+07	2.49487e+06	8.18875e+06	1.74487e+08	120511590	4.27273e+07	4.22678e+08	1.54899e+07	6.89557e+07	2.8427e+07	1.18993e+08	1.26327e+08	2.18743e+08	1.85196e+07	6.00321e+06	4.84344e+07	2.05563e+07	6.84141e+07	5.74856e+07	449655	2.8317e+08	5.52546e+07	1.77713e+08	13749.9	1.872e+06	841441	2.67836e+07	6.32398e+07	1.98957e+06	2.42008e+07	3.72259e+07	4.85685e+07	3.06595e+06	3.23126e+06	2.81864e+06	159176	1.39196e+07	3.58165e+06	5.20535e+07	311737
palatinitol		1550.2	149.835	721.831	1148	3971.85	30138	19363.9	6855	2413.03	1429.79	6063.66	4365.99	26031	64.447	2164.55	6629.56	21845.6	21801.3	2679.52	17995.2	16489.3	573.998	20726.7	13587.3	1377.68	1138.49	88.8222	4880.55	13836.8	3685	3649.81	11.7579	285087	343250	14299.8	2645.87	5059.56	288.918	264.799	1594.34	9646.95	19.7268	11096.6	838.444	104547	212200	6089.46	1375.73
oxoproline		2409178663	7421464691	5215318252	6400253217	21610160817	1925298635	7.05504e+08	9311683681	9.64932e+06	6873361591	2.90651e+08	5478005663	14669592411	16327735466	153568000000	2.47401e+07	7584252272	1.79825e+08	4245370547	7863584699	6872524995	3.62109e+08	7.34327e+08	3.13303e+08	13899128238	7.87929e+08	1134380104	12668179041	6735627489	4.20727e+08	4.72991e+08	5516693480	4.79615e+07	2289398643	6.74035e+08	3.63147e+08	1492649738	8401094068	3733201357	11380079594	18513220928	10290329989	7.31413e+08	5.52694e+06	7221751552	4365696292	4199403602	7985432137
oxalic.acid		2395369727	6797969625	4.44127e+07	4926895043	2885854550	1798916841	3.88943e+08	7.09818e+08	1120836296	5698819764	7.23161e+07	20938863799	6437930145	6010754887	49438216276	1.51164e+08	2212006690	4.02587e+08	20341390802	22197715261	15886413371	5.51976e+08	4552631507	1790931477	5191800455	1.81891e+08	3339861998	2824273486	11154214890	280649404	6.98914e+08	1364505714	12453159391	11430268989	2.05029e+08	3005614891	4.2686e+06	2652917122	5.33608e+08	1551171525	5.07305e+08	2.38586e+08	1669027183	6.52441e+08	1097613091	3862585720	3272964222	7.86191e+08
ornithine.4TMS		210799	1316.53	520676	46993.4	1427.93	551.561	122721	144159	81909	138296	290268	22529.6	76881.4	804.143	3.28811e+06	147247	27334.1	255314	217733	30895.1	51166.8	76885.3	46241	22862.5	10779.9	23367	96377	62199.9	20346.6	51095.7	66317.4	13112.4	96639.1	41775.2	862443	220190	34355.6	84525.2	277378	83220	48127.8	319752	84888.6	157658	94839.9	10658.6	585696	136471
oleic.acid		801529	223378	244382	21618.4	1.00942e+06	17535.2	14990.9	1.00969e+06	29.0707	278770	2.7355e+06	9.42258e+06	502937	1.08344e+06	2.79338e+06	1.29126e+06	3.24745e+06	182.077	393185	662286	4.62217e+06	1.6195e+06	792815	69381.6	502568	2.85699e+06	59485.4	2.90941e+06	1.96006e+06	449440	669653	12227.5	1.063e+06	223153	360912	470093	3133.86	81909.9	76432.8	1.39078e+06	97830.3	233577	454536	192170	32975.2	699284	1.17681e+06	75703.3
octadecanol		439844	3.4505	107579	457088	86083.5	234590	6402.91	216972	51033.4	6211.88	1.41405e+06	2.83612e+06	597232	921951	4.45293e+06	133914	1.27324e+06	1.00078	754887	1.47168e+06	3.24046e+06	821860	14823.8	509462	1765.71	441821	121969	167079	613541	426.901	905503	97121.7	765197	499600	61470.3	714474	427478	81499.7	145754	519192	99063	376582	22154.8	8834.94	33225.1	45540.7	263340	30621.4
O.acetylserine.minor		1309.06	1.64979e+06	5129.42	877525	4.08572	575449	3866.59	58916.2	647411	357630	553.29	526365	1.82911e+06	341979	2.03912e+06	1.05511e+06	965250	512409	95005.6	206812	745.449	8814.69	29974.6	504526	89442	510220	85629.9	693668	321095	81776.7	5610.93	92505.1	1174.08	79266.5	129201	14737.5	28775.4	600.729	14013.4	51027.5	1029.77	550656	495068	248885	136981	8089.86	27438.9	303461
N.methylalanine		4.04823e+08	4.0462e+08	1.97442e+07	9.14428e+06	3.04031e+07	2.42346e+08	3.57252e+08	3.61197e+07	1.41468e+07	1.83906e+07	1.18889e+08	2.12479e+07	1.67582e+08	2.53493e+06	3.97036e+08	1.7777e+08	1.83347e+07	350228	8.11087e+07	3.00917e+06	2.06352e+06	1.50327e+08	1.52954e+08	1.86057e+06	2.1436e+06	2.67949e+07	167823845	1.25738e+08	400430	1.16498e+08	1.37679e+07	1.56636e+08	3.59062e+08	2.29968e+08	1.52836e+08	7.11577e+07	7.6792e+07	5.79961e+06	6.24368e+07	3.83235e+06	3.3995e+07	2.67251e+06	1.4627e+08	5.92889e+06	962041	3.71096e+06	1.10001e+08	3.87201e+06
naphtalene		412257	1.27336e+06	725571	87488.1	16465.4	30618.6	109084	764042	1.43867e+06	972876	47283.8	113655	9.22303e+06	3.5176e+06	8.08091e+06	2.55227e+06	2.10541e+06	1.11316e+06	7.16586e+06	1.12e+06	630210	4.34836e+06	2.54142e+06	1.31282e+07	599118	4.15638e+06	1.13591e+06	450272	3.20082e+06	4.13586e+06	4.2197e+06	7.33157e+06	1.26336e+06	634016	5.66885e+06	1.84576e+07	1.06158e+07	9.94294e+06	867772	5.15272e+06	1.37928e+07	3.01564e+06	51544.4	3.24982e+07	965455	3.42481e+06	1986.91	4.09089e+07
N.acetylglutamate		68379.4	388191	5838.57	786514	570161	8.27982	138201	112624	321135	1.18662e+06	1.17903e+06	567700	3376.8	203467	8138.82	4349.32	833729	28610.6	622501	61259.8	462332	3.19441e+06	296272	977668	1.39984e+06	272679	69694.4	445503	1.97044e+06	787308	207864	1.18695e+06	1.33687e+06	1.02381e+06	20304.8	7.41592e+06	6.81336e+06	116266	986260	1.05152e+06	4.62375e+06	152284	966275	806763	2336.9	174789	1.54954e+06	8.90095e+06
N.acetyl.D.mannosamine.3		1.01925e+06	4.23765e+07	1.66601e+07	1.83702e+07	1.27079e+06	3.04344e+07	1.56778e+07	3.32676e+06	18529	1.03712e+07	1.05797e+07	3.64829e+06	5.70757e+07	25386.6	7.39945e+08	4.05781e+07	3.28996e+06	1.25506e+08	155933	5.01773e+06	1.22302e+07	431338	5.14337e+07	2.52527e+07	1.48869e+07	2.97659e+07	4.94201e+06	4.5075e+06	779612	1.09494e+06	4.45828e+06	3.76261e+07	4.85599e+07	9.10835e+07	6.42559e+07	6.29759e+07	113289	128193	2.89352e+06	8.61224e+06	2.05507e+07	644140	4.63962e+06	7.36199e+06	6.71659e+06	746864	7.38387e+06	53732.1
N.acetyl.D.mannosamine.2		1.96617e+07	2.23592e+07	363570	450941	6218.74	8.65695e+06	2.53641e+07	1.24744e+06	109155	868444	68196.6	654869	19565.9	2.03379e+06	1.33228e+08	30473.6	4.30478e+06	1.28363e+06	602149	7.03519e+06	2.19796e+06	1.33244e+07	346560	6.09419e+06	6.19948e+06	1.66589e+06	7.48836e+06	2.37821e+06	1.33511e+06	4.7694e+06	1.06511e+07	87710	4.43792e+06	9.7849e+06	274882	1.23479e+07	2.33989e+07	326747	733999	2.07493e+06	7.88612e+06	805959	1.05743e+07	8.04427e+06	2.96995e+06	602762	1.76123e+06	1.30097e+07
N.acetyl.D.hexosamine		4.34398e+07	487536	2.55711e+06	2.46293e+06	5.76491e+06	3.09294e+07	18705.8	5.56432e+06	9.74201e+06	2.22544e+06	61548.3	448281	2.40513e+06	1.30688e+07	4.27468e+08	9.62022e+06	2.61525e+07	3.52539e+07	9.81473e+06	1.93274e+07	2.32464e+07	5.01355e+06	769643	24809.7	690801	5.81852e+06	3.80109e+06	3.07847e+07	3.95367e+06	179539	5.40213e+06	5.63176e+06	8.14309e+06	6.29355e+06	4.27902e+07	2.52188e+07	644444	1.0763e+06	127232	769828	1.54107e+06	92390.1	21505.1	2.92535e+06	1.38789e+07	1.68341e+07	1.46761e+06	3.29914e+06
N.acetylaspartic.acid.2		2.78814e+06	1.36868e+06	34521.6	1.09768e+06	211750	1.50862e+06	1.15261e+06	40985.3	147058	267808	290150	5500.28	1325.28	1.64927e+06	483091	6.15982e+06	163207	5.0987e+06	3.02166e+06	46772.2	123498	48846.6	13741	3.11028e+06	1.32274e+06	628.235	20666.5	3.6713e+06	2.41299e+06	52177.8	37366.6	1.66941e+06	283752	435766	641049	381969	2.2717e+06	808.549	156452	125535	1.83197e+06	8.63624e+06	1.071e+06	2.86321e+06	144600	306.002	226088	979634
myristic.acid		7.20081e+06	2.2674e+06	427421	1.68016e+06	1.33359e+06	8.40799e+06	1.5955e+07	3.16851e+06	782450	52575.9	129624	3.43643e+06	1.72606e+06	3.95287e+06	3.89914e+06	9.34987e+06	2.12752e+07	7.24537e+06	5.59675e+06	3.68992e+07	5.32151e+07	157276	2.54461e+06	301483	1.00567e+06	2.75729e+06	2.01833e+07	3.16712e+06	4.78572e+07	3.88331e+07	3.13061e+07	528611	291827	2.96412e+06	5.95147e+06	74899.2	182074	2.50848e+06	6.23403e+06	4.29302e+06	5.43167e+06	5.03648e+06	3.06325e+06	9.16825e+06	1.66911e+06	1.46622e+06	2.00793e+07	391729
monopalmitin.1.glyceride		12905.6	60.0476	632.662	20332.6	220712	53101.7	24306.5	9027.77	98318.8	35056.9	175215	1018.35	117954	0.246712	30979.2	2413.67	31858.4	48176.6	509.3	2578.52	13569.8	549.341	171172	291180	201610	85948.3	75662.2	4.87109	5507.78	22792.7	1523.63	21564.3	39148.2	100458	48533.6	16452.7	3956.28	226372	198698	1555.72	19524.5	36683.9	5691.69	116.373	53672.3	758.79	301343	58275
methionine.sulfoxide.major		2.20215e+06	1.02724e+06	183338	1.54523e+06	9072.75	911838	1.25236e+06	35147.8	932677	319777	3019.45	314933	3.62911e+06	468898	6.76e+06	225388	4503.61	697849	16.8987	2.42676e+06	74123.3	21.2715	2.0157e+06	1.27219e+06	101565	248610	4.24041e+06	1.40914e+06	2.25825e+06	424067	18244.3	828841	16848.6	156427	744085	805180	4.39618e+06	32852.7	1.00737e+06	129899	16189.6	1.66626e+06	130943	374136	452637	81403.5	100190	47991.8
methionine.sulfoxide		247985	84092.2	239.173	280288	82024.8	36769.6	111068	338660	293946	442458	2055.85	21616.5	48550.5	68213.9	2.78006e+06	440922	9215.49	829494	4012.11	432755	138337	1236.87	15601.9	32425.2	63621.3	86658.1	10145.2	175454	124069	2463.03	6117.94	213706	851875	1.23143e+06	72080.1	154.394	34379.6	43540.9	475917	96776.4	7880.37	19664.6	117273	2.02651e+06	216584	6619.65	31693.1	74654.1
methionine		7619589941	2919513359	10088443344	6763161043	292028482	4.67458e+07	22943794389	20482519614	2347705387	14827328842	1084588217	2.30276e+08	3.59205e+07	9.81029e+08	22738986516	2.28131e+08	5437229683	1569468926	8137091917	3732600039	8781963556	1216524951	2.35575e+08	2682579411	4.08961e+08	2.3182e+08	2.18624e+07	1253786938	11405129664	1841501582	1102995812	7.72164e+07	2.3874e+08	4000407174	7.47597e+07	3.98096e+08	6.04488e+08	3989928272	1258589846	5.26278e+07	1670711379	3878439071	7664463060	2618172083	1591589883	1347841040	1023876803	1560212104
melibiose		343837	767868	5782.85	120584	1.89031e+07	1.42634e+07	3.48505e+06	489958	683199	850262	9.11878e+06	867884	31924	4.26708e+06	8.14848e+07	4.58222e+06	1.03954e+06	1.10713e+07	5.30822e+06	1.4239e+07	7.66499e+06	2411.32	1.33627e+07	9.51704e+06	2973.25	557001	1.28681e+06	456902	1.29478e+06	1.58759e+06	9.48565e+06	1.55309e+06	2.43237e+06	45359.5	1.76615e+07	4.57236e+06	3.75895e+06	56348	7158.88	160909	696822	49937.5	2.70567e+06	4.36254e+06	1.21658e+07	9.02036e+06	86300.1	4.71921e+06
mannose		5.89241e+06	4.83906e+06	1.65052e+07	1.17953e+07	1.27123e+06	1.20292e+06	2.43691e+06	705666	9.47356e+06	1.7825e+07	420049	5.53268e+06	1.3952e+07	2.91791e+07	144828	2.20894e+07	244456	2.00509e+06	3.11898e+07	1118.3	3.94146e+06	1.32938e+07	3.84296e+06	176054	2.08914e+06	1.12908e+07	7.34418e+06	7.90704e+06	121974	6.2157e+06	7.62096e+06	3.81253e+07	9.75696e+06	10048.7	1.3616e+06	1.23574e+06	6170.48	1.16528e+07	1.83585e+06	4.28893e+06	3.5017e+06	5.92836e+06	7.48856e+06	5.89198e+06	1.35304e+06	17275.9	2.6011e+07	2.82468e+07
mannonic.acid.NIST		52671.5	12912.9	65739.1	904.898	103264	1.21323e+06	114824	19387.8	67292.8	971.185	30739.5	17140.4	24036.5	74646.9	984408	25694.4	13798.4	6429.72	271548	8200.46	3824.02	59.5109	12350.1	7855.61	74304.6	8226.75	99875.3	54062	18453.5	177070	282.523	5930.03	11922.9	37208.8	181530	44579.3	7888.38	306.974	1144.22	8869.56	519.783	0.0680078	21615.6	67612.5	13388.9	1207.35	31216.2	33404.3
mannitol		2.92697e+08	9945175422	4.00052e+08	5211909769	1107450839	2813562586	4818041778	3091879559	11723006076	1291044314	133629369	1.31217e+08	7438726423	5042257700	1.21968e+08	9.21103e+06	11046257366	6069797277	1.48564e+08	2965636818	2570605243	4965522338	10578458139	1.39186e+06	3918637989	7972745039	4.87272e+07	4941620206	5.98752e+06	3980433724	2.36033e+08	2305759435	6.43772e+08	5.89969e+08	4731326446	15924389843	6.02651e+08	7.76182e+08	2.64503e+07	4191061057	1030402504	1463337762	1293662649	7.72892e+07	1713918174	1.27799e+07	2593586004	1837260199
maltose.2		55336.4	130814	32338.5	27602	686960	1.65787e+06	829578	659063	275412	156592	2.87979e+06	635990	344511	159003	254584	199754	39594.3	529840	2.50309e+06	2.34162e+06	65354.2	27415.4	341894	10247	7576.68	128324	80747.8	107274	247935	332800	691442	68392.9	95723.3	227.907	1.10588e+06	798128	265898	26420.8	201583	130342	2184.3	107487	72432.3	493361	1.09726e+06	538139	4012.98	97249.8
maltose.1		446606	1.23165e+07	935601	140957	60330.4	4.93784e+06	5.12411e+06	2.90264e+06	321054	5.21005e+06	543818	220724	1.0202e+07	91083.6	2.23227e+07	1.25153e+06	36031.5	455596	62145.3	933324	174606	31251.7	462205	3128.62	2.0452e+06	8.55415e+06	1.53419e+06	2.17059e+06	2341.96	123460	83258.1	713478	388786	371841	32824.5	2.37151e+06	2.8648e+06	2.28117e+06	924896	119880	621221	3.62375e+06	1.34694e+06	4.76109e+06	2.04204e+06	179544	78334	3.68388e+06
malic.acid		1.77926e+08	6.06914e+08	2.83565e+08	4.41091e+06	8.01807e+06	3.98713e+07	6.38235e+07	4.78347e+07	150529161	2.81185e+06	7.08763e+06	1.14872e+07	182697412	9.44279e+07	3.51493e+08	3.27629e+07	4.08552e+07	1.51899e+08	1.07268e+08	2.37112e+06	1.31209e+08	1.12494e+08	3.34691e+07	4.44679e+07	3.36867e+07	26034.7	3.86196e+06	1.12376e+07	768770	1.1394e+07	186225	2.29905e+07	2.57814e+07	3.60583e+07	5.37062e+07	2.06418e+07	2.42727e+08	5.91548e+07	1.20639e+06	5.77088e+06	3.05238e+07	3.51285e+08	5.64646e+07	1.00007e+07	3.39389e+08	1.0171e+08	9.49269e+07	3.46155e+07
maleimide		438895	307679	73.5305	1.42111e+06	372876	168060	191977	348179	1.25831e+06	4.99181e+06	265471	249421	450024	286405	7.56429e+06	184.098	659932	1.09457	805918	35473.2	178924	37530.9	848240	625206	359151	94118.6	250712	206498	77705	126247	289035	11180.1	105647	18305	36074.5	1.02077e+06	1.31266e+06	134214	148534	41085.6	2.31402e+06	190291	711809	1.3182e+06	1.46725e+06	210992	75283.5	1.98498e+06
maleic.acid		1255027580	7.70074e+08	7571040010	3.79468e+08	3.90065e+07	7.23912e+08	3.62504e+08	7.6342e+08	2.1294e+07	1903591880	1.33126e+08	1.4519e+06	4584020830	7.07748e+07	69395286976	1255551947	3.80552e+08	2.77172e+08	1.10393e+08	2.49158e+08	3336898010	2.12504e+08	6407065909	14416479121	1587444500	1.10167e+07	7.91985e+07	2.7519e+08	8.15092e+07	1.84046e+07	2657420357	1544487636	4.84414e+08	1637240396	4472586835	4.60436e+08	2370867927	1575230137	6263572057	461835514	9019.67	4434708555	1.12274e+08	1630714886	3.501e+08	7.17584e+08	5.59234e+07	2.26028e+08
lysine		3.5566e+08	1.79241e+08	2.31959e+08	5.37263e+08	1.37056e+07	5.47476e+07	3.896e+08	4.9147e+08	4.85086e+07	7.04157e+07	2.86202e+07	237967	2.27355e+06	4.49689e+07	506383982	5.99937e+07	1.76005e+08	8.80612e+07	4.77228e+08	5.53082e+07	2.65635e+08	7.15499e+07	59282.3	2.03454e+06	1.09798e+07	940240	1.66295e+07	8.1899e+07	2.46843e+08	2.57195e+07	1.98091e+07	1.14777e+07	2.57204e+07	2.27254e+08	7.0706e+06	2.42197e+07	3.50762e+06	5.04155e+07	1.07753e+07	7.40286e+06	2.22565e+07	323576	4.04692e+08	5.91405e+06	8.03845e+06	7.12071e+07	776447	4.14411e+07
linolenic.acid		1.67284e+06	2.40088e+06	7.70267e+06	8.13391e+06	188323	60045.4	1.53656e+06	914055	1.85829e+06	1.68176e+07	1.86635e+06	695265	2.49466e+06	1.20314e+06	5.64017e+06	69840.5	444695	1.24801e+06	8.67497e+06	856.958	1.59244e+06	49031.4	78907.7	12146.7	355015	632327	7.71548e+06	5.6866e+06	8.26458e+06	8.61744e+06	1.68321e+06	365793	44025	2.50728e+06	1.26317e+07	7.36738e+06	3.00099e+06	4.5497e+06	4.05302e+06	3147.73	636068	6.50506e+06	34041.1	9.00336e+06	6.08e+06	7895.59	54093.9	8.47704e+06
linoleic.acid		14895.9	29804.9	15699.2	144402	3515.25	19424	8.54635	169109	104037	2545.82	42249.7	509.923	56534.7	32247.7	317154	37508.7	211.632	1538.84	76493.4	73941.9	40402.1	25685.9	161.185	49460.6	759.811	1659.92	1019.59	217.503	24641.1	50699.9	62228.6	78438	25879.3	8219.11	8839.59	52464.3	49460.7	1667.03	37479.2	4970.97	40473.3	7891.09	41813.7	172.565	119.949	1873.05	19322.4	29.6826
lignoceric.acid		205992	660553	494582	17000.3	74982.7	39752.7	56944.8	217294	4.33745	97270.3	236042	135568	1.55968e+06	4.61827e+06	499407	1.2021e+06	1.31577e+06	90916.5	343621	1.05882e+06	302578	1.34572e+06	115085	3725.03	546305	6530.31	230325	215161	1.66767e+06	170922	185168	183072	266626	656.475	163533	257537	10278.2	2.42064e+06	181229	59710.8	36496.8	714015	44763.6	376831	1.96025e+06	1.76017e+06	10736.9	564199
levoglucosan		5.23651e+07	3.7413e+07	1.06586e+08	7.7574e+06	1.35297e+06	3.12521e+08	4.70572e+06	3.93449e+07	4.35089e+06	922861	6.20969e+07	5.59064e+08	5.12464e+07	9.75938e+07	618233080	16164.5	1.50157e+08	9.33117e+06	3.2571e+08	5.05925e+07	1.38356e+07	2.49692e+06	4.61244e+07	6.61236e+06	1.13886e+08	1.73769e+08	4.02948e+07	4.99979e+06	789337	2.19444e+07	6.47684e+07	1.45513e+07	1.05516e+08	1.7311e+08	2.17715e+06	1.02558e+08	4.00281e+07	1.7314e+07	1.26901e+07	45740266	5.67239e+06	4.01557e+07	8.23601e+07	5.73392e+07	2.19471e+07	7.57959e+07	1.80781e+08	1.70442e+06
leucrose		26796	179666	45180.5	1.09192e+06	732786	150933	9571.73	1518.26	3206.57	367217	45564.3	44604.1	686800	142103	1.5187e+06	102652	116697	63548.7	370610	1.14056e+06	79924.2	216563	4534.7	36574.7	1089.74	352068	1.26117e+06	766.892	25111.8	36553.1	56795.4	978071	551334	264826	125237	180546	26780.3	275836	36508.2	106755	353740	422870	633776	134755	217615	346073	30913.2	50030.9
leucine		2.60661e+07	778854314	1.75763e+07	1661615847	1.37623e+08	3.81209e+06	5.43223e+07	3.45804e+07	263504	4.47599e+08	3.60021e+07	3.09285e+07	8.76238e+08	3.53126e+08	1395700535	1.10516e+07	1.57063e+06	3.18317e+08	1.06372e+07	3.00853e+08	2.26536e+08	4.30016e+07	4.22287e+08	5.16903e+07	1.41717e+08	3.05821e+06	3.4678e+07	2.32566e+08	1.04448e+07	1.01721e+08	5.92877e+08	1.81148e+08	7.78325e+07	7.31334e+08	1.38301e+08	1.55974e+08	1179694856	6.83604e+07	3.72209e+07	1.38252e+08	4.49167e+08	8.57139e+07	7.64851e+07	1.36876e+08	3.31192e+07	81644.8	4.61611e+08	1.63274e+08
lauric.acid		4.54147e+08	1.11964e+08	5.04033e+08	6.96978e+08	2.90831e+08	48.6439	2.4988e+07	302782	5.3288e+08	7.67678e+07	8.41468	2.0191e+08	2.95413e+08	1.42556e+08	4233509267	6.32858e+07	3.0493e+07	5.78592e+08	7.93062e+06	1.94959e+08	6.43304e+08	1.0292e+08	3.02086e+08	5.0124e+07	6.2066e+07	7.2595e+07	310964669	4.61254e+08	1.5686e+08	7.40865e+07	2.593e+07	2.36279e+08	1.02628e+08	6.25441e+06	3.08844e+08	6.57819e+06	7.90421e+07	197795481	5.38675e+08	3.65042e+06	2.02724e+08	4.44291e+07	4.90475e+06	8.20005e+07	2.84938e+07	1.56378e+07	2.64775e+07	1.4508e+07
lanosterol		86.5845	6778.04	1.45845e+06	3.34744e+06	25228	1.3773e+06	303127	261362	100462	205076	1.31907e+06	5.94744e+06	2.9302e+06	264488	2.56354e+06	7.99961e+06	307105	47999.1	629974	325618	144093	444078	279806	277433	479642	2.0662e+06	591427	11790.4	432909	954.506	279599	1.04193e+06	257594	485476	32082.3	1.49836e+06	357012	328824	145357	115069	15368.2	196111	410612	441499	1.47213e+06	2.10847e+06	1.56058e+06	40848.6
lactobionic.acid		189151	2.95342e+06	128852	30397.5	132696	5.24554e+06	880498	1.49163e+06	450557	55782	823617	423369	2.6964e+06	227399	1.49383e+07	3.00922e+06	491017	1.17616e+06	2.59382e+06	539683	270.02	808291	947166	192999	767033	61.515	337146	3261.83	707638	1.29593e+06	40276.4	1.05406e+06	520051	1.24231e+06	3.93505e+06	3.59845e+06	970547	345997	850008	35.7327	34898.5	13930.7	212759	2.12631e+06	3.47551e+06	2.3893e+06	12281.4	2.21966e+06
lactic.acid		2.62535e+08	2.0533e+08	6.22317e+06	6.6233e+08	1280190708	3.87675e+08	2.54328e+08	2.93488e+07	1.47016e+08	876549	2.8483e+07	3.39798e+08	1.21226e+07	3.88467e+08	2373625449	164991814	3.67324e+06	4.47001e+07	7.34968e+07	8.33764e+07	3.94806e+06	608175	1.28778e+07	1.56485e+08	1.20831e+08	3.06373e+08	1.55088e+07	9.48117e+06	1.42442e+08	1.0846e+07	1.06275e+07	3.36253e+08	9.97032e+07	1.64204e+07	7.071e+06	1.59173e+08	127924843	5.25227e+07	6.779e+08	3.6671e+07	5.82537e+07	8.73805e+06	1.07257e+08	4.28217e+06	1.04961e+06	4.55689e+07	4.1475e+07	7.23156e+07
itaconic.acid		4.94231e+08	2380602373	6.12746e+07	1.83469e+07	4.95536e+07	1460978499	9.76063e+07	4.75779e+08	3.58169e+07	4.27945e+08	4.57153e+08	8.06863e+08	3.50776e+08	809906320	18697171890	4.23665e+08	1115159170	1115551713	4.95741e+08	4.37384e+08	1158443284	2477210336	1298558672	4.43088e+08	6.52483e+06	2.03629e+08	1289430530	1477312229	722796	1859842802	1770363092	472968161	8.89005e+08	2.16567e+07	3.87075e+07	1092117768	1407850492	2.17582e+07	1412285993	1010420670	4.72092e+07	5.72164e+08	4.18756e+06	622286419	2.02764e+07	412200649	1.77205e+08	3.4046e+08
isothreonic.acid		2747.12	7660	10169.1	4881.93	104851	62301.8	6574.87	290.422	8964.9	24497.5	20966.3	53705.2	319.895	21094.9	504668	11232.3	62351.8	18609.5	10049	55903.4	3506.74	6257.15	10975.6	11065.7	16568.2	185.289	8.03858	18976.9	44563.6	42.5518	5398.81	31000.6	9246.33	2262.6	2666.87	9833.28	17424.5	36131.1	157834	37461	449.277	334.958	11.213	73663.8	26216.3	2557.25	7206.15	60680
isonicotinic.acid		16687470363	9205677917	7281930360	11407475452	6.4849e+07	2.83073e+08	18121860851	13532186903	1.78251e+08	7290178042	5.40361e+08	9.55828e+07	2564988100	6.92485e+08	15141201362	8676379594	1529262061	9060069415	16425051067	5.47632e+08	1.92855e+07	2860094292	4098999024	2899257326	2.63521e+07	1.17583e+06	7384557977	2605641477	5344397609	2.67118e+08	3.57176e+06	4827139680	5.79663e+07	1.13665e+08	9.65277e+08	7739582666	8993096099	4058320546	5471890414	4.43935e+08	1.0382e+08	9.52926e+08	1398370626	1.92102e+08	9.96606e+08	2.31888e+08	5.06921e+08	1.31471e+08
isoleucine.minor		1706152959	2.35371e+06	6.42255e+08	5.23405e+08	8.99269e+08	1.013e+08	1.06007e+08	4.18415e+07	6.82914e+08	2150960810	1152002779	8.76582e+07	7.76145e+07	8.57532e+08	2.84308e+08	4.60522e+06	8.90458e+08	6.55124e+07	2.88647e+08	1.64873e+07	2.84496e+08	4.95726e+07	9.7495e+08	3547835754	1517064712	1.68652e+07	2.39541e+08	1.19399e+08	3.83965e+08	6.25488e+08	3.91917e+07	1.58065e+06	6.3582e+07	1.35366e+07	3.50655e+07	2889841899	2520351207	1.58293e+08	1.36792e+08	3.47874e+08	1.1348e+08	7.97802e+06	9.0853e+08	3.86361e+08	3.09864e+06	8.28351e+07	7.83893e+07	4.8478e+08
isoleucine		1.66734e+08	7.7858e+08	1.11854e+07	2812474528	1.46382e+08	7.42016e+07	1.91247e+08	1.37169e+07	5.02697e+07	3.18115e+08	1.61898e+08	2.09355e+08	6.82232e+08	8.15196e+08	2099747105	7.13461e+06	1.4033e+07	4.48173e+08	1.26386e+08	1.62543e+08	1.28415e+08	73959065	9.92005e+08	4.81002e+08	1.82763e+08	1.11756e+07	1.11869e+08	1.60257e+08	2.6314e+06	1.37772e+07	7.94365e+08	2.2406e+08	2.34864e+07	9.20102e+08	2.38863e+08	1.75916e+08	2728860119	4.57069e+07	2.83241e+07	4.41993e+08	9.42764e+08	1.26767e+08	2.28252e+08	241092861	4.32482e+07	3.08009e+06	5.98975e+08	226990125
isobutene.glycol.NIST		3.05052e+07	1.14381e+08	1.82975e+08	9.59744e+06	8.34825e+07	1.2582e+06	655002	2.93184e+07	694586	169247	108361333	1.38325e+08	9.12229e+06	2.03432e+07	1.63684e+06	7.74492e+07	4.236e+06	1.24541e+07	2.95581e+07	1.4163e+07	1.85628e+07	1.48262e+07	6.01113e+06	1.43783e+06	9.47096e+07	7.81404e+07	2.96712e+07	7.38676e+06	7.64407e+07	1.85642e+07	1.04696e+08	6.60094e+06	910689	5.923e+07	2.71731e+07	2.26126e+07	8.00205e+06	2.28317e+06	9.69576e+06	6.90922e+06	1.42408e+08	8.34953e+07	1.29161e+06	8.74175e+06	8.17199e+06	1.01329e+07	5.89603e+07	3.16413e+07
inulotriose.1		3.11137e+08	892608	7.89706e+07	263865959	1.55161e+08	646616	7.92225e+07	8.93259e+07	1.25844e+06	1.81211e+08	8.19855e+07	1.83771e+08	7.93159e+08	1.71393e+06	3.30571e+07	3.35784e+07	270516	2.79314e+07	7.35623e+07	1.23223e+07	7.8203e+07	4.87666e+08	1.01889e+08	2.88987e+07	9.08972e+06	685758	7.93799e+07	1.38816e+08	2.47213e+07	2.12463e+06	1.06162e+06	1.7232e+07	66074260	4.46312e+07	2.57118e+07	8.01699e+06	2.23506e+06	5.48534e+07	2.72156e+07	1.38825e+06	134665	6.20638e+07	93555.5	560304	2.50109e+07	1.69253e+07	2.10537e+07	6.04665e+07
inulobiose.2		327961	1.37898e+06	317754	1.10645e+06	1.4087e+06	1.40883e+06	11266.7	183297	636814	127294	1.70721e+06	617595	892686	5619.41	3.79901e+07	1.35955e+06	457.329	482666	2.12378e+06	1.62859e+06	1.12709e+06	8519.27	1.14345e+06	541738	37957.7	3248.24	440215	724083	937921	1.41845e+06	481962	2.7568e+06	33163.5	63988	1.25065e+06	592016	384381	90832.6	5.61484	13473.6	98770	598785	676819	214194	1.62097e+06	1.40922e+06	240176	1.88585e+06
inositol.myo.		5.38468e+08	1416304934	1.59462e+08	2030621654	516708682	448729	5.77213e+07	9.15363e+06	6.90812e+08	2441770316	3.71492e+08	1042856681	9.36818e+07	1580411553	16723357998	1.97409e+08	2.16737e+07	4.05072e+08	9218282205	2957167597	1149671934	5.8951e+07	4.64271e+08	1.3282e+07	1169814488	1171408424	924955	4.78509e+07	8.36323e+08	1825017909	1.00376e+06	2.34439e+08	2.58112e+08	2.73365e+08	1228667092	2014425714	9.14756e+07	8.12036e+08	2.779e+08	2.84825e+08	1.84647e+08	2.09022e+08	213344	3.89711e+08	5.76713e+08	3.15737e+07	1271977074	9.75832e+08
inositol.allo.		23217.9	123.182	23204.7	1151.26	108165	18548.8	87.6583	241427	35578.9	43387.5	243101	713853	30603.7	110517	53323	127542	321252	16963.7	32530	179557	472661	209921	60371.7	16849.2	11023.4	416078	9968.71	284569	317472	30774.3	31255.2	6013.74	16537.2	2860.97	5691.18	136245	9328.59	22389.7	131.809	76230.6	3.47804	72891.5	16143	14718.6	4700.46	11008.4	116148	695.151
indole.3.acetonitrile		846245	139756	321861	544567	474470	681709	36819.1	1.53076e+06	2.5047e+06	197344	542457	59593.8	3.02435e+06	1.66268e+06	2186.64	2.13483e+06	333944	230650	1.09195e+06	222114	48101.9	0.19288	321779	147450	248124	18584.5	395486	36047.8	10325.1	157519	12954	1.38707e+06	138354	46167.5	230856	360894	180434	67.0683	161750	528817	182.341	235046	92549.1	266623	158575	46406.9	9.853	178729
hydroxylamine		1.79776e+07	1.00921e+06	2.2542e+07	4.24656e+07	165660569	5.43557e+07	2.0801e+06	724756	3.98762e+07	1.21521e+06	3.72001e+07	3.54338e+07	1.32947e+08	2.883e+07	1378356355	4.10295e+08	3.15789e+07	1.48922e+06	517650	106083137	113101064	1.03907e+07	1.88627e+06	3.49429e+07	2.4552e+07	1.37854e+07	1.44215e+08	1.40491e+08	4.27757e+07	1.40727e+07	3.3504e+06	2.67347e+08	1.80362e+06	1.52137e+06	5.8005e+06	1.38287e+06	2.45955e+07	372138	6.14217e+07	1.41873e+08	6.64134e+07	2.34084e+07	5.58866e+07	4517.16	1.92001e+06	1.80324e+07	2.40275e+07	13361.7
hydroxycarbamate.NIST		1988.82	16946.9	6289.46	42288.1	432.103	4039.2	816.599	21516.5	1460.53	27689.2	2196.91	8604.71	205.029	1932.25	88666.7	20317.3	14320.6	27151.3	88968.6	2887.1	1813.16	31123.6	58109.5	9045.23	3856.74	31422.7	521.248	37472.3	3509.73	31132.5	179451	274.424	26615.3	61633	422.543	47931.3	8248.93	27943.4	25659.6	257.682	84814.9	1635.13	860.386	22419.5	887.485	1691.08	40600.7	627.771
homoserine.minor		94347.7	10654.8	11373	2282.1	386.889	2401	37.2117	2352.58	782.819	712.539	88513.3	19316.8	16002	10777.7	263002	2.59707	11891.6	546.552	2934.37	274.465	22416.2	37.4329	7465.56	8979.16	21235.3	38322	27706	10082	68678.6	7601.03	850.964	15878.5	37183.3	281.03	49.0121	10232.4	12029.9	21250.6	1881.44	6331.34	1649.21	1120.22	6053.85	13661.5	7991.52	585.855	3696.39	8295.08
glycolic.acid		834413	3.86061e+06	10651.2	2.41198e+06	1.66702e+06	77795.5	1.25774e+06	1.24917e+06	133556	1.119e+06	1.58086e+06	28059.3	131200	84081.4	3.77028e+07	3.37247e+06	340432	89760.1	385114	107234	1.02434e+06	1.14172e+06	32905.7	124934	1.12574e+06	3.2978e+06	1.01463e+06	1.50722e+06	2.03403e+06	431.245	470562	143876	1.0135e+06	1.03966e+06	1.15078e+06	3.9907e+06	5.58665e+06	913160	120931	133968	3580.05	2.79426e+06	317486	10973.4	1.27537e+06	1.47956e+06	1.34905e+06	47415.6
glycine.TMS1x		5.69753e+06	2.89098e+06	4.1176e+06	43583	5.48352e+06	2.38851e+06	7.53837e+06	4.90392e+06	9.10895e+06	6.47142e+06	2.18533e+06	474503	192038	3.79519e+06	1.6369e+08	1.08372e+06	1.20801e+06	594814	3.36393e+07	5.9473e+06	3.77649e+06	5.6024e+06	3.89972e+07	26285260	3711.02	2.15148e+07	342008	91913.7	159055	2.68777e+07	1.9783e+06	2.85859e+06	1.07771e+07	1.01051e+06	772137	4799.49	23914.6	1.67631e+07	6.21937e+06	1.55247e+06	62787	132933	7.10204e+06	8.56752e+06	44434.1	3.58993e+07	2.01392e+06	2.26698e+07
glycine		2.02337e+08	1.6535e+08	7.7e+08	2.69812e+06	7.65482e+06	4.12477e+07	4.96233e+06	3.15547e+07	502698	5.97285e+07	3.76471e+07	2.41543e+07	6.83554e+08	9.40849e+06	4.37603e+08	7.62972e+07	3.50703e+08	141956762	5.54953e+08	1.01245e+07	4.94867e+07	3.34141e+06	2.73605e+07	7.64463e+07	770275	2.85989e+08	3.27503e+07	5.83837e+07	7.4296e+08	8.29576e+06	4.77566e+07	1.7085e+08	4.29381e+08	8.02574e+07	1.24708e+06	2.62537e+07	6.70235e+06	1.3528e+08	2.03148e+08	1.9669e+06	5.24711e+07	3.85511e+07	7.91405e+08	3.13308e+08	3.24095e+07	6.52068e+08	6.26396e+07	5.91244e+08
glycerol.3.galactoside		1.28343e+07	7.77489e+07	7.22079e+06	2.38183e+06	1.53134e+07	1.42932e+07	2.03281e+07	3.42826e+06	1.18338e+07	1.76604e+07	2.36462e+07	2.23272e+06	34230.4	704137	2.22834e+07	3.04373e+07	288887	333028	1.75091e+07	901212	5.95594e+07	1.8851e+07	2.60085e+06	9.49889e+06	7.57852e+07	2.86868e+07	4.33471e+06	1.02417e+07	4789.7	1.35147e+06	5.94402e+06	380121	1.50691e+06	2.11126e+07	871708	118943	1.52928e+06	96600	7.45237e+06	216694	1025.95	3.6798e+06	1.78109e+07	1.97994e+07	7.01976e+07	1.11874e+07	4.81609e+06	3.54961e+07
glycerol		359747188	4859484184	7.25111e+08	2.24393e+08	9949963635	6215125568	259827024	4568350027	1316045849	1427791335	1.34946e+08	6.62896e+08	7946688370	1344713920	85920740552	6817615699	5.85802e+08	1734907800	10860378957	8549221019	8502608033	3.89124e+08	3731929070	1657208243	1932943430	3510298120	4362378242	3685630270	5721404281	7.3857e+06	3687754802	3479997972	2437920766	9142366266	4539021156	8406342296	3741297636	1.52191e+08	8.19303e+08	1.92558e+08	1.01745e+08	1.19369e+07	3.14528e+07	9.35522e+06	1.03816e+08	191833216	300621	955489304
glyceric.acid		6647.53	259053	981237	5.21764e+06	788178	53441.8	2.13153e+06	141262	1.62416e+06	9268.5	410207	567887	1.40357e+06	1848.2	4.52308e+07	2.44636e+06	5.36498e+06	124846	1.58384e+06	4790.01	416239	6830.06	292214	1.85346e+06	460722	2.00241e+06	393117	13125.7	2.05389e+06	654305	763267	2.20983e+06	578415	24637.8	627061	450057	1.48966e+06	1.74116e+06	1.21879e+06	63221.5	346517	432083	187319	26579.6	213389	2.33388e+06	37394.8	302786
glutaric.acid		55737.6	80500.9	52486.5	2495.03	154208	58992	1564.24	3448.52	12126.6	69888.8	286917	245956	5996.79	2263.58	116978	463010	63730.5	27508.7	104047	9233.08	6612.72	60169	139470	442553	642949	506589	20803.4	7601.12	656.594	457982	69201.9	103648	141845	665879	245560	21801.5	6524.1	31240.1	3485.63	82968.3	43400.1	77445.7	32695	221.292	234605	551151	25647.5	771526
glutamine		4.73379e+06	4.39022e+07	3.39233e+08	5.46576e+07	2.11087e+06	1.00575e+08	2.85899e+06	5.43984e+06	1.11581e+06	97292.2	545643	3.25529e+07	8.166e+07	6.72973e+07	8.9124e+08	1.91552e+07	404183	6.62044e+06	2.05142e+07	1.26674e+08	413874421	8.88753e+07	1.8074e+07	3.90757e+07	5.62782e+07	784619	1.95734e+08	226550433	7.47856e+07	2.27616e+07	6.5234e+07	6.2449e+08	3.04871e+08	2.47027e+08	6.16712e+06	1.95388e+07	9.9868e+07	6.63757e+07	2.19956e+08	5.88939e+07	7.39604e+06	4.70329e+07	3.61629e+07	282015511	4.33219e+07	2.26653e+07	1.34026e+08	4.72638e+07
glutamic.acid		377326681	5.23371e+07	1.24201e+08	3.67308e+07	8.50425e+08	1.28296e+07	5.90967e+08	3.5828e+08	4.80098e+08	8.9471e+08	2.34954e+07	1.56017e+07	8.81533e+07	4.52139e+08	3.16944e+07	3.83559e+07	2.5985e+06	1.5574e+06	1.92444e+08	1.0862e+07	2234817776	1.9629e+08	2.87476e+07	5.30129e+08	3.2741e+08	7.68303e+07	5.11815e+08	6.68851e+08	5.08336e+08	3.18576e+06	2.34699e+07	1192258145	403187147	5.05989e+07	1.87692e+07	9.04529e+07	185010	644109	6.95034e+08	7.76093e+07	1471084871	3.3072e+08	296468273	1654617716	1469988058	1.8829e+08	3.40376e+08	2.06972e+07
glutamate.TMS2x		2.25373e+08	1.7273e+07	2.17368e+07	3.47216e+08	5.35492e+07	3.36477e+07	1.87109e+08	6.75586e+06	2.71122e+08	458692	57552.7	8.20818e+07	726173920	1.56705e+08	1875787286	447264129	9.13636e+06	1.78944e+08	1.61673e+08	1.14767e+08	1.77055e+07	1.87435e+08	1.26634e+08	1.36751e+08	48560.4	1.59437e+07	7.50826e+08	5.08309e+08	1.28949e+08	4.55258e+07	1.34438e+08	2.38826e+08	2.02288e+07	7.31815e+07	2.58933e+07	7.51414e+07	1.13097e+08	3.18233e+07	3.69317e+07	3.36308e+07	1.06229e+07	3.91191e+08	5.2029e+07	3.78834e+06	7.35138e+06	6.96263e+06	4.56177e+06	5.56893e+07
glucuronic.acid		3761.33	342115	618132	128457	344512	61002.6	12549.8	586283	1.6622e+06	209148	1.02291e+06	770593	876686	387398	778416	77477.1	79082.3	367087	8716.65	630875	770591	419180	412784	248907	765585	2.02187e+06	5020.27	1.448e+06	6477.13	941918	304135	27851.1	2.77577e+06	972053	1.00757e+06	2.85746e+06	709492	41724.7	176799	421858	18105.3	147859	54980.3	1.11737e+06	1.21589e+06	94735	317270	73132.3
glucose.6.phosphate.2		1.21226e+08	6.4587e+07	4.67679e+07	9.41704e+07	127470	433615	9.4057e+07	8.83435e+07	91767.4	3.82969e+07	3.81279e+06	974192	1.61978e+07	678968	1.35679e+08	6.16806e+07	1.60599e+07	6.79265e+07	1.05276e+08	4.5883e+06	70634.8	1.71744e+07	2.15097e+07	2.15871e+07	252588	165738	3.71762e+07	7.355e+06	2.74267e+07	1.97758e+06	981590	3.31155e+07	172613	166720	5.14693e+06	3.98523e+07	5.53655e+07	2.66698e+07	3.84655e+07	4.95005e+06	162749	1.20944e+07	1.42666e+07	919918	5.05648e+06	2.39067e+06	1.79089e+06	487671
glucose.2		5.99861e+07	4.08541e+07	7.32796e+06	4.92862e+07	9.42732e+06	5.48316e+07	6.66815e+07	2.43689e+07	1.03882e+07	6.40307e+06	1.26692e+08	4.26331e+08	9.24988e+07	3.4876e+07	7.91918e+07	8.04138e+07	1.09336e+07	5.21196e+06	2.00414e+07	6.03819e+07	2.07609e+08	5.83669e+07	2.42709e+06	5.11657e+07	4.08228e+07	1.50522e+08	5.46535e+06	1.82683e+08	2.25244e+06	1.2705e+07	9.4717e+06	1.26187e+08	2.18898e+08	7.03246e+07	3.47461e+07	7.44703e+06	7.04691e+07	53.2342	6.14212e+07	6.77303e+07	1.01705e+06	1.74823e+08	4.78687e+06	952701	1.11127e+07	7.02029e+07	4.67198e+07	5.43784e+06
glucose.1.phosphate		2.83766e+07	1.93766e+07	2.53874e+08	1.7306e+08	728102	6.27978e+08	3.46923e+07	6.46556e+07	1.5695e+08	4.96881e+06	4.64526e+07	1.38414e+08	3.23124e+08	1.50251e+08	2846975591	6.17635e+07	2.57217e+08	1.22975e+08	3.23401e+08	2.32608e+07	1.34051e+08	8.5422e+07	1.02604e+08	29600.5	362229104	1.06845e+08	4.08251e+08	2.12667e+08	3.73978e+06	5.78605e+07	7.36566e+07	8.82068e+07	136147932	3.30773e+08	2.27428e+08	9.84611e+08	3.77488e+08	3.81015e+06	4.03562e+08	2.36775e+08	7.70491e+07	3.40705e+07	7.9746e+07	667387979	2.78313e+08	5.01306e+07	9.83124e+07	1.76122e+08
glucose.1		3218808092	1187072619	9.49978e+08	2406244339	1.41145e+06	2639464858	4875682858	7.6832e+06	944401127	1969742287	3226466900	7077560636	2699589213	6.08999e+08	5871225337	2254192397	1.54435e+08	439102287	2.64021e+08	1835106194	3941872285	2.41613e+08	170824958	2204631162	1317989100	3022653865	2.34549e+08	3311906516	5.77013e+08	3.74078e+07	3.45067e+07	4870969959	2169301912	4.50562e+08	2408947322	1.17795e+06	3189258579	2.51728e+08	2473237463	1445345806	765922	5726440945	1.6612e+08	180333685	1746330909	406695377	6.6947e+08	4.58835e+07
gluconic.acid.lactone.minor		1.39541e+06	3.81912e+06	29563.7	371922	4.38067e+06	6.38639e+06	283784	1.70159e+06	3.12987e+06	691590	1.31877e+07	6.41736e+06	1.12009e+06	152875	2.25069e+06	5.59721e+06	8.90073e+06	1.7182e+06	134764	1.22875e+06	4.12373e+06	679268	426667	306908	2.54195e+06	9.98905e+06	5.78705e+06	4.39226e+06	6.62438e+06	26140	5.38946e+06	1.7888e+06	3.52305e+06	138273	716802	318095	2.63387e+06	943508	46074.3	1.86957e+06	380.672	1.70822e+06	577793	3.60162e+06	315910	208509	1.35333e+06	1.65294e+06
gluconic.acid.lactone		241118	53466.5	8789.76	226029	223458	138594	30543.2	262841	327957	48750.1	1223.87	350788	61763.7	4330.76	2.06838e+06	23921.7	8417.37	103292	416789	111075	143561	22368.4	2049.76	8075.85	57561.4	5754	36882.9	51943	4990.04	60473.9	65573.1	95576.4	226031	18734.2	213725	485927	74143.9	13779.3	6996.29	72907.6	452591	2108.38	233311	91058.3	123398	369.268	325143	175079
gluconic.acid		0.453541	14885	59939	4097.58	70908.5	2.4405e+06	141307	28632.1	42570.6	6647.89	16796.7	20603.2	28611.9	1541.41	1.14772e+06	4533.89	2179.2	4481.94	230516	26193.6	9509.95	8623.62	69114.8	75008.3	166754	16278	116565	97708.1	9419.46	141031	633.004	30397.4	309787	438392	25718.9	34914.6	37901.5	6844.35	12168.7	43873.2	11938.6	13165.7	5789.96	167487	277490	194887	43469.4	104404
glucoheptulose		612016	60546.5	86691.4	1747.19	270241	1.09523e+06	296250	95382.8	4322.98	12103.8	47097.5	1253.1	392049	225.826	4.45538e+06	364481	27833.3	139213	229051	333629	517134	66888.5	330340	303688	201940	181061	2357.74	12586.2	208019	19350.7	50746.5	60383.5	43456.6	8118.51	400173	749159	310245	1333.21	5423.2	28719.1	11223.5	4605.87	61308.8	195354	614236	171813	166212	11709.2
gamma.tocopherol		302940	1.72579e+07	4.95679e+06	515667	283456	1.2517e+06	1.44692e+06	4.75263e+06	2.59628e+06	166824	4018.15	711360	584324	71591.8	4.22674e+06	287148	179451	7086.54	34194.9	199211	2.10981e+06	1.20445e+07	5.5467e+06	173113	1.09805e+06	110898	22585.8	80390.9	2.29354e+06	25858.5	1.25036e+06	516753	20852.8	37454.4	1.42009e+06	640411	70372.9	5.95113e+06	48394.5	6465.91	1.65613e+06	1.37159e+06	986357	2.34149e+06	1.59371e+06	63346.6	3.15624e+06	92264
gallic.acid		238468	15509.9	355469	8336.11	232727	360974	56728.7	81295	225408	9547.16	946405	410080	21443.3	302164	136250	372130	57167.4	16965.7	1135.99	44065.6	112357	264862	9355.26	61565.5	1.17711e+06	411112	27440.5	237914	121512	227447	22123	52792.2	125482	10971.3	28622.8	325646	49508.4	260143	37544.8	8636.07	35259.8	130692	24541	635795	253426	40401.9	361796	49790.9
galactose		1365767875	9.72291e+08	1.12888e+08	1671743969	551483039	1499117087	1426165147	1022190583	2.99237e+08	3.90294e+08	4762290498	18923939134	3209264246	8.02594e+07	3.69856e+07	2478476806	9.20624e+06	4.12144e+06	1944629931	7.74085e+08	520739489	1368489470	4.38862e+07	2.6827e+08	1.02507e+08	1.89051e+08	3.55179e+07	1474687986	1.20689e+08	1091916330	1348897448	6.57004e+08	9.92744e+08	3.70195e+07	5.58795e+08	3.72572e+08	3.82487e+08	6.16108e+08	5.90859e+08	9.52919e+08	2.34732e+07	5.51177e+08	320367604	7.58475e+06	117386321	3.14681e+08	213379505	154773487
galactonic.acid		4906.31	22148.1	29777.1	38965.5	315144	2.54228e+06	312199	13929.3	653157	476.182	8657.45	13074	137870	38926.8	8.07331e+06	29075.1	134398	207930	1.29295e+06	599653	213378	163955	433.872	418.652	165057	6018.37	37525.3	12022.8	181387	284935	52124.9	41449.3	25050.7	81185.1	892868	513990	66711.9	169846	56401	36299.6	68406.8	374.715	18.9095	183167	459446	188820	16736.5	27071.3
galactinol.minor.2		1662401770	3.69648e+08	1.31026e+08	1570742828	4.59996e+08	6.96274e+07	3.35198e+07	1.78841e+08	201057	132425	2.61125e+08	1.54724e+08	3.19779e+08	2.03115e+08	2086228477	6.63422e+06	3.24612e+06	4.46438e+07	6.36113e+08	8.69883e+06	189917222	1340.3	2.57793e+08	3.81301e+08	1.23263e+08	376742	3.96948e+08	411238969	1.55716e+08	2.90563e+08	4.3122e+07	4.57563e+07	5.10565e+06	5.81126e+07	3.58139e+06	4.4299e+06	1.01043e+08	2.81502e+08	1.53407e+08	1.098e+07	1.78832e+08	1.52322e+08	1.99875e+08	2.77176e+08	1.89831e+08	3.0134e+07	400660188	351610916
galactinol.major.2		2463792120	2.74493e+07	1.91563e+08	8.09874e+08	1.54251e+08	8.10659e+07	145103458	2.53221e+08	1.36525e+07	8.21159e+06	1.4409e+08	2.04979e+07	1322733258	7.31793e+07	1935254920	331549558	2.73405e+08	1.30324e+08	2.99699e+07	1.0975e+07	2.99511e+08	4.94847e+08	9.32615e+07	4.2016e+07	3.79397e+08	2.33836e+07	47228314	1.38143e+07	6.87531e+07	1.84961e+07	5.94315e+07	3.57113e+08	3.01886e+07	5.37901e+07	1.90407e+08	6.41214e+08	2.00444e+07	1.42381e+08	1.06303e+08	2.79545e+07	9.36611e+07	9.15553e+06	3.78553e+06	6.83818e+06	2.83243e+08	7.34835e+08	3.49039e+07	609232
galactinol.2		215.987	225271	1206.89	99810.2	685078	542251	104045	57791.9	16476.3	5505.87	27376.7	1964.09	12811.2	278975	776400	79652.2	33815.6	650533	445975	547474	461055	268.436	566660	468946	112721	70605.4	1931.24	270.649	182131	6387.3	409119	14.824	61451.4	13189.3	382186	308471	143179	25816.1	11.6636	18439	181941	41646.7	27292.5	430441	569335	356591	29.1262	262346
GABA		1.98482e+08	5.33161e+07	8.43918e+07	1.90918e+08	1.77012e+08	1.30398e+06	1.46399e+08	5.22161e+06	3.39763e+08	75907.4	49076.9	5.69155e+07	5.60705e+08	1.86741e+08	8.96067e+08	5.13672e+08	6.40923e+06	224408114	2.65233e+08	43527895	971776	2.42972e+08	9.16342e+07	1.45745e+08	4.59378e+06	6.21416e+06	6.78963e+08	4.52456e+08	1.08831e+08	6.53511e+07	1.58648e+08	1.85862e+08	9.66943e+06	8.85914e+07	572341	1.14036e+08	1.45429e+08	3.05607e+07	2.31025e+07	2.8684e+07	3.05851e+06	3.13369e+08	2.20686e+07	3.29155e+07	1.87522e+06	2.3506e+07	12380.5	9.3473e+07
fumaric.acid		1.09816e+08	89263844749	2945257653	72959243353	1547141573	4.31036e+08	25982882954	42109742549	13027933041	42090370033	1763429846	16478397974	1052822119	1664389286	119627000000	9668046779	7283492657	19734600151	8.6661e+08	2671823652	9.47949e+08	6190260604	8.05672e+08	8418933753	66441046667	18723471500	41931507957	3443213526	1.31602e+06	18145643693	2846479502	15329281520	2305528551	20219682490	9907925472	7472186697	1.5916e+08	7263676106	5576605721	2560020428	4.56855e+08	29064580894	1800659324	5793586302	87351392836	21154214968	4.14017e+08	1161726778
fucose.1...rhamnose.2		2.54702e+08	8.56865e+06	9.86669e+06	3.46798e+07	564972	7.89504e+06	9.62149e+07	3.73928e+06	2203229839	2663776259	5.84825e+07	2.39597e+08	5.03641e+06	1.23862e+07	232999188	1.76268e+07	3.99215e+07	3.07145e+07	1.38881e+07	7.73337e+07	163392764	5.16622e+07	2.73792e+07	225996	389729511	1.70641e+08	3.5859e+06	4.43173e+06	1.0103e+08	913819	1.44433e+08	2.08719e+07	8.98507e+07	4.94958e+07	160749139	1229563561	2088398701	1.33816e+07	4.62106e+07	5.44877e+07	6.7065e+07	1.36896e+08	3.60215e+07	1.95746e+08	1.01311e+07	5.65459e+07	2355.37	6.05445e+08
fucose		2.1929e+06	746217	4.34876e+06	271219	2.18557e+07	152030	7.55674e+06	2.41257e+07	1.46192e+08	1.45694e+08	1.8077e+07	1.04043e+08	8.08033e+06	1.3774e+07	1.7903e+06	1.28348e+07	2.52075e+07	8.19769e+06	3.44125e+07	7.13931e+07	1.96004e+08	1.69917e+07	1.26941e+07	5.95463e+06	5.5865e+07	1.11469e+08	12765.6	6.49538e+07	9.62051e+07	2.88897e+07	3.55726e+06	2.99632e+06	2.75705e+06	313183	2.47462e+06	3.29179e+07	1.55903e+08	253255	1.07912e+07	1.04631e+07	2.18456e+06	3.15098e+07	1280.53	4.04451e+07	10416.9	4.50173e+06	1.88169e+07	8.34693e+07
fructose.2		202611	1.24252e+07	1.00959e+06	9.10583e+06	7.36224e+06	1.14514e+08	3.41866e+07	2.06546e+06	526896	5.66547e+06	458655	2.81716e+07	4.12104e+07	1.36219e+07	1.30559e+08	8.94376e+07	3.38357e+06	1.88856e+07	2.01527e+07	2.00865e+07	55029.5	6.91743e+07	8.14189e+06	1.8741e+06	2.52751e+07	4.4842e+07	6.5731e+06	3.25064e+07	2.53353e+06	1.10999e+07	223539	1.13611e+08	1.57496e+08	7.4685e+07	3.45133e+07	1.64373e+07	6.65069e+06	743580	371590	6.08158e+06	1.28349e+06	9.9438e+07	662999	2.25258e+07	1.25294e+07	7.09005e+06	2.3332e+06	6.60269e+06
fructose.1		3.36401e+07	2.05418e+07	6.52194e+06	1.54361e+07	877291	1.57967e+08	2.62633e+07	5.03266e+06	1.9265e+07	94092.6	5.83513e+06	8.97415e+06	4.64087e+07	8.38233e+06	3.01296e+08	1.03368e+08	2.31268e+07	6.3438e+07	1.76275e+07	2.65269e+07	885509	5.85959e+07	6.11351e+06	452349	6.66715e+07	7.73233e+07	4.10147e+07	7.46543e+07	310204	4.82249e+07	2.52967e+06	1.56312e+08	1.74609e+08	1.17471e+08	1.12851e+08	4.09745e+07	1.59705e+07	271.44	6.45533e+06	6.44666e+06	248175	1.74179e+08	5.28695e+06	5.41931e+07	2.89353e+07	1.23784e+07	3.68591e+06	1.75595e+07
FAD		28090.3	22411.8	1921.36	3524.9	13527	1480.13	1207.8	1714.37	11654.7	27164.6	3160.98	7459.97	19481.4	31514.2	396583	17.853	5232.45	10850.4	2200.09	48778.5	20853.8	187.86	115.711	34.1813	5999.86	29668.8	18749.1	147.177	2045.57	66045.6	23456.7	10642	2125.15	6176.41	13554	6461.74	44.754	1722.49	518.223	1550.17	4005.96	1520.65	7840.13	6989.81	18382.5	18899.8	1310.79	3566.9
ethanolamine		1700029333	2209756239	1858800623	1705569488	4.18005e+07	1056264435	5.54081e+08	8.96001e+06	8.99786e+08	7.55728e+08	167532905	1350235907	9.95049e+08	1777107673	34384674827	2022068156	7.28159e+08	1.51503e+07	6.78984e+06	4.4878e+08	4.83948e+08	7.43032e+08	2.50756e+07	1.54832e+06	1.56797e+07	5.31498e+08	2982855662	9.3529e+08	1.50753e+08	4.14502e+08	1158386935	111273	1.11496e+08	4.79419e+07	1300543766	1.87695e+08	6.84724e+07	5.94636e+08	3.27413e+08	8.56011e+08	1.19763e+08	3365728942	1205065237	6.42775e+08	9.48364e+07	101901045	4.76948e+06	4.45781e+08
erythrose.1		17648	76405	55.9093	337.409	103523	51149	102782	139317	558.771	15343.6	9628.98	27904.6	45296.3	727.975	202059	57989.2	11712.7	67193.5	191851	138119	103564	1.06531	2799.91	10476.3	30066.4	21573.8	12531.3	2398.16	112970	37581.4	7813.88	38395.3	9689.88	71609.5	85744.7	1462.21	3897.4	27108	20264.1	24089.5	59719.6	805.431	254.498	127419	273.015	12051.7	130969	20569.8
erythrose		283396	48049.4	589161	17437.7	43484.9	867.127	10048.3	151170	53074.3	18779	3654.59	9364.03	2382.36	80037	4.19644e+06	201553	268190	25320.6	66865.6	63655.8	168.998	29063.5	111404	20645.9	111696	21690.5	96208.5	2112.24	87611.6	2729.85	4835.74	3.07042	3411.86	127257	3992.64	85819	19349.5	2242.46	35.2169	68.9967	0.160316	28466.9	26577.2	54332.2	36.1149	828.859	5325.68	48830.1
erythronic.acid.lactone		2215430498	8.52748e+08	1.45781e+08	6.36097e+07	7.39168e+08	2.05073e+08	1852191171	9594684786	9.44005e+08	9.17488e+08	8.76707e+07	2.23156e+08	1.41392e+08	5.73259e+07	16315823174	3.16417e+07	2.35255e+08	2.7402e+08	833054753	2.69854e+08	2.10942e+07	1825735027	3.20448e+08	5.58229e+07	1.7162e+06	3.59546e+08	2.00811e+08	1.15019e+07	256360247	1.16648e+08	1.15977e+08	4.2293e+07	2.63132e+08	3.90441e+08	1272965648	1.06896e+08	5.85952e+07	4.29647e+08	6.9996e+07	5.12325e+08	1612574330	3.70591e+08	3.02166e+08	7.15074e+08	7.16016e+08	3.38449e+08	1.58577e+07	6.20016e+08
erythronic.acid		11978.4	6.55786e+06	4.71083e+06	1.17313e+06	7.76686e+06	2.51922e+07	705524	43533.9	3.91241e+07	3.09346e+06	62799.1	9.56775e+06	9349.71	182955	8.93929e+07	3.19143e+06	2.36351e+06	178353	3.86064e+07	5.37972e+06	185523	6.4639e+06	3.14132e+06	890886	2.20548e+07	4.64634e+06	134767	2.02497e+06	372917	8.16421e+06	1.39715e+06	1.95019e+06	2.99757e+06	277470	9.03872e+06	1.63559e+06	2.41899e+06	2.48057e+06	600884	2.27028e+07	2.23594e+07	2.76904e+06	47.0461	1.06785e+07	3.01607e+07	1.1639e+07	6.57829e+06	5.41436e+06
erythritol		98464.3	64633.7	230863	280380	823739	3004.4	66870.9	255946	874495	112905	60527.3	1.01394e+06	37418.6	16959	893469	22698.3	1722.28	361248	203906	622196	266407	51639.9	167789	14389.4	3778.13	41922.5	15004.4	7434.63	48879.1	1.04601e+06	921535	464603	315755	271888	357704	541213	19849.3	201049	130935	11749.9	271748	10284.7	78544.7	393172	112828	48664.6	47647.7	28753.6
dodecanol		4.47276e+06	3.16645e+06	26623.6	682330	52473.5	967966	1.06088e+06	286349	548888	792669	1.37107e+06	272441	1.02782e+06	18486.9	184457	363789	3.57984e+06	1.09833e+06	2.22159e+06	6.03376e+06	4.88656e+06	21521.4	25011.1	2990.67	225731	113867	1.01994e+06	332902	710061	284272	16597.8	945644	1.80572e+07	2.63091e+07	141245	413096	93917.3	226256	404232	354956	4.98196e+06	1.51681e+06	600542	1.7095e+06	5.73852e+06	5.34319e+06	590260	1.37208e+06
dodecane		1.12499e+07	9.94442e+06	1.19478e+08	149907	3.89167e+06	18204461	5.28192e+07	4.74226e+07	1.29365e+07	8.66029e+06	1.99118e+06	8.32946e+06	769006	2.63281e+06	152404920	6.851e+07	1.27608e+08	9.7783e+06	3.44621e+06	19096.5	1.81017e+06	4.61226e+07	6.45751e+07	2.12735e+07	1.79931e+06	60738.8	1.07257e+06	1.57167e+06	3.03226e+07	1.283e+06	1.60818e+07	5.25574e+06	7.20989e+07	2.39927e+07	18152.6	256934	3.90858e+06	3.88018e+06	1.38166e+07	2.05039e+07	7.75534e+07	2.62595e+06	633335	1.23121e+06	9.28377e+06	6.7924e+06	5.22039e+06	439494
dihydroabietic.acid		1.03786e+06	70725.8	6250.86	28689.2	580062	112058	905205	522252	395052	68022.2	1.19428e+06	577458	81633.3	46613.9	1.49994e+07	254898	608973	2.58552e+06	139552	489795	3.02053e+06	1.13485e+06	3.74551e+06	172636	324017	1.00384e+06	663421	475893	708889	337710	2.61439e+06	1.36807e+06	5.51584e+06	1.9105e+06	1.77206e+06	4.01143e+06	316181	346327	945924	2.87525e+06	32600.5	3.52569e+06	133719	303800	1.46494e+06	52873.9	698509	988092
dihydro.3.coumaric.acid		324194	1.50474e+06	215118	592443	1.86171e+06	915334	93.9144	1.23127e+06	543205	200632	1.52229e+06	116663	741387	73576.9	2.12465e+07	1.94558e+06	764993	563659	354608	879942	4.65156e+06	301988	20532	707920	897139	2.37653e+06	212194	40951.2	2.16575e+06	339074	1.05982e+06	132728	1.92583e+06	323401	123451	1119.76	830322	48.5709	1.36309e+06	543133	86432.9	1.25271e+06	570562	694013	210718	28683.6	2.15706e+06	1.65546e+06
diacetone.alcohol.NIST		1.41116e+08	2.61433e+07	1.53229e+08	9.48879e+07	7.07249e+06	1.52268e+08	2.92558e+06	2.98836e+07	103678167	5.22867e+07	1.46033e+07	7.35286e+06	4.98966e+07	1.18336e+08	12408649	8.55905e+07	4.00133e+07	2.14384e+08	4.41268e+07	3.39415e+07	1.05831e+07	3.09067e+06	1.31879e+08	1.22751e+08	6.28845e+06	281112	9.23334e+07	7.48064e+07	2.73794e+07	1.27411e+08	4.95017e+07	5.12849e+07	4.50509e+07	3.05565e+07	2.60207e+07	1.77165e+08	3.51656e+08	2.89938e+07	1.41069e+08	829169	1.0645e+07	1.33018e+07	26720.3	6.65135e+07	1.08822e+06	55451.7	8.39296e+06	5.26712e+07
dehydroascorbate.3		5.37521e+06	4.42262e+06	4.83357e+07	2.0478e+07	8.52258e+06	6.25039e+07	669540	3.08152e+07	1.88365e+08	7.87403e+06	1.14045e+08	2.03652e+07	178434	916876	3.74357e+08	7.061e+07	2.25071e+07	60206	2.32249e+08	6.2304e+07	3.80451e+06	5.74847e+07	3.55576e+06	464431	4.2449e+06	5.97654e+06	6.05834e+06	2.72361e+07	2.10704e+07	6.91878e+07	1.67362e+06	2.28889e+06	2.57797e+07	6.92889e+06	1.13394e+08	9.94534e+07	3.21948e+07	5.36894e+06	5.37594e+07	1.23796e+08	1.00608e+08	4.20183e+06	2.51939e+07	3.58867e+07	1.57966e+08	5.52094e+07	2.47168e+07	1.38268e+07
dehydroascorbate.1		1.28635e+08	8.2522e+06	3252550772	1.57007e+08	2.87914e+08	8.8387e+08	5.91978e+08	9.34648e+08	5802549620	4.55924e+06	2970466083	5.49227e+08	4.48326e+07	97645.2	20059476069	2666561798	1741290048	5.281e+08	9159562431	3611761330	8.83264e+08	2048682084	5.97305e+06	6.64046e+06	8.65429e+07	4.69284e+07	5.0774e+08	9.33011e+08	1652731576	1050910126	4.0837e+07	2.10849e+08	532995	4.17878e+08	6346000409	5995323209	1490891973	8.58549e+08	1827614406	6101118410	2890667895	4.28691e+06	2737241726	2137725694	2416156253	7.8389e+07	6.96245e+08	1.12921e+08
dehydroabietic.acid		625353	2.44154e+06	328027	249811	2.27287e+06	1.94767e+06	295349	36324.4	2.68596e+06	1.16308e+06	1.42114e+06	409017	8158.9	996546	2.05512e+08	5498.8	56072	1.79044e+06	3.97403e+06	6.65104e+06	952043	209609	303153	1.61559e+06	57393.7	2.09255e+06	397064	661178	348664	365180	54722.2	142651	5.29915e+06	3.56579e+06	519389	482425	209169	1.09802e+06	30035.6	2.94935e+06	2.29649e+06	278166	410238	167447	4.0763e+06	1.5096e+06	1.23043e+06	2.58715e+06
creatinine		1.04229e+07	297138	1.2605e+06	8.69996e+06	431461	166945	41046.8	3.22233e+06	67337.1	356053	152761	1.35946e+06	152454	94959.1	2.82967e+07	75542.8	15542.9	2.82882e+06	6.95785e+06	1.32835e+06	462962	2.18279e+06	139033	29597.5	71152.2	16608.6	197044	38962.4	132001	786190	73971.1	1.07596e+07	2.73773e+06	1.57655e+06	1.48394e+06	152201	559146	100234	755808	10031.4	79513.8	3.3956e+06	202723	1.75813e+06	2.99574e+06	221608	617121	14647
coniferyl.alcohol		2162.69	1645.51	184.891	2683.03	2189.06	635.291	0.25875	874.027	1015.53	164.595	2735.02	3284.39	291.262	3964	1175.57	420.562	98.2963	145.091	1965.6	219.684	2027.55	1245.43	24.0777	18.9387	115.195	48.1613	3878.72	231.276	8438.09	391.346	2584.43	8120.67	2167.96	701.193	240.624	803.638	26.4979	24.9383	864.129	74.5476	674.084	23.117	95.3678	39.2179	30.0268	422.152	2048.14	2192.24
citric.acid		7663514795	4.33327e+08	1.52093e+08	25258.1	4.40805e+08	1.64582e+08	1356820480	822259563	2.0577e+08	1.97093e+08	3265709299	8.86847e+08	1245075873	2788371645	12935377476	3.24786e+07	1.58681e+08	1.47236e+06	1091582033	1.01732e+08	1.15555e+07	3.84074e+08	6.39816e+08	1.76066e+08	8.51228e+07	1.16547e+06	9.61791e+08	7.45463e+08	2971963663	2.01895e+08	1.82122e+07	6.91676e+08	2.6523e+08	2.56169e+08	8.12514e+08	3.19333e+07	7.48951e+08	2.81169e+08	2.28413e+08	1.49023e+08	2.81816e+08	1.63791e+08	1.65845e+08	1.77019e+08	1413957264	1.49544e+08	8.32391e+07	5.24945e+08
citramalate		107669	6934.81	124162	48825.9	173849	2793.7	3154.53	726.708	67849	136.333	2082	98595.9	10484.3	58370.3	1.58647e+06	62205.2	16766.2	20861.6	40735.2	4084.15	8718.65	138630	44181.6	3478.77	395520	165146	189600	101407	12764.1	18161	74904.3	490521	67254.4	4454.19	785.037	42569.5	272197	38203.9	1161.98	35894.8	17548.2	14976.1	131175	27371.6	231209	14808	20017.1	325.844
cis.sinapinic.acid		607104	152.848	67752.2	2008.31	6351.56	233875	220261	103208	6219.6	1.31083e+06	10751.9	534306	271330	21909.5	1.29957e+07	54635.5	365595	95907.1	10457	131030	16076.8	340081	5205.51	1884.82	44547.2	227649	66665.3	1950.33	58885.6	184923	11680.2	17778	2323.98	29266	105681	146148	22252.6	28404.7	19780.2	206580	796661	2536.89	12582.6	249801	1.25221e+06	470215	146753	138077
cholesterol		5.18686e+07	3.91713e+07	3.61949e+07	1.09644e+08	3.24597e+06	8.70228e+06	1.63347e+08	7.22415e+07	3.56014e+06	4.90443e+07	1.03704e+07	1.03152e+07	4.44245e+06	7.8793e+06	5.47311e+07	8.87497e+07	2.4794e+07	5.87164e+07	1.2991e+08	3.59218e+07	3.54572e+07	5.08327e+06	1.72895e+07	3.59488e+07	2.40684e+06	666939	130527	1.11271e+07	2.075e+06	12944.4	5.40736e+06	5.82663e+06	1.29073e+07	672747	6.27312e+06	2.85282e+06	3.04662e+07	1.66994e+07	7.06695e+07	2.92992e+06	2.76833e+06	3.4461e+07	2.44035e+06	1.39095e+07	1.49043e+07	91607.3	323264	2.62915e+07
chlorogenic.acid.minor		3.33649e+06	1.65624e+06	2.0549e+06	1.57494e+06	430.967	88.6642	3.60286e+06	3.43601e+06	8399.75	1.73081e+06	196067	194856	551202	225999	4.14082e+06	940298	602335	1.20728e+06	1.53952e+06	12863.7	275012	314072	809211	350859	25982.6	1073.89	1.35479e+06	875751	1.5013e+06	217.108	72618.6	341552	4298.8	98593.6	209142	1.15943e+06	1.23516e+06	730819	543594	128243	169380	26855.7	771022	903.211	163623	66035	57319.6	19799
chlorogenic.acid		3.01333e+07	1.22953e+07	1.27203e+07	2.04947e+07	362571	1.82154e+06	1.58252e+07	2.68748e+07	2.79296e+06	1.03846e+07	2.65023e+06	342003	983065	329184	2.65468e+07	1.72683e+07	6.93357e+06	2.2094e+07	29212744	477176	2.91428e+06	2.7102e+06	685756	3.91635e+06	4.83615e+06	104360	1.15002e+06	191793	1.67338e+06	614019	1.5251e+06	5.578e+06	1.83657e+06	6.92654e+06	5630.99	4.7966e+06	6.16543e+06	4.96893e+06	4.65764e+06	1.00142e+06	86157.8	5.48846e+06	1.2503e+07	495537	753618	1.59932e+06	163155	141463
cellobiotol		152091	39170.9	6768.19	61553.6	1.28237e+06	1.15306e+06	579865	3.15819e+06	2.53112e+06	865822	6703.01	201689	105256	702605	1.14366e+06	1.58054e+06	702056	417337	901748	371885	291094	483016	1.09067e+06	205917	248478	25764.8	275735	292538	786567	1.8223e+06	65512	349375	292806	263677	1.09593e+06	40441.9	132114	30075.8	9974.12	57785.9	169666	24195.3	12268.3	422501	306531	81130.5	13291.2	34663.1
capric.acid		1.52041e+07	342934	522786	1.16626e+07	9.28308e+06	434765	5.82876e+06	2.02795e+06	4.39839e+06	39290.8	4.17084e+06	2.33758e+06	2.51532e+06	297.047	8.53324e+06	3.01349e+07	1.24779e+07	1.23652e+06	2.99224e+06	34527733	4.49344e+07	1.51111e+07	1.81021e+06	5.93585e+06	1.0082e+07	508537	1.83347e+07	3.36649e+06	1.55958e+06	1.99625e+06	1.76801e+06	9.82528e+06	1.33481e+06	6.83486e+06	33211.5	2.62241e+06	6.49377e+06	1.04538e+06	7.37271e+06	1.3089e+07	448582	654470	740743	5.60766e+06	95948.7	149442	2.43598e+06	1.12238e+07
beta.sitosterol		999988	1.11001e+08	1.28712e+08	9.12236e+07	1.8189e+07	2.52607e+08	1.04018e+08	2.44999e+06	77545.6	5.03654e+07	2.33178e+06	2.71042e+07	1.21498e+07	1.51128e+07	7.40557e+08	2.32754e+07	4.24666e+06	5301.52	8.50039e+07	9.08852e+07	1.67381e+08	4.7357e+07	4.9196e+07	1.99408e+07	2.10109e+07	313323	1.15007e+08	1.13591e+08	6.05193e+06	1.4122e+06	105482361	1.12595e+08	6.86137e+07	1.12577e+08	6.60489e+06	2.15598e+07	6.70835e+06	5.7259e+06	8.16174e+06	4.3282e+07	3.8774e+07	7.90592e+06	4.98935e+06	1.21784e+07	175128	330999	7.88573e+07	2.54916e+07
beta.gentiobiose		997804	839995	1.03821e+06	642031	61747.3	651631	2.39195e+06	125837	50900.1	239844	778316	330753	168483	12729	3.5068e+06	262442	242001	42269.4	2454.86	2668.16	58144.3	189755	207273	63078	243725	2301.57	141052	211485	40529.9	1.59963e+06	371355	5299.33	242732	55483.5	34854.3	235971	65761.8	13051.2	83297.2	380440	1.08242e+06	158.241	38754.7	391734	515589	754230	128541	6748.27
beta.alanine		2.52364e+06	91313.2	118737	3.71088e+06	145750	188365	0.382586	96798.8	425564	32441.5	630746	707439	218690	640294	1.51851e+06	323469	1.18969e+06	180415	1.53518e+06	170818	12089	310396	2.859e+06	52408	427.395	243052	38934.5	746765	75143.5	41776.1	2.08189e+06	242.927	117944	58457.5	1.32592e+06	328160	214597	1.67666e+06	1.18626e+06	1.25764e+06	554228	596311	86720.7	63167.6	137505	16149.3	2.28569e+06	195377
benzoic.acid		3.73274e+06	115230	7.04333e+06	3.5584e+06	145810	1.56834e+07	2.50348e+07	8.09189e+06	5.12539e+06	921437	1.14934e+06	759996	190327	3.4937e+06	1.4205e+06	3.04126e+06	193386	1.09509e+07	1.77418e+07	1.54756e+07	695912	50841.4	1.01079e+06	943390	67950.1	302306	3.13256e+06	9252.37	935861	1.62184e+07	1.69381e+06	30050.4	9.36668e+06	102094	7.64405e+06	3.42773e+06	1.57937e+06	2.77883e+06	10973.8	8.98495e+06	7.71356e+06	1.17349e+06	2.90997e+06	2.71803e+06	47828.6	139941	25235.8	3.43462e+06
aspartic.acid		13075071918	2279175801	10485236500	5123202974	1.41969e+08	1.68461e+08	23780479493	19763286916	2525221142	11098812110	2800453817	5.20021e+08	8.48199e+07	9.92647e+06	17426700211	3.13716e+08	5380600074	1731957340	7793937309	4709123227	15147745302	1405965002	5.34528e+07	3317312997	353691	2.16661e+08	6.33301e+07	3.92256e+08	19721591918	3549377639	4.78194e+08	756518639	9.52798e+07	1707236920	2.59816e+07	1801418709	176326	6106028375	2.15679e+08	2.36899e+08	7.60217e+08	2987454158	9231361453	8866385334	5281836811	3.34715e+07	1.68683e+08	5.69853e+08
aspartate.minor		6126847799	3369744475	1418808644	5307149389	8.10321e+06	1071174463	5342309392	5.14224e+08	2740024338	2.81978e+08	3.34369e+07	2.56642e+06	3497271093	3.02456e+08	3898335567	8922200737	1.19156e+07	6750521392	7567002371	5274244631	4233655509	1564478360	3898111485	6012331215	1.90877e+08	1.84267e+07	8159864263	1789560727	9.59761e+08	1361406799	5.05112e+08	4204074037	1563930972	4340971241	7.7824e+08	3491032914	9912019343	9.88312e+08	5353611751	4.21312e+08	4.55719e+08	7137893733	6.41288e+08	2546552246	7.51788e+07	4.31882e+06	2.00112e+08	1633765189
asparagine.minor		4.48128e+07	1.93414e+07	2.82601e+07	3.50005e+07	394776	544729	4.91909e+07	5.42686e+07	3.2694e+06	3.36905e+07	3.62401e+06	1.86003e+06	1.31623e+06	82930.4	7.12697e+07	1.35803e+07	11594802	2.09629e+07	3.49971e+07	1.88685e+06	9.12837e+06	5.94991e+06	335179	1881.08	1.47093e+06	144617	2.3178e+06	1.70497e+06	1.80459e+07	939604	3.30539e+06	4.45198e+06	529612	5.19035e+06	173923	7.34989e+06	1.50401e+06	1.26397e+07	6.8938e+06	917816	987246	38613	1.83463e+07	389232	2.01202e+06	4.40097e+06	1.4221e+06	914842
asparagine.dehydrated		5.3955e+08	5.43974e+06	4.80358e+07	2.25827e+08	13581	3.4609e+07	6.0074e+07	1.37628e+07	1.02118e+08	1.71077e+08	2.71281e+08	3.33355e+08	1.05713e+08	1.872e+07	1892294271	6.34557e+07	1.63577e+07	4.69733e+06	7.79828e+07	3.13375e+07	1.49971e+07	1.4118e+08	1.17284e+08	1.02097e+07	9.59653e+07	6.2495e+06	3.41791e+06	1.05537e+06	4.90996e+08	6.23287e+06	1.56084e+08	1.20285e+07	1.35029e+08	1.39125e+08	1.49096e+07	858540	103212	3.04399e+07	1.82542e+08	2.01249e+07	4.94072e+07	7.02892e+07	1.01093e+07	7.37704e+07	2.33557e+07	6815.94	1.97768e+07	493746
asparagine.2TMS.minor		963206	3.65029e+06	94216	246988	8.70591e+06	1.69596e+07	1.98799e+06	20222.5	2.21367e+07	1.07862e+06	5.57936e+06	8.00538e+06	2.90713e+06	24641.2	1.79485e+08	7.27e+06	3.03434e+06	2.52779e+06	2.69925e+07	2.55026e+06	3.53012e+06	1.66839e+06	2275.1	1.16113e+07	6025.36	2.19496e+06	23938.4	95436.1	1.35189e+06	5.34097e+06	2.59738e+06	1.53443e+07	411906	4.3027e+06	3.88735e+06	2.82972e+06	36551.3	42421	7.16213e+06	9.81928e+06	185150	4.90444e+06	31288	5.17335e+06	1.40617e+07	4.69151e+06	5.76145e+06	2.62784e+06
asparagine		8.87266e+06	1.48015e+07	4.00252e+06	1.74571e+07	1.50566e+06	5.86005e+06	1.19275e+07	6.93396e+06	5.82663e+07	12760.2	7.07983e+06	22180.6	6.96547e+06	2.69489e+06	3.63967e+06	1.16283e+07	239500	2.47308e+07	2.59266e+06	7.08513e+07	4.27819e+07	165478	3.76126e+06	4.95704e+06	2.50092e+07	2078.46	1.40277e+07	1.22676e+06	3.90634e+07	1.50181e+07	1.02526e+06	1.54386e+06	2.41111e+07	54595083	3.8165e+06	4.99342e+06	3.05778e+07	4.29827e+06	3.3597e+07	2.5677e+06	147930	6.13072e+06	1.02316e+07	1.97945e+07	59676.1	245448	2.48342e+06	1.23585e+07
ascorbic.acid		763667	434256	2.56533e+06	2.5911e+06	538.97	60456.4	398333	1.792e+06	5.25513e+06	167424	396174	12151.3	2.1445e+06	1.38592e+06	2.46189e+06	395626	1.16644e+06	74246.2	249819	1758.23	207511	2.37311e+06	14392.1	1539.23	125625	9501.77	1.06914e+06	1.43852e+06	72324.2	324981	86589.7	2.80784e+06	192884	595097	670630	538273	13740.2	694372	2.61562e+06	675406	1.01457e+06	503242	4.25231e+06	819249	567.205	19896.9	306661	8601.79
arginine...ornithine		135380	48767.4	398070	478015	2565.14	14243.7	403634	159555	5775.37	160341	6840.6	7919.17	189489	7.53731	4.4279e+06	517467	181168	401298	10138.4	54704.3	5996.15	4021.25	15591.6	52366.6	11116.5	578.619	77908.6	2002.71	372099	56040.9	711.771	92930.3	8342.39	19737.9	397132	223829	41391.9	124124	1381.2	23905.3	11047.7	168462	82119.1	159226	44037.9	4341.3	649590	130647
arbutin		2272.85	3329.78	222.34	9264.47	1792.46	13032	17278.3	982.954	2861.61	76.9937	5390.71	1772.13	6.41261	9015.32	307681	63.8082	5533.61	11116.3	2265.62	17.6265	238.518	84.9453	2942.66	3548.53	39.4379	2729.68	11914.8	1432.87	2652.41	10798.1	410.309	15581.2	97548.6	23394.6	14349.2	4208.3	8650.63	7.97251	2693.74	9143.18	552.276	902.327	68.2497	36085.3	26240.5	6790.28	12251.4	4629.7
arachidic.acid		1535530404	9.22966e+08	115232528	7.72777e+08	8.38927e+07	4.18741e+07	1.00352e+08	8.26752e+07	3.37287e+08	2.63893e+06	798966	1.83016e+06	4.40024e+08	1.86146e+07	3.60104e+08	1725150911	4.32346e+06	1286449690	1065602583	1030955561	8.75803e+08	1.60107e+08	1201380375	2105049087	2.87735e+07	7.60257e+06	1510731529	1.78882e+07	1.94719e+07	3.54098e+08	3.06103e+07	1019215626	2.20533e+07	3.61539e+08	1.06377e+08	9.94411e+08	2889293871	1.14369e+08	6.24899e+08	6.86581e+07	1.59848e+08	1520606039	3.07275e+07	6.9247e+08	79535	1.12274e+07	2.204e+06	3.42239e+08
arabitol		17018.2	17912.5	4.90637e+06	4.72083e+06	1.29657e+06	15443.6	1.13722e+06	1.11617e+06	2.30164e+06	133180	1.91347e+06	1.85264e+06	164897	3.11737e+06	1.38805e+07	201421	61.4397	1.26124e+06	284865	451630	108537	1.09222e+06	391202	1.30512e+06	604312	2.13916e+06	27511.8	327.123	5.06634e+06	9836.46	229392	106046	7.3054e+06	3.64898e+06	3.62762e+06	1.04211e+06	28.7651	421851	19662.9	4.6005e+06	5.23999e+06	2.14334e+06	2.59882e+06	1.45676e+06	1.45659e+07	5.82422e+06	96744.8	79266.6
arabinose		3.81369e+07	6.01023e+06	9.38001e+06	4.31772e+07	1.90886e+08	3.38214e+08	6.35047e+07	750866	193332	3.00847e+07	4.5853e+06	2.42618e+07	1.22084e+07	6.67737e+07	1250114608	5.66066e+06	3.10689e+07	8.57632e+07	9.5211e+07	9.36455e+07	1.84958e+07	2.9373e+07	5.9392e+07	2.5682e+07	5.12701e+06	159388	1.36107e+07	1.79041e+07	3.19321e+07	3.81307e+06	2.35551e+07	1.6782e+07	3173.25	840870	9.57205e+07	5.25977e+07	1.06945e+07	2.54875e+06	5.02046e+06	3.50608e+07	1.68301e+07	597139	1.54665e+06	5.97688e+07	2.64824e+08	2.18264e+08	4.80617e+06	1.73647e+06
alpha.ketoglutaric.acid		8.09396e+08	458593891	3.21675e+08	5.57642e+08	3.65968e+06	1.23533e+08	1071876903	310209281	1.52765e+08	1.74591e+08	3.56117e+07	2.27814e+07	351941923	1.40613e+08	7.98331e+08	4.13939e+08	3.97087e+07	5.05746e+08	3.30563e+08	4.71831e+08	9.46216e+07	7.08171e+07	4.99428e+08	4.05352e+08	2.47563e+07	2.10581e+07	8.64948e+08	3.95334e+08	4.8123e+08	1.04735e+08	659189	9.09978e+07	1.47026e+08	1.44698e+08	1.09457e+08	481697381	9.26251e+08	1.93118e+08	4.97961e+08	4.30805e+07	1.53044e+07	7.51265e+07	1.88775e+06	1.15989e+08	2.31545e+07	1.09773e+07	9.94982e+06	1.91346e+07
allantoin.5TMS		180550	15376.6	61288.8	51075.4	100927	8756.46	135544	9648.54	2.98498	119115	28003.7	21904	12981.8	545061	1.52402e+06	1450.72	115624	40063	137809	34892.7	36594.7	54887.2	26274.5	106943	80151.2	3294.77	148722	677794	78935.5	53012.2	40384.2	45365	33614.9	29890.6	37448.6	140406	282.339	7772.54	6900.66	181301	276700	17143.4	45414.8	9543.51	1349.76	4.90545	72275	259369
allantoic.acid		166711	2.42874e+06	8706.87	129647	928966	28441267	1.59588e+07	32128.4	13326	1302.15	5.49895e+06	3.00054e+07	2.24596e+07	5.87897e+06	4.66375e+07	148545	3.19017e+06	98093.3	3.07067e+06	1.02557e+07	5.89335e+07	8.01485e+06	2.41835e+06	1.07716e+07	1.7472e+06	1.50881e+07	1.1026e+06	1.02523e+07	411848	2.79229e+06	2.18137e+06	6.41738e+06	2.31992e+06	1.6576e+06	2.29543e+07	43494	2.30674e+07	313509	1.64835e+07	28451.6	7.90575e+06	3.25193e+07	3.81676e+06	2.1264e+06	4.24532e+06	2.64758e+06	4.91166e+06	3.49046e+06
alanine.3TMS		1.26837e+08	8.71167e+07	6.01622e+08	2.03556e+06	1.25188e+08	282063	8.96606e+07	5.87102e+08	1.07993e+07	6.18314e+07	1.45261e+08	50719.1	1.37249e+08	1.43906e+08	1980883777	2.72806e+07	5.58678e+08	1.80019e+06	5.22846e+07	3.47653e+06	2.24878e+08	5.87123e+06	2.86669e+07	5.60532e+07	7.99228e+08	2.27766e+08	5.53802e+07	2.44587e+08	2.66315e+07	5.18404e+07	185440	7.18024e+08	1509722911	3.34251e+08	2.1063e+07	228344	2.68389e+08	106977338	3.80116e+07	3.35936e+08	4.44181e+06	3.63673e+07	4.16467e+07	6.09592e+08	1.44755e+08	7.7369e+06	1.93599e+07	1.18112e+08
alanine		42343045834	13756865971	35936003641	78286248263	5.42364e+08	5793806166	167312000000	136797000000	2.93208e+06	66357493396	3.04872e+08	1238998756	7617240047	6017627749	95784811604	4408938454	32328346510	4920083904	33761670648	7.74941e+07	3098325278	3030105992	3.35598e+08	15789915819	10674671505	5892214165	25951246793	56771627086	65231085438	2.68686e+08	3708528973	12260325691	17506458178	32159169451	7073924535	5565754563	6.63297e+08	3160151121	8.63721e+07	5888576858	20396821356	2709927116	595111	9273136720	4717367088	17035354534	2.49569e+07	8654315120
adipic.acid		1000.87	669582	1.35848e+06	2.11984e+06	14247.1	667000	132741	251973	4.88263e+06	2.75384e+06	9822.95	1.25977e+06	590002	361751	8.95021e+06	3348.64	163750	41452.9	818812	781050	5.14218e+06	1.8763e+06	819265	1.88615e+06	276896	762861	7161.65	401145	5.14631e+06	1.21482e+07	1.06639e+07	7680.76	2.37556e+06	514765	1.6671e+06	45057.4	4300.08	198121	394147	1.17947e+06	1.06643e+06	31607.4	1.09873e+06	1.29229e+06	273850	332217	720077	2.92524e+06
adenosine		1.78568e+08	8.24426e+07	8.92745e+07	1.29248e+08	3.69838e+06	1.96074e+07	8.10032e+07	1.71828e+08	2.92388e+07	5.82379e+07	1.57231e+07	168167	1.05635e+06	5.24604e+06	1.75415e+08	1.17799e+08	5.09931e+07	1.4235e+08	2.01901e+08	6.33579e+06	2.02285e+07	1.33907e+07	1.3573e+06	2.13105e+07	3.69044e+07	1.01863e+06	1.84151e+06	7.97048e+06	6.37238e+06	1.03693e+07	1.34597e+07	3.4702e+07	1.19375e+07	5.25542e+07	588541	2.05164e+07	3.27262e+07	2.85106e+07	2.53821e+07	3.20576e+06	2.64526e+06	3.47106e+07	8.92566e+07	3.62314e+06	4.16196e+06	9.48137e+06	713749	973334
aconitic.acid		11919.2	38094.3	72701.4	411330	15071.9	8931.2	10187	45750.1	63109.5	1061.89	92452.4	2533.05	509948	36722.8	2.32728e+06	70130.3	90325	509.14	36633.7	291795	220081	30108.2	8760.82	15076.4	145940	153739	10760.1	4502.36	7714.39	265547	89891.5	951.965	4826	13034.8	45656.6	169107	23189.4	4212.73	23234.9	4468.63	25882.9	443877	5783.29	21581.8	76699.4	176831	15204.7	260203
X6.hydroxynicotinic.acid		49854.3	9.6635e+06	256865	480857	54621.7	5970.88	711406	118340	461365	2.31681e+07	2.97322e+06	448590	842997	21.619	154896	1517.63	188967	30090	4.30629e+06	2.03221e+06	132567	563562	502354	204888	278762	4190.73	54470.1	31938	4612.49	909188	315417	766416	5666.25	246.924	12151.1	698813	6.0047e+06	97860.4	420509	65895	396092	49665.9	352000	1.35954e+06	681579	652373	130022	1.44681e+06
X6.deoxyglucitol.NIST		227966	187084	3.94914e+06	171242	22529.1	790689	396495	23215.6	16.446	95225.3	23485.4	1.42492e+06	725418	1.05461e+06	1.54582e+08	398009	6.16931e+06	2.86045e+06	8.55407e+06	1.16801e+07	1.37547e+07	1.64534e+06	901809	303794	3.00581e+06	8.32177e+06	5.43847e+06	1.03831e+06	1.49839e+07	1.69314e+06	2.61685e+06	1.74624e+06	578120	1.17059e+06	8.59667e+06	1.066e+06	2.01438e+06	178545	447484	104712	745544	9.04969e+06	231276	1.96242e+06	214250	1.08969e+06	1.31234e+07	1.59713e+06
X5.methoxytryptamine		12486187280	6454122723	4763495853	8329366232	7.31917e+07	5.99423e+07	9545773849	7919323001	3.02905e+08	3379807703	2.54085e+08	1.28301e+07	1431515960	1.53347e+08	9410221468	7603379726	1262997219	6558322523	12492665337	6.56768e+08	3.55534e+07	1707861912	3393324814	3172162532	4424.52	2.06135e+06	4793094329	8.42413e+08	2558911382	3.76937e+08	8.54541e+06	4072879199	1.51587e+06	9.9157e+07	5.87438e+08	5391648395	7878052760	2780172281	4634332857	379355463	1.26199e+06	1443290443	8.15377e+08	4.16099e+08	4.04558e+08	1.47571e+08	1.67661e+08	2.45692e+08
X5.aminovaleric.acid		36071.8	353480	29761.1	21282.6	33890.4	265841	504078	173267	65395	20347.9	5965.51	12122.8	178803	132363	9.29086e+06	269141	1392.75	4716.25	197293	280423	439980	67263.9	169851	328508	45876.6	3764.39	225465	71869.9	26718.2	42461.7	104939	91492.1	162817	1.55428e+06	142098	1.31094e+06	1.16504e+06	86480.7	160046	113736	2852.91	9743.8	187157	421403	104305	7899.04	208867	364185
X4.hydroxyproline		1312481254	7.76356e+08	2135054410	1886327617	8.71875e+07	3.60612e+07	3938160032	3691653034	3.59565e+08	2203420497	3.00724e+08	9.9794e+07	1.1978e+08	4.05791e+08	5539380800	4.04646e+07	1227689094	4.69024e+08	1752186557	6.56168e+08	1640026171	2.13232e+08	7.31897e+07	5.32912e+08	5.25885e+07	1.99794e+08	2.4989e+07	499267185	2400173294	3.93194e+08	2.71624e+08	1.94382e+08	8.40184e+07	7.69622e+08	1.72729e+07	5.72005e+07	1.88991e+07	8.78648e+08	4.74976e+08	18133.3	3.64723e+07	2.34962e+08	1400103791	3.33293e+08	3.16406e+08	1.9203e+08	165446918	2.36187e+08
X4.hydroxyphenyl.2.ethylglucopyranoside.NIST		10.5353	2.37977e+07	2.2652e+06	81955.4	19905.5	1.43373e+07	2.51492e+07	2.72119e+07	34443.4	1.4515e+06	1.98342e+07	705972	4.86993e+06	3.84887e+06	2.97039e+06	1.60115e+06	45199.2	3.59768e+06	198553	3.88614e+06	2.93268e+06	2.61839e+06	2.52923e+06	2.18552e+06	3.60456e+06	21904	395998	463416	20600.9	5.52301e+06	99820.1	6.16583e+06	1.6862e+06	1.2973e+06	18278	290134	387229	533467	2.51083e+06	3.93841e+06	179829	776494	447041	2.11583e+06	1.1614e+07	2.81456e+06	1.14557e+06	1.06274e+06
X3.hydroxypyridine		3.29966e+06	1.68621e+06	4.14046e+06	11205	7.9977e+06	788735	541507	426912	5.60573e+06	375692	1.7249e+06	3.98446e+06	1.33216e+06	1.35459e+07	5.86776e+07	1.42338e+07	400506	8.66758e+06	1.82798e+07	8.38339e+06	2.61588e+06	55075	3.67437e+06	993584	2.59489e+06	104103	1.48165e+06	5.9501e+06	314457	22621.5	1.30141e+06	7.39836e+06	2.73743e+06	2.2942e+06	7.46985e+06	1.00492e+07	3.30646e+06	2.43032e+06	1.24754e+07	66076.2	1.40313e+07	3.37052e+06	1.328e+06	1.11021e+07	4.71858e+06	296511	269113	303753
X3.hydroxypropionic.acid		71253.7	9.76366e+06	1.24773e+06	1.11014e+06	1.57894e+07	4.66363e+06	1.0195e+06	404197	1.17936e+07	7.21543e+06	420.272	516884	2.73049e+06	632270	5.28373e+07	550277	156250	1.92615e+06	0.157225	4.91199e+06	1.13856e+07	1.32705e+06	1.03673e+06	267829	4.34692e+06	1.18663e+06	2.85619e+06	1.12627e+06	1014.41	4.70385e+06	3.70352e+06	3.28508e+06	6.37019e+06	2.62551e+06	5.0947e+06	1.38954e+06	4.22253e+06	176801	2.63826e+06	296985	40404.1	9.18489e+06	652245	428085	9.89641e+06	1.2253e+07	1.52885e+06	260106
X3.hydroxybutanoic.acid		5.05376e+06	701666	460113	5.53981e+06	4.31613e+07	1.4816e+07	1.49737e+07	1.14691e+07	1.08829e+06	1.53511e+06	146893	1.33465e+07	1.27195e+07	5.60814e+06	4.10322e+08	40642.7	2.4687e+06	135989	1.13623e+07	55753	3.84146e+06	5.83733e+06	5.2009e+07	2.38528e+07	1.10993e+06	160755	384159	7.14581e+06	1.2419e+07	56867.2	2.74549e+07	601844	1.00992e+06	1.30938e+06	4.20034e+07	4.13976e+06	814584	7.02717e+06	1.94643e+06	2.05459e+07	3.10083e+06	3.04579e+07	1.19977e+07	3.69977e+06	86454.1	2.65992e+07	1.75073e+07	1.50138e+06
X3.deoxypentitol.NIST		34031.5	138533	3.55241e+06	16530.1	1.79273e+06	349890	330695	2.60427e+06	281778	161549	187841	177236	584580	10569.6	6.20271e+06	148470	294624	1.16628e+06	196333	171847	2.64184e+06	95080.4	1.15507e+06	2.50448e+06	59.9805	81785.6	47380.8	559275	858806	266386	648669	161001	56046.2	15509.4	4.77811e+06	2.3218e+06	338211	792291	877241	1.14294e+06	3.91215e+06	86072.5	156584	74927.4	20936.9	5631.34	205589	503677
X302432		37922.4	159727	14472.5	248412	101019	843827	229784	539324	623505	182170	5842.41	347560	17961.2	21101.6	11273.4	325.225	324441	254.004	64432.1	384.708	3125.98	77.2025	583674	33815.4	84013.3	8803.18	16992	32740.1	10.3783	151390	14763.4	6613.07	336143	117717	111220	5235.51	6956	11485.7	291688	96381.4	197864	188.75	397373	293573	16614.4	15342.5	259706	16504.2
X301825		256477	1.97647e+08	153021	1.11971e+07	1.19163e+06	1.92641e+07	1.76549e+06	709397	5.67637e+07	581953	9.71216e+07	6.0539e+06	1.46682e+07	124516	1.98648e+06	7.80408e+06	4.7461e+08	5.73676e+07	114358637	6.91208e+06	6.61274e+07	2.62814e+08	3.40045e+08	1.94259e+06	8.76839e+07	2.59373e+06	5.2425e+07	5.42205e+07	2.76443e+07	5.96587e+07	73963.7	2.00755e+07	3.42301e+06	3.31227e+07	2.05882e+08	3.87485e+07	1.68019e+06	5.3602e+06	7.14613e+08	9.61812e+07	4.96804e+07	1.02298e+08	2.90897e+08	4.53462e+07	1.70146e+07	1.77425e+07	3.69282e+07	3.82808e+06
X301788		57562174676	481308000000	4.08355e+07	84665023324	110329000000	1384243184	35128777459	173634000000	322525000000	1.17511e+08	283791000000	35124366709	140340000000	14595057694	288482000000	7573005510	56231467123	5.99527e+07	4328683562	91144269124	343250000000	13582011846	12345639042	5.33004e+08	19635150586	198133000000	167430000000	187626000000	127571000000	6.68855e+08	363968000000	2.68618e+08	55532361374	4.66016e+07	26136614700	105073000000	1500309216	20227864637	117693000000	213075000000	303233000000	144508000000	85658468151	39275255710	14882283919	9193318157	26000662947	52884
X301756		4.79984e+07	160067	3.10219e+07	8.94606e+07	716018	1.80055e+08	1.88791e+08	1.52009e+07	1.92237e+06	8.74687e+06	2.87171e+07	5.31504e+06	4.74457e+07	1.3362e+06	1.20973e+08	2.07395e+07	1.77163e+08	7.54903e+07	1.41723e+08	2.37385e+08	8.63541e+07	1.00988e+08	2.14852e+07	5.54047e+07	5733.25	2.46564e+07	364212	783094	6.21859e+06	9.63467e+06	8.28455e+06	914671	6.09353e+07	7.90874e+07	2.9766e+06	6.91868e+07	3.37114e+06	4.82302e+07	772974	7.01515e+07	3.60757e+07	931871	9.11263e+06	8.9736e+06	48538506	6.3813e+07	1.74337e+07	3.08745e+07
X301755		4.65826e+06	2845307530	8.93649e+07	5.55808e+08	1882768096	2701109120	6.50697e+08	2.05592e+08	1514263750	1598929163	2312968418	4981662076	5.48975e+08	5.32339e+08	3116612632	8.30812e+08	9.04854e+07	7.26863e+08	1254852486	5.86366e+08	1.16572e+08	5.12709e+06	5.3542e+08	2.78001e+08	3831405608	8479977087	3904902598	275145252	240161611	9.96841e+08	2.18804e+08	2315824993	4.31308e+08	4.46941e+08	5.11775e+07	8.12177e+08	8.13386e+08	1.50461e+07	8.30667e+08	1963926945	2.06614e+08	2.78055e+08	1.08917e+08	5.90693e+08	1.22081e+07	9.95947e+06	2783467630	1.94279e+07
X301745		2.07298e+07	7.61772e+07	109395462	1057238682	1.56521e+08	3.31165e+08	2.91117e+08	386923391	6.42854e+08	7.52857e+08	1016033865	8.07366e+06	2884102416	1416657656	2.22099e+08	6.43887e+08	1.09497e+08	1347029726	1.35633e+07	4175478607	4593972458	1.41248e+07	8.73441e+06	2.07073e+08	6.72669e+08	2.39783e+08	2.59204e+07	1875967583	2284503542	1.5363e+08	2.79643e+08	8.19929e+08	9.55828e+08	4.59478e+08	1.09764e+08	1164989721	8.1388e+08	1.24748e+08	3.94796e+08	9.12133e+08	9.03685e+07	1.09229e+08	2123647403	5.97993e+07	4.84639e+07	5.24989e+08	3.8562e+08	2.82479e+07
X301720		1.55455e+06	1.17289e+07	2.78579e+07	4.83591e+06	3.38625e+06	3.45979e+06	756061	813204	3.3926e+06	491896	1.63474e+06	66707.7	1.02163e+07	3.32527e+06	6.24564e+07	1.40935e+06	6.45188e+06	1.51871e+06	3.97331e+07	1.48671e+07	1.14019e+07	7.44464e+06	3.72373e+06	4294.36	2.40969e+06	7.04413e+06	505400	1.90483e+06	4.40755e+06	2.68532e+06	1176.24	16891.5	6.21716e+06	1.76529e+07	184375	1.57259e+07	2.28407e+06	1.96842e+06	9.01627e+06	1.39462e+07	1.18308e+07	1.88005e+06	28249.9	708155	6.48065e+06	9.35926e+06	4.60868e+06	3217.82
X301625		6.49602e+08	7.24747e+06	4.49551e+08	7.01151e+07	3.14426e+06	2.5391e+07	266803761	2.62994e+08	2.58552e+08	1.62631e+08	1.09684e+08	3.22857e+08	1.66281e+08	3.32105e+07	3.85425e+08	1.56777e+08	8.22484e+07	7.58889e+08	2.36715e+07	5.72755e+08	6.6308e+08	1.69242e+08	4.09958e+08	72336916	8.49838e+07	8.28411e+08	4.99383e+08	4.48275e+06	8.79835e+07	4.9749e+08	2.09242e+08	2.01296e+07	4.5548e+07	2.95925e+08	1.74509e+08	3.87829e+08	2.22516e+07	4.42641e+07	8.19514e+07	1.58215e+07	4.10162e+06	2.15121e+08	4.70018e+07	4.54716e+08	761941	5.70423e+06	4.95635e+07	583397
X301616		1197397842	1403080200	2348773470	445129	3.93185e+06	1.42231e+08	2.96919e+08	4.08585e+08	3.90081e+08	1.2267e+06	3.64117e+08	5.90898e+07	3813518074	5.0946e+08	6221214886	1033367202	1085881128	2.09759e+06	945960827	479486	2.65493e+08	4421738151	4.84282e+08	2.20194e+08	3693053082	8428274253	6.62323e+07	8.09464e+07	6.52825e+06	3.92038e+08	2.66624e+07	2.48423e+08	2586375661	7.97679e+08	2.69066e+06	3800967397	4.85895e+06	2124322301	1663491425	8144918628	12330169669	3.82491e+08	6.06349e+06	3237460019	1267854801	5.69357e+08	134555071	2.58678e+07
X301587		1.83127e+06	13515	290722	39424.7	3.58893e+06	2.71078e+06	576204	115605	32.6466	1.75772e+06	38274.1	2.26723e+06	624230	3.77381e+06	619252	2.94635e+06	100385	9.08174e+06	1.23886e+06	1.39269e+06	1.80767e+06	1.54869e+06	3.35267e+06	2.28378e+06	1.35465e+06	121353	101775	273269	752.288	2.82044e+06	2803.99	602766	41305.3	113456	525084	3.59008e+06	752004	3192.68	2102.29	1.09923e+06	2.83946e+06	3.01968e+06	327878	164400	823091	1.22285e+06	767208	679393
X301584		3.7516e+06	2.87513e+06	3.32604e+08	1.24482e+08	2.36336e+06	7.24918e+07	848887	1.12755e+07	2008677214	468109245	5.9887e+08	3.29687e+07	2.59453e+08	5.62632e+07	7913816112	3.20271e+07	6.43576e+08	398483555	2.17195e+08	8.57549e+08	1392213826	1.00928e+08	9.1523e+08	6.85814e+08	2.33588e+06	6.25961e+08	1.4854e+07	308557188	3.84925e+08	1.3334e+08	1.51403e+08	4.37e+07	1082484507	1144825960	1.27099e+08	603433511	1.08375e+08	5.57857e+06	2007882743	4.67353e+08	674533	8.24564e+06	4.02658e+08	3.40887e+06	9.05024e+07	3.03367e+08	100002569	5.60334e+08
X301583		8.1587e+06	1.64694e+08	6.11187e+08	3.33914e+06	796888756	3356231133	2.87556e+06	1545682658	1145121062	7.34609e+08	2099488744	1323071256	8.11295e+08	4.11296e+08	33513630274	5.45506e+08	3.05291e+08	1856746250	2422995286	4277856473	2076315092	1.46173e+08	5.47919e+08	3.49397e+08	919225	2.02726e+08	1785515644	4.22218e+08	5.26919e+08	2288387504	1.98228e+08	9.44761e+08	3161083575	2357697350	3405373025	1811360450	7.15423e+08	135826	5.02324e+06	6.027e+08	4.34135e+08	2.26908e+08	2.06441e+08	1.43232e+08	6267233341	11407406131	4.42386e+08	1611457931
X301582		2.80119e+08	1.67183e+08	1.10484e+07	3.63098e+08	4.82579e+07	6.25195e+07	3.42666e+07	1.43987e+08	4.15417e+07	4.73627e+07	2.99077e+07	194653	3.53097e+08	1.35427e+06	5049759866	5.86568e+07	1.37786e+07	2.22567e+08	2.38789e+08	4.55877e+07	3.91537e+06	1.38219e+07	8.01503e+06	6.8723e+06	3.10108e+08	1.13313e+06	2.25762e+08	3.64645e+08	2.29062e+07	1.2062e+08	2.36702e+07	525350178	1.75643e+08	3.10282e+07	6.79165e+07	4.04205e+06	2.77234e+08	9.83988e+06	2.28123e+08	4.358e+07	3.27475e+07	2.93713e+07	3.25509e+07	1.82367e+07	2.62243e+07	5.24199e+06	7.57806e+07	8.3675e+07
X301536		1081144422	5589712740	153591000000	71669453266	8608893155	68781691158	4817627966	39286965486	10731637745	3.77863e+06	327284000000	3046724864	275781000000	86073546974	170294000000	5909664224	108769000000	9.91736e+08	39087160496	3.87241e+08	4.21275e+07	1.63858e+08	1.00176e+07	17251571202	3190098493	3783928685	15350986163	189196000000	2024972349	50304204570	25958518676	17200322857	25887580374	14329537947	146996000000	150268000000	17428488081	167546000000	17546150678	93058196908	40179574313	29094019004	10537476605	64680266300	34806046046	33558653425	2.68541e+08	184073000000
X301484		2.10617e+06	1.12964e+06	889816	133513	2.37111e+06	1.57088e+06	2.32606e+06	584462	2.36538e+06	12455.7	2.54828e+06	96259.4	682055	3.57327e+06	1.32254e+06	597446	79830.5	2.62943e+06	663003	1.87201e+06	134508	852568	4.20533e+06	2.98661e+06	180335	447629	93177.7	3.41981e+06	459396	54780.4	2.11745e+06	486353	116046	342745	5.5702e+06	2.4312e+06	138218	3312.9	125226	1.39697e+06	437587	1.10909e+06	3.74346e+06	130907	285232	120267	49334.9	34.0572
X301399		1.2552e+06	557031	665153	1.26677e+06	1.08992e+06	2.5598e+06	924042	926849	201140	196859	102515	179022	435574	120899	9.82627e+06	503641	165973	3413.42	124863	1.54567e+06	2.39436e+06	31464.2	1.84043e+06	644015	310576	743211	867779	73567.9	4418.31	7094.14	95137.6	213799	83515.6	239914	1.48776e+06	865181	51086.2	205514	306750	620174	233483	1.87254e+06	3559	197121	74367.6	93815.7	209214	163476
X300920		69653.9	65326.8	70753.2	18707.1	61589.3	499847	256090	45902.4	65192	45385	151263	53257.4	793954	176476	1.74535e+06	439736	16159.2	115728	15776.7	201.312	5349.53	2530.83	88208.2	40394	157.195	139019	43984.4	2993.08	28335	26319.6	28435	302720	44334.2	3661.28	11867.4	13339.2	27524.5	6821.05	37176.9	119413	23518.4	32465.7	5630.16	334436	187076	14551	19811.9	110698
X300882		1.23549e+06	2.65532e+06	2.10307e+06	3.20152e+06	181475	865125	260661	74078.7	10990.4	6740.79	4.2719e+06	3.8412e+06	246450	434251	1.21758e+06	82133.6	1.17315e+06	1.26312e+06	855250	2.16688e+06	31677.7	214758	1.29066e+06	1.75475e+06	38162.1	35765.8	596511	1.70372e+06	3.17384e+06	1.10923e+06	57248.8	292512	725553	2.83431e+06	23063.5	241774	1.04571e+06	13255.1	251358	1.31575e+06	466090	934357	1.53278e+06	4.23125e+06	3.52603e+06	1.66078e+06	157278	2.18849e+06
X300865		12483181199	1209888051	2689559069	1.49512e+07	4.98273e+08	286019042	1420629069	9.69532e+08	3757836831	1101838730	6073247913	2892336503	6025821600	9252202668	2228107677	1972185174	3575682377	5.14216e+07	2708471342	2571258399	1169579429	3.87914e+08	7378276139	1124380046	979037	9.12439e+08	2421185114	8380331292	3348820626	2276202888	5603512840	3233984444	2865626645	8268883518	2515466262	1255794900	2.96581e+08	7.74731e+07	7.3435e+08	5.10369e+07	3565777699	6.39475e+08	4.52503e+08	660794	1489198268	2678743491	3.5739e+08	4487681518
X300663		2.14504e+06	3.77875e+06	1.24035e+07	2.68471e+06	3.68238e+06	5.93434e+06	1.10389e+07	286006	5.25212e+06	3.35202e+07	2.61095e+07	1.5383e+06	1.66144e+07	9.42772e+06	3.4976e+08	598358	2.21478e+06	197726	8.70805e+06	8.22728e+07	1.19895e+08	5.83435e+06	7.66979e+06	1.16496e+07	252481	4.71139e+06	8.67301e+06	291291	2.03901e+07	1.14795e+07	169235	5.53083e+06	3.3579e+07	2.84318e+07	1.31196e+06	2.42113e+06	2.11753e+06	4.41559e+06	5.22479e+07	1.41485e+06	7.66219e+06	284228	3.982e+06	1.03604e+06	226933	759360	3.66408e+06	3.67618e+06
X300334		39345	1.72445e+06	1.17379e+07	266281	568005	655629	2.15166e+06	967316	2.98177e+06	56063.6	1.07885e+07	132.227	27100	1.30711e+07	265627291	2.83309e+06	3.96327e+06	858536	2.23628e+06	1.835e+07	3.17905e+07	1.64548e+06	1.59774e+07	7.40151e+06	9502.88	7.32429e+06	1.21647e+06	6.01143e+06	7.44187e+06	5.13278e+06	167727	7.1724e+06	1.06183e+07	8.30565e+06	399741	638215	5.46604e+06	1.82574e+06	1.28513e+07	1.90747e+06	546015	3.78857e+06	1.1455e+06	10791.7	427108	216919	1.04608e+06	5.76317e+06
X300201		58596.3	34017.5	120132	16609.1	66060.9	80647	7258.27	153074	30444.9	133689	67416	557732	24172.1	241484	1.90042e+06	183926	141824	4730.94	63689.3	1.05634e+06	1.87709e+06	159483	7197.03	118.464	60946.6	118482	154010	89426.1	491179	1.10607e+06	540530	11241.1	199118	17749.9	7588.44	128692	365.263	62868.3	5990.34	73.9577	7721.05	397050	45061.2	334863	162437	231024	252476	39611
X300183		147211	175879	1.28806e+06	308416	113669	7.78479e+06	7.07362e+06	66647	6.40974e+06	1.73905e+06	232542	5.52941e+06	1214.83	898278	204218	311559	201861	4.68041e+06	2.19904e+06	1.53651e+06	1.77539e+06	630082	1.87353e+06	253665	488120	194572	552492	485904	3.7561e+06	382210	3.80713e+06	222026	340062	1.95593e+06	904424	2.01211e+06	3.27436e+06	40.62	540069	8787.33	64034.5	448303	29966	299907	5.97347e+06	6.95993e+06	1.50935e+06	5.71424e+06
X2.oxogluconic.acid.NIST		8747.74	14153.3	13824.8	37664.4	255.135	25749.8	77.4383	7.31826	47.4661	1188.88	2226.5	9759.06	29925.8	2763.24	135183	42850.7	11766.5	3703.09	114.674	1332.27	6563.96	17538.8	40924.3	53902.6	4110.4	6096.1	17174.2	26049	6109.07	16706.4	43330	6.36072	3204.06	2237.68	31208.2	19099.5	2706.38	1772.52	217.671	23453.8	7926.03	5022.9	47364.9	60520.9	99608.9	107020	13282	17016.5
X2.monostearin.NIST		9157.11	750515	117306	15290.5	698449	688279	274616	577988	267041	2339.17	31319.4	15495.1	612633	66282.7	2.49603e+06	163244	55785.4	234968	317628	16654.4	18043.2	235910	246235	113549	202695	13336.8	13964.7	200524	8935.6	207075	43776.5	451159	404198	651617	291930	84517.9	104076	16088.8	48122.4	116524	184410	126933	123593	218937	83641.3	1065.54	4864.87	819.456
X2.ketoglucose.dimethylacetal.NIST		35354.8	36257	30519.7	61657.8	8864.11	123585	38.6447	12525.2	41469.9	108870	184770	156295	193614	168569	399643	131503	69630.8	2843.31	759077	166257	46126.1	110969	33453.6	52432.8	33994.6	22061.2	388777	259786	274773	165928	1683.56	67844.6	23250.5	87102.5	373903	556972	248513	144.369	4966.61	246212	520375	3128.89	36713.2	244559	14830	132941	52639.5	45373.2
X2.hydroxyvaleric.acid		236930	1.32779e+08	1.8005e+07	4.68178e+08	7.16994e+08	4.23065e+07	5.60721e+07	15473.4	1.44643e+08	9.80897e+07	2.49099e+07	5.81806e+07	8.60039e+08	260974986	5.01141e+07	1180293581	2.0405e+08	7.42544e+07	1.43415e+08	5.52861e+07	5.4738e+07	1.64202e+08	1.03367e+07	8.07832e+07	2.28856e+08	6.88313e+08	6.36238e+08	2.86079e+08	2.6136e+07	3.72351e+08	478469	5.49775e+07	2.57565e+07	5.30434e+07	2.14572e+08	4.76969e+08	8.81017e+07	1.75469e+08	2.17269e+08	1.76629e+08	882272167	2.23095e+08	7.53233e+07	9.85148e+07	2.73896e+08	1.91082e+07	1.31119e+08	1.00765e+07
X2.hydroxyglutaric.acid		6.42992e+06	3.3403e+06	7.90177e+06	7.61022e+06	241397	510649	24049.2	719371	106.475	96257.4	3.84228e+06	9.76052e+06	1.53847e+06	2.61524e+06	1.97434e+06	1.50422e+06	1.68768e+06	116035	679994	345003	2.59506e+06	2.6926e+06	978379	205282	1433.2	4373.48	585920	130519	1.06183e+06	881658	217135	3.26801e+06	713220	318707	7795.12	579754	182474	460460	302173	106502	13291.7	5.10194e+06	583381	2.34065e+06	3.06939e+06	56960.5	296016	3.85105e+06
X2.aminoadipic.acid		216.216	63032.9	2966.92	12567.5	10148.8	1912.32	11810.5	3570.92	21108.1	116328	67244.2	216060	93750	38043.9	105800	3122.45	20570.5	239577	81032	11420.9	44281.9	16793.3	17162.5	83423.6	177389	8521.54	124013	543515	35716.1	3194.4	35639.2	9612.83	5983.23	2302.37	40406.8	1432.14	83632.8	5773.88	44754.3	94347.6	151319	52198.9	4.51873	1930.11	29273.5	41328.3	311357	79475.7
X299859		1.27722e+07	4.89276e+06	1.68428e+07	471826	7.74279e+06	5.23547e+06	133584	147461	143798	734508	1.042e+07	3.27194e+06	3041.78	26004.1	2.10478e+07	9.00561e+06	1.2909e+06	38165.3	6.26502e+06	444807	2.89536e+06	1.05062e+06	433395	731860	2098230	7.14473e+06	6.23693e+06	3.08012e+06	1.1295e+07	4.47321e+06	1.34206e+06	9.62668e+06	237925	5020.96	538973	71016.8	381307	2.02925e+06	1.75583e+06	2.40659e+06	187355	353833	2.91617e+06	2.51994e+06	3.6865e+06	415008	4.81199e+06	8569
X299711		2.36241e+08	321643	7.20904e+07	1.61103e+08	2.57852e+07	3.54e+08	4.68638e+08	3.56807e+08	9.09625e+08	1.02042e+08	2.39603e+07	2.62629e+08	3.80829e+08	3.51725e+07	145138000000	8.8372e+08	2799966054	1016968952	5.88799e+08	355694	1.00952e+08	1.35986e+07	4.06143e+08	1779327602	4.68272e+07	1.59068e+08	7.86318e+07	1.23679e+08	1238239823	2.73571e+08	4.91114e+08	5.82539e+06	1565792716	2.82597e+08	4.88895e+08	3.43519e+08	1.63985e+08	3.63998e+08	8.04292e+08	1669084472	3272172874	1400189631	1.79299e+08	560846	5.55284e+07	3.3878e+08	1.24911e+08	8.13201e+06
X299539		118906	9492.41	226.371	4290.78	1.07288e+06	769290	81785.9	45514.5	947.883	14128.7	348977	560348	139586	8026.22	972405	83689.6	228283	846277	1868.77	82712.1	325496	135337	194548	598155	145305	157133	5200.48	16866.8	345016	37256.8	33838.2	96982.6	137001	168862	5204.08	65888.5	277493	145998	634722	101593	221531	110821	3201.74	58877.7	202555	7868.31	6306.3	102492
X299532		2823.23	514907	19397.5	33504.5	354.508	11682.4	26365.8	305755	169396	30327.2	68.4902	2148.66	31823.9	5203.1	57523.2	12207.4	14597.3	28542.2	29304.2	89826.4	27958.6	374445	158444	39675.9	309184	403582	1276.79	28999.2	198835	275725	56263.3	40443.7	31801.3	22463.5	15914.1	109761	49997.2	644787	45177.5	23274.6	8521.14	194136	37442.3	52598.3	162739	13177.2	38152.8	2857.09
X299531		217235	778716	20224	65965.9	74104.6	25565.4	168548	66798.6	519392	837173	255950	90938.6	162829	318806	467033	467113	115753	689.891	623111	21952.1	102.183	126508	469437	291220	67637.5	643214	26866.6	102573	47522	1406	233640	232378	39582	5609.99	9793.46	216974	28317.9	61206.8	7421.4	3791.1	6068.45	234762	552.547	192727	30465.2	25503.1	171177	746437
X299526		28564	19183.8	1784.85	33961.8	2868.81	1238.26	12156.6	174725	66099.3	9051.9	2020.29	183.677	808.585	6423.43	15360.5	37653.9	75717.8	29797.1	44591.2	19287.8	9264.27	32377.5	41090	1267.42	310.795	44815.1	43342.5	22708.5	4260.68	14811.1	7629.25	28597.6	474.709	11176	26782.4	41417.4	167.453	133721	1706.71	345.645	6862.52	106249	100694	49960.5	45117.8	9150.82	57418.6	1.27861
X299487		142554	415738	356938	789019	71050.3	424144	73366.1	43388.9	10149.6	218.753	364686	60872.4	544578	104374	373799	389616	2.50929e+06	185959	6057.57	69968.5	330576	3390.58	1379.86	39514.1	612712	920611	490039	94897.1	614800	1.9416e+06	176325	706664	190277	66452	2.68196e+06	2.30487e+06	144815	611427	1.41351e+06	356.542	1.04742e+06	1.53883e+06	669090	683672	433832	3041.65	5.48441e+06	541957
X299474		4171.88	69.725	0.79688	256.268	2314.03	33.2956	3875.8	16902.3	9918.79	702.015	11588.6	306.215	3691.36	10674.7	735.41	480.91	1067.75	8814.17	1224.46	4284.23	785.022	1168.16	14175.9	405.311	7996.66	3348.57	350.441	1352.65	160.093	2776.4	5869.15	99.38	765.65	56.1101	15438	2965.75	1650.85	6693.17	367.168	272.833	5640.57	6800.16	600.481	395.093	7238.34	6230.36	1624.36	475.709
X299467		1.50154e+07	14706930	3.3101e+07	2.90321e+07	6.41899e+06	2.95515e+07	2.03704e+07	1.5409e+08	1.63601e+08	7.33196e+07	2.95621e+07	649484	470656	162959	4.23485e+08	974318	4.06667e+07	3.67328e+07	1.60624e+06	2.0093e+06	10241.5	1.4789e+06	5.90962e+07	1.04864e+06	4.64701e+07	1.36104e+08	8.64966e+07	5.01236e+07	4.44063e+06	472063	273754	3.81313e+07	4.09804e+07	6.67428e+06	5.25951e+07	669964	94400.1	262684	5.47857e+06	5.59322e+07	5.58188e+07	1.05473e+08	2.43929e+07	1.73195e+08	2.16442e+08	3.85318e+07	6.69715e+06	1.19168e+08
X299466		70591.6	508725	146492	667064	162331	690899	56775.7	55879.9	4663.89	46768.2	287534	1.18633e+06	811462	74225.1	2.77762e+06	2.50319e+06	88321.7	1.22729e+06	83224.3	573240	2.35468e+06	1539.41	22573.6	179246	103518	554243	17505.8	1573.85	881062	833.365	1.59716e+06	64643.8	639491	454439	29314.9	24806.3	140107	36048.8	25738	184802	4537.29	628301	442519	2.4079e+06	1.79712e+06	703157	440233	44800.4
X299448		12596.2	14671.2	668.494	723.739	16370.7	24756.4	9359.69	937.526	3648.16	2371.68	5593.25	1892.83	55679	221.574	36983	8855.01	1110.06	1086.74	37899.7	428.868	6495.95	0.219862	9095.39	7102.13	14332.1	140.129	18963.4	5256.1	2366.19	18861.8	18151.3	30591.1	7772.73	24687.1	11253.4	16365.6	2831.71	7084.03	254.027	416.173	2120.5	26.8269	3984.68	2014.71	6420.76	1141.49	7663.55	31089.3
X299441		6.1844	149716	246.674	19691.9	161475	98236.1	55.767	4338.45	9886.52	11744	18893.3	5436.85	24406.9	5452.52	745177	561.248	223.435	123506	2632.51	58391.2	64735.9	14037.3	93808.1	28842.3	35573.4	23362.2	245077	144816	53521.1	61049.7	31422.3	237064	901.538	13853.1	47463.9	39582.1	19392.7	99.2058	3529.42	13886.8	25773.6	16389.9	25496.8	86733.7	50074.9	49274.4	5913.23	34051.2
X299436		761.641	24298.8	5978.24	260114	980.949	118779	112838	13301.8	75096.7	90237.5	3275.44	68500.6	246379	60763.3	2943.85	321345	1259.3	43149.6	3550.29	11772.7	47724	23509.8	4981.34	555.476	27126.2	70602.5	97376.1	55866.7	11660.1	5793.53	77138.1	6703.17	170324	56395.6	9282.49	11310.8	35068.9	30.5768	20605.3	26191.8	16771.5	221461	139741	1642.84	15395.2	58594.3	40692.4	144850
X299431		6260.97	106255	67937.3	153300	246.29	4033.22	59659	82550.3	129576	372885	12797.6	141325	67133.3	26817.9	150836	213142	8206.37	41821.7	82776.9	67837.5	188180	2270.95	142512	89859.7	2435.03	69060.2	79819.3	173500	67149.3	14190	85767.2	52543.4	108.876	45224.4	80903	343016	62551.6	57852.6	5176.94	5466.02	12733.9	2.67997	105205	2431.94	39477.5	20139.6	4.46324	205570
X299430		1256.29	244.442	9111.11	10275	24675.6	17116.8	3251.59	4251.92	1067.5	182.215	1044.82	2536.34	156.98	22828	13498.2	4610.19	7115.46	49787.5	12828.2	20608.9	4947.53	194.479	20308.9	949.433	36.007	10056.1	11482	8540.89	13860.9	3.13614	3486.4	2952.02	15578.8	12959.7	7431.78	6231.13	921.503	31709.7	2804.01	3968.57	12322.1	30531.9	61.0348	3012.53	866.558	525.462	242.507	768.202
X299427		6255423120	1929613794	5361252200	26120475420	3.76317e+08	7.63281e+07	3.80591e+08	7.46712e+07	15013490736	1820102105	4291098633	9.32542e+06	2178777382	5498446735	38336386388	39979990711	5249629013	3143175136	5256763036	3.65489e+08	7100588096	3990250931	6.06838e+07	1234454026	4091645409	23377294783	2.96399e+08	1519861632	5.19836e+08	7.91734e+07	2.9042e+08	19504751548	4.54972e+08	3.55735e+08	9.80837e+08	2.43705e+08	5.73304e+06	3.85285e+08	2.67661e+08	9782425278	28387531032	8.46983e+08	1.03688e+08	12479799639	18672098063	3.44187e+08	25118491048	4631109676
X299418		9797.6	319483	13867.4	326748	576569	1.52024e+06	532895	32801.5	83302.1	20426.7	144205	100175	2189.56	168822	1.07317e+06	88843.9	759704	489064	38349.9	665052	1.13549e+06	79322.1	75583.3	18533.2	397013	575669	116069	29694.7	92465.2	431.318	47964.1	460065	21755.6	98549.3	71859.8	29462.2	159572	151760	439604	272870	522077	304790	521.01	393223	990671	478414	463254	11229
X299415		430489	18841	127090	486.306	1.43828e+06	1.4308e+06	569143	39933.1	24462.6	197.006	263385	238816	299955	47464.8	1.36598e+06	84003.8	208206	179229	29.9878	9816.29	21782.7	163096	38263	196131	56743.2	103001	134856	60666.8	103859	125474	197190	38229.2	199335	554829	364106	6999.17	60145.5	3931.57	366677	245495	267988	40734.8	14005.1	266247	390880	52792.7	51446.5	407448
X299407		264981	24091.3	10996.2	2.91202e+06	501819	302691	36560.7	647.414	10118.2	122537	9.68814	163958	635495	42738.4	2.29588e+06	69092.3	160206	1.04272e+06	125791	194432	22277.7	1794.01	1219.84	5371.62	56826	112903	591872	154089	6251.05	33071.4	87936	987165	2.73089e+06	1.434e+06	233931	402116	139385	116341	50727.4	26727.9	117698	827101	743352	739206	812882	616127	278455	288743
X299158		11296.4	3.25788e+07	839735	1.80252e+06	9.09014e+06	5.20338e+06	1.38467e+06	508952	250787	712235	6.0745e+06	42078.2	9.79292e+06	14032.2	29795.3	1.14961e+06	2.17692e+06	19528.3	373154	6.4794e+06	880541	262505	2.62397e+06	1.89105e+06	6.39576e+06	4.42911e+06	1.3342e+06	1.78409e+06	2613.08	6.55084e+06	2.35037e+06	795570	6.14622e+06	2.85402e+06	156603	1.21758e+06	5.7219e+06	1.24171e+06	1.15298e+06	4.33279e+06	2.14393e+06	993998	330334	1.09035e+06	2.89146e+06	6.5528e+06	145105	14323
X299146		1.98006e+07	3.32792e+07	27760.7	1.24244e+06	8.3246e+06	1.87108e+06	271566	2.31888e+06	1.49606e+06	1.22675e+06	1.86078e+06	4.31766e+06	2.13826e+07	4015.49	2.17641e+08	1.43254e+06	5.38184e+06	1.40156e+06	1.7785e+07	1.63602e+07	86631.3	4.17911e+06	5.91612e+06	3.47348e+06	827492	540.306	5.16513e+06	1.30781e+07	2.22106e+07	1.16432e+06	7051.02	503444	8.71614e+06	4.28707e+07	3.25535e+07	2.63875e+07	374713	2.52746e+06	845617	1.60142e+06	1.78169e+07	99328.9	9753.43	631654	1.57031e+07	3.26933e+07	4.36539e+06	114333
X299130		1607.23	122094	22724.2	35566	27.7898	75311.7	21874.1	2026.59	31745.3	25766.4	444.588	11853.8	46232.4	21436.9	167363	33115.7	16552.8	20567.7	430.753	703.37	305.42	724.649	4757.3	308.278	520.626	9632.15	7728.29	16274.2	1428.72	5297.91	7637.65	97101.7	154125	159183	14276.5	3314.2	11641.4	780.165	12975.4	150.247	245.368	32498.5	36524.7	3238.16	50804.9	30439.7	1053.94	23758.8
X299090		134781	1.58721e+06	105698	125926	3839.85	237704	53776.3	196246	307850	350942	28957	151349	1.60991e+06	1.43538e+06	431351	273341	6598.23	27499.2	6405.24	439494	21767.5	1316.51	821326	20974.2	1.3042e+06	1.37217e+06	25314.4	1.27387e+06	28553.8	761907	1.12517e+06	97326.8	8941.94	283.611	199777	234716	346823	267634	18358.6	9987.49	597.865	185663	8073.14	338800	741279	14293.3	128807	230.486
X298951		23504.9	1.35645e+06	1.14163e+07	1.61106e+07	1.02324e+07	36035.3	1.28855e+06	521833	1.08859e+07	7997.65	642669	5.35344e+06	818094	938223	1.20844e+07	1.01571e+06	21136	11714.3	2464.15	714379	18271.1	4.12924e+06	312166	262.848	897083	368357	65774.1	2545.63	3.57221e+06	2.12903e+06	791607	2.29564e+06	1.7975e+06	1.28023e+06	4.02909e+06	5.15598e+06	459924	1.4815e+06	347955	2453.17	47245	11019.5	4.43323e+06	1.97782e+06	1.55801e+06	1.52657e+06	215165	370479
X297428		4.60608e+07	2.98709e+07	1.44852e+08	4.9594e+07	9.19598e+07	4.02342e+08	2.3842e+07	5.06956e+06	1.82729e+07	177319	1.19181e+07	1.21163e+08	1.90805e+08	1.38965e+07	8.80623e+08	1.01452e+08	5.99412e+07	6.9139e+07	8.98261e+07	1.84848e+08	3.18146e+08	3.71386e+07	1.15866e+07	8.78434e+07	4.45335e+07	1.19508e+08	1.00317e+08	5.18251e+07	2.1468e+07	27700.8	8.05208e+07	1.38337e+08	7.83556e+07	3.02178e+07	9.50539e+07	4.54733e+06	44154.8	1.167e+07	1.38031e+08	1.13858e+06	2.33299e+07	2.35846e+06	3.44066e+06	4.28561e+07	6.18822e+07	5.31348e+07	1.72213e+07	7.74104e+06
X296133		4.07752e+08	4.31456e+08	1.74296e+07	4.85176e+07	4097411525	1.10079e+07	3.2533e+08	3.02764e+08	5.06686e+06	7.35673e+06	3.91709e+07	1.21214e+08	135939924	1.4974e+08	1543291506	144205481	4.32297e+08	2.7775e+08	574374013	8.99454e+08	1847760248	5.08429e+07	1358996815	8.56768e+08	173137417	142098066	1.40371e+06	2.7588e+08	1774168506	2179544589	6436907596	4.3901e+08	6.29496e+08	1.26342e+08	2.80763e+08	6.09797e+08	1147289075	8.10034e+07	8.18367e+08	2.57521e+08	575552	1.30165e+08	7.17792e+08	7.44236e+07	1.03926e+08	3.30345e+08	1.55192e+07	1.75667e+06
X296085		1.52653e+06	323447	448554	112696	738863	240623	176973	8306.67	28315.3	289900	28758.6	207915	14527.3	339229	3.31605e+06	451352	189168	145332	1236.04	465292	257818	471285	176992	36959.1	1.33396e+06	3739.79	73373.5	124187	259963	73373.9	108389	129.299	61051.9	71864.8	583417	231281	62404	646361	20125.5	416580	62025.2	169698	472314	232930	108395	89957.6	9506.08	788.649
X296080		1560.88	10544.3	101.679	6956.26	15204.4	144.94	4605.03	864.124	16914.4	109.81	3755.01	6016.33	6576.34	5483.45	448167	595.451	3562.81	18822	16206.4	18946.2	25502.8	3212.21	11639.6	14201.2	17.7086	2761.06	3336.16	521.505	11157	2606.98	234.714	98.4112	228.192	2906.52	32321.3	6803.23	3792.1	15183.5	467.005	4719.52	4.03099	5921.7	5166.36	33604.8	35244.2	17364.4	25441.6	466.38
X296071		1.471e+06	609331	541762	983515	13166.6	64307.5	1.26743e+06	510664	268919	313763	34589.9	79622.9	897743	528683	438007	391633	92900.7	971739	844507	414499	95256.3	111344	484088	484640	14097.2	37627.1	1.39575e+06	847486	762749	128386	11509.6	162933	204776	203013	122599	679617	1.12803e+06	422636	1.10427e+06	71423.1	15983.7	144199	3685.19	85751.4	46317.6	37516.9	10705.5	4864.23
X295450		4886.5	23817.5	105438	34.3258	45037.8	532222	226023	2529.64	330672	299886	223.81	1768.14	97995.6	2239.21	513561	347694	244458	96085.6	388954	98224.7	8672.02	44962.6	2808.07	99223.8	217187	199445	9514.24	86702.9	48988.7	188682	125816	213857	97008.6	123429	312586	33.9865	111921	10498.9	4998.1	30909.4	143187	224170	30969.9	32969.4	55846.8	41391.5	53417.7	62990.5
X295269		1593733770	7.30085e+08	2.88369e+07	8.63175e+08	2814344205	1647793193	3213500102	5.94537e+08	3.43551e+08	1230884189	3482312276	4.03183e+08	2533405178	3.91648e+07	21365404468	1.92927e+08	3.52432e+06	2.49198e+08	2.45465e+08	5984873570	9654628532	7.47156e+08	1810840908	3870545834	4.89198e+06	3092264789	1514312042	7.95342e+06	4936934839	1393813336	1.1999e+08	4.45284e+08	7.6081e+08	7.01382e+08	1.5634e+07	3734219267	1807706808	4.61846e+08	4231051014	1.74136e+08	100455299	7.44335e+06	1.91496e+08	1.90926e+08	1.20344e+08	8.39319e+07	4.2973e+06	3.66651e+08
X295226		1545533110	9.23733e+08	4.51748e+08	1220427580	9.94252e+06	7.26663e+08	3.61527e+07	2.22056e+07	5.73038e+07	2264329658	2988744029	1678280931	5.10815e+07	4770274805	24968746024	3146803286	2577571174	1001729327	6.94158e+08	4.99919e+08	9.04658e+06	1053490806	3099988115	2.86084e+06	1118830264	6.13658e+07	9421.93	9.53978e+08	1681031684	6.96823e+08	1.56857e+08	1628101604	2728640962	1009781764	1541199080	2607797940	3.99811e+07	2003047993	5.28984e+07	4839721233	2575168325	1879730885	1.36175e+08	877494493	1.15711e+07	2.57701e+07	2.39144e+08	7.89896e+08
X295190		310342	29407.2	13782.2	34710.1	657.253	779448	1.04258e+06	15831.2	35641.5	10960.6	26899.2	1264.69	47005.4	322.051	3132.62	1830.53	162648	68526.2	9984.06	572504	585485	55224	55063.6	10938.8	212551	36017.8	4827.87	1273.35	70609.1	1674.15	183904	33749.8	176226	127477	61397.8	9689.91	29909.9	36170.5	28573.1	22658.2	21544.8	61885.5	100073	50336.9	769491	857685	10896.7	1820.87
X295145		282163	28700.4	77716	8.94047e+06	9.62153e+06	3.50052e+07	1.87822e+07	251426	733906	6.16443e+06	2.37989e+06	2183.66	3.15838e+07	846581	1.70979e+08	1.12459e+07	2.23506e+07	8.52201e+06	49246	280907	840533	3.00243e+06	6.14432e+06	1.82911e+07	753969	2.26516e+06	1.11113e+06	6.59251e+06	4.47053e+07	2.09157e+06	8.30279e+06	2.04969e+06	1.89651e+07	7.6395e+06	820654	95239	294611	3.72402e+06	663683	5.55709e+07	1.03708e+08	1.90268e+07	4.35428e+06	3.5965e+07	1.21306e+07	5.53847e+06	9.78656e+06	1.15023e+08
X295067		422644	482802	12.2314	244860	475773	45591.5	904.557	65573.3	292.997	288183	492.994	20359.7	286342	36262.5	298436	1981.89	55667.1	1.69175e+06	3378.73	5122.55	679.224	70479.5	44490	160659	464171	193951	65677.4	437173	169476	375261	59361.8	749781	47113.5	15482.4	339.297	324718	5.00161	525571	121853	820330	1622.48	2.66675e+06	39174.4	207.734	136273	6431.24	119664	61351.2
X295066		4.09482e+08	4337735108	20090092971	14506559629	1.32469e+08	6.746e+07	2587105532	6651312885	6737914748	1987450756	828561936	1261867959	11828964407	11438165403	20757557109	5.39946e+08	14923782096	17629741177	3738467491	3754604101	3156693224	15366747555	15953944531	77581877913	8.22186e+08	4695331848	3.27551e+08	23927.6	6567454986	18879853899	10031715845	10369281346	1.00431e+08	2.10881e+08	2198754992	47529059199	36720993482	23683061402	1469912384	13024314306	36386422438	10582423551	2763441305	33259464663	84078.5	2340926766	2.49061e+07	129682000000
X294511		920.426	104.014	20873.6	3864.27	20264.8	12083.8	49165.3	18404.1	2529.04	37.8932	7308.3	2472.58	3308.98	2631.32	21999.8	208.888	11089.8	72.545	5331.47	0.823166	40.6162	33203.1	39353.7	3830.59	6954.99	6803.8	2.14225	938.717	35705.4	4186.12	125.459	2806.6	252.116	242.694	6254.09	1620.67	1021.39	5677.36	23444	5289.38	79.7512	5687.37	1585.68	14777.4	12633.8	706.743	6759.73	1136.14
X294509		4.18145e+06	1.75385e+06	1.1051e+06	2.05432e+06	9.84329e+06	568372	293938	197162	3.41582e+06	123379	1.02353e+07	2.04972e+06	787884	1.21515e+06	3.74446e+06	1.11861e+06	2.89062e+06	1.03062e+06	9.69661e+06	1.51427e+06	7493.28	249496	99883.8	638451	2.07526e+07	3.67825e+07	6.99905e+06	2267.8	2.13749e+06	1.97098e+06	89531.9	954685	2.88944e+06	19879.8	167345	1.97161e+06	108511	363112	701403	4.42646e+06	164593	4.43531e+06	1.01719e+06	509865	470936	56808.4	3.50104e+06	2.75722e+06
X294505		159885	70387.4	515846	214378	5204.73	338661	187347	13833.1	7493.64	57186.1	5076.92	16619.2	364952	2229.93	7.39524e+06	3613.31	584951	117193	984963	370370	86208.7	473011	67547.7	11016.3	38919.5	59664.2	312997	397808	114106	22383.6	21150.3	472759	1.00807e+06	379292	103956	65665.5	8486.84	141253	2577.09	679400	674027	80290.4	54927.1	19191.7	68039	30032.2	14698.4	15899.5
X294504		102463	179751	35495.5	157954	308193	323883	25611.1	565416	412112	25518.4	86.209	668882	208765	7502	1.10694e+06	268135	765116	76799.5	10471.4	235834	1.07655e+06	3045.52	654912	216673	54226	231824	368479	160420	182928	77044.9	365882	764273	1.19889e+06	555554	56495.7	9645.02	757943	46381	1.18316e+06	2.84391e+06	259986	4203.42	126152	13725.1	13810.1	13933	1.12483	141033
X294392		12429.1	428.106	1614.14	18990.8	18766.1	32696.3	1990.79	5266.86	1881.03	3541.37	28911.4	27384.7	3797.85	8641.85	431238	563.71	2074.09	6136.81	32964.8	11522.7	5467.28	9242.05	2961.09	1860.25	15242.8	7890.71	6653.97	21448.2	1823.08	712.326	20110.9	307.429	23126	2206.44	44603.9	10743.3	5055.04	1358.9	8573.86	5160	1631.57	2655.8	3758.38	51779.3	16707.9	761.887	7075.16	2470.05
X294266		34057.3	628732	2.92576e+06	3.0261e+06	3.16196e+06	5.37694e+06	700730	7.59041e+06	1.79948e+07	1.94028e+06	131381	759397	471987	1.22883e+06	1.11748e+06	1.5098e+07	146074	3.92398e+06	2.35084e+07	2.782e+07	1.64277e+07	43298.6	1.80557e+06	287150	5.32798e+06	175689	1.53432e+06	1.37263e+06	2.73731e+06	2.93572e+07	3.36397e+07	8.2823e+06	3.69349e+06	43385.5	2.43523e+06	985.014	534120	924969	389526	300853	8930.3	2.86237e+07	5.86554e+06	948146	952687	1.05851e+06	4.18784e+06	5.77108e+06
X293854		1.18928e+08	6.8864e+07	5.50968e+07	4.43762e+07	5.97936e+06	4.46131e+06	2.75424e+08	1.47282e+08	965106	172489209	262827	7.04727e+06	626981	2.53606e+06	2.02927e+07	7.13784e+07	1.63116e+07	1.43945e+07	2.00779e+08	15306793	2.2521e+07	2.97739e+07	6.7922e+07	1.1317e+06	131373	876477	2.29265e+07	9.99065e+06	6.3122e+07	722509	1.18138e+07	3.00765e+07	47306.8	173383	3.75915e+07	5.22625e+07	1.91039e+07	4.68507e+07	2.52228e+07	4.88908e+06	3.22286e+06	6.40157e+06	1.36016e+07	8.24377e+06	8.63323e+06	7.42913e+06	3.45543e+07	1.37141e+07
X293097		5728.34	5068.79	379125	9.38261	4758.25	18382.9	463.34	26832.9	1193.86	8625.8	368864	218795	38267.2	140.697	632868	47762.6	55185.7	133644	11961.1	143188	162124	23351.8	1115.43	56116.7	163363	369984	60862.1	2793.06	58458.1	12938.8	425.919	55294.8	11638.3	1242.85	13162.6	4209.59	18202.9	13864.2	4992.26	11039.2	1783.49	133878	22.6999	48621.9	213854	81786.6	30485.4	84.0519
X291025		46446103167	16582550726	41517828199	34363016737	1999572041	3035031786	65303093960	79859556710	14350731030	51622393958	4900877711	3.95297e+08	110277204	1.7513e+08	80077952861	11913742499	24846091657	22381001801	50766661475	11425785351	26879106485	5446245665	4.08166e+08	909295365	9523690271	4.72943e+08	2.96356e+08	3.48612e+07	20512469163	7692754810	4763681813	2613092908	2897948298	23867391313	6.30578e+06	3336409989	1.10063e+06	12484079235	5346505843	9.96499e+08	2293888569	8.39424e+08	39193337324	2143481516	3320572331	6934813901	3206817662	2492417372
X289827		8.04867e+07	2.78048e+08	491031	480486	1.37888e+06	6.60693e+08	1.91027e+08	6.91532e+07	7.70809e+07	1.78386e+08	4.89974e+08	1.07378e+07	3.20635e+08	3.04515e+08	1708572404	6.04313e+07	6.73052e+08	1453278894	925559275	4.08974e+06	2.07984e+08	3.31119e+08	4.21048e+07	1.92895e+08	1.0907e+08	5.05458e+08	1.60888e+07	3.46914e+07	3.55001e+08	6.57565e+08	5.25289e+07	2.8033e+08	3.21769e+08	164149828	1090627722	1011719808	2.71556e+07	2.00314e+06	5.32371e+07	153413819	9.16259e+08	1.28189e+08	105691315	3.0305e+08	2.1058e+08	4.29484e+07	7.78317e+06	1.15756e+08
X289097		14.3254	5166.9	1215.8	657.537	1751.95	1684.03	2507.89	3152.02	0.0343594	674.598	31.3628	156.93	91.2248	16.4306	44859.1	97.558	472.44	899.078	542.383	1278.63	2.06008	1015.21	835.49	2202.72	324.672	401.679	894.678	38.784	2996.63	233.505	22.3689	571.077	794.487	505.409	1066.77	1687.92	619.278	1306.02	2635.89	5574.25	2264.53	1811.15	4434.21	1350.81	5450.66	2217.3	1186.96	1903.68
X289045		73288.9	44269.3	243847	1.24459e+06	138294	11922.4	256676	43728.5	7260.53	58785.8	11878.4	1150.93	62209.9	105908	1.64275e+06	125856	43884.4	188822	33238.2	71655.4	611707	38566.7	124523	227455	23769.7	4144.65	71888.1	7831.22	90465.5	37814.2	121.656	61542	185806	629338	55552.1	21294.3	86533	9356.39	91448.6	67796.3	11327.3	551180	88692.8	22273	325.611	355335	30708	17615
X288894		3402.53	12.7618	290.498	93.7012	501.643	0.125826	58.4905	143.04	0.385392	2120.78	2741.4	6977.14	4783.15	68.9496	6087.88	463.203	44.0814	1916.32	2427.74	3392.12	36.6418	361.912	707.127	1778.22	8342.47	3337.08	886.295	1591.59	262.27	1139.52	257.824	0.758077	77.024	324.728	18.9474	561.796	9.73379	240.664	4026.83	2326.68	437.908	84.2235	21.6828	1052.4	640.14	645.707	1485.8	494.149
X288872		6853.9	2432.56	11077.9	41744.4	8350.29	829.47	1621.15	15374.7	2919.96	9031.98	54.1761	34308.6	37855.2	1236.27	5961.62	7040.4	0.0787685	68745.1	421.31	20496.1	55.7386	12317.5	593.367	1685.05	16091.7	7085.31	4349.41	320.446	3122.21	2705	12098.1	6730.83	28075.4	9881.86	3148.09	13427.4	32.7655	4974.53	51122.7	8590.97	1887.75	1482.08	26344.3	19873.4	13001.3	1807.69	23781.6	34328.7
X288852		3.83328e+08	5.66919e+07	3.2305e+07	4.25739e+08	9.11914e+07	6.82634e+06	1.13845e+07	9.03307e+06	3.086e+08	1.29354e+08	9.44091e+06	2.34228e+06	5.44106e+07	5.85301e+08	6.08987e+08	1.67202e+07	143672089	1.95095e+07	1.81422e+08	154296481	5.0636e+07	1.03765e+07	7.58357e+07	9.06948e+07	1.12196e+08	7.47966e+06	13558	180602	6.10307e+06	8.2736e+06	1.40474e+06	3.36364e+07	1.49665e+08	1.83691e+08	3.2848e+06	4.01739e+07	6.61976e+06	969.067	1.80063e+07	1.13614e+08	2.57893e+08	3.63654e+07	2.02651e+06	4.86415e+07	1.0003e+07	9.43076e+07	1.88494e+07	630399
X288810		562645	571505	17000.5	729702	605652	749864	1.16165e+06	190630	446506	1.22073e+06	132543	360786	2.18681e+06	77401.3	87810.9	133143	568075	97416.8	151109	517189	1.81711e+06	1.57899e+06	397771	2.92759e+06	1.92523e+06	985014	19341.4	26033.2	3.86721e+06	38990.4	2.94472e+06	425904	88663.7	360479	692154	212409	227947	271863	944953	4561.26	2.31388e+06	1.11121e+06	941363	2.49654e+06	67180.4	58092.4	939.794	318007
X288375		3.74664e+08	3.25286e+07	3.60853e+08	1.35886e+08	1.71161e+07	8.6297e+07	8.41448e+06	2.51977e+08	5.02977e+08	1.68596e+07	3.88998e+07	6.8743e+08	8.14602e+08	111800373	6.65704e+08	2.24342e+08	1.25365e+07	4.91378e+07	350.386	2.62972e+06	2.97897e+07	6.32867e+08	1.5393e+08	3880.43	3.97216e+08	725045054	4.73684e+07	4.16448e+08	2.22505e+08	4.70458e+08	5.29174e+08	3.99541e+06	1.48477e+08	1.21294e+08	1.33008e+08	457773382	7.90089e+07	2.24345e+07	371476278	2.1388e+08	9.31174e+06	1.08723e+08	4.19803e+06	3.9939e+08	3.41789e+08	4.2274e+08	1.11192e+08	7.62742e+06
X288331		2.6508e+06	2.12472e+06	3.54302e+06	2373.63	1.27133e+06	479904	180882	19741.6	406776	227143	1.96421e+06	1.1332e+06	13583.8	170501	7.39939e+06	1.18521e+06	78231.2	205108	413138	12474	335069	23181	99053.5	101720	829384	1.59243e+06	332084	484356	3.62666e+06	501412	26987.7	2.29966e+06	43854.9	104262	373245	108678	59375.6	8.68868	11623.2	401932	224286	641562	275373	30783.7	273656	313580	499413	11221.3
X287966		7.65948e+07	6.73072e+06	1252341641	1.99371e+08	253562	6.24299e+08	4.95236e+08	9.78616e+07	6.1336e+07	2.30741e+07	6.69832e+06	8.95698e+07	5.34102e+07	2.13018e+07	6.97457e+08	3.12408e+07	685699123	1.5035e+08	1.86295e+08	6.38367e+07	1.61444e+08	2.49108e+08	6.3612e+07	1.44259e+08	1000630331	1.60893e+08	1.19562e+08	4.84777e+07	189264838	1.17909e+08	1.54132e+08	5.60788e+07	2.93282e+08	4.51015e+08	8.9511e+07	101381	8.45991e+06	9.15285e+07	1.46774e+07	8.65146e+06	1.58294e+07	1.76587e+06	21055.8	1.35705e+08	2.55787e+08	1.72109e+08	6.3768e+06	4.51813e+06
X287425		1.98591e+06	6.71115e+06	3.74074e+07	3.03881e+07	1.95249e+07	4.46726e+07	3.46438e+07	1.76599e+06	2.6697e+07	1.48498e+07	2.43441e+07	535416	4.8119e+07	3.82669e+07	5.12487e+08	1.94283e+07	2.33438e+07	2.01124e+06	4.88103e+07	2.2855e+07	1.90471e+07	141091	3.51666e+07	1.38746e+08	88507.6	2.17849e+07	8.91559e+06	3.73575e+07	3.5207e+06	1.81285e+07	3.88716e+07	1.88488e+07	269318	94338.6	1.52847e+06	8.07533e+06	1481.18	5.48047e+07	2.82801e+07	1.75267e+07	5.42453e+07	2.10222e+06	7.71928e+06	7.54465e+07	8.39965e+06	1.24193e+07	1.17824e+07	106523123
X287419		1.73256e+07	573070	1.06311e+06	3.17751e+07	2.79804e+06	9.91333e+07	6.21429e+07	5.52153e+06	1.28641e+07	7.36827e+06	2.04123e+07	9.22548e+06	4.46787e+07	1.91867e+07	123243	9.75548e+06	5.72832e+07	3.38455e+07	177160	1.40142e+07	2.87084e+07	1.64089e+07	3.38225e+07	5.26948e+07	608227	1.73191e+07	1.68944e+07	9.86516e+06	8.64065e+07	2.47872e+07	1.46618e+07	69602.3	1357842380	1637020257	1.20505e+07	1.22281e+07	3.9198e+06	1.06935e+07	1.24682e+07	4.82169e+06	6.5864e+07	2.55768e+06	4.54996e+07	276713	5.28927e+08	9.75277e+08	3.22005e+07	9.22052e+06
X287414		2.87942e+07	2.72109e+06	4.84199e+07	5.08755e+07	9.67934e+06	11379.7	1.04944e+07	137446	4.33527e+07	1.0686e+06	4.49163e+08	3.65166e+07	2.13354e+06	7.83529e+06	772964	435362	5.26467e+07	1.13642e+06	1.47642e+07	1.52012e+07	1.51416e+07	683357	30001.1	2.21889e+07	5.05421e+07	1.32203e+07	1.09988e+07	1.50203e+08	966301	1.44703e+06	1.93823e+07	1.05974e+08	5.02382e+06	463155	290415	1.15564e+07	133669	112732651	125443	1.24566e+07	2.58074e+07	2.73745e+07	2.20771e+07	6.0919e+06	18223.9	2.5959e+07	3.68527e+06	1.39358e+08
X286263		4.72485e+07	1.05324e+07	2.11972e+07	7.5626e+06	7.98453e+06	509842	1.30654e+07	2.51623e+07	5874.39	3.56118e+07	2.63331e+06	732473	8.61911e+06	3.31827e+06	9.31062e+07	1.29714e+07	2406.25	1.00428e+07	6.27386e+06	1.00289e+07	8.68687e+06	2.79119e+06	3.64985e+07	1.30819e+07	4.57133e+06	496913	2.80042e+07	1.29003e+07	5.22672e+06	34733.3	49111	2.44688e+07	1.01224e+07	1.3055e+07	1.46362e+07	5.74243e+06	5.33866e+06	250378	4.89022e+06	4.22357e+06	1.49931e+07	77305.1	4.27837e+06	1.60548e+06	189101	1.06743e+07	1.92116e+07	261242
X285758		6.10002e+08	214162443	2.46513e+08	1.23104e+08	5.82144e+07	93388.4	1.64776e+08	4.35078e+07	3.49532e+08	7.24058e+06	4.63868e+08	9.65641e+07	6.12202e+08	1712733348	5.70648e+07	6.32732e+08	1.35095e+08	1.08914e+08	5.51718e+07	1.18833e+08	7.70735e+08	4.66013e+06	1066499681	8.03689e+08	5.23665e+08	164050097	1092716178	3287838166	8.03025e+06	7.18575e+07	5.02832e+08	4.40928e+07	1.86903e+07	5.60877e+08	2.45536e+07	7.77589e+08	5.38395e+08	283900	3.20426e+07	1.88504e+06	5.48196e+07	487039919	5.98345e+07	4.46835e+07	23030.9	3.81738e+07	1.69046e+08	9.54653e+07
X285326		144227	2.52852e+06	42251.8	311643	2.1429e+07	6.52845e+06	2.37724e+06	3.55262e+07	7.19228e+06	6.15758e+07	2.19538e+07	5.09443e+07	4.49851e+07	1.07308e+08	150981849	1.14951e+06	7.1687e+06	236632	7.08176e+07	3.35412e+07	305964	4.07684e+07	1.75682e+08	986228	6.10828e+07	6.53253e+07	2.61145e+07	9.64751e+06	3.32038e+07	3.58593e+07	1.36617e+07	9.39628e+07	2.26558e+07	1.45147e+07	1.41011e+08	1.3068e+08	1.96988e+07	6.23639e+06	462831	303520	3.64738e+07	1.09137e+07	4.52163e+07	132266	3.43328e+06	1.14477e+07	4.1375e+06	706809
X284389		1.03014e+07	2.72804e+06	2.62927e+06	822819	394891	4.38345e+06	1.85052e+06	6.51273e+06	234524	684279	2.71791e+07	8.85763e+07	4.31059e+06	1.94424e+07	1.9958e+07	2.07539e+06	18238230	2.26218e+06	2.15968e+07	3.80149e+07	6.96954e+07	3.05244e+06	558711	4.7609e+06	41439	9.77037e+06	36024.7	2.68879e+07	4.01764e+07	4.35277e+06	2.5242e+07	5.91736e+06	9.5738e+06	999414	1735.56	1.63156e+07	5.51336e+06	224298	4.14003e+06	1.02545e+07	1.93415e+06	4.43246e+06	2.77562e+06	824616	1.15541e+06	3.07366e+06	2.73127e+06	1.18916e+06
X284386		1.1493e+06	3.42596e+06	1.44644e+06	1.45852e+06	2.61196e+06	1.54078e+07	3.81811e+06	4.48176e+06	114580	1.5306e+06	1.88452e+06	1.90307e+07	1.84271e+07	1.89653e+06	7.80721e+06	2.78255e+06	1.08147e+07	4.02385e+06	6.45264e+06	6369.25	1.33662e+06	205975	1.53896e+06	14873.9	9.03941e+06	7.08197e+06	1.10503e+06	27434.4	5.25673e+06	42900	7839.57	1.493e+06	3.56611e+06	3.01345e+06	428661	5.04388e+06	4.80487e+06	515278	176112	4.12413e+06	4.22395e+06	851387	1.43688e+06	8.16667e+06	3.14723e+07	5.85146e+06	3.74245e+06	1.01612e+07
X282690		312499	6.27785e+06	4.26106e+08	3.27754e+07	2.2273e+08	1347857214	4.12467e+08	5.70783e+07	94668.7	1.68745e+07	45751.9	8.65693e+07	1.66135e+08	2.01231e+07	10789875030	282714	8.06655e+06	2.75375e+07	2.64963e+08	1.12628e+08	2.75827e+07	2.87498e+07	8.50189e+07	3.23774e+08	1.40031e+07	8.80993e+07	2.47406e+08	3.74019e+08	2.47026e+08	7.47487e+06	1.23834e+07	2.59317e+07	2.97839e+07	3.45891e+07	3.2691e+07	2.83364e+07	1.61481e+06	6.0459e+07	1.74706e+08	1.93097e+07	9.54155e+07	2.60967e+08	1.02918e+08	1.67284e+08	4.52196e+08	4.12999e+08	5.75127e+07	1.10273e+08
X281951		39952.5	63605.7	298102	812380	126627	577.526	44269	71988.9	6144.12	780535	101037	54932.6	1602.07	25595.6	1.28849e+06	20985.4	79373.9	212087	33475.3	2845.35	5535.85	47441.8	78228.8	8041.62	135.765	166295	21970.3	41569.7	274318	251810	330934	412214	2055.55	67700.5	62518.9	25017	63174.8	1998.09	143416	5917.91	186548	1.09008e+06	447975	414316	1255.51	7678.5	459629	42259.5
X281575		750.618	3570.02	123.205	688.105	15.1194	2714.41	567.6	756.368	4651.4	1945.73	2881.07	2221.84	2844.05	4342.78	20260.6	7541.17	40364.8	14774	7356.71	6182.89	57.46	6.39121	2658.82	458.091	1775.95	10579	23016.7	29.1992	24878.1	1390.41	48.3327	1692.7	1256.04	9211.36	9688.4	68.8247	17435.3	378.805	50898.3	42802.4	5816.23	8449.32	21574.9	760.376	1282.2	2556.26	1146.63	2524.55
X281419		1.87327e+08	3.89361e+06	8.21109e+06	1.39252e+07	839098	426792	2.39369e+07	8.37425e+06	4.59566e+06	3.05888e+06	6.58867e+07	8.36113e+06	34102.2	2.96363e+07	1.01948e+06	523406	9867.6	8.61e+06	4.09552e+07	4.85353e+07	1.35336e+07	3.72056e+06	21894.5	818795	1.31317e+07	2.04007e+07	4.64844e+06	1.34135e+07	3.96012e+07	2.86384e+07	1.02605e+07	420437	1.8618e+07	3.00045e+07	941203	1.01752e+07	1.52436e+06	2.77976e+06	1.04291e+07	5.06678e+06	4.59306e+07	3.73011e+06	1.04299e+06	2.08903e+06	2.66524e+07	2.60841e+07	619189	125426
X281189		1.20218e+06	68845.5	4.91813e+06	1.05968e+06	2.15143e+07	2.12634e+06	4.07732e+06	122583	1.71324e+06	6.72214e+06	1.8579e+06	691910	4.41134e+07	2.20577e+07	57252.3	739533	2.1469e+06	4.65133e+06	1.31695e+07	6.7509e+06	1.19927e+06	3.85018e+06	1.16535e+06	1.37265e+07	1.51713e+07	2.5043e+06	6.44054e+06	20909.8	3.53831e+07	2.21239e+07	1.23967e+06	78486	1.21233e+07	1645.37	3.43168e+07	4.41156e+07	1.4605e+07	3.56641e+07	4.17177e+06	3.34163e+07	6.86337e+07	3.06389e+07	1.8533e+06	2.43519e+07	442425	212424	3.29611e+06	1.35151e+08
X281147		6.65248e+06	3.30124e+06	1.64235e+06	1.05149e+07	4.15981e+06	2.5333e+06	1.47876e+06	9.41589e+06	3.44955e+06	95279.3	59672.1	4.0425e+06	165550	687804	8.01095e+06	5.83746e+06	1.18047e+06	3.03494e+06	1.64977e+06	6.75554e+06	7.80014e+06	3.47896e+06	899065	2.42109e+06	1.09414e+07	442839	2.8931e+06	2.15179e+06	73960.4	291541	875454	7.7508e+06	2.34694e+07	1.87179e+07	217309	1.61358e+06	2.37774e+06	643240	491676	1.52422e+07	1.51415e+07	706474	2.30844e+06	1.65157e+07	6.49352e+06	244977	5.28715e+06	469546
X281132		7.56548e+06	42246.9	224782	97167.6	1.00546e+07	904721	3388.46	105158	6.34358e+06	922078	3.95673e+06	753018	570308	176620	2.38379e+06	3570.71	3.11354e+06	1.00724e+06	1.3299e+07	2.68227e+06	318915	1.36217e+06	7.03814e+06	946765	4.89843e+06	4.28191e+06	831457	60743.9	789230	4.29267e+06	1.58598e+06	1.2251e+06	840749	2.64693e+06	4.77409e+06	1.26206e+06	376428	468679	3.72157e+06	1.19672e+07	941139	9.91192e+06	569262	3.14696e+06	1.73383e+06	44004.2	1.82107e+06	511786
X281131		1816.56	22344.5	3300.76	36977	11.1926	31257.6	6344.16	5121.22	53576.9	15725.8	1432.49	4061.07	26733.1	26314	14096.3	26110.1	5631.66	1365.86	1397.48	3288.07	199.917	1945.58	1507.99	4760.64	2425.25	1935.84	24838.9	43378.4	193.6	30312.1	2313.23	9946.54	27056.3	10682	8010.26	33.5974	1011.18	2696.35	3311.54	119.983	7001.84	16852.6	30860.2	1007.56	1310.59	293.746	1110.86	2781.5
X281118		230.98	3540.47	24.3775	2457.72	23045.8	11.3709	221.336	6353.79	33102.2	17258.1	693.138	1.96776	370.08	2147.06	7593.82	17779.9	4762.41	18515.5	4277.59	457.688	1147.01	158.285	8674.16	476.421	898.08	13951.6	699.053	4221.55	1747.63	359.26	280.711	1340.16	12316.9	1055.4	15482.3	4274.46	1126.45	2805.9	455.485	250.375	329.226	32856.3	503.057	1137.52	2035.54	156.589	1867.04	3920.89
X281035		3.07502e+07	1.13766e+08	1.76083e+06	2.14573e+07	801408	9.53443e+07	3.52088e+07	7.64929e+06	3.46131e+06	2.10301e+07	7.07899e+06	1.03994e+06	1.48695e+08	2.03019e+07	2.09692e+08	3.61329e+07	370412	4.12166e+07	479881	1.75341e+07	5.39962e+07	1.84998e+07	3.8041e+07	4.54818e+07	5.00801e+06	6.30537e+06	2.36986e+07	1.89146e+07	2.30759e+07	1.61005e+06	108348	5.44673e+07	4893.34	5.85875e+06	2.83874e+07	7.55104e+07	3.87077e+07	1.16826e+06	843563	2.8024e+06	1.71965e+06	3.21771e+07	4.65115e+07	319153	3.6732e+07	3.24627e+07	1.51082e+07	2.459e+06
X280940		7.57602e+08	1514789343	2.55368e+07	8.00189e+08	2.11182e+08	5.24106e+07	4.41815e+08	4.98524e+08	1.30648e+07	1435014244	5.95356e+07	327127685	5449576917	2812326819	7.80158e+07	1.51754e+08	1.03539e+08	2.60544e+08	1.23439e+08	8.77608e+06	2.87816e+07	9.0417e+07	2.62409e+07	2.12865e+06	2.66024e+08	1.16981e+07	4.35272e+08	3.64837e+08	1284208776	516530859	1.33594e+06	4.98392e+07	8.6261e+07	6.00633e+07	1014266240	3.37178e+07	2.41043e+08	4.94418e+08	1.58673e+08	5.88185e+08	9.23765e+08	2.58495e+08	2.86428e+07	7.53748e+07	4.39899e+07	2.11692e+08	6.55929e+08	6.49833e+06
X280737		107305	591.653	3678.77	1432.52	1049.49	3148.07	33166.2	8138.79	55604.3	107.833	43459.3	42299.3	1300.15	3473.57	7170.12	44548.4	1165.62	7041.63	846.946	20826.3	81292.3	57893.5	19966.1	1749.29	97662.9	105647	51211.6	2783.22	39497.2	3776.95	4219.11	36858.9	9421.71	1098.66	2327.99	20575.1	3660.81	130841	57967.4	42189.6	423.293	2934.61	20700.2	1654.59	1903.34	737.467	6534.29	6186.12
X280727		854693000000	523752000000	134339000000	644001000000	146511000000	346709000000	628904000000	48245732516	1912940000000	126871000000	19220149326	140018000000	633551000000	214835000000	69274600000000	50684941000	2242860000000	352410000000	5227690000000	3333910000000	274305000000	2692840000000	2568970000000	2358080000000	226726000000	40019508770	8620060000000	5356070000000	643384000000	1230590000000	797248000000	746399000000	1263060000000	33911882750	937373000000	64186697248	16338261817	973689000000	138839000000	2684300000000	4720710000000	160490000000	775190000000	961533000000	1369150000000	140584000000	37524125117	206758000000
X280722		86986.5	5311.75	2.07372e+06	6.2997e+06	1.6554e+07	1.55491e+07	2.62464e+06	3.6495e+06	2.64437e+06	339020	8.72405e+06	2.28672e+07	8.64468e+06	2.66792e+06	4.61678e+07	1.26072e+07	283115	6.9963e+06	674184	3.92663e+06	1.20602e+07	2.12545e+07	1.27147e+06	1.1588e+07	56714.1	3.11816e+06	2.97457e+06	82734.1	1.31477e+07	2.76944e+06	370540	1.27052e+06	55887.5	132913	1.4944e+06	8.58168e+06	8.00958e+06	130870	2.82391e+06	5.88929e+06	4.63087e+06	2.68342e+06	818914	1.54077e+07	1.82844e+07	2.80526e+06	1.27911e+07	6.95229e+06
X280717		1050.47	24939.4	50.2621	3890.44	149516	167711	133.584	948212	1.08772e+06	707022	62808.8	1149.41	118787	162604	622861	6712.53	24370.1	237330	1777.01	9669.1	464.756	136528	717302	90402	248690	1111.37	85818.8	140552	26460.3	21846.9	64734.6	1529.75	72725.1	28.7813	175122	4900.54	11370.7	131550	268368	70865.1	40325.9	49504.1	101407	3080.57	311280	388670	3260.36	34377.4
X280712		506.225	394.196	8396.58	2581.23	7680.84	727.116	9.4759	366.178	3741.26	3289.6	0.157683	21.8167	745.564	5309.04	4826.47	1701.1	96.3229	126.929	6594.91	4500.72	676.563	692.181	6678.87	6345.79	775.157	678.021	223.651	533.879	10.2321	1254.7	359.544	331.982	665.702	1428.96	2949.87	1151.5	1861.19	22.5557	256.457	4258.38	3428.84	2354.28	1141	6.27928	8470.24	8240.25	3445.21	974.87
X280705		134726	3.24808e+06	603594	1.34588e+06	1.36435e+07	2.13628e+07	4.16854e+06	1.76352e+06	84278.7	2.86142e+06	5.11966e+06	3.33888e+06	6.95238e+06	1.81353e+06	9.4451e+07	7.59531e+06	484482	9.46444e+06	6.0773e+06	1.28385e+07	7.57921e+06	674.999	6.75393e+06	5.91062e+06	444860	548322	1.73836e+06	562535	2.03574e+06	2.19495e+06	4.04342e+06	5.15486e+06	5598.59	105916	1.17989e+07	7.08195e+06	3.58106e+06	723667	1726.12	1.20069e+06	1.44494e+06	72976.5	16799.4	2.14921e+06	6.99421e+06	1.06305e+07	629.634	748088
X280684		532248	1.49529e+06	49437.1	127917	257012	905.703	27615.4	249611	32616.6	44723.6	245312	59498	52179.8	102143	388129	880068	3692.72	202799	76414.1	37271.1	45915.6	41209.4	612.357	30.2143	497936	22121.6	79194	200931	253930	91215.8	345632	502441	62932.9	2062.96	512529	2321.26	241473	245586	2280.29	21410.7	139973	295491	40961.3	1620.7	13041.5	5524.3	23008.2	19963.4
X280678		10040.7	3060.53	1745.28	1778.61	230.396	47.5842	8040.37	3911.07	10940	29431.9	9901.37	16290.4	1001.67	1504.04	77350.7	32898.9	17819.4	586.668	16992.1	8632.54	9589.75	509.015	10275	473.792	5579.92	36436.6	3649.86	3748.26	34699	77.0957	7590.96	17246.5	438.018	11255	2067.37	19056.7	7950.12	493.877	684.778	173.397	3477.76	2142.04	11107.1	3298.39	3125.53	7.25155	18593.5	381.667
X280647		4991	2016.94	2186.65	58.2465	13004.6	21692.2	2103.68	22465.5	25377.9	80917	26224.9	4669.45	2673.97	16896.6	106576	22667.5	797.917	501.029	289.163	6156.91	5930.67	34323.8	22068.2	2516.57	1245.64	19.5682	23122.4	3977.99	1048.08	22993.6	399.384	311.323	8.07078	115.947	257.667	12778.2	1308.19	2008.2	803.161	3850.08	3811.77	1.84235	3866.06	6853.02	12996.1	576.485	4440.94	381.495
X280606		624504	1.92824e+06	894872	1.00317e+06	7.49643e+06	6.70785e+06	2.42259e+06	3.15421e+06	4.47345e+06	53070.8	1.33395e+06	535805	2.29809e+06	471573	2.45229e+07	702403	581.866	4.52806e+06	1.76754e+06	559625	19482.9	5.10648e+06	1.95597e+07	4.22208e+06	93577	39410.4	21948.9	27564.5	1.73671e+06	1.48601e+06	3.54362e+06	148538	6.29525e+06	491081	1.29309e+07	1.22617e+07	4.4715e+06	822773	955173	2.77662e+06	626955	1.42652e+06	6481.97	5.08379e+06	388166	704634	3.36427e+06	780102
X280602		95464.5	43875.9	22959	4.83008	78815.7	58291.1	7079.5	4232.54	25306.8	2643.34	51647.4	3.4052	6523.98	3329.12	184345	2935.15	160.443	130.007	5140.8	19743.5	72524.5	13.7604	440.459	364.925	2947.88	25739.6	9330.65	16917.9	29466.5	1066.63	16727.9	1652.1	14703.9	174.922	46850.2	42939.4	37752	4299.46	1274.68	3799.49	3432.86	876.141	3100.95	40143	39859.7	7.56552	21371.2	27782.4
X280546		405676	1.1861e+06	49.9404	1.3471e+06	2246.44	1.88503e+06	2.01665e+06	320307	967509	350945	2.65178e+06	68282.2	1.58472e+06	151954	1.28594e+06	1.35979e+06	765730	524034	165707	71025.2	690666	250608	3.64611e+06	1.10066e+06	1.31201e+06	847693	3839.81	79127.1	210314	3.17871e+06	14882.6	157373	1.22851e+06	1.53582e+06	1.59297e+06	1.94199e+06	492157	790099	1.25271e+06	639571	1.48511e+06	6708.31	616747	135989	28924.1	132184	17618.9	2.29043e+06
X280539		994.574	5.77621	2342.01	959.677	105167	15932.9	1882.67	2286.86	30467.9	33269.9	13998.4	0.66336	1991.36	2194.96	57940.7	23.9773	8866.44	1944.22	21383.1	20814.5	241.274	6621.46	46857.8	5350.03	6674.41	3610.76	55439.8	9223.18	1673.34	21496.2	10908.3	175.109	13439.1	7415.21	19546.5	9789.79	616.043	15886.3	629.452	337.66	37.3801	2228.37	1545.91	912.131	3669.65	1504.5	51646.7	650.085
X280537		4.39302e+08	2.82851e+08	5.29032e+06	143076381	1.35157e+07	4263027850	4986100064	1.92667e+06	2.5825e+06	2.86078e+07	173403	7.22112e+07	395247	9.1342e+06	2.09233e+07	7.0325e+07	1.39161e+06	8.38653e+07	580996	2170428459	2114019300	2.45022e+07	2.34374e+07	565222	5.75127e+06	2.76249e+07	224736798	696362	1.37813e+07	3.85649e+07	8.24582e+07	124224003	5.49652e+08	6.95737e+08	8.31085e+07	1.47435e+07	1.06774e+06	9.24226e+06	4.17331e+07	3.11327e+07	2.08812e+07	4.36002e+08	4.19972e+08	5.17643e+07	7.79535e+08	1064706991	6.94204e+06	7.48724e+07
X280051		515537	892323	4824.9	557893	32843.8	50819.5	445441	720594	1.08019e+06	1.10836e+06	7201.91	132571	89060.7	125967	1.57474e+07	24318.6	66787.6	173029	98882.7	121004	4320.07	24734.2	36300.9	13633.4	1001.97	134637	6764.83	566.645	8828.72	25387.8	226681	14906	207271	20078.1	6682.78	40119.6	451295	61396.7	244965	32100.7	411035	380516	96394.9	727131	208776	210047	604897	33963.1
X277188		4095.95	9.86892e+06	3.09483e+06	98987.5	2.10613e+06	1.12824e+07	2.95886e+07	2.10027e+07	7.50119e+07	1.15155e+08	3.06743e+06	1.69332e+07	6.06955e+06	329866	2.29426e+07	4.67124e+07	305185	1.69354e+07	7.01518e+06	1.18146e+06	4.87303e+06	8.72834e+06	5.58463e+07	8.28667e+07	2.65673e+07	1.49465e+07	1.15046e+07	9.7126e+06	1.86198e+07	3.16925e+06	5.45562e+07	1.60504e+06	2.48976e+07	216091	57052.1	1.59882e+08	1.74279e+08	1.0258e+06	9.65026e+06	3.45423e+06	1.12582e+06	3.78544e+07	7.13448e+06	4.74923e+06	3.51898e+06	145410	1827.83	1.55024e+06
X276947		914.979	161556	4.32353e+06	1.44706e+06	161503	251477	1.33671e+06	733327	954483	120239	617147	17159.6	2.03172e+06	892734	3.91838e+06	2.94925e+06	2.65365e+06	554.244	2.33934e+06	799346	50995.7	841760	223414	379094	68733	83791.2	369574	776598	1.60997e+06	1.1049e+06	1.00052e+06	1.09213e+06	213079	3.69512e+06	2.31401e+06	3.10612e+06	641580	131.148	784692	983678	170506	542659	644187	4154.37	229540	1.33627e+06	4.64968e+06	366372
X275608		1.38208e+07	1.28614e+07	3.37947e+07	34184	6.96874e+07	2.09052e+08	2.2228e+08	9.13987e+06	31230.9	3.56816e+07	2.42026e+07	1.59758e+07	1.045e+07	1.65179e+06	7.369e+08	1.40824e+07	1.20788e+08	7.09146e+06	1.13019e+07	1.22955e+07	4.18962e+06	3.47412e+06	2.1257e+07	3.34034e+06	1.27084e+07	6.30761e+07	1.74955e+07	844431	1.39704e+08	2249.93	8.95373e+07	14893858	34747.8	1.15267e+08	2.1988e+08	1.35055e+08	2.81244e+08	548682	3.46066e+07	7.09923e+06	3.8158e+07	1.30689e+07	7.21235e+06	2.41892e+08	2.09691e+08	1.4444e+06	1.92644e+07	129154
X274346		1.80278e+07	2.9314e+06	980293	369774	1.32873e+07	1.6242e+07	2.41253e+06	3.08577e+06	3.56433e+07	6.98269e+06	1.04087e+07	5.36671e+06	8.74447e+07	3.85918e+07	6.6842e+07	1.83059e+06	7.14505e+06	9.89061e+06	1.10375e+07	2.00399e+06	2.03436e+07	187377	760723	4.21182e+06	1.07223e+07	3.36636e+07	2.24134e+07	1.15266e+06	5.21651e+06	62579.7	1.36519e+07	4.23544e+07	3.05174e+07	7.30966e+06	1.76209e+06	2.09953e+07	5.43468e+06	113611	8.39728e+07	3.89567e+07	2.12887e+07	1.64979e+06	9.9108e+06	4.67988e+07	4.47882e+06	2.05161e+07	5.657e+07	5.88004e+07
X274174		997346	52248.8	483959	745331	1.8308e+06	704210	5.50018e+06	67385.6	19227.8	4283.54	103478	375157	1.90537e+06	144637	3.9092e+07	571841	831401	651966	413344	303401	4.28083e+06	497979	1.16814e+06	1.4849e+06	1.721e+06	778372	259.584	1.40623e+06	36304.5	239767	1.43676e+06	49556.1	12269.7	1.07392e+06	43351.9	317843	24204.9	789381	284008	33598.9	612832	1.84383e+06	121961	2.08373e+06	2.21037e+06	470691	3.12474e+06	515297
X273985		112.527	22274.3	0.0254885	3730.51	11323.8	1641.77	17868.1	3395.24	168.232	2899.68	8355.03	12079.8	46.6882	9442.97	79041	4661.77	6607.82	759.243	7267.81	5972.64	13216.8	50433.1	3738.11	1518.12	5051.19	2253.82	8626.55	224.503	973.29	5021.71	3022.35	19830.2	749.569	14542.2	33056.7	9830.01	55.574	2193.6	7036.64	12147.4	3098.77	39495.4	11731.3	6856.84	2138.87	74.1794	6189.2	3303.31
X273984		7.41466e+07	1.08438e+08	2.08512e+08	1407911524	2.90281e+08	1625386012	4.5421e+08	232116151	7.27838e+08	3.05886e+07	3.24873e+08	3.03264e+07	7.05233e+07	10582620	4.77639e+08	2.99799e+08	2.34717e+07	2.93818e+08	107732384	4.00115e+08	4.58462e+07	5.31113e+07	320316386	5.66947e+07	1.10078e+08	9.50658e+07	3.61353e+08	5.77885e+07	2.64344e+08	1.92454e+08	5.35676e+08	3.07859e+08	1.97488e+08	242154355	3.53758e+08	3.38496e+08	1.16633e+07	5.23877e+07	1.93684e+08	6.243e+07	6.94417e+07	1.77285e+08	2.11452e+08	8.03991e+06	7.74863e+08	1491134021	1.73261e+07	3.49081e+08
X273944		7.40479e+07	5.95724e+06	3.96889e+07	7353.07	9.78723e+07	4.32093e+06	1.7447e+06	1.64045e+08	607543	6.86975e+06	2.85108e+08	1047098328	7.81451e+07	9.51774e+07	1.28921e+08	9.48445e+07	3.81723e+08	2.17691e+06	5.224e+07	6.89239e+07	3.65706e+08	1.96732e+08	4.66774e+07	2.9586e+07	4.86759e+07	2.85483e+08	3.90675e+06	1.97818e+08	1.94637e+08	76495712	6.57119e+07	2.09879e+07	1.27417e+08	6.07202e+06	2.23603e+07	6.73086e+07	97426	2.14857e+07	2.52462e+06	1.17387e+08	4.70186e+06	6.67748e+07	6.98242e+06	4.81065e+07	2.43202e+06	7.14868e+07	1.6049e+08	1.93697e+06
X273619		1.66509e+07	3.59566e+06	8.49366e+06	7.54637e+06	89730.7	3.47517e+06	457396	129045	133072	112584	1.9624e+07	368929	7.26884e+06	1.85635e+06	1.71838e+08	3.02369e+06	1.01718e+07	189973	1.11156e+07	9.25692e+06	1.68021e+07	399470	317946	713240	727755	1.25391e+06	6.55544e+06	4.00221e+06	3.48812e+06	20191.3	1.17365e+06	1.29536e+07	2.75434e+07	1.34558e+07	1.10499e+06	1.58984e+06	269342	27501.4	7.99285e+06	7.05196e+06	2.16832e+06	42294.5	234192	3.98941e+06	102259	139080	282738	9.11513e+06
X273598		3.42018e+07	3.72269e+07	1.94798e+06	147406	2.71131e+07	4.30997e+06	599826	124266	2.56547e+07	1.73252e+06	5.83726e+07	2.64288e+06	31316	7.14834e+06	1.55096e+08	2.5346e+07	2.70654e+06	6.94566e+07	1.08601e+07	5.34429e+07	649398	1.94372e+07	1.26448e+07	3.45147e+07	7.41693e+07	3.30831e+07	1.20622e+06	2.10075e+06	5.92696e+07	6.23351e+06	3.36969e+06	1.19106e+07	1.05939e+07	1.16764e+07	4.47277e+06	4.33551e+06	6.04376e+06	3.223e+07	3.61169e+07	45031.6	7.63326e+06	3.22118e+06	9.69533e+06	3.47819e+07	3.98227e+07	1.46457e+07	7.08873e+06	5.74714e+07
X273447		43414355935	21758683763	11259316194	29896944618	3.91714e+08	1.11917e+08	23549275476	20286765800	1756727828	8663350089	2391224883	1600425572	8919930985	9.04648e+08	25797532108	21925793840	2203267322	23145140901	29716005224	4151468879	7.76352e+08	4084510663	15013608538	12166373746	5.11741e+08	1.49081e+06	22742887583	6293151680	10570543316	1563503690	2.58912e+07	17705696079	5.41045e+07	3.12576e+08	3013098851	19596813841	31326136385	7047981037	13964742602	1326948875	1.71365e+08	6122455742	1414254552	2675736709	885298050	5.86552e+08	6.79866e+08	1006046937
X273236		781238	5.51573e+07	1.13563e+07	6.48747e+06	5.90079e+06	867010	3.01498e+07	9.69642e+07	8.45915e+06	41650.1	4.63648e+06	1.73815e+06	644359	1.03595e+07	3.54707e+06	1.74115e+06	497038	147118	3.95142e+07	2.3873e+06	4.3035e+06	1.43011e+07	3.21075e+07	2.20193e+06	499102	2.42468e+06	263270	3.44098e+06	3.77188e+07	851755	7.74227e+06	8.85166e+06	1.12522e+07	247346	7.06239e+07	2.97835e+07	1.76786e+07	1.90818e+07	2.93224e+06	1.84525e+06	1.80326e+06	241481	1.11477e+07	433747	949649	30.5337	2.20357e+07	33295.8
X272863		28364.4	3.6325e+06	2.5229e+06	1.15708e+06	84801.9	1.29067e+06	1.53061e+06	464863	410503	1.25382e+06	149056	362128	3.48518e+06	1.64776e+06	2.45348e+06	3.36275e+06	189837	43023.9	578851	277.082	606303	124257	2.41283e+06	2.29479e+06	2.62233e+06	938107	846601	1.93264e+06	252286	1.12983e+06	2.31925e+06	766169	1.0062e+06	814323	3.53251e+06	2.13664e+06	99018.4	64981.2	1.76245e+06	4313.93	245017	2.04978e+06	619.927	136869	1.15332e+06	1.59875e+06	345647	1.05898e+06
X272849		1.06259e+07	2.01777e+06	5.1668e+06	5.99434e+07	9.24222e+06	1.44837e+07	1.14103e+07	387433	9.1039e+06	552488	1.62927e+07	2.40681e+07	1.24711e+06	143492	2.86669e+07	4.48866e+07	1.40818e+06	2.7509e+07	73037	1.04859e+06	5.04654e+07	2.90054e+07	3.2026e+07	65833.3	161810	1.29339e+07	3.20013e+07	1.81479e+07	5.21853e+07	125839	7.3169e+06	4.01206e+07	1.70096e+07	2.71652e+07	5.54903e+06	6.62038e+06	1.49404e+07	8999.98	2.79448e+07	3.88411e+06	1.44214e+07	2.25156e+07	1.76758e+07	4.5923e+07	2.31643e+06	4.0933e+06	2.76979e+06	5.45024e+06
X272698		1.18657e+06	1.42114e+07	30263.4	3.56699e+06	123510	21443.9	1.69968e+06	6.52538e+06	535061	406134	1.87963e+06	629989	1.58743e+06	146746	3.4962e+06	5.43273e+06	37322	820755	1.6507e+06	48768.2	1.32042e+06	157.062	4.03573e+06	2.16095e+06	2.97656e+06	87579.1	8.48682e+06	1.84104e+06	263721	3.34567e+06	118.831	439330	410963	2.86113e+06	1.207e+06	1.95351e+06	804136	110140	1.26707e+07	91836.7	2.11515e+06	3.15948e+06	51379.4	226420	1.11502e+07	3.37599e+06	281280	35270.9
X272365		736501	932486	924186	1.00387e+07	621487	121020	1.19593e+06	4.64287e+06	1.10791e+07	3729.27	116186	840137	1.41644e+06	2.98117e+06	350286	2.33814e+07	1.73651e+07	1.50102e+07	2.1028e+06	372847	1.32202e+06	2.69015e+06	4.01402e+06	880261	2.3295e+06	217698	1.44379e+07	1.39915e+07	1.1356e+06	14246.6	602420	5.32835e+06	1.62466e+06	2.36203e+06	255.705	1803.02	478561	1.91684e+06	2.11836e+06	3.5076e+06	9.38111e+06	8.51579e+06	3.03092e+06	2.10116e+06	271728	613187	6514.21	3.6387e+06
X272306		312643	5.17544e+06	3.34568e+06	850761	4.11403e+06	8.297e+06	283527	2.12164e+06	1.34331e+06	3377.59	2.3868e+06	533449	1.15433e+07	1.48983e+06	3.18826e+07	3.91031e+07	751396	6.35822e+06	1.66751e+06	9.43735e+06	8.93154e+06	337.588	1.14297e+07	2.66367e+07	1.44282e+06	2.97901e+06	3.46019e+07	3.67806e+07	6.78606e+06	5.62517e+06	3.28965e+06	16658.4	4.55534e+06	5.45967e+06	1.52001e+07	7.72735e+06	1.49596e+07	1.70433e+07	1.5078e+07	5.20611e+06	114760	1.23567e+07	1.39382e+06	758310	800372	2.00033e+06	7.98647e+06	3.53865e+06
X271433		108647	12523.9	155148	7934.39	2874.39	157634	5976.77	27274.7	201955	84126.7	52106.9	40482.1	114422	12743.3	1.03957e+06	210735	99301.9	464.251	51756.2	560.175	11195.7	45121.4	322043	92879.9	184418	9593.8	13051.8	65849.6	101054	14648.9	296814	48818.3	68597.1	10891.7	24211.1	323736	173109	11592.5	1983.93	80643.2	2823.55	3212.29	60684	888.741	8877.75	75491.5	66754.1	133454
X271426		52638.9	14092.3	151121	82410.9	355558	237121	90648.6	117439	224933	32756.7	36476.3	137544	5829.21	170985	2.34006e+06	119559	54708.4	40479.4	199058	146001	20.0981	49615.8	87253.2	15304.2	19370	42001.7	135658	87632	1025.67	10383.3	146198	11234.5	42766.7	30533.6	441309	212714	107219	75026.8	1396.1	8069.92	175955	4085.25	62929.4	184264	278487	27521.5	19045.7	9465
X271416		272233	28672.9	14897.7	5978.55	28102.1	60555.7	651057	18719.1	313180	390010	4726.65	8208.41	13990	139714	286020	239491	299122	105.964	570.89	16078.6	820.24	4664.64	177758	69371.7	37756.5	121363	1229.36	298337	24089.7	90828.5	16.7662	55471.5	145286	110173	137738	10751.2	23128.8	65344.2	637082	19074.2	185960	170.134	861554	119689	1675.93	18539.2	9769.57	1112.32
X271121		618694	43398.4	11872.1	33068.9	566805	60.3743	57821.9	296590	55260.9	55.9479	1.18691e+06	4.03449e+06	256655	978523	588165	532423	1.04917e+06	0.48675	272478	457480	1.52818e+06	749136	513975	20924.8	96614.1	1.02091e+06	69242.7	1.76245e+06	729933	310465	365212	4337.79	865782	450056	106898	239811	14042.5	84943.6	2852.9	629590	84047.8	237844	205009	11423.1	1355.17	694734	395311	42232.8
X271050		1.8089e+06	1.04324e+06	823259	3.60467e+06	7.66684e+07	238425	2.2863e+06	4.87896e+06	2.16964e+07	2.52174e+06	28279.9	3.65801e+06	1.85917e+07	6.67222e+07	1928840760	1.31318e+07	601763	9.34819e+06	1.28552e+06	7.59085e+06	4.79223e+06	4.45966e+06	4.58353e+07	2.5236e+07	2.42707e+06	2413.85	1.46847e+07	2.93849e+07	2.68297e+07	5.9441e+06	7.42938e+06	7093.63	3.40479e+06	4.9333e+06	1.35809e+06	4.17628e+06	8.66249e+06	9.19188e+06	2.78305e+07	1.2433e+07	4.12108e+06	9.01908e+06	1.12884e+06	66634.2	5.99351e+06	2.65614e+06	6.39027e+06	904269
X271008		5.72854e+06	399354	3.02988e+07	7.2006e+06	5.42996e+07	2.47705e+07	212917	1.22748e+07	3.07672e+07	572842	7.40068e+06	258936	1.04028e+06	9.94432e+07	7.53597e+08	1.61036e+07	5.23609e+06	8.76461e+06	2.35669e+07	42595199	7.21931e+07	1.88799e+06	6.24699e+07	6.05055e+07	1.031e+07	1.59615e+07	1.74078e+07	391496	2.6976e+07	2.13944e+06	2.69119e+07	8.60382e+06	8.23836e+06	1.09188e+07	4.29214e+07	2.52541e+06	7.34462e+06	683783	1.8173e+06	529127	126481	537134	6.39793e+06	2.1976e+06	1.05791e+06	1.29497e+06	3.9868e+06	1.39793e+06
X270547		85.8733	787.44	1016.83	14922.9	445.079	20.6936	194.11	6494.14	4110.27	61.1625	2558.16	1163.36	8.31371	557.916	153.648	43.0787	2015.27	7745.86	66.9282	1.85822	2.33177	5640.03	3844.06	4.30521	2040.43	172.754	1003.56	4091.57	6554.36	2228.52	36.3843	3298	726.54	1479.34	9685.04	4089.35	666.524	24.5413	1266.08	2195.33	117.523	2304.33	9330.74	1024.13	560.055	528.915	609.418	15.3823
X270508		7425.52	671.174	12858.7	35420.5	7242.57	805.501	780.408	1131.9	62.644	1013.12	3310.17	812.224	1586.34	33901.9	11367.3	2713.67	23783.2	53274.1	649.498	14301.3	7218.83	2956.65	8776.97	7441.68	16960.8	743.23	6545.89	44007.9	1356.47	6346.3	18488.7	1522.13	11737.2	4924.79	296.437	12014.3	2098.33	7877.37	4490.71	1544.33	183.907	9516.45	982.565	5380.48	4108.28	324.847	37570.7	25478.2
X270409		6.72813e+06	4.6346e+07	5.97696e+07	1.40384e+08	1.06673e+07	1.15948e+07	1.18186e+06	6.49982e+07	224156	2.99066e+06	2.79086e+06	6.45327e+07	5.17047e+07	6.92876e+06	3.55599e+08	3.278e+07	2.52674e+08	2.47012e+07	4.39895e+07	2.2854e+07	2.56312e+07	6.00983e+07	3.29738e+07	1.59767e+07	1.44767e+07	7.7249e+06	3.19647e+06	5.11641e+07	7.25498e+07	7.23184e+06	3.13558e+06	5.07843e+07	248263572	9.81193e+07	3.56921e+07	1.09446e+08	3.5202e+07	7.89794e+07	3.57369e+07	1.04545e+06	6.94961e+07	1.91985e+07	7.64017e+07	8.09266e+06	3.12332e+06	8.10177e+06	1.09894e+08	1.62489e+06
X270375		4958.62	138201	42335.5	43637.5	291076	222864	9636.09	652.323	5774.44	34776.8	3401.26	188027	178398	55954.4	694541	21822.4	785.632	136064	138072	334086	258208	91809.8	89955.9	31710.1	15993	83228	19031.6	10688.8	25839.1	947.008	4296.68	65263.8	21177.9	79513.7	146781	300883	63977.9	23293	160.009	6882.18	44.1375	31134.1	5220.06	14002.3	44365.9	0.656001	3340.98	144169
X270249		3.80519e+07	1365335673	762500	2959665120	1.78536e+08	163552700	1.26584e+08	1.05721e+06	4.21708e+06	8.13884e+08	136085579	9.03859e+07	5.29246e+08	9.74637e+08	1818982329	2.51503e+08	163330	2.39224e+08	8.60635e+07	5.65181e+07	1.19789e+08	4.33198e+06	4.74157e+07	1.80527e+07	3.4729e+08	8.28855e+06	6.54596e+07	2.69547e+08	3.30777e+07	1.81216e+08	6.61406e+08	1.26765e+08	6.07355e+07	8.04678e+08	8.8101e+07	179658	7.88486e+08	4.63047e+07	1.15781e+06	6.5583e+07	4.20695e+08	4.91527e+08	1.24303e+08	2.05496e+08	132446667	1.23819e+06	3.59947e+08	1.24014e+08
X270207		1.66832e+07	1049018324	44604.9	1339923584	1.79912e+08	4.00135e+07	6.82367e+07	2.09351e+07	3.5897e+06	5.16685e+08	2.61548e+07	7.21278e+06	595414703	5.01502e+08	1185498130	1.05731e+08	728093	3.27e+08	1.50333e+06	1.59709e+08	2.25019e+08	2.38518e+07	2.1076e+07	1.63429e+08	1.70014e+08	1.05148e+07	1.80636e+07	281479800	8.71346e+06	3.37489e+08	5.68597e+08	1.29069e+08	1.02182e+08	6.31993e+08	1.01387e+08	2.15309e+06	2.46223e+08	7.22827e+07	2.62148e+07	2.80449e+07	2.43168e+08	1.69105e+08	1.08105e+08	1.27133e+08	1.18535e+08	8.81272e+06	2.90349e+08	5.54478e+07
X270185		1256801440	1.16762e+08	2.57842e+08	2.16129e+06	8338628848	2561175809	4.0089e+07	1311693245	1385660704	9.8402e+08	1.3853e+07	1882577392	3731807961	1314661644	2051048881	5724608368	4.01781e+08	1.05379e+06	10026963507	4313800511	2.17526e+08	4274715079	4144717608	1348630070	700040	2.14703e+08	6180553896	9.37543e+08	3918201316	6.0034e+06	368484357	10652599845	3306156288	5.12088e+08	8077287471	13427703063	9667161630	1007430764	2102472994	1.74486e+08	4.24162e+07	3.30262e+08	2.1278e+08	9.40929e+08	2.74248e+08	2.71064e+06	6.4781e+07	1.75961e+08
X270172		1.34661e+06	378223	6.10793e+06	2.33785e+06	933197	45043.1	3.24544e+06	618914	2.24385e+06	1.44071e+06	1.05038e+07	2.1967e+06	56386.1	1.06292e+06	8.53427e+07	2851.14	66629.2	1.23251e+07	4.75019e+06	2.69832e+06	180868	91547.3	329743	342742	3.88018e+06	661772	394234	100108	5.1379e+06	4.35067e+06	800652	142417	67479.3	933774	1.34993e+07	1.14913e+07	2.36788e+06	301514	3.89407e+06	1.88973e+06	301573	359439	1.80073e+06	2.08162e+06	396040	184129	5.19472e+06	3.50465e+06
X270086		1.7857e+06	1.05076e+06	2.70483e+06	74760.5	3.00157e+07	9.01641e+06	34412.1	2.17396e+07	1.41128e+07	1.15621e+06	3.65419e+06	2.10231e+06	9.18985e+06	4.2304e+07	6.00356e+07	8.40105e+07	9.8844e+06	2.44322e+07	11224.5	1.16708e+07	1.90748e+07	776.13	7.33121e+07	5.62806e+07	4.32128e+06	1.80598e+06	774462	1.50219e+07	4.64006e+07	52934	2.24211e+07	1.2754e+06	1.08308e+06	150452	8.0166e+06	7.17178e+06	301221	3.60702e+06	1.27234e+07	2.11836e+06	5.39715e+06	16992.3	1.3095e+06	1.62112e+07	8.21917e+06	2.64378e+06	3.55207e+06	1.01983e+06
X270073		810632	933799	232470	53949.1	235203	457905	21797.7	229677	210098	3183.91	97808.4	62405.8	238296	1.27552e+06	914878	238933	40867	55697.3	441725	167227	87484.8	163515	5999.11	132691	12834.8	113084	7086.01	87255.8	12275.9	454195	235413	35752.5	222581	638806	384921	1.23116e+06	165054	706.388	47755.6	21281.5	8948.67	287073	147900	63295.5	3703.03	94000.8	36300.8	454564
X269997		24592.4	274927	1.2766e+06	2.63825e+06	3.90322e+06	495140	2.52372e+06	1.19662e+06	470604	630312	167807	2.63733e+06	1.65466e+06	57997.8	1.16415e+08	65.797	5.76301e+06	464363	1.47942e+06	5.85374e+06	762990	1.20858e+06	1.69247e+06	80467.9	124378	106669	38306.8	1.09633e+06	4.40101e+06	424487	136221	1.38174e+06	4.14321e+06	367057	887348	653999	573356	1.89777e+06	160902	3.53576e+06	1.95408e+06	2.97537e+06	373775	2.11936e+06	466347	922258	3.11884e+06	1.87249e+06
X269996		3.30473e+06	1.96874e+06	878550	63842.8	363274	760859	404038	1.08599e+06	63858.6	595669	37924.6	135740	4.81231e+06	2.55575e+06	4923.74	873799	3062.66	48089.5	749839	888789	36716.5	1.59963e+06	531055	948050	160159	16039.6	91.0846	1127.66	95780.5	1.49685e+06	359.699	2.09568e+06	1.67653e+06	308597	42319.6	56713.9	35455.1	34227.3	1.32965e+06	41047.6	24209	31324.2	567414	241249	299131	56602.6	621542	466757
X269987		2.1087e+07	2.24167e+07	2.36835e+06	1.50976e+07	704926	3.19475e+06	118047	6.85769e+06	5.2097e+06	9.97376e+06	6.45165e+06	6.78811e+06	1.98142e+07	3.868e+07	3.48861e+08	1.67735e+08	6.33455e+07	7.05017e+07	9.72164e+06	1.87718e+07	2.81718e+06	8.81665e+06	1.01358e+07	5.61576e+07	1.1053e+07	3.44042e+06	2.81669e+07	2.66918e+07	1.08051e+07	233126	810113	1.30058e+06	1.33019e+07	2.27105e+06	2.11693e+07	2.15384e+06	304575	1.21222e+07	3.3254e+07	6.68225e+07	1.99226e+08	8.43965e+07	4.16553e+06	185852	3.36379e+06	3.27937e+06	1.34002e+07	1.69164e+07
X269984		1541.74	332042	134964	1.65792e+06	1.13652e+06	2.36206e+06	10423.1	106571	1.28214e+06	3.74444e+06	85938.4	1.92263e+06	2.77351e+06	557616	126408	355259	15537	65159	481774	13169.6	413282	246872	86314.7	446066	29076.8	40287.2	1.01718e+06	581356	501690	479917	54994.8	1.62821e+06	241136	495345	56620.7	174574	38114.8	244657	15822.8	315712	1.05677e+06	721130	507880	2.92805e+06	2.14305e+06	22907.2	69718	1.99719e+06
X269983		2.43238e+06	4.27426e+06	3184.08	687172	341044	975151	320707	1.30037e+06	908545	100230	10717.5	1.54626e+06	8.47018e+06	915654	3.40879e+07	2.38112e+06	1.88216e+06	13336.2	867699	53217	25263.1	3.03039e+06	1.85803e+06	1.07595e+06	1301.79	45876.3	2.22696e+06	2.49261e+06	1.02758e+06	4.50809e+06	984007	2.13055e+06	1.04486e+06	1.70629e+06	3.44883e+06	3.45497e+06	3.51403e+06	87937.5	991623	667992	288310	753094	3.30507e+06	1.46673e+06	26489.4	1522.76	824544	939.885
X269875		140089	1717.8	442054	31369.3	3126.11	260313	552239	3251.3	2716.69	214140	10661.2	203052	152638	94312.4	7.67263e+06	1.62401e+06	5884.01	187463	165863	38849.9	8627.55	250182	276190	41212.4	238846	486856	1214.03	3783.02	70781.1	2516.4	74.138	18036.2	3448.06	208273	281686	41319.4	123120	528668	700821	289628	25110.3	284569	114990	67833.5	89894.2	14642.1	750039	161620
X269776		7.73965e+07	1.85145e+08	8.59963e+08	2.67412e+08	7.80278e+06	3.34198e+08	1.96809e+07	3.00973e+08	4.53332e+08	8.73753e+07	705820142	1093085202	1.9471e+08	7.91114e+07	2457291947	1.42182e+08	1.08807e+07	4.48177e+08	1.88636e+08	6.74894e+08	5.39094e+07	1.9604e+07	9.0472e+06	66571.3	1.34349e+08	1.20351e+08	3.81452e+07	5.55879e+06	1.30999e+07	2.89249e+06	5.19756e+07	1.32639e+08	5.60365e+06	9.57437e+06	1.28562e+06	2.22233e+07	636060	8.79471e+06	1.673e+07	3.23856e+07	1.96637e+08	4.87044e+08	1.98283e+08	3.66659e+06	5.14058e+06	1.82768e+07	1.20866e+08	3.8931e+07
X269331		239965	1.31464e+07	22466.8	1.59094e+07	1.5039e+07	1.75674e+06	1.29426e+07	2.93975e+07	3.05547e+07	1.59265e+07	1.08702e+07	2.38151e+07	4.14313e+07	5.49576e+07	4.64826e+08	2.26902e+06	467592	2.70239e+06	269781	889963	695164	28691.1	2.29749e+07	2.98598e+07	6.46748e+07	4.00042e+07	4.22643e+07	5.74433e+07	4.37633e+07	1.30603e+06	1.63459e+06	1.72995e+07	105561	5.77822e+06	5.52943e+06	3.97148e+06	1.17806e+07	5.81716e+06	3.0535e+07	4.77034e+06	5.83425e+07	2.81148e+06	789130	6.18063e+06	4.72839e+06	1.30751e+06	1.50269e+06	1.02077e+07
X269178		1.00221e+07	690360741	6.35532e+08	1709705852	1.99379e+07	3.62019e+08	6.491e+07	2.14881e+07	276786306	2.93063e+07	1092013050	7.94476e+08	7.16276e+06	1.47079e+07	2.71276e+08	4.8245e+07	4045.11	2.56355e+06	1.46894e+08	4.79963e+08	6.00603e+08	1.62845e+07	9.65489e+07	8.21428e+07	5.19109e+08	1.92268e+06	1.03255e+07	5.2057e+08	3.31406e+06	5.775e+07	1.52023e+08	2.26411e+07	347138184	4.80871e+08	9.85096e+08	2.90148e+08	6.94549e+07	8.07181e+08	7.7299e+07	9.24842e+07	4.70968e+07	2.90867e+07	1274953715	4.6883e+06	1.04514e+08	1.31613e+08	247711	2.80899e+08
X269160		9.25737e+08	1.938e+08	3.52249e+08	9.44651e+07	2.99972e+07	1.86762e+08	7.47416e+06	1.84502e+07	2.22722e+07	1.85252e+07	1.9328e+08	8.93286e+07	1.09624e+08	1.46505e+08	4508643386	3.21887e+07	2.5144e+08	5.58667e+06	1.55336e+08	2.60125e+08	3.63457e+08	2.60462e+07	760288	3.24537e+06	760343	6.44128e+07	6.95601e+07	4.72966e+07	3.34792e+08	1.88867e+07	9.98307e+06	1.78535e+08	5.89198e+08	4.67106e+08	2.48738e+06	3.97754e+07	2.10998e+07	9.48248e+06	120395469	2.66018e+08	3.40032e+08	555966	83546.7	6.46601e+06	51356.5	92553.5	2.42905e+07	8.25197e+07
X269146		5370837736	2362815661	3456821896	4134766823	3.80607e+08	7.45751e+06	9.2732e+07	1.45581e+08	3645536984	4.93246e+08	5.56195e+08	1425333131	1757097833	1211320353	6592781279	20651224295	13111519700	18901216394	4.29155e+08	4.8829e+06	4.37779e+07	16174924	1.09686e+08	1129575920	2.97949	5.42057e+07	6160546098	5329501520	4893448012	1.63003e+07	3474792236	2539219989	2.68422e+07	4.31096e+06	8.94972e+07	100.212	2234868597	2.35444e+08	4497344632	2479601822	10657544337	25507160774	3380912310	5043805180	6.57493e+08	8.79564e+08	1790809417	7.29804e+07
X268723		242814	194717	3868.55	19072.3	131258	81644.5	163635	977261	149281	213628	102242	807372	236012	455.104	241757	321533	685719	33480.9	139079	314511	376773	622.781	15764	54936.5	14894.9	354409	259519	59613.1	73640	2913.14	22542.3	15716.8	9317.66	73784.3	94831.7	415.642	9626.48	9894.29	152560	312764	20573.8	537272	253328	48253.1	69295.8	3780.93	5915.4	109529
X268718		11874.9	316.128	8539.18	10317.3	20673.2	48899.2	5417.89	11838.6	44644	22216.3	29483.5	15576.2	37378.6	2140.64	299.724	64874.2	98.6517	30477.1	14150.5	40879.6	9697.76	894.246	532.978	6480.35	13746.2	28724	10424.2	433.591	13426.7	6021.74	294.672	26047.4	5871.08	10.145	6797.88	534.083	5310.97	10026.2	8176.34	14473	10252.2	4157.35	1113.87	4223.2	37075.5	29444.4	109.276	11855.6
X268709		1.18423e+06	315069	3.05743e+07	3.83908e+06	860371	4.47583e+07	4.40641e+07	1.00225e+07	1.6726e+06	1.61667e+06	49096.3	983685	3.2248e+06	841400	2.04555e+08	1.41015e+07	1.55469e+07	9.87233e+06	352203	4.21373e+07	4.11006e+07	7.63382e+06	7500.74	846384	807373	2.09961e+06	11956	1.22453e+06	2.346e+06	595213	22789.4	5.15724e+06	1.65441e+07	3.10208e+06	602725	230547	1.71744e+06	961268	1.24721e+07	1.46254e+07	1.03382e+06	324777	5.50369e+06	2.5169e+06	6.68062e+06	1.89042e+07	78951	602142
X268674		75.6328	123.854	603.786	857.807	5811.72	4948.3	260.062	7727.32	9181.78	95.9698	20649.6	13379.5	2665.71	3469.39	36805.3	2527.25	1587.16	4532.9	2264.48	3612.62	1011.66	208.284	957.268	268.431	3171.11	6015.88	473.436	11.2702	1360.68	578.296	3287.77	82.5696	734.359	955.972	10501.7	8172.09	6841.17	266.077	4.65685	833.803	8.50235	1840.71	2999.59	3024.33	4412.91	870.786	1.97041	571.316
X268643		197964	38738.5	84955.5	128820	686298	4.40881e+06	2.83286e+06	70272.1	16602.6	48288.9	187933	463685	315881	292201	2.38566e+06	1385.29	816949	1.15399e+06	149087	968973	1.0026e+06	675680	1.00303e+06	2.02566e+06	9.67657	142774	14060	15241.6	2.39872e+06	606087	405886	62762.6	2.57907e+07	2.92462e+07	328015	19872.1	8316.27	249878	69451.4	171145	1.11848e+06	286917	369723	24575.4	1.22297e+07	2.05661e+07	138560	348087
X268610		2208844055	1.17818e+08	2.802e+06	1123977724	802005	4.47633e+08	1.13852e+07	1.19738e+07	1.85175e+08	1.96021e+08	3.7283e+07	4.89929e+07	4.83327e+07	2.70978e+08	6766232792	3.47838e+08	782571	5.09549e+07	13587.6	1187736239	2142570797	8.80293e+07	7.59205e+08	1372451198	2.74043e+08	1.49333e+08	8.95161e+07	1.03997e+07	5.69552e+07	6.75141e+07	9.95591e+07	2.09557e+08	2.1624e+08	2.54271e+08	2.05256e+08	6.82229e+08	1.49819e+07	2.1785e+08	5.147e+08	174194550	2.85958e+06	6.11784e+08	1.00687e+07	6.44891e+08	1643047946	1198314333	1.23227e+08	5.79937e+06
X268579		52423	1.60819e+06	271854	332585	6742.85	107680	22572.3	232429	155205	70431.7	23914.9	107052	391634	20837	8.10024e+06	89556.3	22526.7	99902.7	3932.99	50423.5	93.0463	240425	279350	9461.06	2145.79	240186	166263	201180	6782.95	392416	153167	65263.5	61244.7	310623	14661.6	340849	240466	56221.1	3901.79	77649	114974	739708	181908	393794	304364	8796.56	3481.66	28805.6
X268565		292708	18.0143	1.07821e+06	1.75254e+06	561751	881114	208560	3.25289e+06	6.1127e+06	854495	600041	649364	536555	191136	1.19292e+07	2.78291e+06	1.22571e+06	559240	4.01101e+06	726791	208879	163133	264948	5326.98	54104.5	52794.1	374333	1.37919e+06	243968	1.83234e+06	71446.6	60110.8	10069.5	186885	361097	1.19147e+06	292893	925872	439422	3.39717e+06	3.41889e+06	109082	569231	2.32509e+06	2.44317e+06	337963	280441	1.88866e+06
X268533		139408	193114	105977	276256	14552.4	104401	12420.7	161855	21040.4	9396.33	173733	91226.1	8968.28	47256.4	262959	299920	105207	199034	42959.7	46831.3	3429.48	79420.5	19073.9	31691.9	109017	18416	159.067	102539	92027.6	41417.2	27495.8	97049.4	1950.31	264.689	4447.74	24485.8	37530.3	892.997	1287.1	2413.02	98651.4	150491	129353	70651.8	7958.77	35599	427.497	9944.2
X268506		111172	30833.1	87133.9	2428.45	314106	6158.94	37807.9	27906.7	76897.2	6147.76	48099	249652	15872.8	3892.7	265562	37134.4	126277	1430.42	159105	45137.6	481983	2665.1	29619.1	196207	120483	248170	161.583	27746.1	153681	146206	13016.4	262471	164129	73674	9390.95	385012	622909	212.791	131215	288642	176.035	54940.4	109957	47267.7	196.357	2482.56	93470.4	20984.6
X268454		42442.2	5418.6	3679.63	92143.1	132821	47264.6	101839	51549.3	54578.5	47011.5	5742.22	127834	155563	46315	527852	11381.8	816.061	7176.38	3581.56	5730.86	30626	3215.55	152644	50666.3	27506.3	1766.25	7522.8	18834.6	12378.6	18563.2	6123.19	17751.1	41555.5	1370.66	1594.43	19292.7	14384.3	21.7303	17339.1	7.60816	86993.1	1115.34	6873.41	4899.91	34059.4	14305.3	3792.33	46356.2
X268448		228911	69122.3	80065.4	169841	181613	28551	19637.4	174814	169524	102090	176390	844023	41897.4	14109.8	842510	320012	87834.9	18199.8	404237	3717.41	43540.6	22170.2	408.956	4335.29	312329	4257.24	824975	177953	98321	2874.87	63332.1	27788.7	7835.11	125397	75286.3	17432.2	1227.8	7496.18	87390.8	637939	459721	256610	315549	27714.1	1804.46	1069.85	483927	429134
X268445		2.19692e+07	1378685474	9.3716e+08	6.27958e+08	5.03889e+07	2.16954e+07	6.57294e+07	1.12539e+06	1.91301e+08	5.04376e+08	1.12798e+08	2.12378e+08	9.07031e+08	7.67471e+07	1959993313	3.45006e+08	2.49834e+07	2.92923e+08	8.39905e+08	1.8171e+08	9.3618e+07	2996242752	2682529936	7999635071	7.84082e+06	1203538530	1.16902e+08	6.01881e+07	1191501677	3207883059	2152899603	1383369410	4.05991e+08	6.29761e+07	6.8448e+08	6854662397	4626508476	2070418114	2.78083e+08	3548065047	6487432653	6438076494	1138709724	8925236427	5.30182e+08	1.06354e+07	8.65233e+08	16845056590
X268438		327110	190157	295.525	133648	35588.3	4078.72	367.96	118328	31454.7	529267	145594	6118.32	4594.29	77067.6	1.52848e+06	113147	359924	183.609	190142	266318	128342	308363	435005	203006	340878	3749.38	28166.1	73200.6	27543.2	44418.1	14664.7	17175.9	11771.3	98507.6	316606	2767.96	9188.48	30564.5	47156.8	19988.2	28004.9	226372	13201.9	41490.3	124638	267408	124011	214794
X268437		1.26671e+06	1.37692e+06	74488.2	6.08975e+06	1.07853e+06	186613	33507.7	198554	1.06745e+06	1.99831e+06	123519	63.3004	21.5112	366560	10183.7	143285	1.1464e+06	641921	196926	510357	111675	85966.9	680500	396496	1.03199e+06	109714	814802	349364	247707	153103	778580	2.59677e+06	6.00341e+06	3.32027e+06	4039.31	822479	559650	862800	153557	284075	204967	5.58762e+06	1.68372e+06	4.75024e+06	3.53229e+06	2.42038e+06	600750	7491.14
X268365		1.34013e+07	247067	751955	5.65846e+06	782964	358048	1.25865e+06	23183.4	443578	2.66995e+06	1.49103e+06	862036	2.06528e+06	7.62329e+06	1.49243e+06	3.22125e+06	4.68209e+06	557.702	264668	2.25449e+06	2.75264e+06	277648	996730	82340.4	133454	5829.74	2.19934e+06	6.59574e+06	4.37303e+06	1.24681e+06	190767	434361	4.95026e+06	4.78192e+06	9700.6	267000	221685	128338	3181.08	1996.34	450524	866604	132830	635515	76544.8	2.35932e+06	1.32804e+06	606220
X268345		1610.12	140062	218.186	207000	93778.7	1.19769e+06	123034	47954.1	22.729	467.32	4461.97	159578	7341.03	24906.5	309376	13724.5	16448.8	651.839	43113.4	89865.9	82607.8	46672.1	23320.9	10866.3	30479.2	172.89	48159.2	49523.8	40386.9	362.94	78404.8	5466.31	612.343	23482.9	2602.1	30069.5	459.239	3888.69	762.945	1.69459	81231	26605.4	7672.05	6657.13	11438.6	69693.6	46946.1	157165
X268331		6191.05	62292.5	19097.6	61516.1	5789.03	40050.3	5307.76	0.647507	41614	19975.6	15411	49881	29459.8	418190	709749	262847	10910.5	8063.06	86027.8	23713.9	147614	35073.3	68260.3	128983	4010.26	32884.9	133009	165606	28787.8	625.109	66860	12348	163382	48148.7	200030	2895.88	73260.7	218910	116159	123160	171954	36642.8	21389.2	73395.7	140288	15981.5	43.6109	95051.8
X268329		491185	2.0001e+06	598111	1.2684e+06	4.36466e+06	3.51602e+06	2.99338e+06	634090	1.13823e+06	1.75364e+06	22529.7	2.27413e+06	1.62108e+06	4.50156e+06	7.02232e+07	7.11794e+06	1.65716e+06	1.65187e+06	96617.2	45556.4	103329	3.34538e+06	2.20357e+06	326036	772835	2.38883e+06	2.79431e+06	6.26264e+06	823641	45454.9	1.4995e+06	4.85574e+06	3832.81	2.54436e+06	781842	525522	1.1017e+06	80828.9	65536.7	1.25749e+06	6.75346e+06	295826	4282.79	3.13469e+06	2.01266e+06	59419.5	6850.86	483785
X268313		567904	142537	121622	365474	28418.4	1.255e+06	651599	201678	2.23524e+06	36144.5	615831	922419	2.01937e+06	29992.9	1.01975e+06	5678	1.94208e+06	10960.7	192716	93514.9	3077.45	2.43853e+06	4.90588e+06	776885	4714.35	122409	1.30895e+06	3.36779e+06	1.10427e+06	1.41979e+06	3.17071e+06	659974	5878.56	2211.3	858398	81073.6	1.25514e+06	258.874	849973	2.85946e+06	1.62093e+06	173395	231758	664808	979789	981286	437069	96032.6
X268312		11843.4	37908	1646.39	54402.3	4208.87	93855	11986.6	3973.59	590929	16785.1	115801	265948	681477	1.42755e+06	4.85541e+06	839683	238829	1.02563e+06	33545.2	67763.6	243625	3949.83	1.28254e+06	196856	171552	10870.1	867572	1.54793e+06	1.23723	51000.5	542242	170444	9911.35	107601	245116	80582.8	17295.5	168279	1.6703e+06	10293.1	895531	233586	16182.3	379457	203741	141275	184055	318777
X268038		4042.85	142.304	108.521	2513.38	82618.8	1394.95	4483.95	58957.1	36996.9	2939.58	292.784	101814	11358.5	26.3416	8901.85	37729.8	120665	72229.8	3746.43	72145.5	781.774	178967	3910.31	3474.39	1178.14	20371.2	3.09409	41912.3	60.7072	35275.2	16847.1	20453.8	40491.5	588.671	85322.4	485.601	3229.9	9405.47	14.3864	11377.9	5436.6	6528.87	68550.5	3770.76	767.044	30918.3	26165.3	1499.32
X267870		470613	103938	325222	80202.7	83879.2	672447	52475.4	50343.1	2899.3	350829	1.05103e+06	864617	11184	265803	3.22786e+06	13631.1	326.744	337763	1.23052e+06	3.03545e+06	3.33302e+06	1.07858e+06	3260.24	262948	168279	107377	9877.51	1.31669e+06	24630.6	5317.58	1.54025e+06	643479	1.27265e+06	517554	85747.8	641777	466141	271233	209073	46587.8	5117.39	1.04906e+06	733916	102400	47122.4	12539.9	31933.7	879562
X267759		193305	8460.35	66028.7	9428.05	5501.46	17016.1	302493	169653	1654.08	927.136	29625.4	6125.26	720.891	400.298	2362.93	6748.78	4060.37	34104.5	170607	33936.3	8670.36	1610.75	53520.2	4324.23	1129.35	903.597	307.903	37.3769	10719.3	16608.5	116806	18531.5	2366.64	31767.5	31972	11063.7	2544.91	419.685	627.028	2024.9	2937.56	924.782	1315.8	222283	5554.53	100190	229.887	3701.34
X267649		3601.62	1.19421e+06	211924	1.31216e+06	806406	7.87074e+06	365311	106741	27553.1	11617.4	363962	1.09734e+06	63745.2	238936	1.32074e+06	30723.4	83422.3	11990.4	501643	625638	147751	463869	253821	18887.2	803466	18721.1	92771.2	276127	23867.1	16406.3	180710	1059.56	220840	37934.9	29518.1	142568	5977.09	52693.8	29533.7	16622	242273	449378	15608.1	518284	143818	172661	178484	672069
X267647		118773	253334	3375.52	161779	113956	369125	1.08236e+06	992271	134349	155624	2574.9	11535.5	503891	474363	747977	52503.6	35750.3	36693.4	33248.8	122579	9830.32	464972	3175.35	4711.53	70227.9	62690.3	79303	10738.9	30048.1	350.27	988.066	122964	315208	8254.57	284857	196427	6640.7	90782.6	130574	3891.8	821.374	173739	91670.4	37643	105551	125517	62895.6	723765
X267220		388935958	1706354914	7.50291e+08	9535974084	2608939354	4.44875e+08	2295588155	8.52914e+07	1.37713e+08	3.32684e+08	2835852819	1464358533	1.53534e+08	2.26958e+07	4891511181	8.25348e+08	5.32491e+08	4.09487e+08	1116094357	2.54845e+07	2094905902	203215496	1.9363e+08	3.90259e+08	2.04673e+08	7.33148e+08	2.75001e+08	3761579383	7.48221e+08	6.20668e+08	3.15458e+08	1.2028e+08	3.8988e+08	174537	2.28486e+07	7.17841e+08	3.0675e+08	3.64699e+07	5.08197e+07	9.09137e+08	1176888878	1.14483e+08	5.12236e+07	2.24043e+06	7.22028e+07	2.41655e+08	3724278717	1120286010
X264024		288718	152134	67219.8	74632.6	7613.04	35458.8	185578	178534	10165.2	97812.4	16248.8	13045	815889	906715	282673	1.07933e+06	20976.1	424047	366254	4151.34	63079.5	99231	203138	335.321	8832.35	817.258	907414	1.30511e+06	278933	1638.94	205445	946766	60041	55562.5	136880	29022.9	3421.23	570.88	43748.1	13048.5	10578.9	65470.8	20872.1	233921	173726	128457	320626	21370.4
X260900		259860	1.43958e+06	106947	1.4608e+06	1.07336e+06	1.95372e+06	37127.7	167954	1.17654e+06	971834	1.3358e+06	3.01764e+06	3.33879e+06	2398.54	879751	1.63424e+06	1.6731e+06	230233	236746	56174.7	933636	232724	164955	191227	818868	250441	1.29191e+06	1.73499e+06	1.43119e+06	293010	244445	7037	226111	53329.2	76940.7	1.36175e+06	1.4541e+06	397468	2953.95	3164.95	49911.9	1.26044e+06	66590.2	3.72561e+06	3.1318e+06	1.79313e+06	3.9085e+06	1765.98
X252454		3.77455e+07	217766	888691	41361.5	4.20822e+06	3.20142e+07	387.697	4.58217e+07	3.96534e+06	2.69332e+07	3.65449e+07	1.82994e+08	2.47545e+07	3.44472e+07	1.30473e+08	1.23112e+07	5.15315e+07	1.04314e+07	8.55946e+07	4.96424e+07	1.06071e+08	1.75549e+07	1.36456e+06	1.65395e+07	1.85947e+07	6.95263e+07	567092	4.5028e+07	6.26418e+07	4.12547e+06	2.28145e+07	1.80033e+07	2.6525e+07	354996	928467	6.67725e+07	1.30585e+07	1.58882e+07	10220.1	3.30297e+07	306333	1.42292e+07	7.47363e+06	4.44764e+06	2.43999e+06	706082	1.41038e+07	946082
X250380		2.41268e+06	2.80459e+06	815627	4.50831e+06	2.99002e+06	321404	383332	11472.8	875897	280917	37827.9	261015	5.59904e+06	320836	7.61778e+06	536971	871837	500.788	53004.7	169296	102957	577174	125433	32447.8	357182	188345	86.3885	112116	22743.3	283713	723.149	131248	2.03693e+06	1.60302e+06	91866.8	833286	914537	139475	63422.3	4003.9	23538.5	788690	849388	205490	549517	58715.6	283.474	646092
X246170		2.53071e+06	1.16746e+06	3.12227e+06	4.61358e+06	2.59876e+07	6.06086e+06	3.56583e+06	10085.5	6.43412e+06	3.72772e+07	883982	9442.38	6.55625e+06	1.67376e+06	5.75279e+07	4.02439e+06	1.67497e+06	1.07728e+06	3.6783e+07	1.7758e+07	919454	1.10778e+06	5.15723e+06	112.183	1.55664e+07	979989	1.41635e+07	818082	164015	1.71549e+06	2.94061e+06	5.05954e+06	3.85061e+06	1.7748e+07	7.53299e+07	6.04749e+07	6.10462e+06	2.9354e+07	1.7589e+07	3.00243e+06	1.45098e+07	4.06715e+06	121370	9.03557e+06	5.70696e+06	142023	8.74895e+06	816030
X245734		3671.91	552.136	26086.3	81457.2	5909.82	325142	42579.4	12041.7	4263.86	45432.1	3340.25	191816	98544.7	41335.8	1.05428e+06	69118.2	9426.94	21018.9	161392	77573.5	131961	21539.3	87.0032	16532.1	14529	89987.9	55384.6	4804.6	42539.9	165.416	2568.42	99423.3	61167.5	13522.4	102675	166940	16610.4	10463.3	29167	6072.09	23172.6	57845.8	14437.5	14684.6	41229	20209.4	53236.6	71004.1
X245705		1360570000000	49384860210	222163000000	577785000000	27517947525	70476388520	9624179576	1012450000000	1984930000000	300647000000	967373000000	56593388264	880867000000	64097733198	9176560000000	788806000000	533988000000	776116000000	1.20467e+06	48603059270	445056000000	556480000000	126763000000	173704000000	285033000000	304027000000	303333000000	25042210657	30434121165	28247907635	21293313941	80733279935	9281925244	72928138680	121479000000	329315000000	425405000000	549052000000	1233626827	82413542128	1073610000000	129974000000	8318460357	130583000000	409906000000	6572376198	30615012286	354558000000
X244578		1858.78	101226	2.01022e+06	1171.43	191818	1.03158e+07	200820	230540	1.08673e+06	4.55532e+06	789932	226432	934954	38243.4	3.91744e+06	789666	19693.7	386632	215173	2.04824e+06	2.5485e+06	166487	264121	886450	601697	106726	472731	132798	808906	169365	656178	2.92072e+06	559223	1.38124e+06	10316.4	56025.3	15806.9	1.37515e+06	95445.6	3.75927e+06	4.54968e+06	494663	402851	801075	374412	303771	2.81983e+06	2.86707e+06
X244505		1.06621e+08	1.5691e+08	5.55382e+06	1.8342e+06	8.91729e+07	2.12438e+07	6.10986e+06	2.10369e+08	9.72547e+07	3.55473e+06	2.17858e+08	1.04861e+07	2.58327e+08	2.20239e+08	1150578381	1748190440	1804741052	2313703692	2.42624e+07	6.09523e+06	2.81851e+07	14013311	7.03588e+07	2.57162e+08	7.0625e+07	5.69916e+07	5.78864e+08	1498138843	1.30625e+08	2.21537e+08	7.60831e+08	9.02921e+08	596309437	7.22144e+08	5.04499e+07	1.55798e+08	1.0158e+08	7.92226e+07	188711882	2.84364e+08	3.66891e+08	2360707112	1.64887e+08	4.16689e+07	1.10518e+08	523193	1.64419e+08	1.22541e+08
X244467		2.21785e+06	6.6073e+07	8.18804e+06	1.01827e+07	205407	8.58766e+06	94326.1	145531	879646	105270	126033	3.32975e+06	7.50153e+07	1.71979e+07	1.44174e+07	3.14231e+06	589004	34017.8	2.42797e+07	1.43324e+06	822965	5.16198e+06	8.21491e+06	2.75725e+06	2.26558e+06	2.67564e+07	1.18917e+07	2.91508e+07	19059.5	756822	5.33407e+06	1.90841e+07	1.52238e+07	1.37001e+07	11880.4	983194	2.21993e+06	4.77605e+06	1.21041e+06	1.75263e+06	65717.4	1.14553e+06	2.32034e+06	2961.31	587965	95545.9	5.2152e+06	11881.3
X243682		127.118	431.665	1265.5	26.0735	95.0898	661.064	485.862	1102.26	353.68	662.711	65.8798	3537.21	262.868	787.039	5.49825	51.889	76.9383	1429.18	864.943	7618.47	10265.2	353.19	3499.4	914.519	1557.06	1674.07	1179.99	5593.33	185.463	463.87	1.60432	999.552	349.387	46.7118	5766.6	1812.41	695.854	1350.48	215.455	496.776	437.367	126.841	1365.26	1959.1	824.523	1218.22	0.0932433	31.7692
X243526		2.60092e+06	2.36207e+06	7.15739e+06	1.39938e+06	1.17622e+06	350.534	1.11783e+07	6.96901e+06	1.10217e+06	9.25936e+06	2.76073e+06	3.00174e+06	916166	1.12023e+06	2.8248e+06	30595.2	1.84459e+06	230663	1.79177e+06	460287	1.33517e+06	567404	1.45981e+06	2.09071e+06	224.639	138441	719.413	355448	6.28883e+06	794333	115467	277838	1.54836e+06	993115	54407.3	1.21582e+06	25308.2	2.54413e+06	1.1197e+06	113170	538021	3.57415e+06	3.34708e+06	820575	572757	1.25336e+06	1.88457e+06	774113
X242417		274422	253262	16041.5	169934	18824	369008	669548	397646	911910	455726	51754	1108.56	4707.1	14746.9	580.719	1216.24	396966	275712	169430	218072	68986.3	1532.76	87338.4	1710.33	5760.77	40808.5	1924.41	4431.34	152043	8562.57	62856.8	31.0487	925.311	28431.7	55765	121155	109096	26115.4	4167.25	949.221	173902	114158	1107.17	384.146	86043.4	127858	73605	617197
X241952		18559.6	4503.1	3596.79	175282	644809	66394.3	526127	348817	86018.5	187149	730.697	72033.3	379574	1.22359e+06	29308.4	955105	278134	209008	1986.8	137200	553888	633029	2.59877e+06	756928	424933	198067	1.76697e+06	4.12716e+06	56164	238571	815052	143225	109378	137939	51827.8	24598.5	802645	441014	16527.5	1.41741e+06	3.63714e+06	791458	1.27741e+06	1.16257e+06	480755	266504	583132	625382
X241947		1794044181	4731170685	2495606848	364962106	16616708705	4928636364	7.44974e+08	1687455967	2.12127e+08	73607907	12605991999	13791129791	1305800234	1.00887e+08	4.98065e+08	6.46555e+07	6649128867	7.95213e+08	8860012791	1071222969	2505260859	1.37527e+08	50155.5	2.45845e+08	11409333030	23518889659	7263422016	1064830075	5630859083	1101980980	2911354661	4063010874	4417830542	4.08071e+08	2.66869e+07	3049005078	4391801240	1.18666e+07	1132788266	2659687956	1.99155e+07	1.16577e+08	2.8453e+08	9.72815e+07	3.38144e+08	1.83175e+08	5052469686	3994140447
X241920		1.46475e+06	477569	10563.8	190434	270344	1549.52	107.479	376061	1.26834e+06	158119	243408	27733.8	99.157	4.49895	3.95235e+06	997.071	587.844	103534	152695	1.849e+06	1.0479e+06	34880.7	3398.06	56407.3	82940.7	179994	33075.6	53013.7	9095.98	2.06361e+06	2.03563e+06	155599	237233	9121.64	221580	54197.9	56737.7	494207	1.68721e+06	1.54057e+06	710737	2.6245	1.09189e+06	22769.8	1.62691e+06	1.03169e+06	14646	1.59596e+06
X241911		7336.95	195727	418397	37498.8	42349	8557.21	56.9377	2632.32	185672	99509.6	2104.25	15612	14868.9	104934	589260	52417.5	812.179	28308.8	7345.55	15983.2	13408.3	41840.5	33974.2	197311	8996.32	39069.2	103748	145140	38520.2	84524.5	81481.5	77267.2	9932.17	18.1998	700.789	65066.4	39441.8	160045	2909.74	2377.22	32406.3	406417	15858.2	23157.9	73844.3	262127	284298	65.3259
X241898		3.31962e+06	67915.1	33126	520392	4.10622e+06	556313	518843	2.95389e+06	559071	3.41757e+06	657798	1.51561e+06	561163	638194	7.3785e+06	37785.3	299.994	168188	3.83014e+06	355242	1.98277e+06	4.08423e+06	4.80866e+06	5.38813e+06	1.36267e+06	505819	6.32087e+06	2.99521e+06	3545.28	2.6324e+06	26549.8	3.28827e+06	1.32915e+06	1.69665e+06	1.25495e+06	6.13413e+06	5.03211e+06	74013.7	145609	9.11802e+06	1.08786e+07	30411.8	946929	273004	3.24259e+06	2.18134e+06	4.43509e+06	2.70327e+07
X241881		492994000000	48005924133	74717959114	1.38897e+07	5.52188e+08	2.10922e+08	98255551480	1630470000000	781902000000	34110100370	1261742470	337766000000	1774125378	1122299207	88092551027	2356794788	55512146737	203053000000	184325000000	33817271745	12298776624	1070880000000	592350000000	48351785929	241949000000	51924455278	7.84647e+06	4032247957	9.76461e+08	3969171294	11905624203	11536309527	1.048e+08	1816620269	7.73762e+07	9.04094e+06	6434365513	9.82266e+06	1389905438	13783016102	4541687838	6281256631	278019000000	35079180943	1335029103	3149442496	410911000000	139222000000
X241590		9.77081e+06	1.97644e+07	7.60794e+06	3.61792e+07	9.07124e+06	1.19243e+07	5.80643e+06	1.73256e+06	1.55041e+06	5.90176e+06	2.54429e+06	3.17683e+07	5.43541e+07	1.56187e+07	5.8064e+07	1.83233e+07	7.46976e+06	59739.6	5.97704e+06	3.27959e+06	9.17256e+06	3.57835e+06	523965	7.63756e+06	588057	1.62912e+06	1.39114e+07	3.53797e+07	2.57415e+07	1.57202e+06	620829	171423	10910.1	4.05674e+06	1.80772e+06	5.11634e+06	2.10679e+07	1.27907e+06	3.29055e+06	134355	1.28195e+07	4.78899e+06	4.16259e+06	1.39706e+07	1.60106e+07	457407	618777	6.92658e+06
X241572		10239.5	290.056	60922.4	36019.4	50993.9	14636.9	1776.34	14630.2	54154.4	34459.9	1321.46	6917.83	33199.7	2836.82	49657.4	96.5114	114717	310036	24132.7	19945.3	82872.1	5244.8	18710.3	37163.6	10760.8	27401.5	7483.94	8888.56	29535.7	8424.84	25592.4	41667.7	25114.4	14267.4	1393.36	1424.37	23697.8	12618.1	55613.2	41785.9	1519.34	188.993	42822.6	3445.7	665.371	204.028	208348	64688.6
X241553		916.045	190474	27265.5	43875	486.595	70965.9	15.8846	3151.86	58063.6	39888.2	19696.1	1023.23	149736	806.089	2256.62	72426	17972.6	882.18	99054	82161.3	17352.9	84688	12246.7	184.093	77776.6	117142	118961	233468	52383	2552.69	652.583	1576.03	22358.9	1361.1	70504.9	240306	127150	1014.9	1693.68	30454.8	8708.95	38685.3	25069.3	33157.8	51893.7	3005.16	2709.15	1969.24
X241466		2.71044e+07	1.42345e+08	1015978197	4.96839e+08	3.26453e+08	151855	6.80266e+08	2.61216e+07	3.56446e+07	3.7536e+08	3.03455e+06	8.69132e+07	6.61052e+08	8718.31	1091166761	490816	9.03958e+07	305508	3.84308e+06	1.5501e+07	9.59168e+07	2.00764e+08	3.45117e+08	2.55867e+07	250835227	1.63911e+08	6.85491e+06	5.10949e+07	7.6635e+07	5.02158e+08	6.99822e+07	5.30382e+08	3.35684e+08	6.99921e+07	1.69787e+08	4.50049e+07	1.75565e+08	2.75227e+06	4.64243e+08	3.35168e+07	2.83063e+06	9.32694e+07	9.67864e+07	6.99705e+07	2.23259e+06	8.37175e+07	2.0388e+07	1.03013e+07
X241387		1.79993e+06	527960	1.67975e+06	35397.4	514639	1.12397e+06	3.04968e+06	1.31074e+06	3.24018e+06	1.3504e+06	337956	84110.3	53632.7	4.99323e+06	2.9769e+07	550.367	423181	3.62213e+06	2.16627e+06	6671.19	580624	1.72157e+07	7.73125e+06	1.18554e+06	1.43726e+06	100681	176443	36282.6	52388.9	1.04554e+07	1.47925e+06	2.48851e+06	8.09828e+06	1.76217e+06	1.74635e+07	1.74856e+06	200226	101103	6.43233e+06	4.28678e+06	2.38728e+06	152629	3.62554e+06	102611	127415	155253	1.16049e+06	4.55578e+06
X241333		120388	4.77335e+06	4.40599e+06	70507.3	6.83554e+06	421975	215908	2.23631e+06	4.07423e+06	1.93764e+06	128010	41175	27634	754754	2.95042e+07	1.30354e+06	180728	324070	6.748e+06	852832	1.16486e+06	1.83856e+06	627237	590749	2.6215e+06	37071.5	829350	9292.71	7681.82	651078	461797	848636	631315	16866.5	4.06942e+06	1.69611e+06	70714.1	270358	146534	219488	821458	2.39002e+06	763220	867567	185433	14249.4	829507	53058.5
X241332		3.23275e+06	5.13037e+06	5.62831e+06	868981	4.15859e+06	4.91011e+06	1.5714e+07	86692.7	884433	2.31737e+06	1.08408e+07	617763	1.39561e+06	7.07101e+06	5.90274e+07	2.87695e+06	1.60931e+06	2.16315e+06	6.26984e+06	1.03553e+07	4.00597e+06	5.73375e+06	9.09587e+06	9.74365e+06	1.48461e+06	33685.5	8.50194e+06	5.26266e+06	121325	8.44483e+06	80024	4.61042e+06	32664.1	573342	296165	2.56149e+06	1.10787e+06	525040	354369	6.1435e+06	1.63368e+07	1.58289e+07	192.045	398.36	73895.8	903492	1.72514e+06	870824
X241307		1.23193e+06	60435187953	51112653009	40626885791	9188516138	33145734238	2.07001e+08	1.26497e+08	10812814039	15598866097	2905262491	40926310417	170650000000	56007536497	2880710000000	91419050148	3029806407	1.10294e+06	4.6756e+08	6.16743e+08	44785911742	6.35023e+08	25332178062	2841511256	3068728863	28756439661	75118326656	128852000000	36636222205	21024052261	9.0824e+08	88041097639	72418456947	1048515460	2117343459	1418342395	8.32917e+08	10971268499	3058056263	51392501413	11616695054	4816718578	21346121385	1965859953	8115711706	13900142971	7409448658	2556164747
X241298		950.13	605.125	1448.36	10528.9	4014.11	6.2284	424.549	3831.21	2259.51	291.047	2358.04	2528.74	1276.82	8391.89	10894.1	4017.17	2085.44	2324.59	64.8222	36.8548	393.337	1667.8	11675.7	8214.1	3.51748	625.603	10217	9604.13	266.654	1351.54	658.821	3432.78	1823.82	280.323	9645.11	2145.97	423	892.314	2218.55	894.764	59.1488	477.062	6845.95	197.324	1555.31	1452.88	292.481	0.0940428
X241222		42762.2	520.244	3626.77	3495.2	1400.95	529.626	5692.36	204.488	17401.8	12366.9	8231.9	2969.95	2202.98	8593.9	47444.9	4513.52	8744.46	10.9648	7635.98	21716.4	20083.1	91.3296	2890.99	1923.46	1109.99	794.968	18641.5	28873.9	41943.9	15977.2	20989.9	75.9989	147.474	823.608	61.4173	326.275	4291.19	1014.9	14471.9	8753.04	7095.75	109.759	1635.48	0.83484	2182.83	1293.58	10180.3	1345.73
X241057		199666	2.01762e+06	3.47493e+06	969828	1.0636e+06	1.66533e+06	691033	424733	42213	1.05634e+06	546643	115370	967885	1.22553e+07	2.51191e+07	1.76924e+06	2.52617e+06	8.64988e+06	402796	1.04828e+07	3.45546e+06	3.36437e+06	1.11608e+06	1.33698e+06	79504.4	87119.9	266235	2.62516e+06	816895	355492	3.90911e+06	502828	1.18079e+06	376187	28924.9	158948	1873.13	431407	535589	6.30349e+06	8.64149e+06	427440	29071.8	1.07844e+06	761.569	20336.3	5.03999e+06	4.60846e+06
X241054		11125.8	19042.7	6913	13659.5	6597.34	27177.2	7774.97	723.113	21584.4	9110.37	5647.45	43478.6	220585	117142	105748	2391.49	17657.1	109132	23179.1	100153	252804	52097.8	10622.4	69923	61448	14354.5	190764	184559	6486.63	118132	6947.42	9804.85	11162.7	39585.7	2905.81	30513.4	37112.8	185.762	12469.4	6617.09	3507.11	61327.6	74105.6	13289.3	5528.66	4795.26	2365.85	1942.6
X240831		362252	20172791	9.02925e+06	8.27327e+06	3.0981e+06	671545	1.86931e+06	444254	1.08478e+06	1.0828e+06	2.54241e+06	3.28696e+06	927499	2.21776e+07	2.07415e+07	292499	2.58849e+06	827432	2.26826e+07	3.5563e+07	3.09152e+07	7.92379e+06	64527.7	2.45393e+07	1.54314e+06	9.01768e+06	1.001e+06	7.41779e+06	4.15472e+06	3.13631e+06	1.20866e+07	1.46929e+07	200268	97569.6	1.9558e+06	2.37976e+07	1.00969e+07	1.44925e+07	5.77708e+06	599836	2.39511e+07	3.12797e+07	783722	2.47787e+07	4.33076e+06	700863	4654.22	8.44688e+07
X240810		5931.3	3276.84	131.881	18203.8	3314.36	15738.9	6531.37	2611.87	1724.07	2815.39	5524.24	922.432	2920.62	9670.56	112494	63.6744	16376.7	32.8313	13457	22831.1	24216.8	20444.2	25100.2	22523.4	15391	25437.6	7512.03	1831.81	24302.1	7021.4	2486.4	5920.22	3318.28	3972.32	1568.92	24490.8	6196.41	704.409	17564.3	136.667	8552.71	10647.4	20.944	3537.03	2230.04	143.375	7844.33	2026.1
X240562		1.45175e+06	24014	8.50252e+06	1810.53	2.61991e+07	1.25596e+07	9.44736e+06	1.66758e+07	4.1247e+07	155321	1.02465e+06	7.37185e+06	56001.9	1.57566e+07	1.00105e+07	3.29818e+06	3.55566e+07	3.65689e+07	2.25304e+07	1.06823e+07	42888.4	7.78476e+06	3.1248e+07	8.24712e+06	130687	192162	1.23681e+06	6.12854e+06	1.0404e+07	487715	1.55969e+07	9.9664e+06	2.8824e+06	1.68448e+07	3.18654e+07	7.87708e+06	453454	2.34273e+06	8.34811e+06	3.38814e+06	2.65157e+07	96373.7	4.91822e+06	2.3105e+07	2.04413e+07	4.69337e+06	503076	846337
X240441		1338.94	219044	48176	520435	109885	267154	72041.7	35817.2	16416.4	60155.4	167044	174222	347162	342.186	596536	43461.7	92472.2	6413.97	1629.34	1724.12	5026.7	27454.8	319306	225019	4688.54	37701.1	37293.8	72873.1	5912.75	31865.7	42638.4	124682	25557.8	4782.16	278160	178800	76102.2	38206.9	219017	215.764	17725.7	59387.3	337213	6063.61	524433	732835	89162.9	144660
X240440		5.42727e+06	1.59988e+06	43243	4.93148e+06	122421	976.06	2.77882e+06	7.58699e+06	2.49218e+06	10285.7	644562	738718	1.28964e+06	173138	1.7766e+07	3.4476e+06	1.80312e+06	331464	4.62778e+06	6.79072e+06	4.54316e+06	801952	661848	114602	237749	1.89824e+06	2.69658e+06	3.37149e+06	1.3553e+06	189759	1.07293e+06	2.75678e+06	3.4763e+06	2.02429e+06	235350	21991.8	10167.1	72240.6	4.64553e+06	5.48079e+06	764055	1.85362e+06	3.72746e+06	3.0319e+06	403104	6.06862e+06	669729	89531.1
X240436		2206541694	2188016554	288703349	8.2279e+08	2911832334	7.51549e+08	1.72042e+08	97678.9	4499571529	1.28307e+08	6.55467e+08	1.45825e+08	1250729301	2.3612e+08	1658890586	5522879051	2271442519	1115217484	8405233951	2141107432	6676051794	2393475878	7555861877	6899921546	3560796751	9.16903e+07	9483188667	5.71811e+08	1417470751	3689291158	3719425576	14346219447	4.93471e+07	7212830609	1442101490	8007666135	13187715100	4.80704e+07	1029742875	4.43821e+07	1339734671	7527394399	3387027328	9.90888e+08	5.57492e+06	7.17591e+08	3.41406e+07	2714306638
X240432		61000365	3.41774e+07	1.96995e+07	4.30674e+06	1.20626e+06	4.07099e+06	5.34392e+06	667.019	1.06431e+07	2.54826e+06	4.43144e+07	1.88344e+07	1.50064e+06	3.78387e+07	3.18554e+07	4.0972e+07	5.30076e+07	1.75988e+07	6.70158e+06	1.77184e+06	1.11683e+07	9.93529e+06	298442	1.36756e+07	6.447e+07	6.42509e+07	8.85826e+06	1.3276e+07	175650	6.77852e+07	8.72932e+06	4.11968e+06	6.50558e+06	5.41287e+06	190517	5.09574e+06	2.41562e+06	4.89685e+07	2.5924e+07	412905	5.22371e+06	2.28848e+07	4.1057e+06	2.49101e+07	255582	51312	1.17356e+07	1.66914e+06
X240349		897870	1.50542e+07	2.05166e+07	2.909e+07	2.07778e+07	3.44905e+07	6.97188e+07	530634	7437.43	2.2506e+06	1.94363e+06	1.97217e+07	896817	9.82889e+06	6.58889e+06	2.59377e+06	14.6452	3.34961e+07	4.24974e+06	6.70484e+06	4.29986e+07	1.78861e+07	2.03346e+06	1.36688e+07	9.15386e+06	239768	4.00222e+07	7.27364e+06	9.86027e+06	447656	1.6683e+07	1.70142e+07	1.09975e+07	4.20108e+07	7.16244e+07	5.12712e+07	5.40734e+07	6.67646e+06	3.83225e+06	1.65795e+07	4.38038e+07	2.86636e+06	1.18529e+07	1.2526e+07	3.17698e+07	2.00603e+07	297507	2.06673e+07
X239790		15954.6	3.51463e+06	565775	7618.74	8.79593e+06	90057.6	3.52891e+06	2.82354e+06	33516.2	4.18769e+06	1.22471e+06	25217.6	3.01621e+06	595402	2.96445e+06	18415.2	802.39	892976	593257	1.58497e+06	949004	105875	3.50417e+06	889199	630190	2.86873e+06	506083	1.20485e+06	454896	972947	602463	149657	935954	3742.25	1.77842e+06	7.4814e+06	3.8147e+06	1.24198e+06	37023.3	23734.1	485996	2.30693e+06	20857.5	390280	1077.89	704017	66701.5	5.4286e+06
X239581		6190.37	349219	123308	10818.9	1.71488e+06	355663	37366.7	111497	5322.56	13334.9	13487.3	23023.7	990760	419989	2.53234e+06	27720	34012.8	152134	17201.3	68863.7	336472	1148.12	42926.5	3943.16	693759	8978.15	45271.4	162795	4302.91	80111.8	1.89429e+06	84585.7	134284	55710.3	7312.26	104.857	6059.57	129434	67950.2	81382.8	389611	38635	296657	3937.23	7691.88	23523.5	208.317	183658
X239344		334112	6.46238e+06	2.27332e+07	7.27314e+06	8.9144e+06	727683	2.45718e+07	5.64765e+06	9.52045e+06	3.8394e+06	312681	2.152e+06	1.22989e+07	19936.7	4.49636e+08	1008.58	1.00679e+07	1.76329e+06	2.78691e+07	3.88805e+07	9.02739e+06	2.8654e+06	2.0882e+07	2.90394e+07	7.50377e+06	44804.1	3.02853e+07	3.50466e+07	4.86712e+06	340392	1.31953e+06	5.25187e+06	311679	2.49486e+06	130286	8.24967e+06	5.7258e+06	7.11997e+06	1.36177e+06	9.20402e+06	1.47373e+07	57090.7	6.80437e+06	787359	2.43104e+06	86854.2	64680	1.36547e+07
X239332		1.62595e+06	1.89971e+06	3.35869e+06	1.29913e+06	2.27636e+06	869237	159492	105422	21987	82791.9	415049	2.20793e+06	1.40367e+06	278325	2.58384e+06	158014	784659	358548	972715	1.67431e+06	95430.9	1.20245e+06	1.89334e+06	147940	99865	235607	48966.4	51893.6	1.28595e+06	229091	776630	11475	11156.1	150559	26.1663	545225	466464	7141.1	342414	146594	1.08139e+06	276370	236466	1.05726e+06	544144	92567.5	7.60188	1.07388e+06
X239067		3.29949e+06	2.33734e+07	1.14892e+08	1.37966e+07	389953680	1.98777e+08	1.57238e+08	3.67247e+07	2.66271e+08	7.1249e+06	9.90418e+07	1.50342e+07	5.21204e+06	3.63849e+08	3.86641e+08	177707	8.09081e+06	2.56692e+08	2.15289e+08	4.72998e+08	1.05875e+08	2.24727e+07	5.31591e+07	3.11875e+07	2.00205e+06	1.4354e+07	230148	9.75791e+07	4.93654e+07	5.72051e+06	4.65912e+08	1.79961e+08	1.20112e+07	8.25506e+07	2.95142e+08	1.95997e+08	1.11593e+08	642182	536080	9.22435e+06	1.68708e+08	2.40778e+07	5.07376e+06	1.16616e+08	1.01252e+08	3.73216e+06	1.35988e+07	3.31637e+07
X238955		4007.99	1007.29	35451.1	27871.7	14301.9	13321.5	19.8002	3062.83	8897.86	6411.98	3.44884	8495.06	3587.33	6991.9	355098	220.992	8467.57	4059.2	158.591	16387.8	28912.6	2783.49	17659.2	0.443706	427.086	3890.73	4999.85	52.3781	1319.62	1897.86	58.7269	362.161	1758.31	2770.58	4350.62	4578.49	278.552	76.5396	3204.4	5324.01	5194.06	81.9886	41491.6	9396.69	11136	16453.5	876.249	6604.35
X238943		2700870974	9561116858	6214563685	18424698571	1061984288	5.46045e+06	8.74112e+08	18984657005	44266787920	9.87722e+08	2076320373	2147121692	8413092225	33927606603	5467667909	9191884947	1192797704	13799830541	10557509955	5295092700	12066901182	1820196567	25618489180	31240892147	14722811685	7577540491	15137888519	18478772052	25095654594	6916839858	52558734970	17645090831	3.45846e+07	6301119807	9789445046	1726638641	4.01521e+08	244197098	1.53341e+08	2.6383e+06	3.54052e+08	8362960698	30164490461	2.02257e+08	2.68161e+07	1.18629e+08	12764323282	1.52539e+08
X238688		3.8585e+08	4869238076	2515655231	3.66228e+07	3.05913e+08	1822863759	2.05215e+08	5.46648e+07	3556595549	2.54032e+07	7.4316e+07	5.96588e+08	1.38495e+08	3810885922	123092000000	2474166648	1338990545	6103640154	1351461532	9669835027	5.15298e+08	1547812967	1651203515	6098334344	9234407216	2205633966	2.65224e+08	4.82384e+08	6.63554e+07	5.27339e+07	3.58369e+08	4.97322e+08	395800	2.35415e+08	1.36153e+07	1.43552e+07	1.95582e+08	3586327229	6094119157	9.91062e+08	5132357794	1673993246	1.87196e+07	5877642307	2207900345	5.6966e+08	1601225033	9.84694e+08
X238655		821498	265952	1.1191e+06	1.06554e+06	1.3864e+07	7.98224e+06	4.71301e+06	499886	3.1384e+06	95031.4	7.98264e+06	8048.48	2.894e+06	480106	3.11213e+07	608151	27297.8	7.28561e+06	2.12352e+06	1.42379e+07	4.05068e+06	2059.73	716245	532469	110574	133997	4.12519e+06	439643	1.5584e+06	2.13852e+06	7.04352e+06	2.60916e+06	1.45308e+06	494310	7.55689e+06	7.39902e+06	6.92367e+06	4699.43	1.25719e+06	838641	3.84001e+06	175471	247344	4.37309e+06	2.20266e+06	262766	21796.6	2.87169e+06
X238550		514092	1.54056e+06	209.703	93772.8	96336.9	953963	52104.5	395269	1217.12	15798.9	2.99572e+06	51599.9	104811	175679	5.22841e+06	316363	83198.3	297187	1.98276e+06	328762	1.77039e+06	334951	809167	513932	558123	1.4443e+06	735838	1.54791e+06	697393	93693.7	74836.8	178612	298607	71316.5	6157.42	1795.68	385213	478366	2.48358e+06	50784.5	1.22366e+06	14704.2	33718.6	1.06852e+06	8894.06	806698	85896.9	644057
X238524		2588892256	2.94721e+08	1.52002e+08	16150684434	13028514884	2445693520	1353390081	9.66609e+08	36362.9	4848859697	4.763e+08	1132497881	7.42025e+06	6431231558	13069158638	13509354088	1587648251	3.31123e+08	3.78651e+08	1.43058e+08	4.68255e+07	8.65528e+08	7905365066	5729045218	5510678044	1.97436e+08	1.42878e+07	2134077167	4192021993	4001841918	5.15966e+06	97293.1	1247625035	3.9225e+06	10959270447	3926674420	2.10729e+08	4793642385	3952617059	1227174814	1833405341	2959642422	3221166916	39352.1	2.99826e+08	1429602223	1151009853	1892268691
X238506		151737	39713.5	112.673	2076.62	25344.1	5959.99	31.6685	5795.32	459.543	25209.5	9167.25	33762.7	240485	230063	332710	85238.5	1426.66	37434.5	56827.5	120646	79913.6	2713.57	140661	51111.1	1133.28	24287.6	53516.2	49316.6	26567.8	2549.04	9234.96	12803.9	20938.4	91107.9	4095.63	28291.7	65446.8	37550.9	57262.8	15325.8	19458.9	9597.73	5033.05	4026.55	122977	198510	65877.6	51730.3
X238469		15882.8	294724	403674	141798	3.67072e+06	1.16681e+06	708865	16997.5	2.84755e+06	7.65761e+06	623245	133394	1.41853e+06	37489.8	1.32121e+07	345858	527738	306956	4.45446e+06	1.79159e+06	31212.5	29213.8	53066.8	124489	2.06748e+06	256248	3.22839e+06	42627.6	2535.81	790464	1.44975e+06	2.41262e+06	368660	1.14449e+06	8.00898e+06	7.2115e+06	760613	3.88134e+06	2.10862e+06	844319	2.16945e+06	448070	69827.9	1.45437e+06	1.82035e+06	331763	1.05748e+06	412633
X238427		172938	4.31714e+06	1.66302e+06	5.57976e+06	663328	10840.3	402546	2.41862e+06	1.32114e+07	4.19706e+06	5.89716e+06	186357	1.98404e+06	430671	2.58319e+07	8.07875e+06	6.04028e+06	125216	3.02848e+06	3.01172e+06	89110.5	1.08684e+07	2.04764e+06	2.31027e+06	1.50458e+06	726739	963693	7.3108e+06	2.21758e+06	5.17186e+06	676682	4.86642e+06	9.05007e+06	2.47358e+06	806232	53672.4	1.55361e+06	1.1104e+06	2.43838e+06	1.31441e+07	9.11091e+06	662313	1.46058e+06	2.52483e+06	4.71994e+06	305977	6.46762e+06	2.2458e+06
X238404		63707.5	349.119	34491.3	7059.99	18746	4863.01	973.5	16338.2	4944.75	7648.91	12312.9	20529.4	19980.8	49717.9	4647.08	2779.15	2524.03	4444.54	3300.59	15946.2	3572.13	385.232	7044.5	2103.34	22125.5	1736.58	11218.9	5935.56	15905.4	13642.3	9492.39	24950.3	12087.5	27016	9043.62	4316.6	4048.78	15.5465	159.875	5633.48	3163.18	5624.56	258.813	7349.2	15186.2	22579.1	908.788	15196.7
X238320		201648	79068.1	43.5441	74474.7	145597	559101	374097	25904.1	0.0219204	86413	1645.95	14462.5	100643	158001	779212	1.81658e+06	8726.97	747943	351490	132894	187843	30240.7	373733	1.2795e+06	86076.9	28732.4	212036	61172.4	41148.5	709.056	143726	106486	152711	212506	123032	481104	1.09259e+06	302675	501897	2930.55	589812	964799	15502.7	179340	5911.23	55539.9	107735	24318.3
X238296		2.06924e+06	1.02859e+06	4.57874e+06	3.35439e+06	3.11588e+07	7.22728e+06	3.6979e+06	921.491	5.56582e+06	3.53841e+07	1.19748e+06	10547	6.77128e+06	2.07103e+06	6.19588e+07	4.55717e+06	1.43087e+06	1.46493e+06	3.65281e+07	1.81782e+07	1.80876e+06	912241	4.5286e+06	297.821	1.50094e+07	984715	1.51394e+07	661647	747125	1.23484e+06	2.72434e+06	5.21978e+06	2.54933e+06	1.6856e+07	7.86809e+07	5.42416e+07	4.18357e+06	2.93364e+07	1.69342e+07	3.30048e+06	1.36465e+07	4.87561e+06	218114	7.77293e+06	7.25987e+06	573193	9.67538e+06	925380
X238291		33511.5	49140.4	2238.47	74010.8	29046.4	78461.6	45.2808	44222.6	1341.4	49630.9	20262.5	33111.5	109238	2606.21	722534	3403.98	2206.05	35334.9	23903.7	14159.4	56164.5	218.751	161.22	13871.8	9007.15	16884	1325.63	66.5046	1297.9	35193.4	12768.9	2196.72	113478	93186.8	19804.9	18068.6	29.2816	9896.21	1937.47	25673.3	6527.89	27.0707	66217.6	56911.8	44903.4	16.2221	37172.5	25008.2
X238238		171550	1172.06	106991	29886.6	181.512	25403.2	77123.4	263915	18677.3	13132.3	365921	116.786	423757	145549	22506.6	31840.8	168834	409333	19988.4	24834.1	1969.89	40642.8	16072.7	13268.2	1904.79	67598.5	619450	251065	11125.9	5796.01	211891	104952	268257	41156.6	102597	24007.6	275972	52578.7	624.656	820161	1.68177e+06	86081.5	151217	404146	99.7981	44361.5	59268.7	170340
X237771		2.40514e+06	1.89149e+06	1.27269e+06	921503	4.44483e+07	8.53966e+07	6.9231e+07	2.05325e+07	305.568	762345	5.33955e+07	1.24185e+07	6.23604e+06	137962	3.82528e+08	2.24031e+07	1.42186e+06	9.57583e+06	4.74743e+07	1.55599e+07	1.94134e+06	5.33606e+06	4.64311e+06	5.16636e+07	1.21238e+07	6.95636e+06	669022	3.87356e+07	106631	2.75023e+07	6.05717e+06	1.50422e+07	16974.9	1.5837e+07	3.86885e+07	7.13834e+07	3.07477e+07	6.61599e+07	410651	1.70471e+06	22157326	1.5089e+07	8.24149e+06	5.84221e+06	2.05087e+07	5.8734e+06	719653	2.02082e+08
X237543		3157705803	3323115472	2882970044	4153933716	14862808378	25941160444	12754067308	8357385918	28247590967	7322732147	2740214927	5.14612e+08	4476084202	22748055508	30236627269	13490748174	1.41789e+06	2363190613	3806158446	11052589319	22466873215	4.87263e+08	18694369672	15899882449	4.94006e+07	5948576528	5357552720	7.78279e+07	9738637103	7.37841e+08	5933244816	1005659112	1283339854	2.94282e+08	4053128607	6735617870	3789112365	1.07987e+08	1.89731e+08	2.89292e+08	605487	1558760786	2.50129e+07	1943689137	17137646282	9604646706	519047643	8.5196e+07
X237237		805596	1.87037e+07	315.8	2.24597e+07	1.5454e+07	1.41778e+07	14763.9	1.40801e+06	1.82525e+06	30009.5	95664.5	2.69389e+06	2.72942e+07	2.50388e+06	4.89737e+08	9.08274e+06	3.85383e+06	9.79422e+06	2.01942e+07	3.45166e+07	1.72122e+07	9122.59	6.59421e+06	3.88463e+06	59998.3	5.97763e+06	2.12332e+07	1.08243e+07	6.74368e+06	5.97268e+06	121625	4.19498e+06	3.04585e+06	1.75663e+06	2.90962e+07	2.20465e+07	4.58973e+06	1.0446e+06	807480	230745	2.40728e+06	1.24509e+06	1.7928e+06	4.38101e+06	2.11781e+07	8.6655e+06	174730	139221
X237222		65237.8	62603.9	128885	108564	1758.51	35745.9	14707.5	27483.7	85570.6	2742.36	13862.3	91997.5	115299	287297	1.80762e+06	8141.2	761.479	109972	119741	23378.4	26485.3	7298.3	15544.5	9461.32	36243	44.0099	57316.4	98172.7	5517.76	3159.14	656.174	66582.3	271476	95867.7	120286	7202.03	113380	10757.5	67209.3	493278	96050.2	125564	40461.6	76129.2	245961	82799.8	28390.2	86637.5
X237193		1.10303e+06	103163	1.11295e+06	5580.65	828565	1.11264e+06	62122.6	310226	108440	604466	200559	133019	199262	163325	5.26135e+06	131013	4.80188e+06	1.48156e+06	17634.9	33450.7	14554.1	476563	621066	14943.4	30421.1	459751	41148.9	73000.5	932663	259627	16883.1	7713.76	1.38183e+06	1.38676e+06	277157	4607.65	239841	2542.37	51822.6	913205	2.63258e+06	498674	321253	1.5158e+06	1.11795e+06	97458.6	1.11878e+06	1.68808e+06
X237128		926644	59218.9	1436.16	230685	74760.1	37791.9	26587.8	112141	39325.5	2968.19	22112.8	260888	2.51814e+06	699744	1.96175e+06	44252.9	80236.9	223839	974127	1.36153e+06	57910.8	21858.8	1.55634e+06	784403	15796	119870	3.17367e+06	1.91475e+06	101364	48068.7	109345	188312	346.285	2536.69	344852	155458	716499	7869.22	43661.5	27499.9	70371.1	167510	245342	190720	73437	68810.6	27360.4	29420.9
X236890		957030	7.52908e+07	4.13233e+07	5.95173e+07	3.35511e+08	5.27281e+08	3.31699e+07	8.1929e+06	1.25263e+08	1.09951e+07	2.39983e+06	602082	1.30243e+08	2.62564e+07	1458850822	1.30143e+08	273460809	2.49085e+08	3.06923e+08	3.07032e+07	2.77476e+08	2.62047e+07	401187	9.96154e+07	1.48816e+08	1.77208e+08	3.06891e+08	6.06797e+08	2.07674e+06	1.02171e+07	6.3613e+06	2.89191e+08	1.66282e+08	1.10992e+08	3.40701e+08	1.06937e+08	1.92966e+07	24086.1	2.34014e+08	2.35871e+08	5.86858e+07	6.65153e+07	7.6105e+06	1.76136e+08	2.20106e+08	1.29615e+08	1.37174e+08	8.59393e+07
X236832		2.16485e+06	531198	405289	349243	1868.59	679654	1.13183e+06	621163	1.30849e+06	1.73308e+06	88898.6	1.19666e+06	342072	223136	5.28732e+06	3.83767e+06	5.58952e+06	2.58821e+06	3.40256e+06	1.24355e+06	475324	5.26787e+06	11.9913	1.15071e+06	1.51127e+06	3.09071e+06	492908	4550.12	7.16439e+06	1.51504e+06	281776	44922.3	2.23175e+06	2.33252e+06	374716	77663.5	120673	4.28035e+06	1.06023e+07	5.04162e+06	1.75431e+06	1.53207e+06	541444	269727	76301	110.065	5.07105e+06	275078
X236788		3.99271e+07	1.86737e+08	2979344782	5.06804e+08	966399434	1.73537e+08	352670631	4.49857e+08	310370723	1.55932e+07	3.05068e+08	167.304	6.9876e+08	458946025	2142627913	1528238596	2.75697e+07	1.63139e+08	1.24406e+08	7.2177e+08	1735307446	209730092	6.84607e+08	1668664017	2.28134e+06	7.92532e+07	5.52986e+08	1590081094	272254949	2.5373e+07	4.5367e+08	2213397059	7.68234e+08	1.97708e+08	2392013743	1033642984	1.37462e+08	3.52996e+08	3.91267e+07	211106	3.8464e+07	5.00762e+08	7.52344e+08	5.47656e+08	4.36142e+08	4.03905e+07	3.04508e+08	2.93925e+07
X236786		486534	4.91777e+06	6.42172e+07	765679	7.5045e+07	2.20113e+06	6.5694e+07	6.82841e+06	7.68101e+07	7.93935e+06	3.08465e+07	1.40949e+06	1.22581e+08	8.75265e+07	2.11584e+08	7.06269e+07	7.65008e+06	7.7103e+07	3.97126e+07	1.73986e+07	445386	1.66507e+08	2.58903e+06	8.5298e+07	1.72488e+06	1.53242e+07	3.38708e+07	6.72679e+07	7.27597e+07	9.11098e+07	5.16185e+07	1.17838e+08	4.00228e+08	3.87402e+08	1.18462e+08	4.44461e+07	9.80252e+07	1.52559e+07	3.74465e+07	1.64788e+07	1.87581e+07	131418	2.91099e+07	3.57289e+07	3.317e+07	1.93889e+06	2.73085e+07	2.74149e+06
X236740		528509	2.82305e+06	3.50233e+07	197549	1.34509e+06	1.96082e+06	403629	3.97437e+06	1.29771e+06	1.23711e+07	3.68267e+06	1.86394e+06	1.33089e+07	5.50731e+07	2.90694e+08	2.54792e+06	22564	1.24471e+07	1.38814e+06	6.10472e+06	2.81541e+07	1370.45	3.14372e+07	47465798	2.25347e+07	5.22087e+07	2.50771e+07	3.1535e+06	1.30845e+07	4.79871e+06	1.3834e+07	1.28595e+06	30771.6	5.60587e+06	1.97082e+07	3.29298e+06	4.45948e+06	6.8081e+06	22701.5	6.20324e+06	8.99336e+06	460259	26150.8	1.19326e+07	187506	5.07611e+06	8.26853e+06	1.70788e+07
X236725		58718.1	532119	19895.9	17659.1	1.11344e+06	1.35909e+06	87036.2	257702	170435	1242.96	2.15487e+06	277554	85284.3	469.783	4.35034e+06	109308	652853	134211	25219.6	263.538	15738.3	182161	49546.5	1.42843e+06	195664	886454	57047.8	422592	2.83747e+06	12586.1	569313	745218	37220	167626	130352	262740	404811	4529.16	202832	475164	994764	473328	4348.74	152817	9096.3	122240	2765.5	1343.29
X236704		6.18103e+08	1493.33	2.86437e+08	7.50347e+08	3493223270	3.36234e+07	9.34784e+07	6.89742e+07	3.3079e+08	1.3069e+08	2.32156e+06	3.1228e+08	6.24044e+08	1094944913	3704707959	7.43919e+08	5.29905e+06	1502121125	164217993	5.91473e+07	1.29477e+08	9.9442e+08	1478328071	1.57192e+06	3.18632e+08	1.04511e+07	136221089	6.81754e+08	2.99953e+08	665869	2.94423e+07	1421764288	2751213260	1.87794e+08	1122636206	3.06506e+08	127821064	4.39499e+07	4.92276e+08	6.74723e+08	321480	2.21731e+08	1.90175e+08	8.17603e+07	1.84971e+08	8.50545e+07	1.34069e+07	4.57992e+07
X236692		1.30181e+08	2461947432	3619830553	1.0654e+08	2880244694	2.88429e+08	4.67644e+08	5.67381e+07	826204219	8.85844e+08	8.3021e+08	1.1029e+07	7.93537e+08	1677146260	95422006960	12606607351	16607960717	9187868638	3265130312	5809742204	1167973452	1100798251	9.12345e+07	1517338342	1078900272	1719151849	2145842791	6.53236e+07	3616712638	1601327154	7.77448e+08	9.52315e+08	3640952227	1352727347	8.53217e+08	2898397673	5.58308e+08	5906988759	7.7743e+07	4513845624	6447977727	2285260284	3.34886e+07	3.69044e+08	1.95726e+07	1131245970	9025494623	1306145720
X236605		8.03353e+06	13770.3	1.48607e+06	115741	8.29482e+06	1.96726e+06	120029	1.49293e+07	419193	71775.8	1.84386e+07	8.33138e+07	8.42789e+06	7.55257e+06	3.86898e+06	465333	3.05826e+07	754437	1.15935e+07	6.15939e+06	3.3488e+07	1.5891e+07	3.51252e+06	3.29076e+06	8.23908e+06	2.87392e+07	157993	2.18519e+07	1.69146e+07	881875	5.09567e+06	737987	7.08044e+06	323299	36586.4	7.60909e+06	162.683	567355	942089	4.74649e+06	241568	3.85933e+06	431859	959494	865654	1.09732e+06	5.97466e+06	1.00727e+06
X235410		1.01478e+08	11142867718	91735.9	8107636804	9.79859e+08	4.91949e+07	9.14923e+08	9.63184e+07	2.62822e+07	4126918926	49756652565	21347387101	6842065498	4.39713e+08	101621000000	6485312886	3515272454	3742946447	7.72327e+08	8129703898	6607726377	2926853522	7.52729e+06	1579143700	3491908425	8713947707	8068946991	5795717232	5.88424e+07	2275308625	7346994003	6.91058e+08	1346100793	2893104513	5.52809e+08	15590	4.52579e+08	17032660794	6961.26	5269538397	2549523394	1196947663	4107731288	2.50736e+08	9.78939e+08	2345684120	4.3264e+08	4856698952
X235327		3242.65	7593.99	1.89741e+06	124955	131900	61196.7	253934	305408	59370	803817	3.23603e+06	2.52647e+06	5.94388e+06	160352	316240	4.16872e+06	22920	526395	171845	223760	265921	1.71155e+06	301033	1.31558e+06	355117	1.9294e+06	437329	701604	39088.8	49676.9	535157	961023	388184	174078	531565	2339.25	1.05762e+06	1.05498e+06	1.42538e+06	1.36125e+06	2.58181e+06	690376	3902.95	3417.64	6.59089e+06	3.07173e+06	1.31127e+06	59248.7
X234717		6.56303e+06	5.63508e+06	8.56648e+06	1.44775e+07	5.27361e+06	451712	2.03761e+06	667582	2.99489e+06	1.46313e+06	743408	6.77437e+06	1.3275e+07	1.28206e+06	366002	43614.6	3.06653e+06	707263	4.29311e+06	4.13107e+06	3.73389e+06	2.38732e+06	105846	360845	4.30409e+06	2.02089e+06	1.09252e+06	2.56232e+06	1.02704e+06	397149	1.45264e+06	1.90509e+07	6.82305e+06	1.8918e+06	619040	6.23816e+06	7.7037e+06	79222.3	617025	2.3357e+06	510145	1.77255e+06	695563	784323	1.21973e+06	2.27565e+06	494850	4.31004e+06
X234646		110872	232249	273492	39107.3	54353.3	553718	571989	91982.2	184164	19423	27430.1	17244.3	1994.83	3026.2	1.37414e+06	94910.3	398590	460698	6306.02	3300.09	45669.8	9086.48	139648	112048	3354.88	7380.44	76561.6	82852	9390.48	13883.6	358931	17451.2	179589	1216.68	39129.7	151895	72073.4	18407.9	73458.2	37398.4	199106	364273	11129.1	277023	90093.6	7846.91	22319.2	2734.29
X233471		1.03851e+07	891128	1.374e+06	45160.2	370855	1.97188e+07	2.09603e+07	55205.4	1.31306e+06	4.7585e+06	4.26297e+06	5654.13	1.49158e+07	712314	7.59682e+07	3.97686e+07	1.98714e+06	490339	787.404	320413	900722	954838	4.88279e+06	6.94332e+06	41573.7	597341	5.18499e+07	1.89131e+07	3.14462e+06	2.53407e+07	6.75197e+06	1.02249e+07	2.21799e+06	1.12139e+07	2.10116e+07	2.23868e+07	61790.3	1.64656e+07	1.15105e+07	422940	640006	4.68795e+06	2.78917e+06	1.12538e+07	3.16849e+07	6.45602e+06	37.6558	78050.5
X233455		15196.5	22.8173	687.125	16999.2	17695.8	27892.5	17801.2	8275.37	91.2931	76.8779	11544.8	36493	5148.18	4362.81	17360.6	2139.89	102321	12931.3	9.53842	36294.6	75003.1	24063.2	63147.1	61.2877	0.220524	13163.5	11252.2	51.421	492.459	36083.8	7629.86	2303.93	263.291	518.894	1652.02	36845.9	600.33	31649.1	173889	77571.1	1142.33	46755.6	17973.9	30.3959	18784.7	23278.8	66.7058	4247.82
X233415		2.24126e+07	106484324	6.6861e+07	539380	4.4619e+06	7.91305e+07	4919.79	6.01224e+07	117979478	1.81363e+08	156908	1.44286e+08	1.23174e+08	9.73535e+06	8.89064e+07	5.60204e+07	5.86184e+07	1.6221e+08	3.51247e+07	104875753	8.40806e+07	2.3129e+07	798624	5.1184e+06	4.71856e+07	1.52583e+07	1.78949e+07	9.46675e+06	66774.8	1.35918e+06	450633	7.43494e+07	1.58318e+08	6.12422e+06	3.24419e+07	63805.1	407468	2.05375e+07	1.06008e+06	1.0974e+08	1.16247e+08	9.67448e+06	1.07886e+08	217563	9150.34	1.10425e+07	1.18359e+08	5.6961e+06
X233410		219993	1084.48	56214.7	10337.5	46970.3	205243	61690.9	25653.2	1885.7	472.932	50796.3	1053.94	101478	3629.95	2.81657e+06	227225	482.406	32923.9	93033.3	101934	93086.2	2350.75	14295.5	37914.9	62527.3	82956.7	44729.5	71079.3	29747.4	13647.8	4410.36	79715.7	10338.7	50499.9	45896.6	168095	148399	5544.89	719.613	19284.3	16604.5	11219.6	991.595	36191.7	52439.6	390.029	99670.4	38.533
X233361		1.72209e+06	9.48886e+08	1.12504e+08	2798968567	2.88834e+08	9.73238e+07	1.6048e+08	2.12766e+08	287616	3.97107e+07	1526861693	5291448430	1004018318	1.76507e+07	2109253458	1419677004	1536441447	1679123452	4.88893e+08	2.20581e+08	1.15262e+08	7.44406e+07	2.08358e+08	1.33346e+08	5.27258e+07	5.58908e+08	755925553	3.42381e+07	1.11394e+07	3.62971e+08	1.29694e+06	1203234805	2.24402e+07	3.15418e+08	23423.8	2.78832e+07	9.28716e+06	1072792545	2620391226	1165108690	7.27946e+07	292188831	391604710	4.4114e+07	2.15226e+08	94812.6	3.14514e+08	1.38017e+08
X233344		179591	317996	115258	247192	964428	562111	1.79999e+06	1.4392e+06	3.08765e+06	111135	9638.8	356780	1.26829e+06	3.12988e+06	2.98365e+07	3.79878e+06	5.97988e+06	3.08374e+06	2.59907e+06	589597	11612.5	1166.37	1.46504e+06	87750.1	156191	62171.6	2.2528e+06	2.13145e+06	152126	25570.6	31634	175742	708218	988015	1.00471e+06	50620	282233	401960	235550	727111	2.25263e+06	989101	1.03062e+06	199192	194714	136910	1274.68	401811
X233337		29415.4	161219	19366.3	19864.4	10077.9	5867.13	23702.5	11395.8	223122	226513	119.436	84399.9	26116.4	119006	6253.35	1340.87	105420	62935.8	26433.9	111.26	342261	420297	85596.6	22229	640341	148025	116591	131202	308183	32934.9	18299.8	157594	45954.1	16125.4	2271.79	9495.33	81920.8	103061	102262	5305.47	229103	666.517	32645.5	219901	11685.2	1477.77	559752	590766
X233332		241940	6202.89	24.4904	49584.5	291366	8125.43	16300.4	249216	174802	5162.94	234.477	12082	207349	85911.2	2.33549e+06	42173.5	73154.9	394792	145555	323785	93733	5940.42	373702	25779.4	17086	65172.6	38067.9	2.82906	9374.61	35100	49233	10103.3	17730.8	143598	24543.6	153829	512.528	0.00603699	29850.8	9.05337	54738.7	7506.01	54286.8	44134.2	99059.6	72622.4	36297.6	36075.8
X233291		79792.8	9272.47	17462.9	44.428	4529.65	19813	8871.44	6340.81	35057.9	1135.37	6275.99	54823.4	80170.5	5073.07	233.699	35866.1	13.4967	34.8222	38896.5	28539.1	143090	2582.02	3219.48	1301.7	8903.78	73282.5	5907.28	80.9273	72913.1	3567.47	724.29	12177.9	35566.4	26199.6	3081.04	10449.5	1859.38	0.0543695	5676.61	16963.4	92.1065	8391.32	0.0841837	6387.68	26367.1	11189.2	14469.2	37784.6
X233111		64251	4924.25	40663.9	6262.15	20840.7	8465.34	519.507	19020.1	91923.7	29829.4	191694	33231	3102.29	14863.7	15222.7	2890.57	35113	9128.32	601.914	849.191	576.84	5351.57	23975.9	15028.9	28725.5	2773.4	6205.98	5528.62	2393.52	15589	15639.2	41.7761	21148.9	62235	776.027	776.357	6138.36	2979.69	8582.71	10559.8	12658.3	86336.8	28038	1321.11	14632.7	2193.51	23.4063	29272.2
X233064		47206.9	1.06132e+06	12431.8	317882	4033.84	571971	228661	45684.4	1.93087e+06	613716	328834	395204	112972	11414.7	455275	271817	669825	1.67808e+06	42161.3	110359	693227	18935.8	39090.1	158766	13625.4	255.838	313855	144394	249396	342907	1.72098e+06	293658	300022	160.376	184310	18558.2	240770	695531	402197	76934.3	34788	1.39599e+06	710613	564245	49587.2	208081	166816	82752.9
X233005		197684	1.37379e+06	456630	1.00362e+06	1.73126e+06	2.80917e+06	465639	12614.3	133343	1.51196e+06	91921.6	196183	2.16005e+06	369719	2.34354e+07	221842	95483.4	7440.3	1.31815e+06	6.63435e+06	6.86953e+06	244579	1.74616e+06	2.15452e+06	99132.5	346066	1.88018e+06	499117	161511	16138.7	106526	605633	726330	258024	3.74295e+06	1.56009e+06	170126	14532.5	206798	40108.6	4582.19	2.26854e+06	45496	168112	521554	122434	45084.4	78553.1
X232951		399941	1.07775e+06	47586.5	574141	1.97543e+06	2.8334e+06	184738	502536	245.473	3894.93	251643	219640	2.82396e+06	3277.56	32853864	362664	200423	456158	963891	915947	600278	1.72555e+06	712302	475086	378.636	28914.3	365233	876940	350464	635152	3401.88	2.25579e+06	2.01404e+06	2.12238e+06	1.36773e+06	3.02546e+06	590449	342138	390487	1.81601e+06	1.31435e+06	587109	2.43091e+06	65400.9	23235.8	102003	72811.5	14928.5
X232665		142357	32390.2	6.77571e+06	1.61373e+06	64255.5	113633	210595	553895	1.08711e+06	227684	32299.9	272774	18027.9	3.24324e+06	5.1479e+07	980130	3.64778e+06	1.08495e+06	4.00692e+06	3.87226e+06	4.46014e+06	29.3532	925697	802977	729386	137764	303643	199309	436015	108205	1.68268e+06	558437	3.04318e+06	3.83116e+06	1.37186e+06	86903.5	766771	226533	511992	432073	755649	147765	14107.9	2457.22	81018	182355	32191.1	6114.14
X232527		2.34035e+06	3.9249e+06	374533	2.5523e+06	4.64677e+07	2.04157e+07	3.43286e+07	3.38208e+07	5.86169e+06	4.26305e+06	98532.6	302421	31726.5	9.41942e+06	3.19768e+06	573340	8.25759e+06	1.2976e+06	322720	63582.1	5.03463e+06	3.35562e+06	5.14405e+07	6.36272e+06	3721.49	1.71366e+07	3.75535e+06	45240.8	5.61673e+06	916299	5.58668e+07	1.13449e+07	6.39978e+06	1.08666e+07	1.99939e+07	1.30905e+07	775683	4.72799e+06	5.68002e+06	7.49158e+06	2.32243e+06	3.88732e+06	9.35699e+06	6.48018e+06	2.45684e+06	1.62273e+07	4.38036e+06	2.54508e+06
X232447		3.11842e+07	1550563373	7.5736e+08	9.14606e+08	5046036268	4.78153e+08	1512699165	5.20632e+07	3699621567	2.42243e+08	3.86104e+07	3484379217	5660125111	4820272647	59810678415	6265616485	1.11647e+08	9.54165e+08	3410638316	8860146469	1624454497	1654759263	8.70644e+08	8.22938e+08	4.5053e+08	7.8999e+07	5.25369e+07	471.218	2.23186e+08	5.9582e+07	6.55829e+07	5536683905	6522133439	9.95576e+07	1735372506	1.61894e+08	3.51784e+08	5.92836e+08	3.42397e+06	1497320642	1.79203e+08	1329485835	1263613544	3.68468e+08	3.4713e+08	5.15192e+07	3473131255	8.72221e+08
X232219		9.86052e+06	1.67011e+07	3.37944e+08	1.76981e+07	3.1294e+08	2.97294e+06	7.49991e+07	3.31187e+08	1.45814e+07	1.49295e+08	7.47203e+07	4.56739e+06	3.07167e+06	1.29775e+06	1.45435e+07	6.97127e+06	2.36461e+07	1.35205e+08	2.85304e+07	1.91401e+06	4.7984e+06	6.44749e+07	322018551	8.15397e+07	2.9448e+08	7.65262e+07	9.21846e+07	3.57114e+07	2.8874e+07	1.50578e+08	559846961	7.05476e+06	4.28676e+07	2.31131e+08	3.89172e+07	2.93637e+07	6.61409e+07	1.27815e+08	161543515	1.35402e+07	9.32254e+07	1.56948e+07	1.67044e+07	2.05012e+06	2.69241e+07	2.06175e+07	1.0608e+08	4.322e+07
X232075		17576	352656	165618	13611.3	24818.6	147280	40524.6	103525	1836.3	3216.52	29438	2479.69	191328	46590.2	1.54327e+06	43955.5	1292.3	76227.5	82641.3	3488.22	4653.97	86576.6	67552.2	8885.94	18800.7	6154.27	29435.4	147716	7830.76	351386	8720.48	152029	3664.09	14404	43509.9	135940	54708.8	95715.4	36065.5	896.004	2811.01	68122.4	108013	43608.7	137425	43347.9	96.9373	25035.8
X232029		10695.4	8504.15	4450.44	80497.5	31800.4	39634.9	7271.38	7995.67	88296.2	16061.1	11827.8	40541.3	225614	87784.4	102230	1807.74	93896.2	5671.81	57173	16100.4	81.4882	1253.04	32024.2	109805	31257.8	0.115376	11675.7	93726.7	47190.7	14569	56700	101771	70595.4	1935.36	113.078	159111	99387.6	2269.64	6947.86	19682.7	314.311	40909.7	1318.33	4841.55	10329.9	35089.3	34532.5	6280.85
X232017		8698.53	9764.48	642123	552011	1.99287e+06	898871	37819.1	30063.3	13067.8	32313.9	127194	1.06899e+06	2.0197e+06	31333.5	9.57255e+06	1.65725e+06	26751.8	838011	478944	1.02845e+06	471099	14920.7	28685.9	238632	17537.9	9421.66	75240.4	155216	1.75332e+06	26440.9	616351	444559	565290	1.10572e+06	723186	825371	134773	80811.7	1.71823e+06	949791	42234.5	6458.66	821793	28379.5	1.62267e+06	538720	78040.4	83443.3
X231992		95808.9	2.06522e+06	4.58707e+06	45385.2	177802	2.09872e+06	116138	5.22414e+06	95158.3	2.67846e+06	141196	154091	3.97039e+06	161573	2.01095e+07	1.20099e+07	2.49727e+06	1.8709e+06	6.37836e+06	1.27263e+07	7.45651e+06	3.25111e+06	1.77798e+06	3.35876e+06	2.93797e+06	15189.4	1.43661e+06	738004	1.28435e+06	808913	8.88757e+06	115880	475250	3.15674e+06	6.13567e+06	5.8277e+06	4.9611e+06	15718.5	120313	290917	15310.6	119292	363855	9.32441e+06	1.18098e+07	2.09023e+06	1.79641e+06	129462
X231990		19954183877	1436076535	15248786693	1151435002	53707925219	5003010782	3575082412	5851444574	2.11047e+08	8939359033	2148829299	2884782612	16709026247	33492538022	3.09479e+07	3054536700	7.57025e+08	5414492904	7126529886	5.50001e+07	5798042068	7658521547	19599294888	11379733494	11187599461	2360646140	1886796196	10612190997	2.01884e+07	13319968412	18622674639	12872617850	4288073024	2.74374e+08	2304110470	8764391903	4.35758e+08	5.69516e+08	1.62772e+08	20301543872	35171805808	8.69844e+06	2.80714e+07	23822136554	9422963908	2454129970	1538848336	1952683990
X231988		5.51395e+08	3690732745	1636364271	7.68638e+08	1821791015	6.16081e+08	2.49656e+08	7.94048e+08	9.24241e+08	7229262929	3679604033	4.05846e+08	7.26938e+07	1224371795	1931510341	1449810452	4441464177	6.35006e+08	10811298922	1.94638e+08	5.16569e+08	5.85043e+08	5.8965e+08	1120921327	1.37789e+08	1699497969	4.59499e+06	8.95211e+07	7553727263	8991801630	5253156522	2674990415	3.67798e+08	1245023341	5998203337	10402739865	4.89896e+08	4422624405	3271585144	3953570932	6.60679e+08	3118683629	3.16946e+06	943455017	1.50452e+06	7.91333e+08	2.50389e+08	1.32082e+08
X231947		6.39328e+06	362620	424.766	767992	584648	11657.5	353767	478507	1.15631e+06	185526	508508	454299	533954	25741.3	30426.6	305461	101793	1.5509e+06	4114.15	1.07935e+06	711055	1.89757e+06	1.89719e+06	42154.8	266314	512980	500433	249675	1.34396e+06	19972.9	43312.8	3.0861e+06	71621.1	25184.5	8928.22	599296	399715	13438	662837	422406	71880.5	185837	671838	1.4644e+06	186239	100254	294834	5352.11
X231927		331.678	251.596	1691.37	728.419	4631.29	2224.99	1013.34	1165.6	198.87	500.174	13173.2	28344.1	6105.48	3727.99	1685.58	2504.81	2445.49	164.333	22871.5	18332.6	37195.3	17901.3	189.099	1.9446	35.4026	16345.5	2769.14	679.511	11339.8	1861.74	13184.7	2267.48	2585.69	2334.78	1537.56	19296	7713.24	7270.59	41.5998	10.2094	2271.69	8509.92	529.228	2975.06	1594.88	3018.14	4695.52	9608.61
X231881		1.4308e+06	208408	582681	16742.1	883474	17197.5	25122.9	2.91741e+06	20353.7	263899	4.02029e+06	1.51685e+07	1.06937e+06	2.11426e+06	5.15681e+06	1.83797e+06	5.8886e+06	101466	1.345e+06	1.1207e+06	6.27986e+06	3.47178e+06	1.20754e+06	344533	1.1818e+06	6.59798e+06	8212.12	4.86366e+06	4.34995e+06	881407	1.94999e+06	5933.58	1.63457e+06	129110	109791	1.62223e+06	17497.3	85882.6	283601	2.49555e+06	202268	546019	155226	383103	61625.8	1.22376e+06	2.33691e+06	155116
X231850		84484	39354.9	481281	934233	617.695	147660	40513.3	90158.6	33564.5	26039.9	63946.9	77980.4	224375	11996.9	4.15124e+06	1.88914e+06	16861.1	393376	185367	34530	11086.2	56528.3	647144	390731	54041	577008	283659	488514	125634	21458	32481.3	1.13468e+06	253764	73541.9	4580.29	83706.9	20.9826	130264	971129	94416.2	65531.2	10295.6	72985.3	368688	13759.2	192009	3787.99	135104
X231690		389399	208887	36564.1	5097.87	55729.4	31196.1	27595.3	95394.8	7440.94	4041.88	40542.7	84350.4	5057.75	67277.3	1.30143e+07	14526.4	211279	5807.4	1560.17	3259.78	61716.2	86.4914	22629.3	43842.1	274.103	7576.8	1716.16	88.1266	37896.2	10881.8	280212	220313	35660.8	158839	6783.44	22781.6	6042.25	1532.25	8723.21	19222.7	2783.9	3861.51	5355.45	65695	31800.6	62391.6	1198.76	27104.5
X231685		289017	1.60638e+06	252998	404229	1.08943e+06	84963.3	613715	56273.7	1.38395e+06	543439	993736	321432	3.01865e+06	3.13274e+06	4.00439e+07	4.28032e+06	437822	108872	457585	119086	203971	29828.3	163360	13771.3	486283	2.55799e+06	798408	2.23502e+06	670876	126973	412957	2.25927e+06	117383	146963	76253.8	27147	328805	60260.8	571269	83596.4	1.13326e+06	87585.2	436999	6693.91	46138.9	50297.1	187754	119356
X231674		175331000000	230690000000	1547419377	33332709680	1101569183	366872	80593300724	101919000000	24832742200	143581000000	47240423022	13612260365	3461812129	19281005264	170831000000	124338000000	111905000000	8354142898	2.04974e+08	8.89244e+06	70119212623	72914940981	42553261235	173233000000	2977425129	57979842635	10176081283	6779466607	167305000000	175033000000	24100886990	6932109997	3062477325	20472936654	108493000000	6735409365	126997000000	1.76755e+08	7.2557e+08	1.27827e+08	50077154770	72210473986	178257000000	13602739507	1000808909	114076000000	178396000000	4245200574
X231664		1.26535e+07	6.45913e+07	1.58354e+07	4.32735e+07	3.95181e+08	5.20129e+07	9.80823e+07	3.96348e+07	5.27544e+07	4.35307e+07	3.67622e+06	5.20222e+07	6.65713e+07	1.26258e+07	7.25987e+08	5.74151e+08	1.58862e+08	2.72785e+07	8.93345e+07	1.80317e+06	669755	3.20898e+07	6.01041e+07	4.53661e+07	27110.6	7.58483e+06	1.40125e+07	1.85908e+06	165192	9.50629e+07	4.52145e+07	177765	2.41211e+07	5.47887e+07	5.14832e+07	1.32597e+08	2.94028e+08	9.38968e+06	1.20912e+07	3.69329e+07	3.08303e+07	1.75882e+07	5.45836e+07	3.28603e+06	6824.49	1.24664e+07	3.54397e+07	1.49119e+07
X231659		1.62221e+07	5.81119e+06	4.07139e+06	921611	2.86114e+06	430040	95779.6	1.81085e+06	250194	1.85463e+06	247768	899939	173801	45317.9	7.37825e+06	1.42302e+07	5.79188e+06	15182	62636.9	1.0393e+06	7940.83	2.34053e+06	638384	2.20319e+06	8016000	2.28969e+06	111064	691620	2.96268e+06	1.29633e+06	1743.06	303662	502699	111074	27115.9	5422.83	451239	2.16224e+06	177497	3.30823e+06	1.88287e+06	2.17039e+06	748251	152579	24370.5	29.5917	66123.1	107049
X231657		234832	65102.8	74399.1	25284.8	12110.7	38104.4	13182	12937.9	161.24	54934	443.037	62489	64588	1202.99	43101.5	26585.4	994.577	1167.64	5590.78	131.535	287.044	12853.6	14436	10.4195	3353.27	20770.8	4226.18	197.279	40522.5	3255.11	382.588	26987.1	101434	15432.7	11173.6	21503.9	5587.98	2201.95	1565.77	0.107663	457.428	47644.4	1114.26	14976.4	1169.75	7960.6	614.74	423.015
X231656		1.31919e+06	2.01641e+06	264884	3.1522e+07	2.62336e+07	2.69538e+07	11695.5	1.06719e+06	3.75177e+06	711715	2.8979e+07	2.89442e+07	2.17476e+07	22676.5	3.2911e+08	673722	980021	1.85844e+07	6.05677e+07	5.34751e+06	8.52854e+06	535810	1.52581e+07	95013.6	2.63025e+06	1.97404e+06	7.4247e+06	1.16189e+07	4.50251e+06	3.41616e+06	700338	1.17727e+06	207318	2.00238e+06	3.27347e+07	2.3474e+07	9.24977e+06	8.02451e+06	639186	2.62237e+06	338749	733539	189237	8.88935e+06	1.60016e+07	1.01644e+07	748363	49165.9
X231655		4.06358e+06	1.04901e+07	6.87735e+06	6.86648e+06	1.74318e+07	2.16074e+07	2.21275e+06	3944.04	14530.7	80632.9	1.67946e+06	3.10791e+06	2.28973e+07	131543	2.24102e+08	1.1584e+07	931572	2.29934e+06	2.22801e+07	6.54652e+06	1.74774e+06	1.76359e+06	4.28148e+06	2.91279e+06	828398	1.27966e+06	8.25125e+06	9.23863e+06	6.27529e+06	3.44114e+06	225496	1.49754e+07	753423	1.7249e+06	1.12912e+07	1.69931e+07	8.08432e+06	1.43903e+06	1.07966e+06	167.488	868101	4.01499e+06	23420.4	4.07891e+06	1.25023e+07	6.68607e+06	1.51098e+06	132787
X231654		20533.7	7.6955e+06	34942.3	415648	2.3609e+06	1.53305e+06	17872.9	859693	99875.7	149082	424238	5740.73	581723	5.80614e+06	263707	5.8932e+06	830712	1.99946e+06	192896	141986	158282	36190.8	2711.14	167137	211269	29602.9	1.22106e+06	3.58691e+06	246022	861423	6.19173e+06	2.88826e+06	5.10124e+06	1.39887e+06	21316.4	36530.4	2.63827	39.4252	2.32991e+06	106599	549101	8.49811e+06	589638	7.39302	31899.9	32456.3	1.37551e+06	467744
X231652		686133	1.77825e+07	9.1038e+06	8.31747e+06	39365.4	1.07473e+06	228696	703361	162302	1.52696e+06	3.60452e+06	1.08367e+07	3.09688e+06	4843.34	7.79263e+07	2.53407e+06	4.17614e+06	9.37214e+06	5.7815e+06	2.00406e+06	322054	473143	2.34575e+06	84265.5	1.10463e+06	5.11675e+06	5.588e+06	5.37464e+06	1.54196e+06	6.28526e+06	1.47323e+06	7.25863e+06	685741	25362.2	9.3492e+06	7.70009e+06	4.0005e+06	540813	7.98317e+06	1.02412e+07	1.35221e+07	2.48447e+06	4.10931e+06	2.38454e+07	1.0117e+07	5.62677e+06	2.15065e+06	1.07027e+07
X231650		6.03547e+06	65003	1.76707e+06	570700	5.63832e+06	579557	108314	2.33998e+07	207977	3.22963e+06	3.55511e+07	1.23592e+08	6.05114e+06	9.89824e+06	3.11155e+07	8.57549e+06	4.69754e+07	8646.88	1.75546e+07	1.37696e+07	4.5387e+07	3.37372e+07	7.94161e+06	1.57114e+06	1.747e+06	2.03191e+07	1.00034e+06	2.10764e+07	2.52563e+07	9.69775e+06	6.06815e+06	85967.9	1.38368e+07	645902	3.68089e+06	9.62655e+06	1.22394e+06	7.52921e+06	757377	2.66027e+07	4.51952e+06	4.6428e+06	1.14146e+06	5.7749e+06	638309	1.07602e+07	2.51829e+07	293554
X231576		3.35829e+06	4.59097e+06	5.15936e+06	7.21914e+06	139937	514249	454.926	4.609e+06	1.59705e+06	9450.16	142895	294225	5.55381e+06	202543	8.29814e+06	358528	238602	4.69192e+06	114877	9288.24	10888.2	6.23224e+06	2.10469e+06	67206	977821	775825	298758	2.84987e+06	1.44259e+06	33424.1	4332.28	1.71695e+06	685055	1.419e+06	1.50211e+06	3.91744e+06	1.93205e+06	391315	1.00644e+06	621664	373132	282543	424637	785136	66526.2	145056	433602	91183.7
X231511		8.92605e+08	13806125662	4.49443e+07	8692723898	7275730846	14406741552	9.05181e+08	5.01797e+08	1620034627	1.88443e+08	8.20664e+07	1469569884	13956064227	2182051664	141299000000	1134998453	1.01499e+08	11210860373	11445838834	16417959318	8780339475	2605277988	12078682177	1081386498	2.4795e+06	3160631715	4930565941	2754962095	7.43971e+08	5192673826	3.88489e+07	4.30615e+08	1369393199	1555523078	13828451607	15072973971	4903032866	1.89759e+08	2.39257e+07	1237822252	7271862817	1.1047e+08	777381899	8119476020	16488646723	7608111464	3.68994e+08	1.53932e+08
X231419		7778.02	2.21677e+06	498587	2.01637e+06	125108	420285	24927.5	589160	770563	2.60738e+06	2796.91	16251.2	1.15034e+06	1.40054e+06	1.49351e+06	15510.1	392736	92202	737427	196874	137720	202098	328578	1.46039e+06	99987.6	341203	1.63862e+06	72598	75810.4	756355	278291	4.31916e+06	76204.1	49199	278.691	130056	58224.6	249179	1.32302e+06	1.47022e+06	474761	1.14956e+06	1.21207e+06	685235	101240	8390.08	819628	2.31758e+06
X231385		63400.1	84371.7	448011	24.5828	1986.46	177660	737.059	252000	551496	107184	360843	93655.6	1.22759e+06	175167	2289.01	29874.9	3255.37	76103.4	39029.2	173811	986364	140171	35130.3	12183.4	134640	1.5485e+06	211789	40259.4	91833.7	71707.9	12039.8	48544.2	417320	119813	220258	76992.9	31006.4	19003.4	116201	886537	1.16188e+06	1609.93	117005	228631	45261.2	20969.9	8889.95	18684.2
X231326		3.40175e+06	2.42798e+07	9632.27	27256.2	4.57537e+06	7.4443e+06	7.18326e+06	8.1128e+06	7.81577e+06	128584	532599	2.45325e+06	969216	4.4495e+06	1.16514e+08	5.62436e+06	1.02211e+07	3.58859e+07	458110	1.27605e+07	2.28676e+07	7.32222e+06	6.20499e+07	1.16089e+07	5874.61	1.28248e+07	359529	1.39302e+07	1.39569e+07	9.77458e+06	5692985	6.10016e+06	1.34783e+06	62105.5	45499.6	1.00657e+06	3.42205e+06	101840	1.09698e+06	926990	2.65627e+06	1.64285e+07	9.73535e+06	5.17606e+06	1.05478e+07	1.66228e+06	24500.5	4.28341e+06
X231212		864878	332122	1.33635e+06	1.87633e+06	1.14795e+06	123157	1.09156e+06	127162	9465.93	402593	159632	12593.4	34754	513101	104521	2.72209e+06	425228	419610	115245	17735.3	1.85511e+06	606199	799290	522854	7064.84	764124	1.39425e+06	1.1066e+06	507441	239664	5.87919e+06	435953	410657	1.64091e+06	1.33999e+06	1.90939e+06	3.46939e+06	315330	746705	2450.33	66516.6	508530	565782	55704.9	47.1874	48888.2	63890.9	14.3846
X231211		165168	209721	24210.6	31434	205985	32779.6	38973.5	400052	58207.9	104947	260543	76312.2	182412	346321	524159	647724	26890.6	28134.3	862402	188007	4071.83	99786.9	659728	1.09833e+06	533554	355025	7547.2	3838.83	283281	119556	233125	115485	79839.9	34585.5	170198	646695	1.02999e+06	562426	354865	13107.8	10047.4	1741.59	185438	167415	224132	289742	174163	37631.4
X231207		1.43924e+06	5.29409e+06	69353.4	1.78112e+06	6.09084e+06	3.74761e+06	3.26866e+06	1.31675e+06	742154	998642	2.89177e+06	2.19206e+06	1.62023e+06	6.79799e+06	5.58486e+06	4.30747e+06	101257	72897.7	2.61749e+06	1.25995e+06	11933.3	853758	270214	73892.8	1.11684e+06	5.98099e+06	308803	577877	21474.3	1.49369e+06	40470	1572.13	2.45168e+06	439407	204414	671043	1.47826e+06	1907.19	993691	1.17174e+06	2.06564e+06	2.40886e+06	34030.7	3.22054e+06	5.89784e+06	343601	2.28962e+06	2.04343e+06
X231194		3448.52	6447.56	500.353	45.6674	415.853	2.247	514.205	3819.74	1666.62	82.4448	76.9667	2258.91	154.456	3241.27	49.089	4158.6	1047.12	1666.21	1822.66	915.054	3986.76	865.524	246.109	2648.35	202.28	228.205	4.89678	543.821	6652.47	79.1117	8264.08	1764.97	7227.49	1626.29	203.808	885.341	4122.89	178.689	903.198	388.426	499.671	1944.11	1250.11	8016	9298.84	182.269	7.03373	524.756
X231191		4837.22	3.08946e+06	356127	688622	1.32562e+07	6.09937e+06	23003.9	911.215	45445.7	119007	2.24806e+06	843244	7.58228e+06	109391	1.22779e+08	6.54553e+06	1.25419e+06	2.78116e+06	3.27894e+06	3.56105e+06	1.65143e+06	935539	4.00815e+06	2.62007e+06	1.235e+06	25353.4	6.6985e+06	3.77292e+06	419824	6.50092e+06	4191.81	655260	4.94028e+06	308346	1.12916e+07	6.99616e+06	4.81744e+06	25943.3	30428.2	5598.91	1.48499e+06	99142.3	2.03686e+06	2.77848e+06	3.95429e+06	445974	328682	1.99612e+06
X231180		366731	2.93661e+06	690314	769516	3.47897e+06	3.50892e+06	8.01391	1.71811e+06	4.03298e+06	290023	463518	1332.55	1.38502e+06	162507	6.65592e+07	372200	2221.02	2.29959e+06	2.14074e+07	3.28322e+06	349485	223281	6.31102e+06	1.44254e+06	59315.6	102694	3409.43	6378.26	9.56348e+06	117664	1.0663e+06	40215.9	1.75011e+06	584092	1.1065e+07	7.48622e+06	88439.6	2.17416e+06	228708	234391	429529	469249	746373	477954	6.41172e+06	9.63449e+06	1504.68	487755
X231124		65252.6	33410.7	225388	277111	327465	869416	603221	1.23485e+06	20281.1	18020.1	59149.8	122075	23915.8	140787	2.34829e+06	2.29896e+06	3439.52	47751	803418	19808.5	501693	996913	894565	3.61427e+06	8292.17	138.977	31281.8	13029.6	43031.4	738068	1.11706e+06	2309.94	35943.7	159994	801884	457.001	331.74	2.07059e+06	994664	744754	1.51445e+06	651880	9555.57	2.45709e+06	1.89134e+06	30770.4	42988	440.807
X231005		470087	1.09552e+06	1.1031e+06	517955	3.33041e+06	384734	841950	1.84152e+06	114054	717908	3.68353e+06	1.79487e+06	103454	386941	2.32336e+07	6796.63	141104	306097	8556.98	174307	270906	2061.36	5.89507e+06	2.40719e+06	416499	776922	930200	1.37113e+06	918976	527423	1247.28	2.04602e+06	1.54676e+06	130873	451090	646263	28771.1	97742.8	130455	329051	442.202	106079	68053.7	1.39122e+06	222659	489104	567980	1.7389e+06
X229954		3057.77	361437	590331	8309.48	118260	106638	183506	392503	426.958	142561	402.97	392543	190969	319310	2.11244e+06	267781	363338	157039	351224	299399	105034	5648.04	688.793	32614.3	47324.4	30853.3	23584.7	323719	101017	529.486	72488.1	72969.3	96554.7	37565.8	1263.87	7.60189	3179.58	1578.23	87696.4	23989	17905	118248	120.611	5759.7	26115	87848.7	24675.2	90793.8
X229186		500.104	603.181	12478.8	1393.64	83.3999	4766.48	1758.65	683.056	18363.1	67.4262	16033.9	1208.99	1288.41	30798.1	63083	51075.7	2287.7	183.066	6182.9	4285.57	4.89025	14851.4	527.814	38.4562	1667.71	5192.49	23190	22183.4	19531.5	11325.2	234.381	1216.06	2302.46	778.393	43428.9	867.484	1709.14	7401.89	531.183	37712.9	38675.1	14715.3	13220.9	744.11	13871.1	10057	11684.4	21519.2
X229164		3382.57	2.30686e+07	1.03587e+07	2.61768e+06	1.8984e+07	1.10399e+07	173851	3.19817e+06	1.98707e+06	416448	7.98659e+06	110789	6.66134e+06	1.75544e+06	9.58979e+07	180077	841977	2.8147e+06	2.6391e+07	2.69444e+07	3.95511e+06	5.50688e+06	4.66744e+06	751408	833435	3.33548e+06	1.5433e+06	2.50055e+06	434.489	165522	1.64079e+06	3.76354e+06	733955	6.85884e+06	326800	7.46416e+06	3.75558e+06	3.31416e+06	1.26866e+06	1.5313e+06	1.17435e+07	495435	9273.15	1.39822e+06	1.0249e+06	5.03915e+06	1.03463e+07	427019
X229155		1.67688e+08	5.10399e+07	2.55228e+06	6.12614e+08	6.12761e+07	1.00367e+06	9.5218e+06	2.09128e+07	1.9364e+08	3.38335e+08	1.91647e+08	9.4329e+07	3.20474e+06	4.20203e+07	1.437e+08	2.74662e+07	1.26113e+08	9.8122e+07	6.90029e+08	2.49358e+07	210638	503364851	4.13676e+08	2417193428	9.37574e+07	3.33565e+06	7.84899e+06	3.85259e+08	1.43064e+08	9.74316e+08	4.29157e+08	1533064641	1.74588e+07	320626	2.28403e+08	1564157412	6.951e+08	8.15363e+08	9.8721e+07	3.26783e+07	4.90322e+08	8.38724e+08	105012	4.8943e+08	6.49247e+07	1.06217e+07	7.777e+07	1404768972
X229153		1.03482e+07	105755	3.29304e+06	2.53309e+06	1.27487e+06	7.19998e+06	6.35042e+06	4.88798e+06	99855.9	537742	2.57131e+06	3.80736e+06	6.93225e+06	5.68752e+06	2.97641e+08	261962	5.20827e+06	1.15072e+07	1.45307e+06	1.12149e+06	1.08389e+07	810077	2.23023e+07	1.34815e+07	2.23251e+06	578615	3.19305e+06	3.40535e+06	3.20252e+06	1.4473e+06	1.4751e+07	22903	613643	4180.86	499665	22079.5	2.78105e+06	1.59321e+06	1.23856e+07	1.54678e+07	4.27173e+06	2.83847e+07	1.8128e+07	1.46711e+07	2.88905e+06	1.34036e+06	775849	11789.5
X229124		92043.1	1.11888e+07	971813	8.61141e+06	3.11894e+07	2.99933e+07	1.03358e+06	3.70048e+06	3.80112e+06	845183	1.6044e+07	6.36282e+06	2.14227e+07	1.23479e+06	3.05788e+08	4.82927e+06	1.05622e+06	9.33134e+06	1.89947e+07	2.63933e+07	5.48787e+06	13875.2	1.41666e+07	3.9984e+06	156552	293004	1.03952e+07	4.48031e+06	5.15313e+06	1.90067e+07	1.62204e+06	7.53521e+06	5.87068e+06	2.51774e+06	2.41731e+07	1.36906e+07	3.80318e+06	380482	3.38958e+06	2.09446e+06	1.06596e+06	496995	1.4623e+06	4.46173e+06	6.94174e+06	5.65942e+06	57027.8	4.67658e+06
X229105		1446469988	2.02802e+08	803859475	6.45369e+08	1266716131	2.49963e+08	9.75574e+07	2.59233e+08	1422389362	1091862423	1133929113	1.65988e+08	2.73589e+07	1272844193	2717671550	6.80122e+06	1459639739	6.73772e+08	2.23327e+08	1.32916e+08	1436178967	3.16934e+07	1805548775	3685396176	6.51314e+08	52154.3	6.88425e+07	1.98309e+07	5.14016e+08	3.02193e+08	3.22596e+07	2.38398e+06	438440750	2.98173e+08	1.04044e+06	2351384910	3010166692	2.24718e+08	3.45265e+08	5.8068e+08	4.80865e+08	1306.86	1206970096	4.87421e+08	4.15754e+06	5.24666e+07	2.31552e+07	2.75287e+08
X229010		1.11184e+08	2.9577e+07	4.91724e+07	2.23688e+06	9.39993e+07	2.04529e+08	8.85295e+07	4.18963e+06	3.03686e+07	2681.53	9.74458e+07	3.37527e+08	2.92552e+08	2.19647e+08	2.10007e+07	36868948	1.29282e+08	8.34989e+07	2.54671e+08	1.0045e+08	2.03328e+06	1.66546e+06	782386	9.38158e+06	5.8699e+07	90645.9	1.79868e+08	8.31826e+07	2.70495e+07	1.28987e+08	1.26953e+08	1.44501e+08	1.83423e+08	9.70505e+06	2.28636e+07	2.82117e+08	2.10013e+08	3.14675e+07	5.7253e+07	5.63761e+07	7.69641e+07	3.05201e+07	1.54015e+07	8.57235e+07	744823	9.05068e+07	3.23544e+06	2.13254e+07
X228995		61.7035	60897.3	740278	124748	7.18071e+06	2.77079e+06	4.02995e+06	1.46894e+06	2.59921e+06	1.33738e+06	211034	3.81894e+06	792711	493981	8.7561e+06	28538.6	18543.7	2.6953e+06	1.85009e+06	2.85064e+06	170345	182753	351115	6441.48	281103	776626	7293.82	70961.2	495530	179754	193440	1.44261e+06	250471	372021	14643.9	12862.2	637377	18586.2	118372	734832	2.94878e+06	395970	146295	2.5722e+06	1.47761e+06	10386.2	1.61958e+06	192449
X228978		209251	43545.4	251611	398894	152186	217749	222346	47678.1	558310	420.305	1176.31	259.86	3105.66	14300.7	1.70345e+06	80321.2	200420	701050	4420.7	2552.43	2341.16	58340.8	89908.9	3050.62	19681.8	5034.81	209888	175169	21082.7	14371.9	9259.08	491394	33655.6	143366	34024.8	20527.5	31133.6	47449.5	11954.5	5215.88	198280	169537	406552	261584	50272.6	23.1698	20818.4	8750.08
X228928		7.84584e+06	1.22911e+06	4229.17	2.92304e+07	1.75646e+07	3.78576e+07	9.89964e+06	2.04665e+07	2.86226e+07	2.60522e+07	9.72163e+06	2.83012e+06	3.34089e+07	1.33788e+08	7.11255e+08	1.08911e+07	5.76126e+06	195340	2.47138e+07	4.76055e+07	2.5847e+07	903801	7.72401e+07	2.19787e+07	963397	3.94561e+06	27338.3	3.17512e+07	4.20696e+07	9.88662e+06	8.36438e+07	3.98211e+06	2.07237e+07	4.78616e+07	1.4456e+08	6.37716e+07	1.52844e+06	78904.7	1.13128e+07	1.51978e+07	262455	125632	2.49457e+06	2.10956e+06	3.94841e+06	8.42837e+06	147998	2.60631e+07
X228923		8.86342e+06	6.54132e+07	6.25495e+07	3.10208e+07	1.35888e+07	1.58898e+07	1.41069e+06	4.28182e+06	1.00263e+08	5.95588e+07	7.79608e+07	6.95778e+06	2.12173e+08	1.63499e+08	4123915962	1.78049e+08	2.16731e+07	5.92019e+06	1.61673e+07	3.81017e+06	2.40185e+07	268755	1.53473e+08	2.37942e+07	880887	7.61107e+07	3.58371e+08	2.80513e+08	7.43669e+07	7.2001e+07	5.67769e+07	2.80642e+08	5.8841e+07	9.72136e+06	2.80714e+06	2.99472e+07	2.71101e+07	1.90087e+07	3.4156e+06	2.24896e+06	2.52781e+07	1.64204e+08	1.30541e+08	6.55441e+07	3.63873e+06	3.42404e+06	7.14413e+07	4.0961e+07
X228911		908491	4106.01	154871	1.03974e+06	144951	28163.9	124843	51285.6	2.39609e+06	734031	276887	164025	609715	628869	3.25272e+07	878438	756896	994276	644916	1.62367e+06	133774	9598.08	480062	3246	733447	337035	5.78923e+06	1.27552e+07	2.60029e+06	1.08233e+06	2.4402e+06	4.63524e+06	3.9734e+06	439627	818738	4156.27	69707.9	3564.93	5448.57	2689.64	390.538	689777	1886.81	474207	775447	862747	15020.2	418553
X228908		1.90582e+06	3.35237e+06	495298	7.56946e+06	6.51194e+06	7.1735e+06	2.26013e+06	1.93249e+06	923941	324857	1.17819e+06	140712	51783.1	975421	1.08388e+07	205195	32800.4	280804	2.2345e+06	7.99314e+06	800121	34592.5	286936	463330	9.32918e+06	2.36828e+06	2.01889e+06	2395217	132324	3.34882e+06	343570	20948.7	6.86789e+06	2.11751e+06	19954.8	671480	3637.32	2.75414e+06	2.10225e+06	1.25575e+06	74329	4.21956e+06	558364	161965	7.58531e+06	5.92354e+06	676651	35774.6
X228904		2.56446e+06	9.26421e+07	3.41823e+08	3.54681e+07	5.6617e+06	7.66132e+07	2.06185e+07	8.59881e+07	1.75927e+07	1.01839e+08	3.3263e+07	1.02176e+08	4.57433e+07	3.81008e+06	1284531498	2.20855e+08	8.20408e+06	908568	3.26635e+06	4.58077e+07	5.50341e+07	7.08684e+06	1.48595e+07	2.85627e+07	3.70614e+07	51755.6	5.63988e+07	1.4165e+08	1.04707e+08	4.68456e+07	8.27153e+07	1.1885e+08	206030887	2.71276e+06	6.12512e+07	8.56308e+06	1.48529e+06	4.49526e+07	2.80325e+07	1.50533e+07	1.63076e+07	2.70626e+07	1.49684e+08	1.45554e+07	9.4867e+06	1.94612e+07	316542939	7.97046e+06
X228900		551707	18108.3	183383	336186	190915	7120.8	9923.65	449247	201422	29867.7	1901.62	53848	128792	192827	6.02161e+06	388845	734132	481547	75457.2	546695	1.03681e+06	426666	500.031	480321	420140	818480	133704	0.0507531	2.55312e+06	3502.87	63101.8	156730	7.40474e+06	6.43793e+06	64202.6	65348.7	30389.1	54313.7	146139	193896	1.76151e+06	2.15355e+06	468876	1.41198e+06	1.33732e+06	3.82207e+06	119877	158559
X228885		3.93707e+08	9.73223e+07	2.60571e+07	109025	128253	4.95736e+06	1.50387e+07	5.29354e+06	7.67341e+07	6.43415e+07	54223.3	2.06598e+07	5.31066e+06	1.64471e+07	2326850654	4.0385e+07	759634	1.18081e+07	3.00116e+07	471949	1.02195e+08	198290853	264539792	6.93899e+07	4.13532e+06	4.28596e+07	9.71732e+07	1.18396e+08	2.09326e+07	7.36706e+07	8.6465e+07	135367948	8.68279e+07	4.17779e+07	2.77497e+07	4.80287e+06	3.82706e+07	6.74961e+06	4.31022e+07	1.18092e+07	1.31695e+06	2.22133e+06	2.40175e+07	1.9546e+08	1.82273e+07	3.50285e+07	5.08859e+07	4.88116e+06
X228872		2.30373e+06	2.41817e+06	56574.6	263811	588.986	1.0462e+06	1.09704e+06	25281.8	3.15313e+06	23937.9	247668	370801	5.80874e+06	2.07034e+06	1.37476e+06	1.80222e+06	332489	1.4923e+06	646895	8.72856e+06	3.64257e+06	108710	6.47784e+06	5.64104e+06	512681	183565	1.03531e+07	4.08841e+06	1.81118e+06	2.29657e+06	98394.2	5762.7	2.50569e+06	4.75305e+06	747053	3.71954e+06	9.13416e+06	305401	1.68415e+06	91458.7	45160.6	227073	817893	2.70111e+06	4480.88	159227	32846.2	540164
X228668		6.79762e+07	4.22043e+08	4.52487e+08	3.00661e+07	6.29884e+07	6.14995e+06	5.40162e+06	1.31731e+08	336774070	6.17877e+07	4.32847e+08	7.94827e+07	2.1371e+06	1.22885e+08	7904568946	4.99399e+07	85035651	2.18516e+08	7.73288e+07	1.26097e+08	446058	1320663164	2352846009	8.39273e+08	3.97765e+08	7.80286e+07	1108642668	1467175266	1.78867e+08	2.3809e+06	567047903	3.68652e+08	5.91603e+08	1.31528e+07	2.18213e+08	4.16114e+06	6.2605e+08	1.10148e+08	7.21045e+08	3.15818e+08	4.59292e+08	7.79585e+08	8.73511e+07	2.76621e+07	6.87933e+07	9.57441e+06	2.56183e+08	1922193833
X228613		1.1425e+06	4.34863e+06	2.67795e+07	16933.7	1.35179e+07	1.23181e+07	43252.6	250604	2.84862e+06	17909.6	1.75216e+06	419270	8.77679e+06	7.22875e+06	1.04088e+08	15077.8	2.22582e+07	3.80058e+07	5.17426e+07	2.11215e+07	1.20177e+07	4.13352e+06	3.88064e+06	6.06269e+06	179907	9.26112e+06	585908	43403	7.37007e+06	68939.2	45394.9	496.506	1.17145e+07	1.07187e+06	52835	1.01016e+06	4.38628e+06	9.17441e+06	2.83418e+06	2.35449e+07	3.32558e+07	6.38964e+06	3.14882e+06	1.33466e+07	2.02491e+07	1.38158e+07	2.66442e+06	9.39207e+06
X228572		192094	127820	13390.7	2019.63	1.36191e+06	2.44212e+06	425422	1.62318e+06	5.48408e+06	5.63807e+06	145502	843978	1.88508e+06	2.04389e+06	2.04484e+07	376126	9.14921e+06	3.83173e+06	8.56777e+06	836885	53399.6	191343	43148.2	71573.8	2.00154e+06	81827.1	4.27984e+06	7.79119e+06	4658.02	259035	13516.6	128447	2.74151e+06	2.21889e+06	1.1172e+06	4.00988e+06	977330	131715	3.94577e+06	4.64637e+06	3.84499e+06	832.105	158386	173291	2.63705e+06	541667	4.55133e+06	1.53781e+06
X228548		6.02688e+07	44269639359	9069288640	3124237268	12976337789	3433277711	6389436345	1.5496e+08	1.69856e+08	6689454694	146196000000	51914452272	22754910381	5083435989	375864000000	3984120023	26345845227	8887477664	2114117403	23423190829	16776963655	13748895985	1.82831e+08	5.71726e+08	16769196215	23504965231	10265705704	8568979267	5556502409	13639631039	11036476193	3297886442	6827476847	6724194894	3414506243	9.70262e+07	1.44487e+08	25912437984	3928556656	14284808059	9.15785e+08	8154621100	2093068379	3146489133	2.14758e+08	3451709332	3.42023e+07	21776399837
X228382		193787	419656	154926	964226	81575.2	184079	399750	31115.4	2.04368e+06	166162	134489	430698	781709	203964	3784.89	96261.9	8051.82	764348	70332.5	132148	6855.81	116036	378207	63272.8	4038.67	7887.54	71597.1	257128	252466	312561	555231	267562	68051.5	372369	3935.52	229294	687377	266997	791739	293756	223304	482380	367634	29088.2	120623	158116	825039	313343
X228379		4148.21	3981.25	1932.07	2076.49	4562.23	2329.98	78.9394	35.2178	0.615569	6131.45	2192.44	124.323	7864.33	3087.98	57833.7	769.011	98.6376	415.109	1518.37	9785.18	8803.92	3451.78	4096.01	12247.1	2479.92	11263.4	1160.08	616.843	93.688	645.246	2492.23	2905.02	11.1647	1126.66	21.7856	438.68	3833.2	105.177	410.35	1145.7	544.216	100.245	185.706	2.54492	23.1897	1018.11	5441.19	5498.83
X228369		471115	1.54675e+06	1.08836e+07	2.75372e+06	2.50183e+07	3.80885e+06	1.66246e+07	555946	760.878	5.53798e+06	2.68488e+06	8.35568e+06	1.70398e+07	417623	303841740	5.66604e+06	2.11019e+07	4.60695e+07	2.43287e+07	1.93504e+07	4.77993e+06	1.59683e+07	1.34608e+06	1.34396e+07	915035	139906	2.9512e+06	550453	1.01737e+06	1.5827e+07	1.21928e+06	292976	1.60315e+07	1.71883e+07	390092	1.93406e+06	659001	5.80259e+06	2.26754e+06	7.5465e+06	1.74329e+06	5.74988e+06	1.09263e+06	2.54296e+07	3.36055e+07	4.55486e+06	1.67588e+06	9.47442e+06
X228346		1583.13	77431.4	17199.8	29138.8	10330.1	140059	71707.5	1057.84	26528.3	141709	117809	146548	11701.6	8368.72	274516	7033.56	24271.9	24410.9	1213.01	29310.6	8468.48	19715.2	1126.97	13737.6	27370.9	4703.11	9789.62	2834.78	27535	27865.8	7660.62	2070.07	32749.6	18242.9	5096.64	126787	80872.6	9826.95	77.8983	10592.9	10279	25370.7	27811.1	5656.67	13095.5	10642.7	7288.93	28354.1
X228293		111026	1.80183e+06	420448	620114	38886.5	658345	24364.8	180862	89383.5	81488.9	21126.3	19379.8	515178	99795.2	3.9846e+06	293203	18526	262715	43474.4	164317	24631	72006.5	5365.17	234548	33215.6	85871.9	36935.4	294841	179.276	390074	104564	34.9371	69.0765	284923	267728	248957	23735.2	10873	111616	17389.5	34312.8	272256	293268	544580	791012	97744.7	11021.7	281.343
X228251		22859.3	1.00288e+06	191270	6868.89	39229.6	27587.9	982945	2573.48	276534	881466	307315	720643	1.59752e+06	1.14083e+06	1.9936e+07	161732	3796.48	37771	172821	128062	255954	757563	31501.3	175801	115385	717990	153298	288701	1.6315e+06	1704.34	452665	460637	903989	79799.1	95969.9	652.186	77258.8	5208.76	103365	564871	148451	20328.6	227883	80331.5	33590.8	46428.1	49616.1	223752
X228158		32722.7	5663.18	37552.1	13674.1	88297.4	39869.4	62456.8	58092.2	87115.1	50024.2	1099.04	87140.6	166.605	5212.66	178948	29063.4	49509.6	49640	81963.3	30047.2	965.389	12571.6	133281	3088.51	297.072	835.575	1395.36	6195.46	1361.33	5535.61	48709.1	90660	16655.1	67762.6	241199	60512.6	2218.34	14439	31016.2	13992.3	5146.71	229.257	820.412	451.965	34004.6	16461.3	18354.9	9888.69
X228139		558926	7.10513e+07	9.56688e+06	3.88173e+07	110150585	9.32856e+07	2.61754e+06	4.25076e+07	1.89358e+06	1.26124e+07	389067	3.07671e+06	1.31259e+08	1.1095e+07	4.0588e+08	3.62175e+08	5.08751e+07	827904	2.35223e+07	9.22696e+06	3.76214e+07	4.06216e+07	1.22313e+08	1.0179e+08	8.33518e+07	3.64864e+07	9.4843e+07	8.73855e+07	5.26386e+07	9.17897e+07	3.78766e+06	3.3808e+07	3.07874e+07	3.42956e+06	1.36937e+08	5.78866e+07	1327.72	2.1442e+06	1.53605e+07	5.99246e+07	1.5297e+08	4.31519e+07	1.19194e+07	152801	9.03232e+07	1.18605e+08	1.94973e+07	14884.6
X228112		1.32427e+07	9.58031e+07	3.65223e+07	9.56989e+07	1.01881e+07	2.36362e+08	1.54582e+07	219862	1.39644e+08	7.95985e+07	47967.3	9.84898e+07	7.38939e+07	1.59031e+07	8.16548e+08	45932983	3.17751e+06	4.51129e+06	8.19334e+07	110254	4.46927e+07	1.07266e+08	1.53502e+07	2.06563e+07	2.52067e+07	1.03272e+07	5.19122e+07	33.7362	1.10086e+07	181552	1.96507e+07	9.45322e+07	3.16957e+07	2.88719e+06	160635744	1.66225e+08	5.84012e+07	3.40954e+06	2.7759e+07	190905475	3.14693e+08	30315.6	1.57552e+06	4.9741e+07	278490298	3.92288e+07	1.95961e+07	8.46633e+07
X228095		695406	939515	577.08	81682	203352	1.00883e+06	1.00671e+06	2.24566e+06	7.0761e+06	25884.7	34919.9	244272	859139	2.20379e+06	7.53181e+07	1.74029e+06	2.1689e+06	2.59727e+06	299337	3.12277e+06	2.69717e+06	689173	26074.2	2.42678e+06	674935	515042	9.47484e+06	5.89617e+06	385343	104978	168151	1610.65	6.09167e+06	4.64616e+06	343667	1.00445e+06	543882	738016	5.99361e+06	465727	3.7153e+06	3.9889e+06	1.14707e+06	2.8016e+06	87567.9	454220	263214	1.62329e+06
X228085		3871.22	191534	0.0652092	1.10885e+06	1.55513e+06	21.933	10594.7	12071.5	9109.64	192147	160184	15276.4	173085	1.00297e+06	2.73721e+06	148830	137603	1508.49	326406	139593	263802	94781.2	443940	128264	358819	110837	4499.78	349810	60751.7	40334	122830	59183.6	389016	670181	72563.6	637.42	304261	6675.85	136802	143525	59894	68302	407776	227073	678220	1.07565e+06	1.17102e+06	544834
X228078		1.79095e+08	6187347619	10478760216	33511617956	97839856801	18465260679	2.57456e+08	3580503593	2829487731	2100312084	10642476771	8591140500	2.37761e+08	10039339801	1301870000000	26216616158	1291551259	22576730280	1293591033	1857761255	25995812621	11601867710	6269315807	29504354663	5629299570	3380658446	3808453329	27454623794	60037287654	4931316110	122343000000	49524942344	231645395	17415630773	27199910374	1383088549	1212664115	22824332020	14273777019	1854944597	3.95818e+07	4916356335	3206363737	5031279671	31903118041	42343750242	7014772958	4325178669
X228008		6518234869	5.23668e+07	9220304662	1613982714	8155232746	5192186007	1434149404	2222522823	10592937262	3.16328e+08	5378143274	5432316237	26776002277	41187626135	4263053086	9.20493e+07	1892977592	2897769987	1525134355	3.8023e+07	4.7363e+08	5961096979	17374379095	13698610076	11639809436	2.94612e+08	24548032134	55479700598	4.39431e+08	9099856246	11867392823	2.31718e+08	6.11154e+08	1028397381	4.41818e+08	7.44749e+08	1.74628e+07	2.2919e+08	2.16719e+08	3561201111	6837366177	11918172855	1493111697	2867242109	5.53025e+07	1127583909	4.10917e+06	2206558109
X228004		7449.86	1.7614e+06	720700	136114	5770.24	74877.1	249248	67690.7	202411	54433.2	106590	233211	9982.61	22.758	176784	529999	1.78317e+06	653576	243973	14339.4	341737	548614	722649	866217	209060	1.11421e+06	690.2	528.782	1.58555e+06	76272.3	1.5958e+06	1.43801e+06	627381	20255	227510	79137.2	912944	77073.3	462953	143575	4290.59	261306	10506.8	449391	30291.1	55109.9	142557	1614.84
X227996		28217.4	165797	715.556	11328.3	501720	495994	81551.5	1.33238e+06	267970	2731.19	46283.6	308961	35058.2	4690.1	1.02968e+07	1.16536e+06	2929.67	346271	118769	266483	145067	3.29882e+06	305065	54998.1	15721.4	56260.9	19255.3	15949.4	1.45236e+06	1.99654e+06	5200.93	61950.1	635034	141963	288512	134961	28524.1	275883	1.16799e+06	943343	2.06447e+06	431097	374927	38462.1	60885.1	55391.9	1.07641e+06	486551
X227973		3.68162e+06	9.29788e+07	5.34742e+07	1.41825e+08	2.03921e+06	7.00913e+07	2.43243e+07	1.3542e+08	8.81638e+07	4.73849e+07	156203530	8.62228e+08	3.885e+07	1.03828e+07	4.47002e+08	6.47218e+07	7.56711e+08	257941576	1.18674e+08	2.66846e+06	6.54478e+07	4.99015e+08	264613204	7.57541e+07	4.03898e+06	1.26027e+08	3.94039e+07	1.92289e+08	1.20231e+08	7.29486e+06	8.94538e+06	2.75576e+07	927038	3.36945e+07	1.45787e+08	8.2012e+07	3.26935e+07	8.33219e+07	1.85219e+08	4.69179e+07	1.16143e+06	724872247	1.5589e+07	1.68056e+06	2.35056e+07	8.02831e+06	2.56565e+08	1.07554e+08
X227951		1.26876e+07	9.34859e+06	2.55717e+07	3.12217e+08	4.78969e+07	5.19932e+08	6.80727e+07	6.27251e+08	6.23e+08	5.43627e+07	4.28517e+07	1.09601e+06	156032	1.45019e+06	4.2259e+07	1.16936e+08	5.74418e+07	3.5462e+06	7.74253e+06	9.24151e+08	1535775083	5.62568e+06	4.71432e+06	3.60637e+07	2.3951e+08	1.48468e+07	7.63891e+07	530639	1.19578e+07	202357837	6.37902e+07	1.08758e+08	2.8756e+08	5.94768e+08	2.4713e+08	7.26658e+07	2.55521e+07	2.61498e+06	7.61893e+08	3.97853e+07	2.86678e+07	2.5614e+08	5.12236e+08	3.55655e+08	3.52831e+06	2.61788e+07	21925.1	333545790
X227902		3.69147e+06	5.76522e+06	33942.3	2.55776e+06	766954	1.69571e+06	116986	979844	3.74292e+06	752279	448684	1.15197e+06	4.01196e+06	542484	6.83844e+06	254726	1.70469e+06	1.77158e+06	330211	1.023e+07	4.56214e+06	414637	1.19668e+07	1.884e+07	870995	1.78494e+06	1.65729e+07	8.45319e+06	853223	2.14519e+06	107176	423458	817911	7.38387e+06	295304	3.67645e+06	5.53588e+06	447760	6.23971e+06	1.61414e+06	1.62381e+06	3.16167e+06	195844	5.09538e+06	2.43762e+06	30154.6	414428	166750
X227767		28213.6	16063.8	49454.1	9306.25	197.819	195084	263749	15233.7	76.3179	17.4107	12472.1	2724.03	93205.2	683.31	1123.72	24179.4	29455.1	11669.3	4631.6	107834	122502	1928.89	5407.3	27577.9	24021.7	29839	5881.39	23060.2	132541	1786.54	72293.9	13116.8	126210	195522	332.339	30.4147	633.006	14597.7	77237.9	42071.8	9269.49	1662.09	42364.1	18922.3	264510	326801	2726.63	21081
X227724		425.684	0.175098	8166.87	0.229622	6787.4	6032.44	298.553	2418.14	1046.11	861.656	2088.05	1304.59	533.503	2731.3	5392.46	277.886	6007.9	2390.78	3348.05	8384.7	5192.69	974.292	895.665	4410.95	314.558	238.32	78.6152	0.171824	286.331	6181.36	859.401	3730.6	364.538	452.382	1084.29	1941.09	11717	126.407	1508.58	4162.67	4217.5	67.5122	1163.28	202.747	1125.84	310.027	918.023	506.978
X227715		1845.83	3.80449	0.430135	2580.52	29078.5	5132.58	301.914	688.934	21703	349.779	17757.1	9.08489	2510.93	17824.1	27935.6	4004.46	1747.52	10826.2	7659.73	10666.1	5671.36	3113.56	14995.1	6449.78	267.801	1981.17	1049.67	497.595	350.301	19.757	19011.8	554.322	77.0851	2640.41	17812.1	1556.61	12.3053	4.69198	3434.93	1772.67	0.242678	0.182563	6673.26	11972.1	1366.79	143.491	48.1542	481.851
X227655		7.69828	4255.89	35707.6	3536.93	0.868608	707.294	16343.6	3718.96	4303.42	3104.32	90308.7	70748.6	2866.26	9364.81	12756.3	26016.3	10879.9	9929.93	6675.86	222.819	9030.81	40734	7177.06	9.8579	1208.75	2871.8	21130.5	48823	12316	87349.6	21461.7	11687.8	5284.93	24022.4	1038.87	4670.65	14749.8	21061.7	3193.96	93554.1	125447	13.2655	6232.05	5.00028	13721.7	8244.99	10124.6	16664
X227638		33.7242	75.1372	61.6203	5351.04	790.63	4916.78	2585.21	5045.91	382.251	12432.3	2494.36	1590.76	9.82924	70.9588	155796	692.913	77.8387	10718.4	1566.77	13248.9	4641.14	2049.23	1649.97	4241.57	99.1698	1550.89	3465.93	31.2983	204.6	3517.15	3097.21	137.867	11256.8	1983.39	5172.26	5500.97	15.4672	154.086	622.945	2541.38	3240.19	2580.09	4416.92	284.926	777.206	1215.57	2996.1	702.647
X227632		1712.27	763.01	284.343	98.9378	4576.78	2042.6	2165.55	293.244	13003	1690.11	32.09	2621.58	26.0796	8235.24	22501.8	6462.74	1323.4	488.696	148.095	1722.11	10010.9	5896.49	8193.69	185.045	329.79	61.7575	3837.59	3009.01	430.113	1274.56	1161.65	613.296	748.339	3385.22	8186.04	2893.99	412.918	5709.62	22417.9	1315.41	3824.78	243.907	2529.4	1634.92	691.813	4643.69	10879.7	3092.87
X227631		52.4501	1388.95	861.615	0.501865	1497.95	6427.46	8015.66	2227.42	518.515	436.905	30.6215	4.35649	2695.26	137.472	37222.2	4888	0.104925	1375.39	545.113	3.40607	1136.43	41.8412	2483.66	728.074	385.512	302.985	18.5032	0.0483206	1318.31	484.179	13.4913	4489.34	1323.36	566.961	330.068	3065.54	1796.83	274.889	675.77	396.232	344.625	2779.28	4048.63	3489.23	389.705	88.0406	765.232	2183.54
X227613		84115.5	25760.3	527856	80527	33064.7	18511.4	22363.8	2363.79	1.02652e+06	5.48778	110797	143054	2446.04	162353	978031	128457	17450.3	184454	46319.9	1551	12441.1	31231.3	1782.18	16.2653	3813.81	17906.4	17245.7	334.459	9623.04	9999.84	165911	6947.31	875.047	341.375	231168	72930	14861.8	167020	7539.58	327301	136314	47742	191.01	353925	193632	20397.8	13309.2	20000.6
X227609		1.67915e+07	5.22075e+06	624608	1.15806e+06	2.32088e+06	1.71376e+06	2.87771e+06	378720	76950	4.30425e+06	645692	818298	3.24221e+06	4.2942e+06	2.12453e+07	1.22499e+06	8.96135e+06	62120.4	2.18691e+06	5304.54	5.10133e+06	1.10101e+07	2.59069e+07	9.05822e+06	3.42656e+06	73670.7	412078	641768	4.8773e+06	1.33506e+07	188026	1.41036e+07	2.70378e+07	3.72446e+07	2.75434e+06	3871.91	107562	1.13287e+06	2.35115e+07	1.19769e+07	4.46468e+06	79812.2	1.1407e+06	15145	2.89836e+06	1.86536e+07	29962	4.69912e+06
X227588		62817	1.06283e+06	2424.71	22576.8	938.337	199955	218205	277394	324735	19441.6	5006.93	390393	593344	243049	1.9958e+06	59352.5	111452	5866.21	47.3549	9139.94	110608	1838.58	89473.3	2704.63	4666.37	105622	116325	205608	15814	450.073	7838.79	172040	97334.5	5632.13	338461	12264.3	9804.68	36730.7	19642.8	12874.9	53172.7	8791.08	55445.4	22898	89300.5	67301.6	69989.1	28380.6
X227582		18.6508	194936	642.429	145943	1.10772e+06	943557	60068.9	3931.1	49.84	36075.3	200754	231289	419625	200420	2.96442e+06	191257	13798.5	550371	207559	204531	53638.3	3379.01	216513	125376	4666.96	6821.51	87051.2	23011.4	174277	164380	14615.9	127444	394.034	65932	651551	351147	198090	14.0075	2194.93	12319.6	118093	8069.24	4047.75	194998	508262	433470	171049	71183.7
X227394		2.42431e+07	6.26186e+06	2.09343e+07	2.01822e+07	1.72191e+07	9.56433e+06	1.48768e+06	8.0875e+06	5.06237e+06	7.17726e+06	1.22388e+07	2.53337e+07	3.40521e+06	4.34734e+06	1.13134e+07	39621.5	3.7545e+07	9.33104e+06	2.50379e+07	2.29398e+06	1.38953e+07	1.36996e+06	5.36028e+06	1.21486e+07	8.84481e+06	4.92431e+07	2.8443e+07	3.05177e+06	2.06665e+07	1.24312e+06	1.66765e+06	6.63428e+06	5.8286e+06	2.8596e+06	11230.7	1.89457e+07	3.03053e+07	289045	6.29501e+06	1.43834e+07	82788.2	9666.56	39269.7	810220	2.04606e+06	3.66723e+06	1.72172e+07	8.88382e+06
X227387		2.12153e+06	997387	854072	1.34965e+06	8207.5	499.295	1.58978e+06	1.23023e+06	4205.82	638500	195465	60624.3	272691	49167.8	2.056e+06	1.04849e+06	291990	1.30932e+06	1.08826e+06	145171	19688.4	125237	320288	412052	60397.7	9408.78	491227	100599	426225	1085.33	94798.2	151102	23457.8	40136.6	34897.4	500286	878491	391529	493797	71497.5	3380.43	224086	421295	95500.9	55560	92511.7	21193.5	9857.37
X227367		222255	2146.95	198429	250518	533989	3.73207e+06	2.70184e+06	103433	6937.14	232799	232398	396173	661788	126059	1.33749e+06	3874.13	675775	1.01221e+06	194195	1.1642e+06	893463	928933	1.06168e+06	2.15763e+06	8635.05	231759	36505.5	21596.1	2.62054e+06	297431	630671	76058.5	2.52144e+07	2.93848e+07	257911	105013	153392	354522	162489	197377	857799	101578	401846	42689.3	1.14809e+07	2.05756e+07	307871	562371
X227366		357134	193571	4.30466e+06	1.59863e+06	41446.8	296624	124964	944030	5821.94	68482.8	2.0665e+06	296060	1.28947e+06	667081	56893.7	579188	551786	1.54662e+06	303522	150964	54247.1	26960.5	377643	1.79372e+06	148792	6908.42	454246	390637	1.818e+06	772568	101633	428704	380623	111298	1.56223e+06	3.654e+06	147026	1.0867e+06	2.04205e+06	267049	900094	882716	56933	763124	1.29137e+06	334923	397939	86168.6
X227363		3448812561	9.01489e+08	9993586885	1060962053	15522362767	14081268083	7.27722e+08	11193008777	6418458911	3.12437e+07	5261136633	2.9245e+08	8.70791e+08	1356009744	8424138935	1277149256	5984772791	9210687670	7.84445e+08	5628165942	12022087811	1444804289	12190141739	11606192662	1281099782	3.83987e+07	8.39244e+07	8.65124e+08	157472774	4270769729	2.78753e+07	16764811280	5.14219e+08	4.99237e+08	47180139659	6.92705e+08	1409672654	18346028338	1566792288	5.86167e+06	3.48899e+08	653356462	5.91858e+08	1646932503	6969365942	14130691015	2.65173e+07	3.05621e+08
X227345		627839	370229	3.89755e+06	139354	3.064e+06	7.89533e+06	669747	32986.1	1.13228e+06	336159	590887	202024	4.0395e+06	2.60812e+06	7.96197e+07	1.72201e+06	4.93485e+06	4.33234e+06	13356.6	1.07218e+07	8.45099e+06	1.9494e+06	3.99789e+06	2.14222e+06	614158	98706.1	8.35172e+06	1.12056e+06	900508	2.97944e+06	1.25782e+06	1.03614e+07	1.9768e+06	523130	520424	1.93074e+06	8.4913e+06	997000	7.83539e+06	1.14494e+06	58838.8	1.91243e+06	2.13381e+06	1.18356e+06	137518	834040	4.95825e+06	2.11937e+06
X227322		1343930204	5319041122	6.17135e+07	1.87016e+08	5.14989e+08	1187704552	4.29792e+07	245156	2.67155e+08	8.69998e+08	2.26855e+07	1.20978e+08	1139834057	8.39057e+07	4.31397e+08	1.65386e+08	1.505e+08	1086146476	170754826	7.11475e+07	3.62785e+06	1441982231	3.67816e+06	3.92316e+07	7.41014e+07	787924163	3.98499e+08	2.35936e+06	6.30766e+08	1.03687e+06	1.39057e+08	5.41228e+08	2.56978e+06	3.98339e+08	7.10656e+07	205461483	2.24119e+07	6.38912e+07	2.39683e+07	7.06078e+07	5.23736e+07	1.63921e+08	4.99986e+08	1195322005	6.51205e+08	1.04059e+08	683376854	2.51977e+07
X227307		125223	141242	1.95455e+06	80344	2.10762e+07	2.90659e+06	3.45222e+06	90033.9	9.56659e+06	4.36482e+07	3.35782e+06	32988.2	1.12256e+06	3.82047e+06	4.20238e+07	1.41723e+06	4.29707e+06	2.92662e+06	2.01549e+07	1.22461e+07	294661	1646.48	417209	1.40859e+06	1.23802e+07	1.5565e+06	9.35934e+06	782844	283136	2.1478e+06	6.0652e+06	3.49578e+06	44319.8	4.43334e+06	3.92678e+07	2.74372e+07	3.29759e+06	1.4029e+07	9.37068e+06	4.31903e+06	1.43497e+07	508727	51251.9	7.68611e+06	2.37065e+06	1602.03	1.00765e+07	3.52687e+06
X227299		1.17489e+06	468805	314332	143635	1.69337e+07	7.00183e+06	5.49028e+06	73526.7	4.47832e+06	339145	8.96646e+06	40242.5	562100	1.09661e+06	4.91643e+07	475744	331460	5.18033e+06	1.07438e+06	1.14158e+07	2.18393e+06	193404	1.71427e+06	2.31099e+06	16286.7	54798.6	306629	287373	1.2274e+06	767000	1.19782e+07	7.69446e+06	1.582e+06	398609	4.15728e+06	2.65216e+06	2.55872e+06	289977	1.67419e+06	242442	6.61304e+06	355069	44240.6	2.70039e+06	1.27404e+06	439505	19582.6	4.88579e+06
X227283		296971	685419	1.53768e+06	4.61424e+06	2.22831e+07	5.34004e+06	2.26809e+07	1.78934e+07	4.79564e+07	1.63162e+06	7.52723e+06	2.74811e+07	7.00426e+06	2.99742e+07	1.00168e+08	5.69344e+07	6.09702e+07	1.0911e+08	4.2317e+07	1.11279e+07	3.03322e+06	4.64367e+06	1.46996e+08	2.96551e+07	35757.1	5.07386e+06	4.31645e+07	5.43053e+07	1.22022e+06	1.46393e+06	4.74702e+07	1.86564e+07	3.87144e+06	2.54596e+07	6.1733e+07	2.53778e+07	43172.5	1.68199e+07	2.59175e+07	7.74563e+06	7.70338e+07	1.17384e+07	2.95511e+06	2.96415e+07	1.07352e+07	775180	282503	2.23466e+06
X226876		1.08639	55204.8	129062	65260.1	224775	218256	25952	573.531	24463.8	1101.15	83246.8	268915	300760	76866.2	1.05109e+06	48780.1	18837.3	57405	467295	842754	737686	82526.8	552955	636127	117318	331564	2940.92	49602.7	588.002	6324.03	767292	162.639	102.864	1878.01	157722	67072.9	121262	772608	1.81742e+06	257427	31129.9	101207	62.81	121633	20443.5	1463.23	175839	7824.18
X226865		17022.3	1.32324	703728	68985.6	390.781	681293	366738	530532	232971	125907	105096	116656	148616	138022	1.20952e+08	76281.9	3.45653e+06	826745	1.22371e+06	155609	76284.5	49422.1	1026.77	315117	328212	268820	55600.2	233.153	792024	225185	413911	742811	2.10031e+06	450537	31361.6	1107.28	132761	400815	8.52855	1.01782e+06	795881	107113	220463	474.511	40598.5	311738	86907.3	364895
X226846		371.498	137634	4354.73	44457.2	115856	242874	114593	39761	53735.7	41003.2	78527.8	27623.1	55275.3	27091	138356	43958.3	14353.4	7298.4	17211.1	2811.9	77843.3	548.966	225844	240224	176490	173637	2203.01	23367.5	82939.1	31004.2	111561	1880.26	100181	112936	18223.9	86171.1	3258.84	136698	142081	41877.8	70621.6	16474.2	98126	8506.58	226514	339445	148136	15713
X226330		776633	847144	98396.4	37381.4	986772	506143	5087.31	505404	55966.4	12245.8	157877	36935.3	120872	216560	1.42925e+06	11820.6	425282	56487.2	132699	259976	108722	65226.2	1.22352e+06	368344	741.354	3047.92	12595.7	814.075	13936.5	248481	1301.65	129540	28547.3	192790	35984.3	2521.89	6196.06	122274	2056.92	313167	668256	116925	67227.2	368374	437919	23092.2	2596.96	109936
X226303		1.253e+08	1.67242e+08	2.24601e+07	9.41607e+07	2.39776e+08	6.36879e+08	686545	2.0461e+07	8.26116e+07	338631	27471.9	1.65723e+08	5.12106e+08	1.43682e+07	4445127657	418044586	1.00862e+07	7.57811e+07	2.49873e+08	1.33097e+07	2.67405e+08	7.01044e+06	1.8004e+07	7.00477e+06	2.19721e+08	1.66454e+08	203123	2.49481e+07	3.50608e+07	2.32754e+07	6.90663e+07	3.6029e+08	4.54475e+08	5.19201e+08	6.01592e+08	3.56199e+08	2.71961e+07	8.29933e+06	250721975	1.35977e+08	7.6541e+07	2.45619e+08	7.50318e+07	4.31241e+08	3.01014e+08	8.83966e+06	8.47767e+07	5.03275e+07
X226281		3.79908e+08	1280807818	4.70435e+08	1.35304e+08	2208996117	8.28655e+08	7.98003e+08	243326084	2337291141	7.74916e+08	139063400	1.97141e+08	7.90962e+08	2.86814e+07	3153524251	1472381356	4.89055e+08	4544836203	4.86811e+08	7198514610	1251684215	4.59559e+06	4542124526	7108438969	919010	4.93179e+08	5061582617	1236959041	1.69992e+07	9.27161e+08	1.26269e+08	2.70015e+07	1909000518	1701707250	1.40889e+06	2865188354	8445654738	2.84156e+07	8.58445e+08	4.9391e+06	7.11327e+08	1627822994	1.68127e+07	3496105710	1.24982e+08	6.03598e+06	5.08302e+07	4.03095e+08
X226280		10606733860	4270769047	9192974394	3242798016	8.41887e+08	16346018141	10792377312	1241115200	4048073839	1.911e+08	1069324986	358585	2031013988	6309784808	352844000000	1683720432	29801828218	17740761342	16428142429	6669812415	10417404536	2.6336e+08	2894944527	9.39195e+08	4.57896e+07	5156492573	1.62155e+08	6.51525e+07	17403023417	5772419917	1703161910	7669306125	34869468896	15173940159	3683329543	6.89717e+08	1.06067e+08	6573124382	7.69012e+07	36730152838	33159221492	3.46444e+08	1953563523	4841375811	10998518499	3214727509	3.49777e+08	1126412217
X226083		12294.6	6630.45	1174.07	30802.3	946.456	22449.4	25065.6	35031.3	37487.1	1005.35	43933.4	33601.6	60019.9	2688.32	91340.7	226.108	13862.7	1584.04	26709.2	727.671	31516.1	8486.8	2820.38	543.648	57.9702	9064.59	1852.54	24162.2	6624.21	41144.8	558.659	5646.58	18454	3208.7	9413.3	35213	11100.9	593.433	18550.2	5831.85	0.0852334	352.702	24928.7	40400.3	12411.2	3080.47	1124.36	127.992
X226065		1.54236e+07	296495	4.93172e+06	27104	1.37647e+07	22019.4	2.04276e+06	3.84515e+07	5277.82	4.16331e+06	4.28698e+07	1.78548e+08	1.7125e+07	1.80658e+07	1.87731e+07	1.16963e+07	6.46308e+07	1.05187e+06	1.98785e+07	2.51662e+07	9.61076e+07	4.38972e+07	1.16811e+07	6.63724e+06	1.0219e+07	5.19149e+07	224949	4.47988e+07	3.60948e+07	1.30377e+07	1.08145e+07	4.09289e+06	1.3934e+07	18693.9	2.87418e+06	1.87513e+07	67669.5	3.75574e+06	2.01199e+06	2.68786e+07	393962	5580477	1.91922e+06	8.35765e+06	1.07785e+06	1.65974e+07	2.30609e+07	3.1619e+06
X225923		1.56263e+06	150350	391169	1.11607e+06	2.31043e+06	242073	9065.78	287289	5699.91	600228	300352	9279.64	347203	1.46787e+06	1.72914e+07	2476.88	368410	9947.52	175393	2.05306e+06	1.51213e+06	71507.2	2.5547e+06	1.18659e+06	173410	8568.79	139817	682520	95253.2	117339	459981	26778.9	3270.16	329778	3.46427e+06	868582	928.833	163953	729206	66738.3	282224	20957.9	325091	6004.92	28265.8	3698.8	331064	127546
X225896		3.46203e+06	2.56719e+07	6.26791e+07	9.89653e+07	3.35075e+06	4.09497e+08	5.51929e+07	96122	1.48696e+08	6.67542e+07	4.8534e+06	6.8094e+07	1.03296e+08	1.80888e+07	5.27367e+08	5.21405e+07	3.33095e+06	7.81575e+06	1.92728e+08	2.15617e+06	6.26211e+07	2.14308e+07	672535	5.30863e+07	6.38136e+06	23832627	1.70539e+07	8.57144e+06	8.04985e+06	1.35694e+06	1.76199e+07	7.93535e+07	3.39851e+07	5.59442e+06	9.45669e+07	1.29662e+08	1.74029e+07	1.17413e+06	4.01435e+07	209862754	3.03853e+08	414991	2.58411e+07	9.12066e+07	2.09266e+08	1.46563e+07	1.05746e+08	1.90862e+08
X225892		1.10143e+06	15574.6	2.17351e+06	2.56842e+06	2.27315e+06	4.82282e+06	1.78844e+06	719464	1.08363e+07	677243	102288	9.28704e+06	532967	1.05836e+06	1.28814e+08	5.58668e+06	6294.34	958376	1.90874e+07	6.63565e+06	1.6083e+06	454236	82377.3	49664.4	1.39668e+06	172584	4.15048e+06	6.09568e+06	3.8242e+06	59724.7	1.16873e+07	4.33596e+06	4.09565e+06	6.80879e+06	2.35529e+06	1.13481e+06	3.11512e+06	2.42977e+06	444730	2.27642e+06	8.60167e+06	6.33616e+06	1.98148e+06	1.97136e+06	84795.2	214961	3.11096e+06	1.15446e+07
X225884		4.37505e+07	3.54582e+07	2.68843e+08	7.94133e+07	8.24156e+07	1.22128e+07	6.07038e+06	7.72746e+07	8.12509e+07	5.84622e+07	8.87342e+07	8.74269e+07	2.53687e+07	371504	4248856992	1.1005e+08	1.27267e+08	1.27676e+07	377396800	6.10397e+08	2.99108e+08	1.42436e+08	8.78834e+08	3.34063e+08	1.90587e+07	2.95571e+07	1.46003e+08	1.93279e+08	7.85766e+07	1.3965e+08	1.87992e+07	2.17963e+08	6.2419e+08	1.99738e+08	7.98248e+07	1.25212e+07	6.04996e+06	9.89236e+07	5.66087e+06	5.67108e+08	8.98405e+08	2.10137e+07	5.32764e+07	745546	3.1294e+06	5.60272e+07	6.95938e+07	7.09714e+07
X225867		1052.71	65118.2	17645	9200.11	1316.05	231.94	4279.71	11649.4	38905.6	21158.6	13631.8	3752.61	98578.8	9468.44	1.02335e+06	12809.8	22508.8	2773.25	91417.7	57092.8	12846.2	9456.16	31958.4	22587.1	11121.1	36225.6	25090.4	93192.6	1162.83	43460.5	8573.46	29686.3	19.6006	101.923	8262.8	67273.8	36966.4	2321.19	30716.1	32870.2	5242.8	642.985	61169.7	14669.4	55105.5	4888.53	5077	1106.7
X225863		149713	305949	744992	238066	1992.76	73992.2	61627.8	51896.9	991611	31964.4	365129	113593	239410	169053	1.08131e+07	88050.5	121130	41117.8	2334.34	11522	212734	50627.3	157781	10269.2	413588	28771.9	51353.1	107625	612391	438954	62473.1	102936	2437.23	137471	149732	646800	81334	463553	506041	16630.7	155726	2565.31	678027	70613.5	318967	424088	41421	657492
X225860		6958.84	38866.6	36786.7	115426	9385.29	40229.7	108.208	11185.1	466.317	37535.2	31264	19951.4	87874.3	792.589	211186	7800.52	16146	19342.6	32171.1	14311.4	68083.2	21181.9	3010.36	18185.2	23058.4	709.089	473.76	4327.17	436.391	75833.4	9865.07	1286.73	32960	47645.8	17332	57306.3	9968.06	138.713	8222.95	7682.9	38135.4	4437.52	90790	55669.3	22327.4	9685.68	11094.7	11998.5
X225858		12309.2	59050.9	649.572	12853.3	39115.4	19.2825	1884.86	6788.91	25881.2	36159.9	5970.63	8915.21	174309	93541	122243	60671.2	5753.32	2507	16964.4	113.236	36.923	6743.87	27290.8	8732.56	20010.1	59.6263	153362	193294	3122.34	1209.07	13614.4	188130	7934.09	311.449	500.846	7010.39	23891.9	21249.7	3618.47	27169	64508.3	17671.2	26848.6	1.31607	34330.5	43786.4	544.971	44.8061
X225548		87354.1	15429.2	319322	131997	90095.2	26126	12888.1	39888	91377.2	3654.34	1217.27	12226.6	147567	299152	11747.6	13953.9	116616	35652.1	2101.43	40817.3	69693.5	293199	314262	99139	130589	903.667	520116	261576	1006.22	73887.1	144242	61006	451730	283848	26276	1310.67	3350.01	166245	19496.2	245105	479482	290117	405785	16286.3	449051	320063	134869	18488.7
X225516		13179	211819	174144	17990.1	278147	582304	54181	1711.95	2.8442e+06	97144.9	255681	523773	397.583	20282.3	78540.5	173478	121.385	33047.1	49942	644.832	126375	63985.8	196551	549423	151979	686651	688820	94672	134587	127203	494338	106450	68410.6	70754.9	322591	59272.8	218475	335735	222633	234511	268322	91285.8	294358	9811.6	23139.1	76503.5	309578	5153.09
X225481		80850.4	1.56705e+06	1.67211e+06	1.18947e+06	8.71552e+06	3.62234e+06	1.7655e+06	4898.62	860778	431433	33075.9	28040	964942	1.50253e+06	2.39948e+06	1.10781e+06	99750.4	213586	5.23885e+06	5.09875e+06	1.07793e+06	2.15975e+06	8.61332e+06	603141	2.86847e+06	1.10143e+06	1.64628e+06	130480	713630	127592	1.59929e+06	40625.6	1.64018e+06	1.93755e+06	619481	32460.4	1.17754e+06	36644.6	43968.6	396133	196334	109351	2.35933e+06	703702	3.31996e+06	2.04413e+06	3.39835e+06	2.46344e+06
X225446		1.17552e+07	1.04683e+07	2.0753e+06	1.78818e+07	1.13805e+08	9.43318e+07	970357	7.74976e+06	1.13773e+07	1.35544e+07	2.05554e+06	1.62682e+07	5.72327e+07	3.10409e+07	3755457327	4.71341e+07	1.67863e+07	1.08553e+08	3.6256e+07	5.34039e+07	4.15206e+07	1.19498e+06	9.28428e+06	4.6226e+06	1.04225e+07	939128	6.76693e+07	1.91206e+07	301921	2.62117e+07	2.16911e+06	2.15045e+07	648974	5.80151e+06	1.25641e+08	7.35733e+07	2.41045e+07	1.75844e+06	3.03074e+07	1.21491e+07	1.61933e+07	3.91834e+06	8.25706e+06	924960	4.12631e+07	3.4356e+07	2.89997e+06	948888
X225387		2.95021e+06	5.2542e+07	7.44783e+07	1.4984e+08	5.76064e+08	3.21214e+08	1.77608e+08	4.30952e+06	1.03202e+08	3.69814e+08	7.13853e+06	1.17896e+07	7.33287e+06	1161861490	4.87265e+08	8.63205e+07	5.73955e+06	7.55694e+08	2.95722e+07	4.99706e+08	2.64471e+08	1.71456e+08	5.68158e+08	1.55707e+08	2.86204e+08	656763	2.38573e+07	3.34514e+08	1.00864e+07	4.60883e+07	5.39156e+08	3.27353e+08	2.76716e+08	1.24455e+08	402721669	3.32291e+08	1.47891e+08	1.87886e+08	2.47575e+08	6.06355e+08	1672179025	7.23325e+06	2.97012e+07	2.61697e+08	2.8048e+08	4.29642e+08	3.38684e+08	1.54867e+08
X225385		16165.9	21893889097	1103551919	2767330978	7713400434	9170839077	6993986374	2528850601	5817829733	6362282896	1.05322e+08	131266	21923767252	9461038289	52065819151	6510039382	3.04098e+08	2.17149e+08	1.19171e+07	1210362897	7.44287e+07	8.7442e+08	23013315759	22497158173	21735836505	6190602547	1771749261	2134624451	1.55957e+08	2919221001	8.43266e+07	8.05033e+07	5.95761e+06	1275582554	5801698756	8.76802e+08	914037	4.26773e+08	4628772176	1350220148	2925549580	17764094535	8.13355e+08	33599461	5192900413	4761188365	6946830318	3855984740
X225283		2.08364e+06	266845	177500	293439	49296.4	192514	585017	957444	1.61621e+06	2.22526e+06	303868	879531	95.6681	25660.4	5.80888e+06	4.19187e+06	5.49938e+06	2.46222e+06	3.34022e+06	1.81378e+06	33517.4	3.35598e+06	36775.2	1.22551e+06	1.02592e+06	2.71352e+06	711395	29953.6	5.95968e+06	1.23412e+06	137345	2004.75	1.77479e+06	2.28208e+06	715319	66559	177590	2.58192e+06	7.85997e+06	3.38526e+06	686390	1.48888e+06	115023	271759	19685.7	118633	6.13263e+06	117812
X224910		4720.28	1851.63	83.1806	98.4441	65278.2	31638.9	2159.59	2047.3	17829.4	277.188	12116.7	10.0095	2748.08	29729.3	623.129	406.066	3190.3	16512.1	5922.03	6408.38	1449.57	1389.9	31287.6	7358.22	48.5551	318.8	102.008	5164.63	1818.32	24698	16.1336	1173.17	2852.7	6603.44	61114.1	16235.7	4147.28	2457.27	469.288	44.4138	5402.31	4109.27	3777.47	7823.58	2493.24	48.206	1818.18	4865.94
X224908		405770	18565.9	192716	986351	2185.84	326069	153924	379753	215431	728732	31222	197083	8531.85	292411	1.50715e+07	188484	464224	5937.85	388357	412814	12262.6	16778.7	1.99248e+06	2.96864e+06	272227	83378.4	60578.6	21482.7	1.03663e+06	31358.4	737931	77655	587862	52353.7	102686	5097.32	171775	384.706	262682	844395	938640	317330	7382.65	1.62037e+06	214696	70623.8	41.2505	1.06324e+06
X224859		53883.2	2240.74	13361.2	63271.7	5511.53	23756.2	13302.6	8.01218	7072.32	17275.4	15721.7	68258.5	67232.7	15787.8	3.12088e+06	18489.9	29043.2	3821.84	103895	177519	160386	126419	59286.8	12630.7	3055.21	6303.1	74751.3	8948.36	112969	121.26	664.594	141423	102661	28659.8	8560.42	151704	1167.3	35105.8	103951	37971.3	257773	21639.9	58138.4	146540	4611.91	6462.8	50008	18585.4
X224843		49882.1	218024	2195.69	17088.3	314287	49247.5	17630.9	13706.3	76468.4	356036	32389.6	26558.9	10942.2	75102.3	1.61957e+06	156281	34710.4	20027.9	92690.2	9820.8	178164	38822.4	239209	298039	181.859	21227	203071	6614.14	63582.2	226149	6180.92	30001.8	25150.9	53824.6	208250	291888	87677.4	31982.7	18429.2	1274	45489.6	54495.2	87701.6	798.78	121300	33147.5	424.693	157843
X224795		1.55358e+07	3.27491e+06	2.03439e+08	1.12582e+08	568580	1.55287e+07	6.49277e+07	3.4372e+06	3.95739e+06	9.24809e+07	121349062	7.42521e+07	1.3038e+08	9.22951e+07	4.2205e+08	1.48496e+08	2.33248e+06	2.93167e+07	6.31182e+07	1.2397e+07	3.73936e+08	346127	192166368	3.8892e+07	60723.4	5.50647e+07	2.40961e+07	3.82172e+07	24638.6	3.48492e+07	7.25712e+07	1.19082e+07	1.76635e+08	7.41692e+06	2.74136e+08	2.53248e+08	6.15289e+07	6.30191e+07	1.03156e+08	6.60961e+07	5.08421e+06	3.12909e+06	30098.9	3.25707e+07	1.51929e+06	2.45389e+06	637519	1.02345e+08
X224790		353273	110129	135780	127874	630831	382884	122841	11842.6	6218.34	122262	179450	98533.6	3896.49	49166.6	5.67609e+06	41023	23402.2	76194.1	359362	613172	163509	61322.8	518578	251578	103223	87047.9	354808	14288.8	9781.18	808.757	333701	7678.76	11554	32122.7	529449	35959.1	1036.98	187937	318696	106977	10979.1	135046	5.5149	243136	50739.1	42834.1	654788	30789.5
X224670		595692	309321	320.387	651475	34267.9	231.869	13091.9	111716	140158	418.63	66850.2	41283.4	271131	103174	232431	9059.16	406.378	22218.7	193181	98751.4	449736	221352	496894	516796	115726	75155.1	4884.56	120644	32875.5	1981.12	817530	92633.4	4895.97	370256	1.88673e+06	905651	374352	15179.4	205509	44167.6	45220.6	88487.8	60517	46.1592	73777.7	5875.14	174285	16904.1
X224669		445.564	4640.7	65170.9	574.124	16099	1952.49	18855.3	19262.7	9639.77	47.4581	29782.9	37.4138	28531.9	9914.53	1.46659e+06	76508.6	36143.4	11414.7	38399.1	26895.9	45595.5	46.9995	111.433	127.72	14150.5	12613.8	42221.6	29111.1	1604.77	24429.5	34217.9	1203.87	26561.4	24514.6	43506.9	46131.1	414.351	20292.7	40604.1	14397.7	4271.83	25430.5	20116.1	1.86633	23835.5	32533.6	4117.97	17271.3
X224644		30552.6	1262.73	119023	33210.9	59082.5	1570.47	5383.13	49062.1	26840.3	6701.73	4630.42	13036	66558.8	30705.4	94870.2	48104.5	257204	157892	0.669086	60742	154769	83116.2	151902	452819	11790.3	5846.1	9369.82	5191.58	47112.2	69833.6	23893.9	220467	17590.4	24903.9	57627.6	363728	244731	22014	131332	0.162798	123768	61318.4	80730.4	638442	72556.4	38.5468	852.79	371065
X224635		3.1442e+06	89.3157	2.81129e+06	2.80947e+06	486941	12160.3	604248	6.1211e+06	5.82295e+06	4.32006e+06	3.50877e+06	17579.1	1.00867e+07	3.19272e+06	1.15114e+08	1.33664e+06	3.10964e+06	7.03935e+06	186921	1.29389e+06	1.55679e+06	839427	5.64775e+06	439813	8.06748e+06	2.56203e+07	1.24018e+07	6.03743e+06	663420	23678.8	626.866	2.43803e+07	2.0499e+07	419212	7.32806e+06	453033	78670.2	294310	1.28719e+06	1.02859e+07	1.25089e+07	1.006e+07	1.57041e+06	5.71999e+06	1.22983e+07	1.79247e+06	3.13204e+06	6.78262e+06
X224633		772425	211300	1695.66	259775	121281	1.25132e+06	146593	4679.69	1.68558e+06	1.73938e+06	5312.93	200278	140802	197442	7.18351e+06	366113	12771.4	427063	888374	523624	827130	148763	1782.86	3108.73	627395	3339.06	63047.1	185546	929525	717354	2.17286e+06	790388	675530	337550	261218	408641	17983.6	4209.01	22.7386	31337	25384.6	25611.4	740415	165541	0.878266	5402.68	1.00837e+06	1.25532e+06
X224627		24546.5	1.28572e+07	995014	1.44417e+06	2.68672e+06	1.26475e+06	6.68432e+06	323896	1.00074e+07	65214.3	3.52467e+07	5.2445e+06	2.76899e+06	15105.8	4.48991e+06	1.12687e+07	5.77477e+06	67082.3	7.55965e+06	8.21121e+06	28.8184	7.26182e+06	2.93209e+06	6.19059e+06	1.58828e+07	1.15432e+06	3.34947e+06	2.02499e+07	2.26339e+06	1.14322e+06	1.25941e+06	1.48433e+06	2.12593e+07	1.03372e+07	4.69762e+06	3.20694e+06	3.45709e+06	165268	7.32198e+06	166886	1.93288e+06	2.30346e+06	4.16141e+06	1.25987e+06	554653	367495	121162	1.58884e+07
X224616		189033	642496	2.28403e+06	359817	26907.3	385225	479695	2.7783e+06	586445	9037.95	2.33754e+06	9.49259e+06	73283.2	2.84512e+06	5.22369e+06	4.66715e+06	9.67848e+06	29037.7	2.80234e+06	2.9573e+06	8.17264e+06	3.37096e+06	619021	150042	895862	5.61404e+06	442503	5.13378e+06	4.99461e+06	2.68773e+06	1.02156e+06	588040	61049.7	183193	262532	130391	19578.7	2.15745e+06	1.43289e+06	18846.9	43681.3	723678	14194.6	105166	50840.5	1.44199e+06	2.44488e+06	180305
X224597		1910.91	212.6	5273.05	20773.5	29072	20217	2748.36	58877.8	343890	73738.6	11894.4	55407.9	271087	181584	1.05744e+06	19909	34954.9	229797	39971.3	34278.1	61294	2619.97	36510.2	123232	1317.01	38670.1	341639	210229	66469.1	48045.7	38783	11954.2	39720.5	249658	8026.06	128064	325455	0.00375158	41590.8	1207.58	32722.8	144592	230189	222351	2066.74	13526.6	9267.97	43750.5
X224586		5468.17	320.653	315569	36560.3	8034.09	11154.2	27462.1	374.527	14918	145544	28699.4	183099	94121.7	842.494	191997	3401.96	57752.1	26739.3	54040.7	39026.1	3.50717	27983.9	754.263	20315.4	105544	112947	120428	8552.05	236.523	70503.3	19385.1	22079.9	14513.3	988.881	22262.3	1927.54	2509.99	234.404	36969.5	42523.7	3394.83	4010.96	11436.5	2250.15	4798.1	2191.69	2.05466	29600.1
X224574		290198	189455	301425	28821.8	33767.3	62010.6	26530.2	128418	1300.99	15117.4	102186	8505.12	13686.2	147761	386221	153210	8922.94	32231.6	28308	303716	193053	60184.3	203658	44150.1	143782	8401.34	42594.6	188333	726115	641419	327418	28466.1	4993.02	4508.43	65208.8	76970.2	206.56	59564.5	28620	94521.9	14115.8	10879.5	92115.8	29291	19208.2	1584.98	176884	40758.4
X224571		1.73074e+06	289.617	5.38302e+07	6.00211e+06	7.4653e+07	9.56676e+07	7.34023e+07	6.54819e+07	5.76116e+07	2.11688e+07	1.77463e+07	8.59707e+06	4.40559e+06	1.699e+08	2462764445	7.48611e+06	9.96343e+06	9.93199e+07	1.94022e+08	2.77418e+08	1.13842e+07	1.28724e+08	2.01675e+06	2.331e+07	1.01769e+08	1.47109e+07	1.09239e+06	4.13352e+06	1.59026e+06	1.18591e+06	5.73312e+06	4.70335e+07	1.32007e+07	8.48194e+07	3.67e+07	3.39852e+07	1.34817e+07	16171	8.43904e+07	3.12125e+06	7.79045e+07	311.34	4.23658e+07	3.01305e+08	1.96327e+08	4.53208e+07	7.33626e+07	6.38969e+06
X224551		148882	2.22434e+06	597676	717433	496785	649186	258705	2.52968e+06	1.33458e+06	507233	919753	856820	469303	179575	1.13374e+06	132701	361148	54737.1	4.24099e+06	151171	1.25151e+06	693298	229333	365491	575600	3.68565e+06	15277.7	37373.6	1.64784e+06	1713.37	2102.89	421196	24993.4	350327	2623.28	1.05281e+06	101630	117858	222004	12532.6	328250	281534	1.31746e+06	241633	32950.6	528696	29649	354735
X224541		25479.8	839198	666237	457112	1.41338e+06	1.3595e+07	2.81638e+06	1.74461e+06	3.8168e+06	148432	4.55676e+06	628661	1.65381e+06	4652.92	6.13774e+08	402149	3.60441e+06	215635	594739	313122	9.2657e+06	3.44942e+06	1.91029e+06	9.79519e+06	28107.7	7.54919e+06	21.4306	1.26776e+06	5.97031e+06	459641	3863.66	1.29994e+06	2.44542e+06	4.34146e+06	866421	321681	73443.4	754069	93056.6	4.02859e+06	7.27208e+06	494001	1.17676e+06	3.33897e+06	5.70583e+06	673093	422723	1.62042e+06
X224540		173922	490360	713958	1.68215e+06	3.3376e+06	3.44846e+06	9.67249e+06	5.3636e+06	1.85456e+07	5.1476e+06	368124	3.37839e+06	4.34863e+06	6.92643e+06	8.89039e+07	6.28973e+06	1.64418e+07	1.08432e+07	5.77434e+06	1.8454e+06	173227	126114	2.42747e+06	298250	638883	928970	8.0055e+06	2.63503e+06	127218	920451	2.27306e+06	622586	1.49749e+06	2.31609e+06	1.54101e+06	153714	245608	416612	639028	832510	3.13e+06	3.4673e+06	2.80641e+06	815513	1.09093e+06	905473	337868	1.06112e+06
X224522		3.69226e+07	2.31042e+08	3.58806e+07	72718.2	6.95473e+07	203416201	5.94503e+06	141875	1.06947e+07	7.20138e+07	7.44968e+07	1.07291e+07	1.4737e+08	1.23e+06	2566728671	1.21071e+08	1.2631e+07	3.92002e+08	2.05035e+08	3.57008e+08	1.16293e+08	8.54982e+07	5.53779e+07	1.16606e+08	1.78619e+06	7.7483e+06	7.93313e+07	1.23857e+08	2.14171e+08	2.30715e+06	2.0205e+08	4.93914e+07	1.0923e+08	4.63401e+07	1.13507e+08	1.30887e+08	3.01568e+07	41567.2	9.98869e+06	2.92149e+07	9.43309e+07	7.68795e+07	2.49479e+08	1.44599e+07	6.73749e+07	1.72983e+07	2.53621e+06	1.54873e+08
X224035		1.55606e+07	478303	2.50084e+06	2.55232e+07	1.19602e+07	550047	5.07045e+06	1.9844e+07	3.90389e+07	3.53307e+06	2.65182e+07	3.09732e+06	3.84398e+07	1.86752e+07	6.56578e+08	2.50371e+07	5.30901e+06	1.80442e+07	8.48877e+06	1.18912e+06	114518	4.49485e+07	85267944	2.48534e+06	1.13281e+06	1.48827e+06	1.90392e+08	1.85739e+08	1.03556e+06	1.08106e+07	2.61504e+06	1.49439e+08	5.7775e+07	143.561	4.15538e+07	3.06674e+06	8.13949e+06	3.41212e+06	9.79761e+06	4.73999e+07	1.6186e+07	2.76755e+07	4.58159e+06	3.86751e+07	1.92724e+07	189362	1.16729e+07	4.32632e+07
X223938		1.91574e+06	5.88028e+06	1.87726e+07	436553	424426	1.68044e+07	1.88973e+07	1.8559e+07	1.55845e+07	886950	1.31746e+06	563505	1077.94	1.68952e+06	3.7657e+08	745989	6.45982e+06	2.59048e+06	1.41044e+06	33700	954918	261102	1.88639e+07	2.38395e+06	103266	1.96243e+06	84541.1	3.58469e+06	1.57766e+06	3.40151e+06	151520	345186	5.98966e+06	1.23764e+06	983283	73.6014	4.79699e+06	14221.5	2.30056e+06	846997	2705.82	450218	522090	6.06166e+06	7.84603e+06	298045	157389	368110
X223836		1.83532e+06	4.10394e+07	1.78605e+07	98602.5	9.2989e+06	5.08981e+06	3.08603e+07	1.09614e+07	3.59255e+06	213239	103815725	4.24563e+07	1.00026e+07	29220.7	5.01912e+08	1.57023e+06	1.38485e+06	4.09874e+06	15024.9	1.37114e+06	25099.5	8158.81	3.26266e+07	3.83266e+07	1.37773e+06	6.44398e+06	855148	4.28469e+06	2.14253e+06	2.14452e+06	4.16586e+07	1.34773e+07	9.48668e+06	7.60078e+06	852384	129300	7.17139e+06	7.06727e+06	3.22852e+06	1.72194e+06	618.236	984105	1.45948e+06	5.77991e+06	335458	3.2839e+06	1.61333e+06	7.34353e+06
X223830		1660.43	10501.4	632.45	42634.6	4059.26	22055.7	31482.8	624.009	1116.33	13709.5	1971.57	25449.9	3845.75	974.698	148651	2294.75	10176	26570.1	46977.6	1858.54	13450.1	92440.8	73727.8	322235	12531.4	484.572	12268.7	6642.89	69.2629	40887.6	17900.1	7598.01	5850.89	10921.2	1.66356	48233.8	43620.6	9344.09	1040.39	9835.46	20786.6	2141.34	629.494	9018.33	2.19352	467.533	1261.7	151291
X223778		4.00349e+08	50302833536	33399374772	77853536613	178352000000	555856533	28739504006	54786468128	124413000000	1001806846	1687959989	77627191823	74564797705	12717904773	887436000000	308325000000	3167702819	42545779987	60457783446	26803248296	11575803817	82882757858	145121000000	5160954451	2592928188	10077220374	79424043297	156768000000	7443445177	10809109879	77674110748	117501000000	76752577054	3573065711	2038596773	4.9599e+08	19853876616	12496782657	2328794605	17355377042	1729732510	58349755320	18539172944	16399331712	16766301998	29647274558	4268032790	15177985078
X223747		229.247	4758.86	26345.5	140998	63896.9	1443.82	18700.8	16484.7	16139.4	28840.6	64152.6	2401.62	53991.1	3476.55	45929.3	255779	30115.7	36138	30954.5	688.878	314.642	167811	154.976	78597.1	139234	90.8556	656.27	15528.3	7437.94	1071.02	18582.7	37818.8	15871	30522.3	1794.03	69583.2	190633	8452.16	12307.9	28975.7	7744.56	15221.2	1854.55	12763.6	160359	94404.2	1188.53	1816.63
X223717		2.49872e+06	380818	1.10559e+06	281755	145579	585563	5.9557e+06	1.55418e+06	15314.9	531193	9.02259e+06	412405	3.28408e+06	427.393	651333	572171	1.23629e+06	224644	628.963	88464.5	125841	1.96942e+06	62005.6	117554	1.42781e+06	481620	571998	129407	5.36508e+06	205.055	137308	1.10773e+06	60187.6	168918	49081	225958	1.88714e+06	164507	198322	695982	82686.6	2.25222e+06	6.21836e+06	4.08231e+06	3.64597e+06	1.13355e+06	627108	49159.7
X223636		5913.28	14200.7	766089	318324	45.5059	96448.4	232601	20962.2	18190.2	646109	10039.5	600049	366638	42643.7	6.03064e+06	6.41076e+06	11185.9	179.956	328113	69016.4	920956	1.50191e+06	2.57739e+06	156307	105481	570695	478541	564989	99668.4	3211	240398	521835	1.48966e+06	185630	1.41593e+06	383.104	1.18449e+06	395988	401853	1.29098e+06	228.824	100165	383171	615005	75713	73592.1	53368.7	49316.3
X223634		393584	673979	37233.5	5.77927e+06	9.05005e+06	1.46104e+07	4.9901e+07	3.57198e+07	3.67396e+07	2.78657e+07	1.26786e+07	2.04163e+07	2.28071e+06	443369	3.67505e+06	5.59883e+06	2.09853e+07	2.00947e+07	7.81666e+06	3.51441e+06	2.83967e+06	2.32414e+07	4.02371e+07	2.42244e+06	5.61488e+06	1.67783e+06	85538.1	3.71344e+06	113691	293642	3.08918e+07	2.76272e+07	1.88813e+06	4.27037e+07	3.30783e+07	5.75309e+07	2.70286e+07	7.39442e+06	1.05503e+07	2.14225e+07	2.14672e+07	6793.94	1.81329e+06	2.35759e+06	1.45202e+07	4.42419e+06	7.10757e+06	1.52097e+06
X223625		407486	3302.19	1768.68	99691.5	187.826	11.8037	168763	38.8992	4.62424e+06	4.98057e+06	42175.6	91587.6	18.1241	1792.35	281299	11246.9	18641.2	93124.7	84357.3	251373	747072	4025.09	107412	2562.02	874174	486245	2188.95	58201.6	333572	0.0107733	160074	59150.7	91965.8	54418.2	352213	2.15867e+06	3.97608e+06	2826.4	116358	35189.5	106859	420755	44787.1	370830	25239.6	73666.2	12882.6	1.3395e+06
X223597		7735.95	13225.7	14215.4	1191.77	24618.5	12081.3	12252.7	26727.6	39165.3	24139.4	3806.59	1938.65	1237.2	32503	22133.1	94867.4	15985.8	5213.5	5326.94	11387.2	1001.97	46.6314	9380.3	4061.5	5.10078	16655.7	4112.41	12040.2	120.169	5068.12	4949.57	18881.4	5576.68	6569.7	2753.1	5714.22	4975.86	3732.62	10.1005	494.835	4792.52	36005.9	1596.37	30131.2	10704.3	5.10534	3451	3066.49
X223541		1141480793	1194221995	54408927124	7067225425	12894215134	2027095575	16518550041	3.08937e+07	1238420859	3876290226	1107314561	8.92959e+08	5044480783	22147023421	45472867994	598769506	23557776557	4.59747e+08	4040563176	1.21234e+08	9778425044	63799761953	10558483909	3604328983	10116240050	1.98568e+08	6.55293e+07	5884667469	2616653785	25948046459	9075561616	2443843838	3748642269	10410498266	7.96572e+08	4287356082	4.45048e+08	11312698793	60738162255	6662505014	4.95213e+08	4523322732	13500057795	22241924157	10612027420	5.93173e+08	59772603511	42345071427
X223531		329071	1.35671e+07	9.291e+06	235198	1.34784e+06	7.96432e+06	2.16005e+06	668102	1.02247e+07	323661	10173.6	4.35667e+06	61166.5	3.37441e+07	1339983255	4.73177e+07	3.70872e+07	2.15551e+07	4.57723e+07	4.18956e+07	2.9609e+06	4.03457e+07	3.51057e+07	2.85779e+07	1.3856e+07	2.00691e+06	1.47188e+06	7.85675e+06	2.55592e+07	3.26821e+06	6.38592e+06	7.64646e+06	1.71497e+07	9.27659e+06	317228	3.43104e+06	8.74419e+06	2.54043e+07	1.56883e+07	2.7335e+07	5.7982e+07	9.2897e+06	3.04251e+06	2.34844e+07	2.31445e+07	8.02781e+06	5.92073e+06	5.17522e+06
X223521		1.34312e+07	6.55014e+08	5.12037e+08	3.34863e+08	71208.1	7.48481e+06	4.53969e+07	3.29345e+08	3.45385e+07	4.99015e+07	4.98738e+08	1.73347e+08	2.78342e+08	2.70909e+08	1.5985e+08	6.43568e+06	3.1043e+08	7.24568e+08	5.58344e+08	4.81001e+07	3.21772e+08	3.00061e+08	2.29683e+08	116022488	1.606e+08	1.87713e+07	4.01442e+06	2.98425e+06	3.18687e+08	4.64082e+08	9.04834e+07	4402906215	1382601135	3.61178e+07	1.4205e+08	7.45006e+07	4.68916e+08	9.04342e+07	3.22463e+08	5.58701e+06	3.91103e+07	3.73648e+06	11638601	5062918650	1218909394	3.97991e+07	2421285934	1598122193
X223501		9.67155e+06	58186.5	6.65674e+07	2.6991e+07	8.70474e+07	193147818	1.8639e+08	8.56047e+07	7.2828e+07	2.3693e+07	1.28667e+07	4.50736e+07	5.16384e+07	2.73082e+08	2994512729	1.87168e+06	6.94023e+07	2.87569e+08	2.55818e+08	3.81056e+08	1.57129e+07	6.59458e+07	2.13004e+06	7.20845e+07	2.2119e+08	6.2472e+07	8.37286e+06	6.26664e+07	3.28456e+06	9.32884e+06	6.92892e+06	1.51895e+08	25562.5	6.4581e+07	7.65571e+07	7.21135e+07	1.77681e+07	664258	6.91446e+07	6.63689e+06	8.26855e+07	1.4837e+07	3.73155e+07	2.84887e+08	2.37037e+08	5.64476e+07	2.81068e+07	5.28462e+06
X223500		787022	2.52567e+06	3.50159e+06	4.80787e+06	898491	1.43229e+06	153690	474265	1.92032e+06	996369	2.57365e+06	243737	2.21328e+07	5.84643e+06	2.53484e+07	7.95264e+06	3.15648e+06	807603	1.11114e+06	501115	166428	2.17232e+07	5.6571e+06	2594.35	268027	10013.2	8.39235e+06	1.33975e+07	1.91064e+06	1.62548e+06	997492	5.57187e+06	13110832	3.89252e+06	488.099	13572.6	17501.1	310676	574477	8.62978e+06	3.45598e+06	2.13059e+06	467458	267841	2.72245e+06	4.48555e+06	1.85114e+06	334599
X223143		438429	173727	2.23163e+07	1.98427e+07	6.91055e+06	1.69655e+08	3.64485e+07	1.90136e+08	1.57069e+07	2.89989e+08	1.31147e+07	3.8325e+07	1.66444e+07	4.25621e+07	35172196172	3.49739e+06	9.12707e+08	6.53055e+08	1.15854e+08	3.29041e+07	4.22864e+06	2.68453e+07	1.03787e+06	4.73447e+08	1.08471e+08	4.64487e+07	111850	4.13287e+06	1.53511e+08	8.62209e+07	2.18964e+08	1.26822e+08	3.29848e+08	1.09271e+08	3.79099e+07	264150341	2.00007e+07	1.72244e+08	1.28488e+08	8.98995e+07	2.33404e+08	5.46164e+07	6.3433e+06	5.75526e+07	1.04497e+08	190042446	5.04412e+08	1.03838e+08
X223120		183690	19688.8	75938.4	66901.3	146052	105392	204203	5437.81	64275.3	122750	13442.4	175.963	20869.7	19304.9	699050	20406.5	82.0322	2614.67	91670.3	154000	192950	73.9782	1689.65	223.407	81496.4	12212.3	112.038	513.826	55639.5	13284.1	34065.5	21121.2	1923.94	42327	3624.56	215.716	2883.3	3753.4	4122.73	359.806	201.123	9482.58	86463.7	23882	357706	164850	121689	7.90044
X222541		6.32833e+06	104742	6.46772e+06	3183.63	5.83376e+06	460969	271.456	1.77378e+07	75407.2	515235	2.33224e+07	8.94134e+07	4642961	1.03222e+07	98218.5	5.46325e+06	3.57599e+07	14978.7	8.44623e+06	5.77214e+06	2.18322e+07	1.15173e+07	3.5352e+06	1.9723e+06	3.27225e+06	1.89211e+07	47749.8	2.16498e+07	2.3194e+07	9.37811e+06	1.22504e+07	733370	1.51643e+07	1.73387e+06	1.17145e+06	5.65352e+06	15605.8	3.37773e+06	426407	1.5093e+07	1.41065e+06	8.91871e+06	146278	2.43774e+06	87437.8	2.16891e+06	8.69494e+06	356.75
X222199		24120.2	68205.6	86030.2	50416.8	281.366	22483.5	43359	9429.49	108231	81811.5	651.705	136901	255796	181200	789690	72896.8	142194	82203.8	3189.91	475.928	3172.28	217.795	59300.7	705.783	156617	82323.5	82857.5	196761	5538.98	1915.97	52554.2	778.266	152.308	56565.9	48958	196.002	117381	2222.7	32855.4	16661.4	119.624	64701.3	3779.94	12516.6	9549.59	111904	4864.94	328.432
X222169		313545	1125.25	7.44514e+06	35207.1	8.40931e+06	1.40151e+06	230497	1.37429e+07	1.13003e+07	923281	33148.6	2.22971e+06	1.97796e+06	352.572	1307.01	3.6891e+06	3.73375e+06	38561.5	644652	385288	980909	8.2024e+06	7.07633e+06	405266	1.08407e+06	68003.9	549214	3.97536e+06	436020	3.5349e+06	179336	6.0134e+06	3.58472e+06	680609	238188	643575	2.01031e+06	1.19507e+06	4.75083e+06	28.5165	4.57356e+06	181766	2.81726e+06	2.6306e+06	1.27062e+06	110243	470634	7.35292e+06
X222115		899461	5.10153e+06	2.41388e+07	5.91441e+07	1.51526e+08	1.60289e+08	1.3369e+07	3.86998e+06	83678843	406974	4.73335e+07	2.73231e+08	1.71605e+08	1.30554e+07	1657880903	6.48562e+07	4.79558e+07	1.85756e+06	2.05911e+08	1.40094e+07	6.12397e+07	1.72576e+08	8.53474e+08	3.87596e+08	2.65395e+07	4.96587e+07	3.72601e+07	1.14343e+08	7.88262e+07	9.8239e+07	2.05337e+07	1.52952e+08	7.40613e+06	1.18817e+08	1.29955e+07	4.10706e+07	2.09512e+08	5.098e+06	1.26479e+08	7.58311e+07	8.01762e+07	4.75967e+07	1.95113e+08	1.98113e+07	1.11913e+06	110361	5.20517e+07	1.84295e+08
X222099		82149	111679	387546	189348	206162	192923	922.9	73174	544868	43597.7	168028	72143.1	57204	63294.2	1.40479e+06	389747	27689.6	499244	622856	1.99352e+06	613703	126713	291088	144141	18113.2	7484.95	95786.5	326943	443424	33680	8827.21	39343	51100.1	78783.8	156974	22903.8	118053	462000	398657	5402.81	159614	232142	335878	42178.3	167454	40231.5	48590.9	34498.8
X222094		2.88226e+06	13009.3	21933.3	1.71765e+06	5307.99	123435	2.34118e+06	1.31119e+06	13016.4	1.14186e+06	1.37462e+06	1.10169e+06	296134	216619	219861	96774.9	203942	551731	1285.82	37598.1	884396	145700	134117	130322	173246	12912.1	174263	428695	1.2783e+06	56948	48710.7	31.5713	48863.8	89669.9	27647.2	446049	28593	1.0743e+06	372580	5691.28	241496	736604	377536	42554.9	45207	520514	46907.4	685.04
X222058		36435.7	1.57919e+06	6.90182e+06	3.8295e+06	285802	728094	1.08433e+06	220959	4.51795e+06	7.31465e+06	172024	2.63542e+06	6.00378e+06	13589.4	2.15146e+08	9.8188e+06	59889.9	50387.5	4.4145e+06	6.27989e+06	1.66836e+06	2.03844e+06	3.96222e+06	2.97161e+06	1.25789e+06	692067	5.17973e+06	2.99029e+06	324012	103814	4.31056e+06	6.68636e+06	5.18787e+06	1.57916e+06	1.22465e+06	2.22072e+06	331989	3.03006e+06	805782	249104	16.2436	3.56165e+06	3.04505e+06	16123	651067	3.09341e+06	3.81803e+06	350872
X222054		308677	898239	22043	1.79292e+06	58492.5	19043.3	16409.9	2575.27	1.20052e+06	1.32606e+06	3.78078e+06	9.95982e+06	5.46311e+06	5.60579e+06	6.13503e+07	1.75832e+07	2.34382e+06	788806	1.45532e+06	607279	422271	262545	324096	473225	1.74889e+06	4.16517e+06	4.12151e+06	6.50068e+06	521993	96075.8	665412	2.46233e+06	6100.05	4.02459e+06	9.10797e+06	1.77869e+06	43647.5	2.40185e+06	3.88348e+06	31.3218	5.08561e+06	1.35611e+06	1.39175e+06	2.04145e+06	793085	212127	404848	326573
X222049		1.03344e+06	2.98817e+06	1.07391e+07	1.48067e+06	305679	5.79171e+06	6.87734e+06	26040.9	901751	1.41856e+06	207853	3.47697e+06	1.0248e+07	5.42936e+06	8.68793e+06	170605	7.27714e+06	2.63598e+06	561827	5.26276e+06	6.76349e+06	487411	57639	13078.3	257487	362249	127666	110122	2.35587e+06	6.3254e+06	1.23334e+07	142684	1.10279e+06	3.8082e+06	422605	14604.8	1.01213e+06	131570	169352	30654.3	223879	185969	1.16281e+06	639911	1.44506e+07	2.39397e+07	360729	345484
X222047		2076436060	2330825608	3421868028	1125946366	5.24701e+08	3.85831e+06	1.38986e+07	2.7715e+07	3556163167	3059529943	5.53339e+08	8.00381e+07	4000729936	4132851858	3.6041e+07	2236403304	6.84494e+08	1.39997e+08	10078397939	1323626079	1.16154e+08	1.49085e+07	1132724006	2556184451	8.98185e+08	4.91092e+07	3414843614	2938294877	2435162142	1.63208e+08	1174495620	4086364985	1044015269	29220.9	2.77281e+07	9.80125e+08	6.23313e+08	3.08589e+08	1.18607e+08	7.78269e+08	5.09127e+07	2.6018e+08	8.09586e+07	7.56984e+08	5.90708e+07	3.88923e+08	1713601587	3.09407e+08
X222036		607759	457506	1.44085e+06	1.34192e+06	1.3198e+07	8.73253e+06	5.38294e+06	271939	3.98234e+06	1144.47	8.78145e+06	5726.14	2.33686e+06	807906	3.05638e+07	1.00901e+06	1035.36	7.0905e+06	1.64572e+06	1.32948e+07	4.00308e+06	34235.7	1.27344e+06	935206	76076	89272	3.75984e+06	230109	1.59872e+06	2.55113e+06	7.20598e+06	2.13078e+06	875276	524982	7.47968e+06	7.97074e+06	7.01217e+06	5184.71	1.35737e+06	1.10963e+06	4.41185e+06	32986.4	603808	3.8886e+06	2.1781e+06	230438	44581.7	2.53854e+06
X222029		453640	1.81598e+06	2.76885e+07	4.0143e+07	1.46082e+07	1.32706e+06	101467	570759	2.09076e+06	2.22123e+06	224247	4.33134e+06	4.17856e+06	1.29849e+07	4.58812e+06	2.03734e+07	2.37688e+07	3.51155e+07	430116	874.575	2.05606e+06	4.07484e+06	1.22253e+06	6.14103e+06	2.19758e+06	13514.1	242871	1.03836e+06	2.54223e+07	1285.94	1.62725e+06	3.11699e+06	73698.1	6743.91	2.46413e+06	13686.6	3.16948e+06	1.60042e+06	5.32566e+06	1.63431e+06	8.32347e+06	7.90989e+06	2.32685e+06	2.11023e+07	5.06971e+06	4.83636e+06	2.44242e+07	1.25765e+06
X221701		2.28912e+08	1.01947e+08	1003622356	3.82088e+07	268198	1160059295	5.10117e+08	9.62769e+07	605955	5.1598e+07	3.39315e+07	5.43446e+07	1.1245e+08	8.31879e+08	1421427991	114420085	1.68154e+08	215966486	6.61097e+07	9.01534e+06	6.8296e+07	4.57118e+08	3.38722e+06	2.41947e+07	3.04088e+07	2.15842e+08	4.87749e+08	3.69243e+07	5.03582e+08	8.18841e+08	107691169	1.9174e+08	5.26462e+08	7.41144e+08	3.95105e+07	1.95939e+08	7.69612e+07	8.38432e+07	524490	3.52404e+08	3.41152e+08	446436	3.20564e+07	5.43868e+07	3.03951e+06	3.93223e+08	2.54492e+08	6.41582e+07
X221670		184315	592800	1.3429e+06	316544	1.34473e+06	299160	23022	5445.48	421.443	83548.8	621057	21766.3	177019	125388	4.98236e+06	632395	375908	49567.8	401739	580125	117963	243248	23719.9	685357	464636	13372.6	659364	473519	259627	418.417	161603	106398	25266.7	133987	338831	2.04217e+06	1.03983e+06	30743.5	86113.6	44314.4	73510	628252	631637	540950	9329.43	13487.7	37443.8	364148
X221597		2.83874e+07	545.899	1.34429e+06	1.92919e+06	3.81203e+07	1.4279e+07	1.19549e+07	6.66126e+06	708262	1.63905e+06	1.49932e+06	918825	2.9313e+06	1.86821e+06	5.16014e+08	2.39398e+06	1.27911e+07	39064793	106720	2.74511e+06	10502.2	1.30292e+06	1.95389e+07	9.17833e+06	7.11133e+06	92277.9	7.57429e+06	6.51517e+06	1.17443e+07	4.32424e+06	3.799e+07	2.07234e+07	4.82778e+06	2.27552e+06	5.21723e+06	4.56452e+06	92261.6	8.43716e+06	2.08576e+07	475410	612841	3.16385e+06	572360	4.34491e+07	4.70958e+07	18115076	308747	3.39961e+06
X221586		2.07104e+07	1.01962e+08	2.79213e+07	4.8911e+07	2.70792e+08	1.73361e+08	3.36982e+08	1.49027e+07	8.68362e+07	2.72467e+07	4.3716e+06	219194178	240838800	4.6864e+08	3792086203	1.84934e+08	3.06339e+08	3.84418e+08	2.32592e+07	4.17711e+08	3.81208e+07	2.0005e+07	162453597	1.15693e+06	6.26574e+07	5.40168e+06	3.86785e+08	5.50537e+08	1.05581e+07	1.75808e+08	1.01738e+06	5.21838e+08	1.66821e+08	3.52447e+07	2.16205e+08	2.18534e+07	1.51824e+06	7.49528e+06	2.0458e+07	9.35968e+06	2.16587e+07	8.35101e+06	2.83314e+07	4.76923e+08	9.46323e+07	2.8096e+07	2.60653e+07	8.09243e+06
X221574		1.12255e+07	2.1771e+07	1.23057e+07	7.56631e+07	1.4605e+08	759218	3.04757e+07	2.06588e+07	6.2437e+07	6092.15	5.66717e+07	9.44536e+06	6.39704e+07	5.54901e+07	2674075873	148846720	1.44843e+06	3.68196e+06	6.34232e+07	3.05339e+07	1.57312e+08	1.57475e+07	8.37407e+07	6.62565e+07	2.83264e+06	1.61122e+06	1.15172e+08	8.85631e+07	1.13552e+08	3.47873e+07	138301	4.90966e+07	5.53736e+06	9.23544e+07	2.5129e+08	1.7732e+08	2.55437e+07	4.20709e+07	8.63527e+07	7.89942e+07	1.29405e+07	4.85156e+07	1.59152e+08	5.22996e+07	1.1015e+08	1.16192e+07	6.56773e+06	513608
X221569		673.146	73368.6	1.49228e+06	103902	87941.3	1.98633e+06	1.41786e+06	399041	400039	12941.6	8952.36	581872	62070.9	126513	2.43253e+07	151167	1.51796e+06	143384	103330	226990	275063	460527	869248	779843	23745.8	167.681	237713	33163.3	185606	239619	1.13268e+06	1.05836e+06	126744	140123	19388.6	46864.5	7586.7	480.495	39688.3	1.48033e+06	2.1613e+06	31215.2	0.84191	1.10448e+06	1.58782e+06	476755	287009	46278.9
X221568		9.39592e+06	2396.47	664013	74974	2.56359e+07	8.94677e+06	3.51731e+06	1.33578e+06	2.8383e+06	95517.8	1.31807e+07	8393.01	1.8342e+06	34706.6	6.06907e+07	3.25896e+06	544170	6.81983e+06	3.32883e+06	2.15051e+07	8.50857e+06	697643	2.58619e+06	2.30845e+06	213283	83097.6	5.15754e+06	1.05717e+06	5.81759e+06	4.8042e+06	7.78806e+06	610442	2.04812e+06	609602	6.13688e+06	4.40719e+06	1.23439e+06	20313.1	7.00318e+06	1.66483e+06	3.89967e+06	1.3665e+06	1.54315e+06	1.92112e+06	3.05307e+06	6201.65	831233	3.05446e+06
X220384		607032	390171	159029	142126	2.67923e+07	7.5075e+06	610102	1149.2	1.07903e+07	2.29197e+06	1.53859e+06	1.95563e+07	1.28124e+07	435289	7.01833e+07	2.54078e+07	3.44626e+07	1.44706e+07	1.14336e+06	2.48794e+06	8.90521e+06	3.37734e+06	8.21783e+06	1.19792e+06	827948	8.24701e+06	1.63927e+07	1.19801e+07	633359	3.77112e+06	3.83731e+06	1.42475e+07	1.29185e+06	6.56932e+06	535333	1.04238e+06	3.01266e+06	1.69545e+06	109603	9772.58	40064.9	6.29023e+07	2.11291e+07	200122	1.35287e+06	1.54598e+06	7.08087e+06	1.0848e+06
X220233		1.87715e+07	1.51665e+06	150800	5.48121e+06	991477	1.57316e+07	2.795e+06	2.27063e+06	2.10222e+07	9.86395e+06	2.57592e+07	1.97766e+07	1.81439e+07	1.01333e+08	1.60103e+08	1.1831e+07	178381	1.90893e+07	5.60342e+06	1.92814e+07	8.40012e+07	6.93288e+06	2.37214e+06	1.63834e+07	1.77778e+07	1.49474e+07	4.94354e+07	2.03117e+08	186660	1552.42	2.52632e+07	10399.6	5.11112e+06	1.23054e+07	776836	3.21957e+06	123838	750336	1.51732e+07	8.61996e+06	1.25554e+07	7.18109e+07	5.62465e+07	878886	1.87295e+06	1.24754e+07	2.38357e+07	5.63143e+06
X220230		962.566	164058	27.9491	215761	310909	175619	58021.1	1.43625e+06	13045.9	77761.6	160769	66766.8	284703	990388	2.07157e+06	322390	8013.32	37988.7	189171	115749	15481.6	8731.24	830037	699499	42365.4	75413.7	81757.6	116529	33225	40410.9	5728.05	372.031	125982	5289.72	86446.9	10281.6	10761.9	83902.8	45557.4	18612.3	1450.29	495671	91716.7	72094.8	77942.4	66369.7	292469	232069
X220144		2.60429e+07	1.21299e+07	4.1709e+07	1.24947e+07	342714	613721	7.29584e+07	7.15375e+07	1.63912e+07	5.16403e+07	8.46372e+06	2.47814e+06	302957	4.15725e+06	1.28947e+08	149413	7.88649e+06	4.72771e+06	9.23661e+06	5.7964e+06	22542193	8.19446e+06	974474	1.15081e+07	1.81634e+06	77239.9	125191	7.58502e+06	2.92838e+07	9.21972e+06	2.4849e+06	69250.7	1.41761e+06	1.41769e+07	3.77723e+06	3661.96	5.54298e+06	1.57145e+07	597704	1.38689e+06	1.99445e+06	1.34204e+07	1.47057e+07	1.76411e+07	1.13671e+07	3.61462e+06	7.11814e+06	8.9893e+06
X220143		89331.7	364439	112557	147675	744202	1.16875e+06	158377	291402	3.17409e+06	545719	638231	149511	457357	204176	367417	3.22316e+06	3.35497e+06	1.28874e+06	116350	121148	1.53601e+06	643214	423647	17780.2	127925	2.07496e+06	2.07567e+06	685440	14448.2	828433	56.9203	478616	2.1312e+06	1.49597e+06	1.3671e+06	547224	491016	14337.1	983272	2.90416e+06	914610	1.71548e+06	604949	1.4994e+06	126955	2876.34	257314	146633
X220103		4.90367e+06	1285141095	5320601991	1336600266	1.4275e+08	2209380412	1164733049	1293321608	1.00017e+08	2.25688e+08	5.18156e+08	87567.4	2.35436e+08	631471150	41769665707	1.52448e+08	2241300681	477722644	3831436989	2320433542	3218723800	1582200293	4.97951e+06	7.13719e+07	2.87024e+07	5.18803e+08	6117134146	6483124541	41507.8	2.06718e+08	1631697666	9.44913e+08	4.44403e+08	4627147553	2806931376	2516551013	3101113341	1933721536	5.53e+07	3.24833e+08	1.19229e+08	2.63334e+08	3.3361e+06	6.65036e+07	3.25995e+08	1.48586e+08	2998486437	1101846443
X220015		8.74466e+06	843.469	5.526e+07	4.15021e+06	4.22789e+06	2.22215e+07	1.75682e+07	1.04956e+06	2.52863e+06	2.87723e+07	232079	439607	104859	3.50172e+07	2.50646e+08	2.20231e+07	1.45111e+08	8.29028e+07	5.10311e+07	6.82009e+07	2.59831e+06	4.72568e+07	196.786	7.25877e+06	1.0409e+06	643519	386548	1.75723e+06	271265	1.21908e+06	6.07409e+06	7.20904e+06	7.93997e+07	1.21199e+07	23306.3	1.70712e+06	75233.3	5.77954e+06	1.33535e+06	6.51568e+07	105110124	2.01441e+07	1.50195e+07	390109	137317	3.73134e+06	1.19993e+07	219816
X220011		2.55892e+07	3.28177e+07	592398	9.81105e+07	2.5935e+07	5.96332e+07	4.87121e+07	1.27663e+07	1.12185e+07	8.04424e+07	1.87486e+07	1.70688e+06	4.73354e+07	1.08951e+08	2.68011e+08	1.31325e+08	1.77387e+08	425643	2.53069e+08	6.2661e+07	246138	571789	1.97313e+08	115290422	5.78651e+06	5.35758e+06	9.95824e+06	1.63023e+07	724322	1.30887e+08	8.09639e+07	3.51787e+07	4.14623e+07	931296	3.1161e+07	1.33198e+06	1.03797e+08	5.25817e+07	4.94714e+07	9.98487e+06	1.42114e+07	9.81633e+06	3.62916e+07	1.27468e+06	2.00104e+07	770792	124015799	258678
X220009		1629.46	1.16666e+08	2.46413e+07	4.03293e+07	1.33505e+07	1.52126e+07	3.29733e+07	6.52602e+07	5.32364e+07	1.00987e+07	1.47543e+06	2.41098e+07	1.11773e+08	2.54315e+07	3.56863e+06	2.29303e+07	4.7243e+07	1.82071e+06	222092	1.94174e+07	3.12704e+07	2.60243e+07	1.50898e+06	5.51432e+07	4.03061e+07	26065.4	80222	7.0332e+07	8.1176e+06	3.2738e+07	7.96741e+07	4.59889e+07	2.10633e+07	2.54911e+07	3.90621e+06	4.18002e+06	3.93114e+06	1.49872e+07	2.16128e+07	1.53879e+07	439357	2.02215e+07	27635.2	6.74055e+06	1.22869e+07	25692.3	6.968e+07	2.51088e+07
X220005		21682692141	2688801157	2415407987	2.69924e+07	30507391331	17033544088	3102051291	8398508638	10151472800	13391444204	4.09647e+08	21916513808	44789419681	11158388964	151492000000	9776981502	60286355328	2711328632	24599810165	3567182163	11072457325	2.4264e+08	2.76152e+08	4095691440	1530616953	33841167282	12213574685	25716024572	33375296358	1788553900	21472220776	6077698296	52552790692	20418114069	18670226621	19576117714	15810221728	3.02515e+07	5.15443e+08	19686786269	57478119568	5.12442e+08	22534701065	3542695733	13606147379	4207055402	1589302167	1192244979
X219913		7.74098e+06	1.89137e+06	582339	1.36956e+07	1.92751e+07	3.34603e+07	24282	3.03522e+06	1.43506e+06	1.00191e+07	499415	1.79129e+07	1.73635e+07	44040	3.31304e+07	4.79575e+06	468261	1.96662e+07	1.55276e+07	6.84483e+06	1.5373e+06	803026	1.61529e+06	830846	1.08868e+06	154460	104383	19446.1	77257.2	1.14781e+07	11555.1	429888	1.08937e+06	1.37113e+07	1.1179e+07	1.39508e+07	1.09338e+07	903015	96693.2	4.88626e+06	1.21596e+07	5.54157e+06	2.21641e+07	3.67015e+06	5.58318e+06	321376	426806	664134
X219843		150104	1.12549e+06	8525.86	491418	245770	170.353	390677	183083	266579	72088.4	23034.9	903851	3.89564e+06	266006	6.90543e+06	907557	446952	11977.2	201631	684777	1.07515e+06	36264.4	54798.2	7148.1	95641.7	331225	2.12134e+06	2.1597e+06	243849	179662	370057	679098	461264	3616.39	972766	18007.9	504006	1.42721e+06	694871	400.495	59662.8	201793	3.7476e+06	62221.1	410052	266305	62196	60485.5
X219821		11861.6	8.04323e+06	1.68246e+06	1.46929e+06	217113	404422	330043	709554	2.4348e+06	2.43596e+06	34018.5	13704.7	1.21216e+07	6.08514e+06	7.39524e+06	1.55626e+07	10014.3	8077.33	998662	491558	785710	1326.22	579409	1.34052e+06	110092	2.0186e+06	9.11677e+06	1.04495e+07	145593	2.11427e+06	35295.2	1.94142e+06	38220.6	175420	1.55189e+06	4.29438e+06	1.05556e+06	311984	154721	1.14695e+06	43108.7	2.8537e+06	2.24031e+06	1.39535e+06	5.10362e+06	6.16732e+06	100451	1470.7
X219683		38828.6	92507.3	104982	839872	3.05322e+06	1.70546e+06	126887	631488	5996.53	900042	1.64749e+06	279581	386518	977558	369513	61478.6	622621	15427.4	288106	1.7039e+06	2.09795e+06	72236.3	568554	763317	136171	251017	180441	396521	375.551	109322	1.03859e+06	317484	177400	422206	2.55761e+06	803643	85939.3	807926	120301	83860.2	202920	70249.1	106295	4975.97	2.66567e+06	1.92227e+06	555897	39536.2
X219510		3.57786e+07	1.78611e+08	7.96639e+07	1.21503e+07	1.2327e+08	7.40747e+06	4.12e+06	565207	1.24147e+06	4.31467e+07	3.37615e+08	7.23529e+06	51598.2	2.06074e+08	1122996103	1.60393e+08	4.46481e+08	4.85231e+08	4.35888e+07	2.96451e+08	3.35363e+08	1.85676e+07	752826	2.64509e+07	959764	7.83443e+07	2.68819e+06	23298636	913517	2.7251e+07	5.75465e+07	2.93897e+07	1.87542e+07	5.75294e+07	3.43151e+08	1.97451e+08	4.35425e+07	4.60047e+08	1.86038e+07	2.64035e+07	1.11311e+06	5.05255e+06	4.83378e+06	1.18656e+07	5.99432e+07	5.18241e+07	8.36445e+06	5.74633e+08
X219032		3.27052e+06	3.18462e+06	161136	8.87312e+06	1.75603e+06	4.87047e+06	5.07602e+06	1.62293e+06	1.87747e+06	25699.5	182536	726687	1.25326e+07	2.1967e+06	979549	290675	658440	565872	3.93404e+06	7.58425e+06	8.39688e+06	117755	2.07261e+06	2.69295e+06	754280	2.62274e+06	8.75992e+06	4.60953e+06	307101	341390	6.59596e+06	1.59371e+07	7.67319e+06	2.43506e+06	7.76152e+06	1.73548e+06	98688.1	23275.3	8.77533e+06	133931	2.55307e+06	2.06665e+06	1.48261e+06	384295	86388.2	15777.2	6.42559e+06	5.71184e+06
X219021		63155.9	7.57984e+06	2.57556e+06	8.18934e+06	1.51359e+06	1.78354e+07	1.51564e+07	2.55686e+06	2.22101e+06	151498	95457.2	613002	2.89351e+06	2.15543e+06	1.34772e+08	198181	728789	149136	6.03923e+06	510023	1.9411e+06	2.07752e+06	1.30855e+06	561027	4.52494e+06	67948.3	2.8638e+06	7.73603e+06	5.55479e+06	5.14079e+06	2.61559e+06	223575	4.0274e+06	7.35937e+06	2.42031e+06	1.9698e+06	4.11671e+06	1.17487e+06	510708	618479	542249	425273	78773.8	1.26894e+06	147483	155084	7.75438e+06	22493.2
X218860		4.7274e+06	2.81209e+06	16534.4	1.24369e+07	6.22878e+06	1.04361e+07	2.21625e+07	8.83296e+07	2.08163e+06	177643	17135.1	2.01624e+06	6.95752e+07	1.62333e+07	3.51487e+07	9.13133e+07	1.34343e+07	253968	1.63274e+06	1.97186e+07	4.57838e+07	7.86566e+07	99402676	1.97365e+08	3.17196e+06	980204	2.23323e+07	274379	7.65384e+06	2.00825e+07	2.02225e+08	1.54432e+07	1.72695e+08	2.98981e+07	1.15788e+06	9.99279e+06	5.49068e+07	3.177e+07	5.96024e+06	6.1436e+07	7.5422e+07	9.47813e+06	3.34965e+07	1.36602e+08	6.69509e+07	3.3703e+07	1.75915e+06	103450407
X218839		700707	55166.5	68003.6	29955.2	135417	9202.14	24659.7	292073	141246	222054	333993	3.7349e+06	895356	447675	1.16118e+06	542633	749958	13715.7	635954	2.18753e+06	3.43788e+06	533341	91545.4	534448	10424	1.24775e+06	568010	357082	580390	992708	5802.03	341353	1.05272e+06	179622	1967.07	16176	609310	25860.9	322213	558239	65911	439021	6740.31	469767	144288	428157	514970	23259.8
X218835		13335.7	455926	991150	1.53163e+06	1.52008e+06	129106	33293.6	288.732	985726	651436	12713.6	307365	171801	908037	812565	537602	2479.92	194417	7822.72	3444.43	37704.2	40254.7	3.18182e+06	2.67101e+06	34911.2	741814	288677	34442.6	118356	346011	1.30693e+06	140847	16343.8	289413	1.42217e+06	48488.7	3007.69	169214	1.24749e+06	258872	495528	4060.59	329581	236345	257907	319413	52239.9	585384
X218798		555305	1.07723e+06	100583	1860.93	68698.7	178717	102973	187726	429211	2057.72	35014.8	574156	2.07224e+06	68353.6	1.42322e+06	2480.51	272279	477526	19716.3	26358.1	995584	256194	208888	315147	68532.4	437471	14145.2	73254.7	1.68873e+06	15713.8	12955.3	95147.5	675788	141214	39972.1	502746	69402.9	49815.9	451979	281334	142457	48252.3	301190	387565	182351	145773	74402.2	283751
X218795		8.21332e+06	61501.5	316640	3.93611e+06	1.46922e+06	3.78738e+06	23637	706908	4.0829e+07	1.09304e+07	1.2211e+06	1.29744e+06	1.67174e+07	1.12008e+06	2.83324e+08	8.76349e+06	8.55554e+06	147483	1.10047e+07	1.45373e+06	1.66386e+07	14169.4	7.77877e+06	154530	2.07834e+06	4.75889e+06	1.4672e+07	1.81944e+07	1.65022e+07	6.04722e+06	1.90106e+07	1.91116e+07	3.60383e+07	6.16718e+06	4.06753e+06	7.94572e+06	33405.9	8.77865e+06	7301.55	7.48925e+07	5.99789e+07	1.20232e+07	1.54644e+07	6.93334e+06	532537	1.4456e+06	6.15049e+06	1.91297e+07
X218787		4.46222e+08	9.21834e+07	1314509425	1076038600	6.79453e+08	1144023746	2.46606e+08	1383571566	6.57036e+08	3.74146e+08	7.89387e+08	6.98983e+07	2.61216e+06	5909.18	194813000000	2.47382e+07	3.86417e+06	2167796224	4024630410	7.06401e+08	4.11347e+08	5.4689e+08	1475701897	5.18994e+08	3.61446e+08	3.34563e+08	1286146043	4557121929	5044983773	6.11821e+07	3692620944	5.11383e+08	4.29157e+08	2158519066	3018965856	3490187279	6.15616e+08	1.64244e+08	1.45513e+08	7.58478e+08	7.11361e+08	1128769884	6.17819e+06	3.75088e+08	1.06527e+08	1.22699e+08	1554837735	7.78843e+08
X218768		1315370643	1064004948	2715187609	1582737969	1319058113	3.35132e+08	484493286	1.73895e+07	3.86721e+08	4.46881e+07	2.03444e+08	86960.5	3667533560	9.23722e+08	3539972485	4.59042e+06	4.55513e+08	4.11821e+07	1121928626	2.21552e+08	1566876044	5.08047e+08	3.28238e+08	9.77418e+07	1.07946e+08	4.03433e+06	3764490458	4575350896	1.06009e+07	4.19115e+07	8.09182e+08	3232583908	3944106981	2297353777	6.83872e+08	6.06294e+08	3.49321e+08	2.98965e+08	1006285559	3.71969e+08	6.50954e+07	9.06488e+08	241554752	4.02797e+07	1.91361e+07	1294.95	987771509	2.68894e+07
X218767		5.11907e+07	1.38558e+07	3.27218e+07	1.36667e+07	8.82286e+06	72176.8	5.99944e+06	5.38841e+06	1.29995e+06	2.97497e+06	1.03055e+07	1.791e+07	9.9427	3.31691e+06	2.27241e+08	2.80022e+07	3.35448e+06	2.32288e+07	47333.4	3.8115e+06	2.07565e+07	1.11117e+07	8.8834e+06	371237	5.29534e+06	925251	1.22688e+06	1.09898e+07	5.33186e+06	3.44986e+06	1.94233e+06	1.56792e+07	2.95572e+06	1.9735e+07	174639	193506	16108.7	8.00614e+06	1.33381e+06	1.16102e+06	1.90038e+07	124092	2.05885e+06	5.69369e+06	1.91532e+07	4.74222e+07	2.83178e+07	268309
X218765		5696326190	8330261296	1.68976e+08	8141887882	17069652990	8397415573	12140139262	3873968571	5303584565	5551176827	2462764718	1214146855	1214511815	5.97183e+08	20306383441	1828140912	6.37891e+08	6837763343	9.69502e+07	4.5509e+08	1803271637	11075188662	2511455229	1443180397	1.67467e+08	17424.8	2836779098	7.06755e+07	3490849488	13525042863	21111777999	18787871380	1495839157	3.74938e+08	5689602302	13182539017	9.11807e+08	1021540584	2.39375e+07	5754830905	5693356335	17857784712	12697900602	56949181152	3.19619e+08	10817340434	4509465348	5663701715
X218759		1.0219e+06	121750	729.171	497236	17547.8	1.07281e+06	133006	12030.4	3698.72	150264	478474	2744.64	295409	713781	1.84418e+06	642873	18954.6	294695	1.20241e+06	409746	32206	189371	26172.7	507559	206447	855.071	78820.1	8360.83	4155.68	174900	851.879	70371.9	3524.88	7353.6	550949	742606	157211	90303.7	306205	136348	18491.9	664387	5469.73	40549.3	70735.9	30745.1	185976	496630
X218739		145.657	27131	21139.4	4869.53	459.281	444.699	23895.6	57.5331	23217.5	67922.9	8872.95	19493.9	6929.78	41335.2	13663.9	23044.4	57986.9	20570	9412.07	31604.5	3387.63	40.6037	48814	91376.4	115824	3994.44	20612.1	25147.1	1788.3	368.447	17558.4	7236.18	2052.85	19274.7	7290.22	2522.49	27392.2	22244.6	39617.9	7897.99	8102.76	2740.98	59678.6	953.627	302.84	1715.63	998.23	23013.5
X218734		68194.5	555801	64101.5	518032	217162	139045	162833	33285	22902.9	107131	3535.52	70080.2	406563	4630.19	36527.3	40330.4	58915.9	10124.4	277510	40322	4062.47	35869.9	51869.7	55835.5	217169	47886.8	445722	439135	148080	80213.2	251232	144584	185579	100864	60094.6	27137.3	29505.2	180152	220280	50876.7	60355.3	53818.8	94295.2	2232.38	4004.26	311.289	715.811	266809
X218729		48304.7	93176.9	17014.1	42519.6	38283.8	40660.3	33584.6	23575.3	11085.8	109014	170370	37275.8	118472	7404.97	82309.5	18378.4	13.9806	8192.29	49112.3	30614.5	1455.81	5267.21	70171.7	8322.08	175892	69072.1	24677.1	24842.6	27674.5	31339.3	15826.1	60242.3	56360.4	14295.7	113221	50420.1	22235.8	255249	106674	27829.6	3502.14	5730.86	26576	4122.51	1850.5	1493.62	33036.9	27776.2
X218728		1.05104e+07	154010	749898	4.63405e+07	2.28633e+07	6.97267e+07	2.20178e+07	558495	1.57514e+07	143515	1.22522e+06	1.32271e+07	2.14121e+07	6.98534e+06	6.81101e+08	836580	92963.6	1.26437e+07	5.53363e+07	6.10312e+07	3.2235e+07	323093	2.05161e+07	2.48723e+07	1.00093e+06	4.33657e+06	1.73724e+07	6.29298e+06	7.39929e+06	710489	1.71442e+07	4.64731e+06	183009	41472.7	4.06966e+07	1.6074e+07	1.16354e+06	2.23887e+06	2.11439e+07	55875.8	8.49815e+06	1380.72	8.69253e+06	1.70354e+06	2.06684e+06	3.25372e+06	1.69426e+06	3.7607e+06
X218719		150304	285264	4969.17	828061	83948.1	1.19506e+06	16.8266	2904.03	268332	642214	209350	1.0279e+06	935212	186669	4.72789e+06	513265	92702	14257.2	2.12328e+06	106104	96540	1665.37	90653.1	286942	2209.97	3765.27	807511	91287.2	1668.05	30057.3	1409.97	614807	67009.2	429789	1.19475e+06	1.10638e+06	164189	1637.16	129032	2.90863e+06	3.55768e+06	41885.4	236197	55770.8	451767	170911	1.52385e+06	2.92032e+06
X218710		4.56832e+06	1.05849e+07	9.62602e+06	1.77496e+06	1.16525e+06	929955	506030	4.84359e+06	9.26893e+06	841814	7.72179e+06	9.25355e+06	3.41772e+06	207881	4.53915e+07	19713820	7.50461e+06	1.65352e+06	4.85633e+06	7.71127e+06	1.43402e+06	2.32342e+06	2.32772e+06	933223	2.94494e+06	6.76335e+06	236675	141399	1.15245e+07	12042	4.44118e+06	1158.5	9.99321e+06	1.58896e+06	2.47055e+06	885030	3.00088e+06	4.51737e+06	499813	2.24218e+06	6.42813e+06	8.62376e+06	0.183125	6.62579e+06	3.21089e+06	2.06111e+06	251917	7.09184e+06
X218708		29015.1	6.1024e+06	1.50713e+07	1.49297e+06	2.10687e+06	778066	1.97397e+06	4.34635e+06	3.05196e+06	1.58404e+07	1.53734e+07	563048	1.39858e+07	2.78391e+06	224327	2.55536e+07	213116	1.88702e+06	389384	1.18022e+07	1.61993e+07	8.97679e+06	4.17255e+06	1.4252e+07	174981	7.21137e+06	7.94333e+06	7.23031e+06	3.70791e+07	6.28351e+06	2.28714e+07	3472.24	1.10561e+08	1.11021e+08	1.09951e+07	2.87086e+07	118723	94824.5	546844	1.51284e+07	76.6722	1.05089e+07	1.30552e+06	5.34829e+06	5.14288e+07	9.71872e+07	2.35783e+06	2.14652e+07
X218702		6835.66	1.161e+07	3038.54	161272	208548	658559	2.63203e+06	4.23705e+06	8.3345e+06	1.62701e+06	170555	1.16409e+06	7.32119e+06	2.11632e+06	516969	2.39855e+06	1.9795e+06	206070	1.39244e+07	923345	140234	807918	810941	24530.1	1.02112e+07	1.47229e+06	4.7646e+06	2.60889e+06	2.36001e+06	5.96374e+06	899834	1.61662e+06	4.69005e+06	5.32089e+06	77900	346703	64949.1	364405	457479	4.89291e+06	3.89234e+06	1.63369e+07	8.05984e+06	183902	3.47984e+06	13819.9	1.33684e+07	6.78668e+06
X218699		2.25207e+08	1.21436e+06	37750.6	434741953	7.76996e+07	2143625257	4.48585e+08	1.10001e+06	1.22521e+08	7.07225e+07	7.49853e+07	6.8494e+07	2.22542e+08	2.13123e+07	1818298171	5.24171e+08	4.59408e+08	2.32199e+08	8.88043e+08	1.69012e+08	8.57901e+06	2.58816e+08	4.59174e+06	108259215	2.76693e+08	6.0816e+08	2.9376e+08	6.68127e+08	6.85278e+07	5.3581e+08	353766	8.68986e+08	6.08881e+08	1.40685e+08	1214947514	1.88441e+08	6.29807e+07	1.65199e+06	2.42808e+07	1.0645e+07	6.74223e+07	1396576647	3.45549e+07	5.47572e+08	1.41593e+08	1.95205e+08	1.55639e+06	1.63069e+07
X218694		2.47829e+06	2.69606e+06	89318.6	1.33823e+07	431379	483442	103294	637471	1.52087e+06	3.03688e+06	51109.3	2.92007e+06	4.57942e+06	9739.16	8.03718e+06	1.31331e+06	395848	42288.2	2.6226e+06	1.08615e+07	1.47409e+07	4.30145e+06	3124.39	184834	564786	1.46702e+06	1.8481e+06	1.69423e+06	690901	1.42539e+06	471135	8.26897e+06	812530	1.04254e+06	1.64295e+06	461229	1.85678e+06	487656	1.11522e+06	512304	2.44982e+06	1.19677e+06	112098	203579	2.73332e+06	207.981	2.01417e+06	1.50518e+06
X218693		1.20016e+07	3.15024e+06	356584	72112.3	4.78637e+06	2.07284e+07	620127	886473	2.85045e+07	291641	3.36927e+07	4.84127e+06	6.33077e+06	1.73369e+06	3.7267e+08	18307793	5.10106e+06	9.44626e+06	1.66297e+07	1.33379e+07	3.34781e+07	11466.4	1.19504e+07	2.42128e+07	2.15471e+06	4.91567e+06	2.1686e+07	1.90535e+07	1.90881e+06	1.00304e+06	1.65767e+07	1.22844e+07	6.23176e+06	1.04171e+07	5.2258e+07	4.78645e+07	1.27792e+07	2.84802e+06	3.31679e+06	746521	7.86806e+06	2.66054e+06	1.24871e+06	191521	7.81112e+07	8.22899e+07	2.39328e+06	2.8653e+06
X218688		1.8967e+07	2.18541e+06	3.14893e+07	2.80274e+07	2.3045e+06	2.3038e+07	2.88444e+07	1.263e+07	2.73049e+07	3.14001e+06	319699	2.74457e+07	3.34709e+06	2.35142e+06	1.26858e+08	4.60597e+07	1.5138e+07	2.07783e+06	4.92836e+07	1.65393e+07	680002	3.49229e+07	3.40764e+06	1.27965e+07	1.30961e+07	1.62115e+06	7.27367e+06	5.30857e+06	1.12898e+07	1.65124e+07	2.30524e+07	261826	1.79269e+07	3.32018e+07	93198.5	9.73016e+06	1.35057e+07	344391	2.92779e+06	84159	520654	9.80689e+06	1.21011e+07	1.98271e+07	8.93397e+07	4.75801e+07	23879.3	3.74457e+06
X218687		173084	2121.26	72292.8	46223.7	44.3052	109886	232.043	450909	10073.2	100482	1.15934e+06	2.35968e+06	383185	1.16708e+06	1.99566e+06	304545	203006	140556	1.41142e+06	1.16543e+06	2.91612e+06	1059.49	138282	331827	204718	707901	1919.29	479362	2.63098e+06	154865	496064	8605.41	191140	262624	26651.2	42961.9	27217.8	84978.4	172892	900364	195226	43416.6	78022.7	149018	599771	6605.29	536614	121577
X218683		3.84883e+06	4.57176e+07	1.29601e+07	3.56939e+07	1.41251e+07	1.12733e+07	2.482e+06	4872.99	1.19642e+08	1.57114e+08	154635	6.29883e+07	1.89099e+07	1.02715e+07	1.40843e+08	5.5185e+07	2.49055e+07	2.55003e+07	3.14294e+07	2.31435e+07	1.1022e+08	1.60886e+06	3.96555e+07	9.12234e+07	1.96751e+07	3.6597e+07	8.96802e+07	1142.74	106642	1.48805e+07	1.00861e+06	1.86106e+08	2.71505e+06	3.66262e+06	1.71445e+06	1.10256e+07	2.25087e+07	1.36908e+07	3.96982e+07	1.63386e+08	2.07682e+08	7.93116e+06	123089	7.99306e+07	4.15901e+07	3.41412e+07	1.38376e+08	1.67571e+08
X218681		3.42594e+06	2.18891e+08	2484.09	7.04562e+06	3.51828e+06	1529352556	1.53244e+08	1.1575e+08	2.64013e+06	1.32346e+07	9.28849e+07	2.80164e+07	9.32907e+07	8.63006e+07	5.29074e+08	3.50049e+07	3.79321e+07	103983	4.29944e+07	592787	122421874	6.83159e+07	3.80527e+07	9.29589e+07	1.67579e+08	1.42715e+07	8.16258e+07	834448	6.34401e+06	2.758e+07	5.65183e+07	4.61616e+07	3.80923e+07	30826.7	7.47169e+06	1.5874e+06	630011	1.60842e+07	6.95591e+07	1.45944e+08	3.82447e+08	958666	1.32063e+07	1.85076e+07	13428028	3.41125e+06	579359	5.44433e+07
X218615		2.69084e+07	2.69596e+07	7.80061e+07	9.14099e+07	3.11237e+08	1.54284e+08	3.89145e+08	251162	7.42122e+07	283621	9.02476e+06	2.49116e+08	4.61013e+07	1.38285e+08	7275667703	117234063	1.23925e+08	836771	9.36478e+08	1109152818	4.96663e+08	2.08824e+07	5.2079e+06	1.44074e+06	3.00644e+07	2.25481e+08	4.60615e+07	2.70042e+07	95997.4	1.16478e+07	1.15005e+08	1.69455e+08	115892097	1.97476e+07	4.8847e+07	1.94882e+06	4.31771e+07	178090550	425448	3.71293e+07	9.31987e+06	8.53791e+07	8.70199e+07	305265	8.61195e+07	2.58864e+07	237218713	4.25175e+07
X218556		3289.09	37481.9	4336.55	125079	550418	302477	85597.5	24092	140713	95846.9	9917.92	12536.5	4.14796e+06	127894	1.32531e+06	257161	126155	3688.14	127014	141273	131155	5924.06	41929.6	475.65	19010.1	0.476424	39943.6	63848.3	104779	140626	4976.13	19201.8	28650.2	35397.3	58313.1	26695.5	51661.9	520173	123602	38534.1	22368.7	99566.6	18067.3	316414	501979	54078.2	44615.2	2045.88
X218550		658511000000	137994000000	8479659514	34504615498	22024916458	72307830385	3.32031	24573544663	151141000000	406733000000	17982685222	404249000000	883465000000	111140000000	99382399868	41621684785	36276693628	19525374007	280291000000	101128000000	22793604524	14570809670	195389000000	193988000000	1582360000000	3026160000000	23408235719	162084000000	356982000000	13613489018	8805719959	305410000000	1644809249	1090648766	657053000000	37430539555	19297011227	803909000000	3478340000000	160448000000	487669000000	146810000000	66311581108	51780950815	61039446580	42385635080	177838000000	2718304487
X218531		6865.55	1.98672e+06	6798.14	415204	1.22019e+06	1.21703e+06	24482.6	79606.2	505914	902657	142035	127366	910556	485765	604212	318218	8701.72	96499	84290.4	29238.3	508.689	58077.5	132605	97998.1	168345	340448	1.23521e+06	1.01123e+06	437275	32993.2	115995	589887	454781	1.14213e+06	505636	19091.7	372370	32394.8	258.266	25307.4	249154	725884	479289	133367	408885	41403.3	293986	1.85122e+06
X218520		1475567554	2768173687	3.37168e+08	18705712869	7.31319e+08	2327769846	235152	3369676984	2894526052	3057051576	2393423903	7521687071	7106383738	9176990664	51711371923	10303857232	6.0357e+06	6.38926e+08	3966647476	2.72946e+07	8.15961e+08	3146447518	7.41065e+07	2.8349e+08	4.31335e+08	8.98833e+07	5436883611	18034607321	2.16158e+08	1855697045	1478916932	7044237864	5353804242	7.06383e+08	1.16338e+08	116495647	1037826357	6449574815	5.07305e+08	6685770241	8.46285e+08	7.46621e+08	2.60927e+08	5.39173e+06	1691316272	2260418093	2.05492e+08	1492065901
X218513		479.018	43383.9	6652.14	21716.5	1.65719e+06	516414	1.44377e+06	1588.09	433480	98589.4	53359.3	740908	51701.3	137614	1.27741e+07	692190	24455.9	509928	655977	603565	110487	190153	612601	200021	15293.8	119628	354707	298653	110080	53141.5	78765.8	30102.4	369718	859452	4380.38	619952	1.31639e+06	14792.6	156787	81985.6	783240	186076	88958.3	198639	66997.9	12165.1	105118	226964
X218512		1.52562e+06	4.06808e+07	956258	3.06663e+07	1.67433e+06	4.87776e+06	3.77604e+06	581025	3.19861e+06	3.80714e+06	373477	2.95657e+06	1.90326e+07	2.04287e+06	3.47485e+08	3.10118e+07	4.77806e+07	2.05632e+06	7.6854e+07	4.06377e+07	8.13285e+06	2.44621e+07	1.25663e+07	84.4865	1.83358e+06	2.0972e+07	5.63675e+07	3.47311e+07	1.43814e+06	2.25417e+06	820672	531034	153809	4.5794e+06	8.88441e+06	1.82548e+07	2.16117e+06	115860	1.22995e+06	5.47937e+06	1.46148e+06	2.61179e+07	1.47889e+06	1.37681e+07	2.35714e+07	3.81312e+06	8.26959e+06	2.75762e+06
X218491		8.22598e+07	4977513789	5995296490	4173212576	3.0314e+08	4030933472	1082171784	1129554452	3335440068	3957490941	3.05993e+07	6122134610	18020231299	2171883535	10906852138	19949567717	1.35729e+08	1613216470	7.60728e+08	2045769028	4769768754	5.98438e+08	4.57445e+08	4.46412e+08	7.72843e+08	4573690085	7404061961	6571987558	4.05502e+07	3014962271	2.73472e+08	4991327577	3313677102	3.64076e+07	8.69349e+07	5103020899	2671698424	1038106011	2.43969e+06	1258557205	1.16364e+08	6.29356e+08	6881873412	881774	1941580884	2301044594	3856611178	1333174475
X218483		5.23427e+07	3.7868e+07	3.13027e+07	953936	2.00972e+07	5.40464e+07	1.92364e+07	1.58079e+07	6.6925e+06	1.78645e+06	612737	6.89411e+07	2.46869e+07	1.52269e+07	6.572e+08	2.68194e+07	5.47356e+06	5.71792e+06	3.48796e+07	2.20784e+06	9.55534e+06	60307497	2.15194e+07	1.1951e+07	4.51199e+06	9.18075e+06	1.98318e+06	4.8355e+06	1.49952e+07	1.41129e+07	6.35655e+06	3.54502e+07	7.99143e+07	7.00935e+07	9.57747e+06	3.43551e+07	7.50414e+06	17530.1	7.01262e+06	1.73508e+07	4.17145e+06	4.6272e+06	240546	1.27312e+06	5.67103e+06	3.41774e+06	4.00389e+07	4.0684e+06
X218467		134839939	3.46252e+07	2.92944e+06	1.12787e+08	5.30448e+06	1.82289e+08	1.99699e+07	9.87537e+06	867743	2.04901e+07	4.61141e+07	1.81205e+06	5.38491e+07	9.63955e+07	3.75297e+08	6.87745e+07	632164	4.19772e+07	1.22547e+08	3.79266e+07	1.84998e+07	3.8754e+07	3.88228e+07	9.59836e+07	5.94177e+07	1.96382e+06	2.12774e+06	2.9708e+06	1.79203e+06	2.22776e+06	669729	40375.7	2.04066e+07	1.54539e+07	3.97842e+07	5.39973e+07	6.50875e+06	2.78212e+06	1.44595e+07	95708.2	939817	7.27883e+07	2744.16	9.8592e+06	2.36922e+06	3.66512e+06	7.50642e+06	5.50084e+07
X218448		4.9397e+07	1.6785e+07	88485.5	2.47741e+07	1.67336e+06	4.00016e+07	972263	7.83628e+06	239466	41860	1.57064e+07	6.61676e+06	17744910	2.18543e+07	1.3455e+08	3.15024e+06	2.89388e+06	2.51317e+06	4.98667e+06	843833	2.49404e+06	3.26314e+06	690866	1.62013e+07	4.8544e+06	485829	2.60657e+07	4.05307e+06	1.32286e+07	76543.7	1.19417e+06	8.65506e+06	1.98642e+06	1.03336e+07	1.1056e+06	3.25871e+06	16713.8	569793	150873	1.7712e+07	1.0981e+07	109189	304891	2.871e+07	1.65788e+07	389633	4.65951e+06	6.9557e+06
X218447		3.29099e+07	4.62533e+07	7268.5	6.59177e+06	4.63666e+07	5.93759e+07	9.19383e+06	642309	4.43089e+06	4779.39	9.63197e+07	8.88113e+07	7.26179e+07	5.81556e+07	1002802277	2.93695e+07	528587	8.99512e+07	1.24805e+08	5.65369e+07	4.90694e+06	8.14524e+06	1.28189e+07	9.09549e+06	161719	48717.7	1.18972e+06	2.86397e+07	5.85856e+07	3.53105e+07	4.74733e+07	126.136	1.06387e+08	4.82474e+07	4.05841e+07	2.88621e+07	4.85257e+07	2.21916e+06	1.2562e+07	7.24889e+06	752579	2.92517e+06	397478	1.35086e+08	1.32524e+08	5.533e+07	1.79077e+07	9.55353e+06
X218444		1.07146e+08	7.08927e+07	8.37052e+07	4.68694e+07	1.89073e+08	1458553946	3.54005e+07	8.34593e+07	9.96e+06	273332562	1.88756e+08	6.01181e+06	3.27388e+07	4.09025e+07	119820649	6.10864e+07	1.04028e+08	4.60192e+07	3.13385e+08	2.05577e+07	3.63303e+06	3.03818e+07	1.21164e+08	2.56899e+08	3.28296e+07	2584.93	9753.69	8.73148e+07	8.78592e+07	2.7572e+06	2.2332e+06	3.36498e+08	26249.2	8.29428e+07	3.1314e+08	2.23685e+08	6.27197e+07	1.34746e+07	248356	3.37947e+07	3.78699e+07	367987	8.60399e+06	1.77796e+08	2.4287e+08	5.4013e+08	3.08184e+08	1.53065e+06
X218441		1.34294e+08	9.42578e+07	188272	6.23936e+07	1.27916e+07	1.14608e+08	5.5443e+06	2.92873e+07	9.42341e+06	1.51932e+07	7.59549e+07	1.98484e+07	1.07838e+08	1.94403e+08	318830332	1.34142e+07	4.32402e+06	8.96696e+06	1.20832e+06	3.63551e+06	5.72198e+06	1.31747e+07	2.58007e+06	5.38122e+07	1.9146e+07	7305.77	2.48848e+07	638499	2.88622e+07	2.08529e+06	3.34633e+06	2.28115e+07	1.50115e+06	1.38893e+06	31827	5.8023e+06	215307	1.49963e+06	2.67625e+06	3.27112e+07	3.4473e+07	149923	2.00917e+06	7.15331e+07	4.26115e+07	620968	2.18032e+07	1.04835e+07
X217893		253576	71514.3	32439	23.2577	1234.14	117677	27665.9	115897	128209	6389.42	3752.25	20725.3	294974	100120	722604	222729	5008.84	18063.3	134007	18104.4	85794.1	166829	65.8861	3600.4	62387.2	21107.8	158764	45682.6	237660	25519.4	450.589	77864	131511	45835.2	798.835	33663.1	88354.1	7684.93	42316.4	79804.3	23001.7	328.411	10604.4	18722.7	4472.33	36214.9	35437.6	12326.6
X217873		1.36961e+07	5.14297e+08	311576850	9.21535e+07	9436.83	2.62826e+08	3.33024e+07	7.47656e+06	1.39312e+08	1.89732e+08	4.93068e+06	1.18176e+08	8.27551e+08	1.44307e+08	1.86506e+08	8.35553e+08	413803	4.11157e+07	177673952	2.33614e+08	2.67605e+08	5.72457e+07	2.53559e+07	5.35499e+06	1.61215e+07	2.0919e+08	883216296	9.56309e+08	1.0334e+07	8.07703e+07	1.56541e+07	3.79549e+08	2.36354e+08	1.28881e+07	3.11512e+07	1.64088e+08	7.76331e+07	4.17182e+06	1.66506e+07	7.55421e+07	7.70177e+07	1.57201e+08	2.45424e+08	862923	9.37936e+07	1.49183e+08	4.58983e+07	1.32742e+08
X217870		1.29454e+08	2.16723e+08	1.09494e+07	1.43681e+08	1.20419e+07	3.04831e+08	2.12396e+08	1.46952e+08	3.77109e+06	5.48438e+06	119161	29084.2	2.80348e+08	9.38437e+06	10199836810	5.2296e+06	1.20509e+08	4.28004e+07	3.72394e+08	1.87583e+08	6.85174e+07	2.38294e+07	1.46462e+06	4.47352e+07	8.42682e+07	5.86741e+07	9.19884e+07	1.22119e+08	2.43248e+07	1.03235e+06	2.37472e+06	1.21211e+08	152271471	2.92845e+08	3.54495e+08	2.66258e+08	6.89124e+07	2.0768e+08	4.03291e+07	2.95112e+06	9.25745e+06	7.45447e+07	3.79639e+07	8.64795e+07	4.6285e+08	1.649e+08	1.73067e+07	1.74256e+08
X217866		2076937573	1869660122	12246511402	1034305525	9.82549e+08	1137532043	2.19765e+08	262067	1948129825	486434756	1.58886e+08	2817547098	6077366182	1.32735e+08	7998799636	4.8837e+08	8894114105	3924520058	1437783649	3585255373	4902769357	1089229297	1536197883	8.40849e+08	3.8368e+08	2.83508e+08	2629128413	6343195588	5.1273e+06	3767704678	9.82307e+08	7291532738	14180123869	7.94315e+08	5.09829e+07	2034724378	3610399256	4.50809e+08	1626050749	9494324936	4550770096	7.31309e+06	2877573878	4.11644e+08	1571979199	7.78638e+08	9.53531e+08	1672048116
X217846		3.21156e+06	769270	1.41678e+06	1377.74	1.92511e+06	9.91328e+06	1.18598e+07	142908	53714.5	808172	482188	32561	782382	1.07024e+06	427316	477379	1.61202e+06	1.45118e+06	279351	3.00945e+06	4.50687e+06	187628	2.75433e+06	4.37384e+06	4.51981e+06	728662	1.42687e+06	217669	1.85404e+06	242902	2.12476e+06	609277	5.75561e+06	8.77281e+06	39280.9	46258.7	542311	1.86167e+06	829145	281388	81911.5	655581	3.31087e+06	1.31706e+06	1.72322e+07	1.59515e+07	2.25737e+06	1.55296e+06
X217827		355411	1.60484e+07	1.86579e+08	2.82092e+07	3.96481e+08	4.21534e+08	2.61345e+07	1.42544e+08	1.68177e+08	8.55395e+06	5.36343e+07	7.32001e+07	1.00307e+08	2.01763e+08	3504702392	3.33993e+07	1.13148e+08	141740412	137757700	2.78194e+08	2.40649e+08	6.66781e+06	1.38428e+08	4.76084e+07	3.32496e+07	3.32501e+06	6.66828e+07	3.85142e+07	2.71621e+07	7.51853e+07	4.54927e+07	1.68067e+08	1.71199e+06	996540	2.45857e+08	5.28395e+07	3.16726e+06	2.73367e+07	2.10286e+06	2.25407e+06	7.60247e+06	1.95792e+07	1.72462e+07	3.56774e+07	5.50119e+07	1.47204e+08	1.3342e+07	3.41611e+07
X217809		2.08775e+06	1.70977e+06	59320.1	1.1287e+07	2.49575e+06	1.20935e+06	134009	1.6441e+06	1.07638e+06	1.03507e+07	802750	192187	4113.81	2.75453e+06	9.76248e+06	72652.7	42156.6	80342.6	1.51273e+06	714123	2.57561e+06	614988	3.44227e+06	1.63033e+06	155748	9318.45	1.58238e+06	1.17229e+07	174276	94157.3	280185	647.814	333398	390968	2.01063e+06	1.6334e+06	38256.4	1.49095e+06	132140	2.55882e+06	761698	156470	291586	72245.9	806479	79768.1	136260	78994.5
X217804		1425.66	44.43	107727	7271.34	4837.62	74737.4	6475.5	14023.5	1.28284	7655.97	4875.1	9145.58	80686.3	10209.8	2.26282e+06	7305.04	3339.58	34815.8	48889.3	95283.3	66099.6	6181.29	9847.92	860.119	6652.42	1089.13	4.3807	2876.53	7369.38	6151.48	100218	45394	95010	3323.3	86034.2	44727	7290.39	17760.9	43467.6	6318.43	30359.1	21055.1	101745	37306.5	445.614	14484	2952.14	53690.7
X217799		242836	448412	612586	623813	111272	3.25796e+06	2.65212e+06	1.31684e+06	1.85885e+06	340877	600531	292436	2.982e+06	79173.6	1.92419e+08	258.676	2.16166e+06	965627	627894	129950	2.87679e+06	1.70693e+06	882502	1328.38	1.63881e+06	1.78489e+06	226541	7052.41	2.72115e+06	85604.5	466318	1.11796e+06	8.97075e+06	2.67775e+06	425768	618460	1.25121e+06	96679.2	60496	5.1766e+06	5.96292e+06	1.28592e+06	835439	2.94701e+06	605430	202623	274545	125990
X217784		6.39825e+08	369779555	1678987369	4.36136e+08	1475.36	6.16802e+08	1.67769e+07	1.67971e+07	1.31152e+08	104302058	233995292	1.93242e+08	3351770467	3.37029e+08	16655804459	6.83926e+07	1242655002	1.46261e+08	1427134857	1103858181	2174335511	1.65021e+08	1.82821e+06	3.80704e+08	8.33086e+06	4.08913e+08	1639368323	1893834265	4.22604e+07	8.72022e+07	1.94318e+07	2181154991	1491534721	2.28637e+08	1166372061	6.24563e+08	4.9123e+07	5.85062e+08	4.73481e+08	1026156963	6.09846e+07	8.44096e+08	1124909100	220700815	7.13161e+08	1044429676	1.29127e+07	1.83318e+08
X217783		2613338481	3518457568	4660926740	4692543721	2410480790	1.02465e+08	3186220546	5446853778	930787133	5.76706e+07	7.49129e+08	1089093252	3.8294e+07	1765291609	1301023778	6.72326e+08	1409340669	2.42184e+08	4383374848	2157665806	7964759342	5.52795e+08	3.28008e+08	2.95734e+07	3117554455	1.73744e+08	1186942296	8623520470	3523919757	5.15054e+08	2111955493	1.35139e+06	1513464169	231320612	17255239709	15749165447	7346688791	2922299079	3.4963e+07	4008913363	6490579683	7.2496e+08	2.49858e+08	15094894318	5590428296	1.98954e+08	2.06838e+08	4.01987e+07
X216880		5.8444	36336	123728	78232.7	171276	930247	688007	83928.2	295901	202252	234625	284986	82907.6	54121.8	240919	347714	170820	435152	2437.53	82176.1	38636.8	558424	313089	2188.19	69156	145220	7561.4	160476	6808.89	324648	646670	4178.09	240957	22540.2	30520.8	624.801	299747	9783.11	7584.56	34313.8	17614.6	18948.2	376337	291.728	49988.1	101324	58038.7	1117.96
X216865		148006	1.51891e+08	3.46605e+08	8068643608	1612797913	6.81349e+08	8.04771e+08	3880588786	7618606190	8.3935e+08	5870949649	1.28698e+08	1378205062	9.28559e+08	5.49043e+07	8.35037e+08	1376601110	1.0817e+08	3234222561	1176933589	6.58866e+08	3085105465	323307101	3.11827e+08	11719550564	3.8262e+08	2.01178e+08	4110128757	4.73674e+08	1.7014e+08	120611656	2.44146e+08	1.24836e+08	5.84604e+07	5801967758	1645131687	7.42497e+08	1167690866	1852515639	2749175235	5.50866e+07	5.46943e+08	1.91388e+07	50176.2	2.34918e+08	1.93965e+08	7.23322e+08	4759267206
X216862		9.84162e+06	3.01774e+07	2.07458e+07	1.53972e+06	9.92229e+07	1.57567e+08	8.36835e+07	1.35477e+07	132713128	4.75741e+07	2.15917e+06	1.16308e+06	1.49233e+06	108020932	3.11227e+08	5.16628e+07	230472	3.19609e+07	2.92543e+07	4.47592e+07	6.15899e+07	1.26261e+07	1.6828e+08	9.76199e+07	43138.7	1.73861e+07	1.85389e+07	787242	2.68985e+07	6.25167e+06	1.60473e+07	1.96507e+07	1.03678e+07	6.3868e+06	9.74625e+07	9.64728e+07	2.95274e+07	785372	3.48731e+06	868284	6.48552e+06	1.00088e+07	2.15324e+06	2.46545e+07	1.27976e+08	6.76417e+07	6.14078e+06	1.01292e+07
X216838		3.58093e+07	3.72519e+06	5.31e+07	950971	1.27923e+08	6.67338e+06	320724	2.79784e+08	5.20999e+06	2.35526e+07	5.07393e+08	1873857711	1.04893e+08	2.37369e+08	4.23678e+08	2.0101e+08	609896526	1.23878e+07	2.30318e+08	1.91531e+08	7.62235e+08	5.25796e+08	7.03667e+07	2.45839e+07	5.01068e+07	4.31093e+08	263187	4.78667e+08	3.74571e+08	1.49579e+08	149042466	3.44261e+06	1.97986e+08	8.80116e+06	4.98572e+07	1.44193e+08	6118.17	5.8494e+07	827461	249118340	2.16115e+07	4.18136e+07	1.7421e+07	4.81836e+07	2.08867e+06	1.15719e+08	3.6732e+08	4.92916e+07
X216837		1557660906	3.24712e+08	2.73378e+07	1277622660	1.85765e+08	1902340425	1022497856	3.89081e+08	4719475436	1.38191e+08	7.03151e+06	3.27861e+08	3295960136	1179226966	2.42517e+06	4.05459e+08	5.91382e+08	1566799798	3.32968e+07	8020306624	4773377358	1.14342e+06	2068943324	2070795780	1312795321	4.73137e+08	9723865954	5300540953	4.51594e+08	6.65246e+08	7.46417e+08	1343243020	1887472141	3893857481	988731176	8.06813e+08	3906503969	1.87286e+06	2324277936	4.60087e+07	3.16737e+08	3260607450	2171935274	3209786661	1.63618e+06	1.6419e+08	1.18493e+06	2.76324e+06
X216569		1.65832e+08	1.15482e+08	4.58695e+07	41009.9	4.7852e+07	1.78746e+07	1.98612e+07	1.3845e+07	140168	2.93209e+06	9.55946e+06	4.11172e+06	1.89866e+07	3.10629e+07	9.42704e+08	2.23987e+07	2.67267e+06	2.16993e+06	8.81405e+06	1.18012e+08	1.59087e+08	5.69259e+07	2.75007e+06	265809	1.27299e+07	1.79188e+07	8.81639e+07	2.17564e+07	64168.4	3637.79	2.9343e+06	8.02958e+06	7.46533e+06	1.634e+07	2.00111e+06	503835	1.61596e+06	2.94221e+07	2.82252e+07	4.5321e+06	3.36195e+07	1.81236e+07	1.06142e+07	7.35718e+06	1.34779e+07	1.15563e+07	52839.8	44.2678
X216568		201729	44525.2	9.27453e+06	2.19945e+07	4.41816e+06	2.17792e+07	2.39995e+06	1.62629e+06	6.61257e+06	4.94874e+06	973029	6.7725e+06	1.08118e+07	1.02536e+07	1.04143e+06	617862	525016	374543	1.0828e+07	3.69866e+07	3.83587e+07	3.01132e+06	7.63891e+06	1.41966e+06	3.74164e+06	3.43027e+06	8.64869e+06	6.17279e+06	3.22579e+06	6.1133e+06	428455	1.56993e+07	4.27578e+06	1.09959e+07	1.41056e+07	8.34914e+06	1.65194e+07	1.62839e+06	1.81395e+06	2192.05	288537	361514	2.65639e+06	154099	3.05909e+06	9.49741e+06	5.31342e+06	3.30651e+06
X216472		408362	239314	957329	582395	1.67233e+06	1.72048e+06	1.01382e+06	605912	5.86445e+06	3399.49	249895	2.36354e+06	1.39002e+07	1.51168e+06	3.80315e+07	8.27635e+06	2.19278e+07	3.23593e+06	7.43777e+06	1.64084e+06	81245.3	797965	2.28885e+06	6.06817e+06	675502	3.44575e+06	2.71164e+06	1.34499e+06	182881	30548.7	162791	2.66592e+06	261958	178295	3.03238e+06	2.66402e+06	6.50017e+06	2.38167e+06	3.95472e+06	665826	197974	1.38703e+07	1.89035e+06	129754	33865.7	1.19996e+06	227385	1.07902e+06
X216454		1.17048e+06	147926	1.00047e+07	5.36691e+06	43225.1	1.82431e+07	1.91638e+07	4.62256e+06	766507	9.26922e+06	3.00902e+06	2.77497e+06	2.2635e+06	314628	4.82467e+06	15267.2	4.84639e+06	3.71155e+06	3.43943e+06	929851	79.5823	120769	118318	506614	2.3796e+06	483699	1.05263e+07	7.04713e+06	643460	222715	6.06989e+06	1.68622e+06	4.29e+06	1.00266e+07	8.53934e+06	2.14855e+07	1.86432e+07	7.98105e+06	1.31176e+06	125927	104753	1.63872e+06	9.16098e+06	5.16142e+06	3.34646e+06	2.32312e+06	855551	1475.3
X216449		4.76044e+06	532600	213173	318237	3809.8	766131	2806.16	30409.2	61099.3	276559	222935	46045.4	283659	2.03509e+06	3.89924e+06	347409	158058	224796	620164	1.62572e+06	414247	10477	72029.3	137059	20.0366	94419.7	1.59471e+06	3.08978e+06	10388.4	9978.01	40673.2	3.21405e+06	386098	3.4082e+06	1.71395e+06	456968	627856	69971.3	329833	147244	3.42723e+06	63473	1.23901e+06	89789.3	1.04832e+06	737884	90762.7	456512
X216445		11984674919	12372828457	4.63309e+08	4.84429e+08	298834	2.52015e+08	9.90127e+08	3493748936	2329684542	5.36029e+08	4.60443e+07	5265030281	2.11221e+08	3963809018	57646014576	4362681480	9.37712e+07	4713735494	1239201182	1330829959	10358501989	3092560328	2614303662	7185177905	729322055	4.91334e+08	2.679e+07	1278413212	472687647	4.14149e+07	1945665757	2.60139e+08	3645891283	7504815774	2.14327e+08	3.15393e+07	3173398373	7.75518e+08	3074943363	1910575602	7.03331e+07	2.6521e+08	8.77461e+08	2.87294e+08	5.81899e+06	4.9683e+07	2.61407e+07	6.35415e+07
X216428		272889	607578	1.9124e+06	422029	2.60133e+06	256951	522377	94218.4	505631	168089	2608.18	63700.6	69764.3	317124	1.08124e+07	3.11274e+06	179882	255057	268587	259005	28156.1	8.67338	699707	464511	1203.98	285877	20840.1	316386	2787.32	420142	941.461	117716	1228.78	58655.3	62300.2	25153.2	226432	13684.3	411177	132100	61246.2	125847	111727	74073.2	1.53895e+06	751310	52582.6	334916
X215989		2.22855e+08	242211186	4.34846e+06	1.38986e+06	1.89997e+08	1.79041e+08	4.30618e+07	1.1759e+08	1.26466e+07	6.14003e+07	8.3848e+06	1.0452e+08	6.16145e+06	3.09582e+07	7.19507e+08	2.13718e+08	2.52534e+06	1.18882e+08	8.63558e+06	1.68478e+07	7.39292e+06	128800081	8.48553e+07	4.98573e+06	684104	1.53424e+06	2.47957e+07	7.0198e+06	3.22633e+07	4.07866e+07	9.86643e+07	5.19935e+06	2.49833e+07	1.00011e+08	58.2696	1.89964e+07	7.68899e+06	1.19902e+07	8.78167e+06	1.15617e+07	255207	1.92019e+08	1.94276e+06	3.17198e+07	3.96179e+06	2.50813e+07	2.08416e+06	4.51202e+07
X215978		275.56	611901	134768	436878	18174	233472	1614.95	1110.49	4552.09	139121	570.917	672184	88566.1	3369.47	2.60647e+06	273280	59084.8	82664.7	53471.8	5726.45	114610	5549.58	488096	766343	16267.4	10625.6	147384	540191	570177	132548	297225	834891	1.33474e+06	160700	935891	155771	185.044	289.933	1320.76	236764	97862.6	231801	140796	10299	100717	23737.3	92675.5	533607
X215591		2.27733e+07	1.32271e+07	1.69683e+08	2.33574e+08	7.21362e+07	6.02091e+07	35949	3.52051e+07	6.99446e+06	1.98988e+06	1.49791e+07	2.27977e+07	5.19848e+07	2.33061e+07	5.83242e+08	4.60718e+06	1.36266e+08	2.73446e+07	1.59735e+08	1.85147e+08	1.16009e+07	2.97953e+07	3.5377e+06	2.59344e+06	1.74324e+07	1.1001e+07	1.11063e+07	3.21216e+07	6.85095e+07	1.23966e+08	1.58085e+08	5.24257e+07	1.05893e+07	3.52049e+07	3.19127e+07	1.63179e+08	3.8273e+07	2.49163e+06	763587	1.02223e+07	896060	6.66061e+06	9.75051e+07	5.66135e+07	7.88412e+07	7.11382e+06	4.244e+07	1.27042e+08
X215583		5.54083e+06	389861	2.51291e+06	610964	3.05223e+06	187349	1.6363e+06	1.62317e+06	154686	1.48089e+06	1.11085e+06	220108	190365	1.05443e+07	7.66795e+07	64587	26944.1	3.45563e+06	2.24072e+07	1.70837e+07	2.04858e+07	1.83236e+06	1.91176e+07	4.92255e+06	133072	2.40043e+06	120597	1.58309e+06	73345.3	245611	843725	4408.44	869170	2.08641e+06	8.4288e+06	3.38761e+06	13023.5	177160	1.44876e+06	1.96313e+06	256099	1.49251e+06	88130.8	3.81534e+06	2.33129e+06	1.80407e+06	431440	57771
X215532		3.87387e+06	5.00381e+06	1.28348e+08	9.95882e+06	1.46884e+08	6.35935e+06	7.51596e+07	2.20527e+07	1.69933e+08	1.21651e+06	3.30825e+08	501110	4.89558e+08	29.9791	1737991464	2.55326e+07	6.69619e+06	2.42163e+07	1.06783e+08	1.55927e+08	7.60182e+07	1.01013e+07	5.942e+07	1.60073e+07	7.02244e+06	2.19634e+06	6.59862e+06	2.41231e+08	5.77563e+06	8.00333e+07	5.18602e+07	8.26104e+07	2.29764e+07	1.56053e+06	4.08064e+08	1.95042e+08	4.73311e+07	7.90406e+07	7.625e+07	757684	2.70502e+07	1.21579e+08	7.38476e+07	4.71581e+07	2.42769e+08	1.0262e+08	1.51338e+06	1.39457e+08
X215507		1.81168e+08	641431	2.74797e+08	2.90551e+08	1.0642e+07	459284641	161189862	6.93793e+07	4.30706e+06	159323	3.77788e+07	2.89771e+06	1.07813e+07	349931	7.08125e+08	8.77151e+06	1.40908e+08	1.03344e+08	8.32654e+06	6.75392e+08	3.41585e+08	3.27166e+08	357293	2.04238e+06	8.64135e+06	9.10296e+07	4.57953e+07	2.65017e+06	3.4253e+07	2.39536e+07	5.20786e+07	3.4647e+07	5.0687e+07	9.63086e+07	1.81819e+07	4.50661e+07	9.57535e+06	616411	1.12976e+08	6.63642e+07	1.15223e+07	193103	1.20062e+07	100631	150235658	1.3176e+08	6.64453e+07	4.35178e+07
X215501		2.3215e+07	1640124525	17056910735	12223882372	5.73318e+08	6.2687e+07	1370554147	7.33349e+08	3219681907	1159984947	2.05389e+08	1300922777	17018527079	11198988022	39666095375	1276249146	9410274625	10419333797	6920597416	6689246488	3117876472	6485154592	28410487195	71334575232	6.38349e+08	10300958984	7.34949e+06	1.60984e+08	5385954145	25986816235	14497231797	5133824697	3687644291	1337016639	1967102873	46872597252	37852949255	28533008985	2689825296	22908682090	55750904086	13240671462	5035886085	36847295050	5.43116e+07	2970806587	1.70751e+07	114153000000
X215445		12377585204	145940000000	22092372776	72857050213	2960755160	52503284428	1.10741e+08	769609	48739969043	26465580576	5.26324e+08	6345397876	137730493	29595900641	190317000000	45934270242	22142638300	39393400579	22721425781	6565287061	1.73792e+06	3414445402	48658735851	15765797445	4925820311	4437077266	9.28007e+07	11980552976	8145370327	197061000000	20492471922	5.50443e+08	2.12385e+08	27762175815	30145101547	9.37917e+08	15311372039	13020589663	21334696648	15928906256	6438035473	61343640687	103978000000	28255544018	16911388426	33772653148	25714666626	4.74835e+08
X215426		325138440	9.17663e+08	1.23005e+08	4.29225e+08	2.62293e+08	1.38186e+08	890226	1.0447e+07	4.27869e+06	1.47793e+07	4.05122e+08	1.44906e+08	2.1746e+08	4.2362e+08	3537883798	6.75858e+06	489367815	1514325968	1.47582e+08	8.48018e+07	2.95121e+08	1.68204e+08	142318529	2.91724e+08	4.34202e+07	6.93645e+08	1.88398e+07	1.5036e+08	1.201e+08	2.61772e+08	4.69023e+08	41041.3	5.22927e+06	1.396e+07	5.53886e+06	5.26215e+07	3.40954e+07	1.33762e+08	7.81006e+06	8.63433e+07	9.48475e+08	3.44024e+07	3.06893e+06	2.05902e+08	4.21406e+08	7.11159e+07	4.41032e+07	2.19217e+08
X215062		7.41532e+06	2.72647e+07	1.46907e+07	2.77349e+07	5.86215e+06	1.89218e+07	2.13267e+07	6.68277e+06	549731	1.18374e+06	23626	26198.3	8.18405e+07	2.41035e+07	9.35322e+07	6.09619e+06	4.06601e+06	145707	5.87008e+06	6312.26	4.13289e+06	1.66478e+07	5.2723e+06	1.41433e+07	13116.7	3872.43	793293	1.3187e+06	6.10431e+06	3.42454e+06	153851	1.23997e+07	54643.6	1.62865e+06	187697	14716595	1.59387e+07	4645.06	933142	12143.4	1.79587e+06	3.67682e+06	1.20203e+07	53126.5	1.51278e+07	5.73642e+06	5.31977e+06	5.89151e+06
X214685		2.57731e+06	4.87953e+06	6.18963e+07	2.29859e+08	4.0439e+06	1.28711e+08	3.40862e+08	114633200	5.62872e+06	3.51984e+07	5.49299e+07	4.72246e+07	1.77155e+08	1.07353e+07	902763505	3.55237e+07	5.30766e+07	4.12299e+07	2.50554e+07	4.87198e+06	3.59795e+07	1.02939e+07	3.28787e+08	2.50343e+08	5.69599e+07	983796	1.74186e+06	6.54409e+06	2.38084e+07	2.82908e+07	2.44195e+08	1.53875e+07	1.55392e+08	3.77253e+08	411495266	1.90396e+08	5.4187e+07	1.58962e+06	7.14691e+07	2.18577e+07	2.57907e+07	7.23161e+07	3.15013e+07	9.34697e+07	3.61544e+07	2.55118e+07	3.48755e+06	2900.51
X214543		406399	2.67021e+06	213722	5.71951e+06	5.67429e+06	5.31974e+06	382.708	542626	1.25615e+06	223436	1.53255e+06	6.163e+06	6.11187e+06	187435	1.54658e+08	7.02228e+06	81806.7	466679	1.78183e+06	1.48128e+06	3.01234e+06	543501	12587.4	169221	3807.92	210098	9.07941e+06	9.99025e+06	407334	1.97657e+06	7490.31	4.55382e+06	331187	712.712	2.81662e+06	2.27989e+06	1.18683e+06	72439.7	1.10471e+06	255008	230370	1.36138e+06	1.12636e+06	199542	278307	448786	4489.66	8252.68
X214540		2.61886e+08	386716	1.13609e+08	3.66532e+08	3.45426e+08	5.27578e+06	3.32301e+06	1.31235e+07	3.13056e+08	4.71562e+08	239474493	7.93987e+07	2.4442e+06	9.44727e+07	133414	2.1925e+07	1.56292e+08	4.35539e+07	1.48303e+07	8.01531e+06	8.21586e+07	2.61055e+06	2.60373e+08	6.49896e+08	2.09405e+08	556580	1.06168e+07	1.3553e+07	1.01026e+08	9.91425e+07	1.15863e+06	161756	8.08519e+06	1.26642e+06	4.41819e+06	5.61908e+08	6.28315e+08	3.3206e+07	3.64147e+07	8.41416e+07	1.09118e+08	22388.6	1.56731e+08	6.98407e+07	98266.1	7.64077e+06	466358	2.11642e+08
X214537		44950.6	989997	107472	580988	389991	213513	15484	280.96	15.9743	324262	96180.3	47069.4	40587.7	1163.46	2.57327e+06	3.0138e+06	227.199	134137	342766	377061	333646	2.17006e+06	785179	224623	1.18006e+06	205562	80068.6	72660.2	226008	355397	52905.9	57170.3	32618.3	1.24536e+06	1.66585e+06	2.80082e+06	290029	42558.2	277725	805923	205799	306868	49214.9	48254.3	76387.1	16446.1	265599	1.46554e+06
X214535		313559	31184.1	54656.4	2.04705e+06	39441.4	2.48375e+06	1.07906e+06	344771	72291.5	3413.67	30051.5	194795	849265	132006	3.50045e+06	148465	53029.2	58005.1	104627	381.925	36693.5	19335.7	4309.21	104993	149191	139309	66683.2	132984	156422	188033	166723	69416.8	256699	200555	57151.7	170457	199508	58374.7	38600.2	160214	14728	108.568	399271	287491	298405	215574	52354.5	504719
X214528		1.85287e+06	1.39326e+06	812261	411745	151351	453203	105787	706422	107999	942368	75641.6	161142	5.07263e+06	3.10922e+06	68596.5	257564	7167.02	44369.9	1.07264e+06	1.88383e+06	420133	1.03327e+06	61500	74128.7	397974	49777.7	140459	110671	1394.22	589342	35473	1.73019e+06	1.15721e+06	328350	24331.8	6056.96	26424.1	41981	535298	6300.71	16561.7	1154.79	341397	8609.61	521289	2089.79	625264	75013.6
X214421		18148.9	2.72536e+06	36483	1.55179e+06	5.66741e+06	3.0131e+06	150638	26623.2	1.07382e+06	869229	623027	7302.89	5.10611e+06	1.02917e+06	6608.66	4.67234e+06	7670.91	2.38942e+06	1.63496e+06	460346	24692.7	1.63353e+06	149122	238437	1.57127e+06	71590.5	8.25625e+06	9.71126e+06	327605	3.3239e+06	1626.02	232156	1.0657e+06	114301	2.71551e+06	8.38317e+06	5.89735e+06	411726	29930.2	2.77022e+06	275163	1.14606e+06	2.03087e+06	11.5917	47658.4	67993	152739	369.249
X214402		1967.43	25342.3	271538	1.56945e+06	62214.8	10821.5	37981.8	63791.2	348154	49744.8	404262	116139	109013	5598.89	6.26861e+06	162585	16195.4	1.32985e+06	2857.5	173923	139011	138086	69296.4	203378	5327.07	64476.6	6325.95	9759.14	131408	1100.77	258235	132944	2.89978e+06	1.12015e+06	112642	108514	385232	8867.75	46586.2	20777.8	17359.9	307532	796664	1.16616e+06	1.22491e+06	938759	845159	766808
X214156		906099	689736	22632.3	969536	850760	3.02142e+06	1.89667e+06	16705.9	1.75247e+06	120331	230372	230650	5.51567e+06	1.64555e+06	5.53981e+06	1.03053e+06	13582.1	335807	786144	8.77836e+06	3.74386e+06	97789	4.88518e+06	2.66084e+06	1.51108e+06	35601.3	7.81344e+06	2.77646e+06	138199	1.466e+06	134799	125141	713350	770582	2.39113e+06	316322	4.56924e+06	1.41525	1.81671e+06	919111	382556	1.62479e+06	858383	723074	770948	439605	16571.5	381847
X214150		2.88283e+06	5.76886e+06	2.53993e+06	4.84386e+06	3.11793e+07	3.24276e+07	1.13902e+07	535779	1.30629e+07	1.03478e+06	2.57236e+06	10202119	2.61549e+07	11137.8	3.80387e+07	1.34567e+07	789905	1.20324e+06	4.16041e+06	1.10784e+08	7.18072e+07	403834	4.4045e+07	4.72365e+07	4.81231e+06	1.801e+06	8.92225e+07	2.91993e+07	367019	2.07852e+07	1.82168e+06	5.75346e+06	3.75631e+07	2.93763e+07	4.86732e+07	1.64116e+07	1.10563e+08	1.39187e+06	1.69064e+07	376982	199811	1.56255e+07	1.39149e+07	2.43403e+07	871548	3.2182e+06	65614.8	6.81983e+06
X214011		1.81241e+08	1.253e+07	2.49391e+07	2.53263e+07	4.82939e+07	6.0157e+07	2.57783e+07	1.07159e+08	1.94581e+08	7.57837e+07	5.17368e+07	2.10948e+07	16174.5	3.53318e+06	122985287	2.7299e+08	1.14924e+08	230037	5.24012e+08	1.40305e+08	3.95233e+07	5.04492e+07	1.65557e+08	2.95817e+07	5.26058e+08	4.86203e+08	2.90758e+07	5.63507e+07	2.46737e+06	199959	1.35959e+08	1583755984	4.0956e+08	2.20522e+06	6.60492e+07	151905522	3.20428e+07	7.72897e+08	6.47987e+08	1.07122e+07	2.60913e+07	9.78305e+07	5.38541e+07	5.40558e+08	4.98321e+07	1.5395e+07	3.94393e+06	1.65833e+08
X213803		1.33146e+06	4.93502e+06	1.25503e+07	3.25928e+06	7.97888e+06	3.54006e+06	373502	166209	2.64469e+06	56999.6	6.34978e+06	1.04714e+07	118400	354109	970126	254321	1.63927e+07	7.92905e+06	1.31382e+07	2887.4	3.01534e+06	570375	700925	2.84616e+06	1.34894e+07	2.71404e+07	1.76909e+06	107026	7.10335e+06	865552	307769	1.53604e+07	8.42165e+06	470297	1.63591e+06	9.04518e+06	6.61582e+06	2.60552e+06	9.38054e+06	5.39423e+06	946855	24435.9	4.39273e+06	1.05372e+06	213632	11701.9	1.96759e+07	37130.8
X213783		106279000000	45411090855	1158040733	5529078533	101492000000	1754647675	3.09997e+08	188583000000	282454000000	7.05628e+08	435796000000	737888000000	1236621911	33476908583	7985117187	67216609269	18581818461	33415945167	71746557341	246524000000	188139000000	930329000000	274870000000	59703924280	1255070000000	941761000000	42638992169	39435576724	777806000000	30934894501	13726193552	56798785953	73130607167	21909755546	844798000000	389248000000	5124976428	196043000000	153712000000	2.17949e+08	1.23603e+08	289873000000	35321870096	1419422580	2699475204	10282822448	57367838663	8943240815
X213733		1.42461e+07	3.16971e+06	1.06946e+07	1.10807e+06	2.10242e+07	763201	2.47168e+06	4.48083e+07	156965	2.20037e+06	7.18848e+07	2.38236e+08	1.06967e+07	2.99209e+07	5.33146e+07	2.8434e+07	1.17241e+08	179247	2.03796e+07	3.02973e+07	117397516	6.17313e+07	1.47398e+07	4.51852e+06	8.64708e+06	6.63942e+07	238647	6.70669e+07	6.1756e+07	28807842	2.70305e+07	1.03936e+06	9.91147e+06	3.12304e+06	1.13689e+07	1.50071e+07	24812.3	6.05084e+06	562300	2.74444e+07	4165.57	1.092e+07	2.10413e+06	1.7721e+07	3.82922e+06	3.09419e+07	4.14814e+07	2.56034e+06
X213732		3590.39	22520.8	336372	8177.36	127244	231189	104284	1129.45	21268.5	3083.27	10424	127254	765.624	265632	504354	243290	51545.8	9214.62	245922	18513	40643.9	89247.5	109616	337767	138881	51420.8	507.028	15448.5	24947.1	27.2766	8558.98	10.8458	148024	6150.57	573370	367697	17871.5	278235	54881	3510.52	2167.53	51889.8	3045.66	63411.1	599010	383573	284.185	32985.8
X213730		146862	21069.3	29853.1	1597.33	16072.9	114175	128158	45935.2	60703.1	93578.6	0.508367	30501.9	68124.3	3928.84	61632.2	314.172	4825.52	3805.33	309.941	4020.51	1775.72	148501	21974.9	7698.34	1555.08	1305.03	6381.95	1439.61	19730	35792.8	17143.8	18118.4	150.071	20752.8	16283.2	229.005	3093.2	355.897	335.204	24.118	1205.53	121.225	48411.5	56321.4	2451.3	152.34	54261.6	23139.6
X213726		1882.83	1.70584	9317.93	14692.2	168229	99801	52557.8	166189	872.515	21819.8	2365.36	8507.63	9003.25	9604.8	494794	99757.3	20551	12656.9	50490.3	211608	90902.3	7107.74	122161	39790.5	150152	1519.67	154438	26164.4	9786.83	70454.5	329562	176441	22388.6	2.35234	336045	30213.4	2889.85	1254.54	236.433	102015	14738.7	82762.3	148106	73969.1	6439.15	25206.5	108.612	49.4726
X213720		10639.4	47302.1	54173.6	1468.04	28162.2	158755	191042	126692	1759.77	6502.86	24953.9	5536.44	51716.9	4430.21	184383	1359.72	61597.8	19580.3	4842.92	11801.3	2572.93	45463.4	19383.6	1612.21	79503.5	3310.61	101.342	14310.4	170906	6655.17	34343.3	19087.9	10701.8	918.951	885.985	1109.67	25000.7	15205.6	20032.3	44068.5	52251.4	5752.12	100426	149406	60154.6	51306.4	84278.7	78942.2
X213708		72597	63985.7	966617	345780	572920	193074	11783.6	474718	55471.5	1953.84	1.07234e+06	50469	96.6136	2.35608e+06	8.7939e+06	31968.5	1.45021e+06	1.46977e+06	332413	2.39067e+06	3.9117e+06	106.362	771892	355749	30090.9	372947	419710	1.95402e+06	73109.4	178388	1991.66	64861.2	1.13883e+06	1.37913e+06	692770	621894	6527.88	6756.6	96243.6	31816.9	66832.6	201155	56586.7	71099.6	4202.64	68582.6	119336	161161
X213697		32308.7	593.817	1.113e+06	258029	8901.37	110098	324119	694532	61140	51797.7	49160	255928	1.40696e+06	428701	1.41562e+06	474172	78337.9	602642	894408	57394.4	465544	339626	42048.1	13799.9	26077.8	5252.05	409665	21727.8	823271	121714	278069	191725	152844	38397.2	952873	786817	1.27016e+06	538238	567828	416496	195224	60461	214016	10571.9	1631.18	7994.84	567032	927773
X213526		12124.5	1.77294e+06	63793.9	33333.5	337382	366640	55053.1	436333	818712	703017	159166	1.1395e+06	932613	339641	731479	370576	252111	88695	112777	8586.12	44700	85607.7	1.79107e+06	669294	13007.7	518375	7424.25	7507.18	579812	14.0181	810801	23089.3	49720.5	13114.3	136611	209892	2.17571	10788.8	494985	285709	874970	666180	215921	1.08324e+06	39998.2	77107.8	524937	1.95788e+06
X213450		96229.3	7120.46	3.57365e+06	246232	12071.1	299720	345563	3227.23	1.93778e+06	2.47778e+06	582901	678610	1.54307e+06	233261	432025	265337	10956.4	1.45432e+06	400839	1.42e+06	498852	2.10649e+06	2.83515e+06	1.98921e+06	37044	1.2673e+06	1745.21	2.7203e+06	2.90757e+06	836214	165035	2.22036e+06	689872	22694.8	218094	1.09029e+06	181822	480972	616945	743854	307661	13034.7	37115.6	407849	47296.6	107052	108803	1.02142e+07
X213374		427194	811058	9794.29	6795.72	27425.5	496.805	15452.2	43206.6	40864.9	36361.1	2.2521e+06	3.51497e+06	1.11696e+06	483247	3.29908e+06	75240.7	101357	26199.1	49497.8	383931	974933	5085.55	6942.98	35.8552	73231.9	13874.1	266534	4195.58	1.187e+06	116142	225972	15143.4	5171.38	8883.58	147279	124377	49221.3	106500	104754	125760	757.721	453494	616113	616833	373639	664961	29886.9	8466.76
X213371		4866.2	43699.6	22706.1	430.762	214092	303758	105486	42458.6	134683	28044.9	133176	65407.1	113757	105268	2.1002e+06	133575	43251.1	277686	3120.42	82974	104022	909.806	22152.5	37298.8	20833.5	77154	3522.68	717.411	51619.3	87305.2	26853.7	2189.9	30941.6	11915.4	123200	36179.8	103948	19324.2	12210.1	85891.1	63481.6	20155.5	58119.5	86393.2	19201	698.285	49.1528	10565.4
X213327		2.56798e+06	7.65709e+07	2.12492e+06	6.42983e+06	1.96414e+08	5.28147e+07	3.31132e+07	3.36334e+07	5.95863e+07	9.54238e+06	3.17734e+07	1.34359e+07	7.62151e+07	1.95928e+08	5.86798e+06	1.0767e+07	6.69005e+07	8.10645e+06	1.39151e+07	2.18783e+07	3.66073e+07	8.9734e+06	1.42349e+07	1.19872e+06	4.90502e+06	4.36909e+06	2.42586e+07	2.26512e+07	2.75166e+06	1.09335e+08	2.57278e+08	4.27851e+07	2.85672e+07	1.98244e+07	984832	6.51727e+07	5.27888e+07	5.53109e+06	3.10433e+07	5.07037e+06	4.99175e+06	4.80348e+07	1.36804e+08	7.61762e+06	2.55193e+06	4.19195e+06	15611.8	1.97962e+07
X213324		6.80628e+06	7.45206e+06	937943	2.80266e+06	2.30783e+06	4.74465e+06	1.32563e+07	993025	3.79794e+06	2.82718e+06	3.91873e+06	1.77715e+06	974487	11532.8	3.71556e+06	29548.3	2.53861e+06	813993	532197	328998	1.25826e+06	627918	98417.7	1.07017e+06	1.46128e+06	137651	2.91358e+06	191274	2.91564e+06	4.8075e+06	284912	157957	2.69166e+07	4.76483e+07	7.57086e+06	1.19851e+07	1.80689e+06	4.71027e+06	1.70951e+06	3.13474e+06	545620	950292	3.68085e+06	940665	1.10938e+06	2.71387e+06	2.54492e+06	6.43977e+06
X213318		2.58582e+07	1.74835e+07	6.89517e+06	1.4629e+07	4.10902e+06	9.03109e+06	3.14446e+07	9.37488e+06	1.40032e+07	5.19513e+06	34167.3	428644	1.48021e+07	4.45745e+06	1.47522e+07	1.42757e+07	57196.9	1.08688e+07	1.86236e+07	1.61179e+07	8.26768e+06	6.01397e+06	3.3254e+07	1.97657e+07	7.7127e+06	274896	5.0764e+07	2.27453e+07	1.35922e+07	9.48505e+06	2.04385e+06	1.25031e+07	3.09977e+06	1.52937e+07	8.58526e+06	3.15953e+07	4.52498e+07	7.15314e+06	1.63486e+07	1.26704e+06	396058	2.39927e+06	1.93949e+06	1.79054e+06	1.27777e+06	21281.3	810647	1.86984e+06
X213315		13035.8	855266	40209.5	91931.6	57975.6	340112	396845	1957.38	10202.5	20677.6	177681	961024	50505.4	926958	1.18107e+07	280150	63241.9	312246	1.55941e+06	793767	856333	78829.8	200945	302665	103136	102402	213588	278311	588186	8549.23	296963	185561	68434.5	92102.1	22304.8	291053	25660.2	41784.4	137184	247989	10.1862	67549.1	167.474	24031.8	78342	14932	116911	30903.3
X213310		533794	303783	6209.2	1.92568e+06	846552	351834	309068	26867.1	9479.02	8745.87	158387	397793	3.16234e+06	611373	175423	318.078	274881	32250.2	305860	51675.6	51189.9	12398	417983	115880	3917.75	49648	7051.69	721308	160537	320042	75593.1	32.4624	22373.5	309406	2.69473e+06	747652	167125	48735.5	3363.52	50356.6	221300	145352	124274	1.26289e+06	518811	158224	930294	606761
X213301		56015.9	27781.3	53761.7	50139.6	71187.1	85474.3	105.461	53295.2	34378.2	5360.54	36037.4	5817.75	1303.6	140125	1.61655e+06	18285.8	8535.82	69344.4	113096	387493	267128	349.29	4719.5	4.79619	14027.5	18222.3	44415.2	127041	16052.1	218435	4969.45	18773.9	82738.7	305.878	320930	101803	96164.3	7151.62	23011.2	4391.88	1534.79	7363	683.938	69050.1	91594.4	53492.3	674.182	38703.5
X213243		6181.42	1.12649e+07	2.72535e+06	5.99631e+07	9.44709e+06	334159	28315.5	432204	909598	8.40985e+06	3.28328e+07	534488	4.34778e+06	57824.4	2.64435e+08	985084	1.37079e+07	3.34494e+07	6.00554e+06	5.37978e+06	2.04695e+07	4.97967e+06	1.04401e+06	5939.9	8.18315e+06	1.83587e+07	322463	1.89785e+07	9.7473e+06	1.19043e+06	1.22059e+07	242674	7.00131e+06	795323	5.90494e+06	1.61841e+07	344998	8.22634e+06	2.68042e+07	7248.12	153913	3.45263e+07	1.69215e+07	1.12594e+07	7.46673e+07	7.31538e+07	4.14451e+06	2.29974e+06
X213204		22665.1	431.303	12542.7	2485.77	90109.7	13789.9	28397.3	6345.22	8150.72	110909	11.464	29.4469	9804.62	74683.7	19530.3	32163.8	7918.34	22637.4	16895	96354.5	27814.2	90127.7	128372	39417.4	50723.7	5278.97	9353.93	2065.1	37915	27160.4	8002.21	11358.1	52276.2	9022.26	141287	138277	4003.51	8435.31	700.376	29487.6	37803.7	6256.16	1471.57	14866.9	5050.61	1482.09	50028.3	21119.4
X213182		14981.2	154903	983095	1.07037e+07	1.75879e+07	1.01378e+07	5.44339e+06	2.86006e+06	2.30573e+07	128.604	3.00876e+06	145484	2.64904e+07	1.56717e+06	2.47786e+08	5.70823e+07	4.74969e+07	1.93634e+06	3.19535e+06	16033.4	241836	768073	4.29192e+06	2.11548e+07	2.58983e+06	1.0189e+06	1.12806e+06	1.13797e+06	1.12948e+07	2.3464e+06	1.62549e+06	4.26965e+06	9711.23	129368	77139.3	38732.9	5.66523e+06	913336	2.51572e+06	7957.73	3.2234e+06	1.81477e+07	3.44327e+06	6.96849e+06	337756	3.32259e+06	1.90514e+06	1.43047e+07
X213172		114612	83668	652116	25493.8	130749	226204	673042	1.33123e+06	512264	1.17325e+06	3900.94	429166	103292	1.16886e+06	841700	20074.1	1771.35	8285.12	3.76109e+06	93720.3	919519	66764.6	349099	6068.98	975911	27176.8	180867	317792	78421.8	5927.48	132209	132770	763545	1.33811e+06	6862.35	697462	20814.7	264925	144851	519109	1.33883e+06	901459	1.10633e+06	133809	3.11263e+06	4.05754e+06	230.16	405799
X213164		956254	643814	978499	203555	1274.5	25836.3	369003	15797.2	365.633	23128.9	5789.54	59838.8	1898.72	19716.1	7.17792e+06	2501.3	450082	933261	68.761	1.90169e+06	2.58338e+06	78871.7	461494	403048	86984	5915.1	106511	4892.32	98529.5	207646	1966.18	10927.7	936941	2.50462e+06	399690	16334.9	103276	16642.2	7560.83	654108	309664	29391.1	77791.5	37044.5	4.23535e+06	5.58256e+06	5405.1	3.0287
X213160		176107	2386.92	162689	15.2293	132669	572.718	4271.21	137534	12982.4	152095	46198.9	61730.4	22012.1	35172	221134	4099.01	69330.4	3458.4	101410	53450.9	100993	36069.2	4756.34	39869.6	88479.5	53408.6	68321.4	238.947	24749.4	42367.7	72579.1	65543.8	72512.8	70919.1	100915	21290.6	62046.3	156851	11872.3	36980.2	28318.7	118759	116111	46.4195	594.63	31.2022	90405.4	35374.7
X213158		886126	329571	1.08111e+06	641452	107890	74253.4	1.74736e+06	2.1301e+06	236966	1.20005e+06	109223	1698.86	6414.11	91811.7	2.55134e+06	101021	641303	276168	995314	332204	912569	153878	30589.3	106388	128276	10622.1	69.7521	69660.6	761075	116295	97984.6	7029.09	6926.2	360672	7600.38	89079.7	2348.91	409608	71289	10795.5	73508.4	86319.9	941614	214403	163047	152439	73037.1	169231
X213149		72736	868596	224592	14847	2910.84	277400	956739	869270	360698	242822	34529.7	630225	1.67948e+06	321876	131340	62948.8	1.82137e+06	334.606	3364.47	646688	379574	2.21153e+06	2.05306e+06	150435	2.00529e+06	1.49809e+06	1.4454e+06	98875.3	753026	35544.8	125530	1.24576e+06	1.4222e+06	3.35496e+06	712542	908104	75029.4	2.23071e+06	928892	40114.5	482045	1.2918e+06	17980.3	54013.1	236379	1378.99	36898.3	53006.6
X213005		3.28495e+08	8.16208e+07	1.76239e+08	6.09955e+07	7.07206e+08	1.75898e+07	8.85786e+06	3.29546e+08	5.99982e+06	8.745e+06	1.74843e+08	3433474803	1.99605e+07	1717036244	6.00972e+08	2.89758e+08	1017746483	2.55856e+07	5.68297e+07	1.68321e+08	1856243887	1399390044	2.64141e+08	4.39216e+07	152363553	1773127772	7.45753e+07	2358476583	1287916419	5.69243e+08	3.826e+08	1.86284e+08	1600828877	265898871	3.25101e+08	1.50761e+08	3.01917e+07	4.75898e+08	55912.5	1357389110	4.05417e+08	2.45345e+08	3.08344e+07	7.58424e+08	4.3299e+08	9.655e+08	2.35934e+08	3.85452e+07
X212748		1.35341e+07	2.58339e+07	1.13371e+06	5.9974e+07	429868	3.19769e+06	8.75905e+06	1.04418e+07	2.6098e+07	2.82912e+07	1.40699e+07	1.46184e+07	1.67562e+07	4.01348e+06	7.08585e+06	2.01554e+07	2472.65	3.64295e+06	1.92152e+07	1.18088e+06	957850	6.47201e+06	1.00499e+07	270940	1.86929e+07	1.06916e+07	2.30363e+06	8.38608e+06	2.67239e+07	1.79254e+07	154991	1.50208e+06	1.28004e+07	94675.1	4.50889e+07	1.12766e+07	2.8014e+07	3.60795e+06	1.05109e+06	2.66989e+06	685042	1.23241e+07	3.25352e+07	2.51453e+07	608505	1.12069e+06	4.38873e+07	1.53051e+06
X212672		451233	107475	2212.19	4063.5	302828	18656.9	5580.33	58.0838	59348.5	116075	3841.73	13403.6	9900.12	14236.4	809033	43.4095	3856.16	17520.9	281.363	252932	353212	25389.9	163546	225578	60977.7	15191.2	79786.4	44966.1	366.521	49681.2	14252.4	0.634729	522691	252031	563699	40034	9845.43	48292	3110.22	1291.88	4318.94	46071.3	22827.5	110509	329468	46970.6	37179.7	825.118
X212646		9.1296e+06	2.46631e+07	2.76189e+07	35920.8	5.16261e+06	528950	3.47803e+06	1.10817e+08	3.69927e+07	6.58503e+07	1.80511e+07	1.19196e+07	7.44961e+06	22209.3	8.9042e+06	3.27252e+06	3.84135e+07	1.25168e+07	275005	6.37609e+06	3.84959e+07	9412.22	98771.8	732249	1.81078e+07	1.48791e+07	2.0492e+06	1.22152e+07	8.30761e+06	726380	1.42576e+07	7.97343e+06	2.8874e+07	5.78612e+07	8.25325e+06	3.34917e+06	1.04281e+07	2.32063e+07	2.03123e+07	9.83897e+07	1.04244e+08	2.28909e+06	3.56351e+07	3.68422e+06	7.56344e+06	1.08357e+07	1.79537e+07	1.55041e+07
X212612		694431	2086.07	123618	107711	58586.4	4508.73	22093.1	2.80769	266271	11457.5	111358	197673	74424.1	206940	3.86691e+06	471084	56310.8	62660.9	504541	416194	617838	63064	14221.5	51545.9	33528.5	27456.5	119537	372751	180807	13225.4	13002.6	87329.2	1.00544e+06	1.48076e+06	42217.2	478002	2253.67	8853.6	627092	821507	410083	6915.91	42419.8	1451.65	32391.3	111760	25351.7	1175.86
X212586		81967.1	4730.36	42657	39392.3	94709.6	305296	163640	37124.2	168937	132341	20183.9	3.17765	187202	16975.9	1.37517e+06	5617.97	278856	10974.1	6759.74	12227.3	11420.9	568.657	79893.3	34389.3	35285.9	12598.7	358216	280605	70181.5	283593	33538.6	436752	725363	395254	66407.7	148449	178285	50501.7	96706.4	25137.2	1096.9	217386	104454	321514	12649.9	19291.7	105950	120632
X212576		403736	383290	189712	985313	3.02993e+06	942052	45940	331130	1.20523e+06	59417.8	428269	1.77272e+06	45531.5	247386	2.22052e+06	2.04709e+06	7770.19	6627.12	43000.5	68853.2	507.784	36328.6	384398	153765	375825	47168.3	1.05394e+06	34276.6	253198	845281	430125	50021.7	64383.8	40873.8	852337	658771	19132.7	118204	317816	205626	25869.3	274306	1.78007e+06	67756.5	1133.61	13254.5	101763	348639
X212391		7.56307e+06	849390	1.54152e+06	1.06995e+07	9.9345e+06	2.13708e+06	5.73882e+06	2.89692e+06	3.20943e+06	1.65925e+06	310400	87177.4	1.4272e+06	3.25107e+06	4.26549e+07	344000	3.13068e+06	1816.44	6.12554e+06	451215	9.48733e+06	7.21641e+06	1.93934e+06	3.87016e+06	141847	3.77893e+06	2.71099e+06	1.28986e+06	3.30593e+07	1.60154e+07	6.47491e+06	9.46207e+06	1.4052e+07	55521.6	5.66456e+06	2.37463e+07	1.95379e+07	2.59597e+06	3.74434e+06	7.77164e+06	550123	2.89931e+06	454671	6.05697e+06	2.53468e+06	986667	576663	491825
X212373		2.12532e+06	4.52222e+06	166836	772976	2.50771e+06	336375	1.14353e+06	2.90823e+06	1.58536e+06	2.45672e+06	7.71184e+06	1.51206e+06	3.41006e+06	7.12794e+06	5.68112e+06	2.23522e+07	48301.6	210906	1.95796e+07	2.25325e+06	1.6224e+06	796855	1.63852e+07	3.70215e+07	1.32127e+07	5.03571e+06	3.76463e+06	1.33546e+06	1.07644e+06	8688.4	494934	1.753e+06	1.50993e+06	81191.3	427958	1.83557e+07	2.05367e+07	7.72559e+06	1.02172e+07	279460	1977.12	1.35744e+06	2.99769e+06	1.00059e+06	772068	2.79956e+06	3.69439e+06	4.04582e+06
X212303		206521	23067.8	4304.7	2.23514e+06	2.27068e+06	200999	378005	220304	2.24168e+06	134264	76436.1	1.06694e+06	52573.2	71350.5	4.92465e+06	711359	97323	510433	3.49298e+06	164723	712818	658795	52173.6	507837	2.00028e+06	275832	265647	630506	1.15362e+06	1.76606e+06	2.0403e+06	5659.4	16668.7	329292	512801	595290	1.07184e+06	1.02102e+06	654327	3.33722e+06	807080	1.60859e+06	404235	205788	99477.3	163774	2.67797e+06	326971
X212290		1.23339e+07	1.49682e+06	1.77295e+06	2.05565e+07	5.62764e+06	7.76346e+06	1.94128e+07	5.6206e+06	9.44569e+06	1.49019e+07	667609	1.50896e+06	3.11705e+06	818187	1.30736e+07	1.11997e+06	796459	2.80499e+06	748431	177606	2.186e+07	38832.6	412842	612362	5.54779e+06	371524	4.85681e+06	47987.5	3.06173e+06	351112	4.80148e+06	3.71475e+07	2.33725e+07	1.71724e+06	468603	1640.33	595569	6.8638e+06	7.24372e+06	6.36812e+06	1.01976e+06	1.88322e+06	162503	3.8414e+06	2.85936e+06	1.34081e+07	5.99236e+06	448122
X212282		247623	5839.13	772242	109678	15528	200074	13622.3	1.27258	38785.6	294697	27025.2	200874	195283	48234.9	5.09746e+06	16825.3	217676	6567.77	639592	523352	1.56983e+06	91530.2	1054.87	71910.6	278725	295640	883746	482965	116287	70399.3	20289.8	639877	80362.6	96495.7	559.004	167760	1226.14	8349.12	192191	526.705	394613	3122.8	41890.9	484363	63892.3	244511	102432	3401.12
X212278		30714.5	1008.5	137147	39495.6	120128	32392.8	7894.93	20230.7	82025.8	1013.66	36744.4	8633.45	1692.69	88216.1	1.63336e+06	1278.8	274620	258270	28989.9	168128	103595	26503	18004.5	2439.51	10755	5688.43	21665.8	23174.7	128243	130903	105847	345.575	81313.5	46308.5	18859.2	11085.6	81529	14268.9	150376	11497.6	541.417	24072.6	36538	18792	329.742	906.634	19128.1	4287.85
X212261		1.46274e+07	4.39509e+06	488330	6.55583e+07	2.05416e+06	6.3053e+06	1.63909e+07	2.28814e+06	1.32141e+07	6.45694e+06	4.37348e+06	264967	136.564	1.92519e+06	5.46851e+06	277245	3.91573e+06	4.46036e+06	858803	109608	696405	2.0289e+07	1.0954e+06	1.02257e+06	220261	140034	4.46404e+06	2.20279e+06	1.18759e+06	172774	703433	6.42036e+06	300377	1.32287e+06	2.14701e+06	958586	2.30953e+06	1.32325e+06	161759	374166	4.45864e+06	4.17072e+06	1.15166e+07	2009.56	145764	902616	8.43098e+06	3.0352e+07
X212254		11166.5	1794.42	4301.62	4612.76	174.13	4464.13	159.751	947.276	9058.78	53.5062	9503.35	10010.7	2441.63	1461.12	245710	10482.9	189.323	3178.95	2264.73	7536.34	3086.5	3.48282	2328.08	88.4819	95.7413	326.152	37.8015	1522.48	14562	878.877	182.042	468.002	4155.66	2581.81	11489.6	6241.91	120.092	1149.05	869.636	8072.62	479.033	2378.93	223.254	863.05	12438.8	33808.7	5237.1	206.367
X212235		1.50401e+06	667316	141804	136488	596992	167433	9.94297	240374	561652	86130.6	171190	78128.8	14737.2	1.10259e+06	429651	743455	289735	532078	807642	826072	1.37199e+06	794409	1.16064e+06	541066	718201	9019.68	2.31838e+06	39010.4	281090	339255	283704	3.85137e+06	298335	598767	537582	606990	1.19784e+06	35354.9	45917.2	229994	234741	1.33403e+06	729145	92906.4	110394	1330.6	17469.9	565371
X212208		2.21589e+06	2.88154e+07	4.23776e+07	3.49331e+08	2.77948e+06	6.00096e+06	111996354	4.8065e+06	1.2075e+06	1.08165e+07	2.89117e+08	7.78125e+08	3.12475e+07	3.59984e+08	1058719385	2.0608e+08	1.69713e+07	1.75205e+08	7.34486e+07	6.25497e+07	1.77559e+07	1.40281e+06	5.39727e+07	6.86681e+07	9.17837e+07	1.10127e+07	4.81075e+07	1.7576e+07	1.94841e+07	31064.9	202659380	698068	5.88068e+07	2.024e+07	1.43271e+07	1.77246e+08	1.60524e+06	9.76373e+06	215292	8.0579e+06	6.14211e+07	2.90736e+07	1.91183e+07	8.14832e+06	2.96015e+06	458524	5.673e+07	6.70901e+06
X212181		404228	4.30566e+06	3017.34	725177	271296	301551	4.50893e+06	9.3368e+06	1.66962e+06	63378.7	165732	1.34766e+06	1.36104e+06	1.15955e+06	475.6	16352.6	695316	4.94756e+06	300834	283255	4.08283e+06	1.72647e+06	150843	1.41559e+06	2.53997e+06	4.05652e+06	455953	2.45833e+06	548742	262948	17.5877	6.01832e+06	582521	232535	86.5674	754683	1.24482e+06	11593.6	5.29973e+06	2.7388e+06	289775	205653	206.885	2.84553e+07	1.34026e+07	694.38	66742.4	1.97376e+06
X212024		4.94818e+08	5686091640	5103133476	9191773123	1626469770	2967614894	1713024586	4.27519e+08	1852125964	3352318707	1.45956e+08	3.81799e+08	18117065469	5346767493	21573408494	5953136561	5.41542e+07	4.71855e+07	5399045452	3439460534	4750159169	9.53389e+06	145719016	3150818586	8.5713e+08	8.59917e+08	16249878928	18436692878	4.71643e+07	1537193844	2930499916	11131376951	6413040158	4054141043	6870861922	8225931133	3590098587	1730679647	2513772766	3.68545e+07	8.0298e+08	3878366877	2300361642	2.56537e+07	1085596184	2423578789	3.34061e+08	3.81298e+08
X212022		710282	6580.64	214408	185133	1.14335e+06	3.31467e+06	9554.14	2.19273e+06	5.76317e+06	144699	314311	178045	9.21512e+06	393503	6.05335e+06	7.54378e+06	319851	365490	207447	1.65946e+07	1.65836e+07	835011	1.05273e+07	8.168e+06	639383	2.24921e+06	1.24356e+07	3.44322e+06	2.52216e+06	5.54538e+06	3.14967e+06	2.06657e+06	454884	7.2557e+06	1.24636e+06	1.23682e+07	2.18346e+07	667223	8.37515e+06	311345	35653.3	939825	5.51182e+06	3.97815e+06	102446	26541.8	11262.7	616882
X212016		6066.31	972744	14884.3	42493.9	9.38024	178442	114.515	795443	499975	150914	128452	116.253	748283	6469.83	7.81468e+06	40469.3	294.855	1.35373e+06	1.38181e+06	1.82351e+06	894727	632394	392759	16793.3	366251	1162.4	444897	248555	4028.91	1168.89	41409.9	56860.4	29126.2	129541	4024.46	371499	183093	637897	189999	1476.89	393282	162743	66281.7	110413	18627.9	10927.7	283882	6251.22
X212009		1.02313e+06	605388	2901.64	91747.4	713937	16855.1	52530.6	282234	277719	1.51869e+06	283135	18984.3	329786	166146	215813	438159	600.835	175875	34905.2	376.663	16753.4	530152	170395	3637.1	182272	308926	24356	33700.6	35760.8	226179	211358	464895	2105.17	34202.1	270741	495426	84954.7	25288.1	1561.92	1346.11	51910.8	636.191	94903.4	29212.9	413320	75051.6	9605.91	125179
X211991		37250	66115.3	59996.2	229080	110306	92962.6	49751.8	47683.6	137322	72761.3	42709.6	972.372	10395.2	944.982	613637	23072	23723.6	9855.16	116163	200060	253049	35435.3	21201	20170.7	116416	30071.9	24510.8	780.071	50272.5	2365.25	36829.8	59829.5	48000.4	71975.2	1417.84	28321.5	28851.4	24358.2	13002.6	828.555	774.543	5153.85	54898.3	14276.3	214944	98058.3	139771	29.077
X211983		1.35158e+08	5.92719e+07	2.40047e+06	1.05081e+06	497252	1.09326e+07	6.2316e+06	9.27482e+06	2.15741e+06	6.98546e+06	845060	3.38475e+07	1.32365e+08	1.38654e+08	3.20318e+08	4.17701e+07	6.27458e+06	4.82504e+07	4.04377e+07	63844.2	1.67595e+07	7.54235e+07	1.74897e+07	8.89346e+07	2.69049e+06	2.30935e+07	9.11255e+06	3.36345e+07	9.08381e+06	505224	3.17775e+06	2.76322e+06	2.88536e+07	4.19264e+06	1.08822e+08	47345.1	3.34668e+06	5.66019e+07	3.69957e+06	3.5762e+07	7.09535e+07	9.96893e+07	1.00264e+07	8.11909e+06	4.03624e+06	4.9818e+07	4.35516e+07	1.69518e+07
X211982		89.9881	285.174	38677.2	13499.1	82659.4	4161.84	682.674	22348.1	904.178	1605.24	8868.61	7.99379	16.4659	9208.78	157732	7022.14	9201.5	15203.7	11958.3	278.41	470.178	4827.08	30327.6	1182.19	4167.97	7014.51	79.8629	300.917	28046.9	149.776	2779.02	4524.09	4500.27	17112.1	11030.7	9773.84	31069.4	1408.64	6904.7	4181.66	626.062	115.873	63648.4	786.312	18651.9	17270.8	3039.17	27.6275
X211980		3.46086e+07	2.29733e+08	5.06265e+06	350436242	6.6764e+07	2.80005e+08	2.94794e+08	1.45895e+06	3.0579e+07	2.99689e+08	2.31918e+08	6.77333e+07	1.10615e+08	938695	598807	1.4034e+07	1.11563e+08	9.37148e+06	9.15039e+07	2.00454e+07	3.42183e+07	7.13547e+06	2.92447e+08	6.65493e+08	9.95648e+06	2.02294e+07	1.18832e+08	154729743	3.02411e+07	9.39603e+07	3.52909e+08	6.62006e+08	2.85608e+08	1.39458e+08	252036435	1.57155e+07	1.95139e+07	555115	1.94965e+08	650756	4.04811e+07	1.36195e+08	1.71579e+07	4.04301e+07	387100	1.49635e+06	8.95471e+07	8.32027e+07
X211978		950.886	239659	17403	173103	407328	259406	10184.4	1.17922e+06	5876.22	106352	112568	44342	370304	1.07885e+06	1.87491e+06	306934	270.234	37452.7	68750.3	36447	466.429	299.529	851983	562584	167555	263026	38967.4	87400.4	54303.2	16852.7	461.316	0.300356	143809	16600.2	83687.1	7703.09	45831.3	79774.4	46442.1	13544.1	9414.88	465169	75501.8	27141.2	13350.9	20710.5	160935	304524
X211977		57895.4	660971	39946.4	225505	1.00443e+06	13872.5	75485	19100.1	192016	512942	63857	353509	449469	3707.41	186944	444.069	14908.7	128283	162042	87978.4	36193.5	45247.4	164732	300370	198421	145708	43934	508778	66520.4	26986.7	9.4012	296125	6329.86	4974.22	23805.8	593736	313298	12549.5	153241	26059.9	24115.6	91511.2	24532.3	5479.15	361.765	32901.5	679980	173584
X211972		1.7319e+06	2.29079e+07	2.72963e+06	1.00143e+06	2536.37	1.13841e+06	29173.5	869427	1.06173e+06	444329	3.33986e+06	3.44888e+06	2.76704e+07	2.00058e+07	1.37278e+08	1.45396e+06	3.92605e+06	396543	6.51299e+06	4.54539e+06	635984	87224.4	2.91202e+06	555228	1.44669e+07	1.33935e+07	46436.4	5.95087e+06	1.06594e+06	3.62142e+06	185964	24741.1	577946	1.2556e+06	553562	314644	4.75738e+06	1.8869e+07	3.23893e+06	27856.6	6.01008e+06	1.67307e+07	2.4569e+06	32434.1	4.61663e+06	6.43144e+06	4.5295e+06	1.38935e+06
X211965		1154324358	108255000000	9.61366e+08	11194614213	36622896993	4646565730	17903444382	32090952136	1487682682	7415856109	14467899459	32009106271	2.93507e+08	5.98827e+07	41406597150	77444588069	71187401322	34615151674	10177724715	10729591302	7536161524	25123891754	31414559734	73981734912	2246371128	5429384505	11149087090	15161895003	9608476171	20228165712	19147312727	4477613615	5.25998e+08	6385823534	10305558658	23881451952	54471447708	3312277192	62556825062	147921000000	82945331186	15812327912	43436550648	57406056231	3079198745	22393758238	111699000000	252230000000
X211961		2.40631e+06	12723.1	45061	1.99428e+06	878192	44628.8	86107.8	914617	180201	745832	186357	609048	18452.7	563459	1.85032e+07	1.83648e+06	819.564	42956.2	1.20283e+06	6435.03	497688	9966.13	44798.4	1.46447e+06	155310	43516	896863	44438.6	625545	36616.5	1.9979e+06	2.12014e+06	1.29322e+06	37988.4	14202.9	82757.9	73144.9	144028	2.50192e+06	940990	62.6195	1.18357e+06	739184	6895.44	15511.8	21796	2.47753e+06	225343
X211956		4344.96	2573.51	289620	7496.05	26362.2	127767	38238.2	54155.9	283639	337233	71070.8	8353.29	426.48	155362	1.68414e+06	386459	158369	60693.1	2526.89	113743	175069	1.07361e+06	14827.5	346520	11562.3	4037.4	76653.2	683.623	103748	4368.14	117219	234039	356294	3443.73	55053.2	194430	29977.9	31202.5	30381.3	384761	147537	7648.76	20121.9	7733.2	142541	231824	340808	601624
X211949		70509.1	5.32147e+06	5.30798e+06	67075.3	6.84969e+06	325888	288087	1.7598e+06	4.23407e+06	1.47793e+06	233949	21234.6	22519.7	738939	29283255	902745	131912	315372	6.87213e+06	1.13157e+06	1.08357e+06	2.05284e+06	381963	382776	2.29025e+06	16618.7	891419	46938.7	4556.02	556936	584247	570517	543137	9.45687	4.30731e+06	1.67226e+06	91286.7	211717	64568.3	461692	1.07592e+06	2.48566e+06	858732	613432	413978	108379	869211	13865.2
X211946		2.62364e+06	235828	1.69748e+07	68395.3	8.89703e+07	1.43148e+06	1.70173e+07	1.12964e+06	744498	52961	3.49066e+07	6.54503e+06	4.75656e+06	4.65213e+06	4.46086e+07	1.22467e+06	1.4332e+07	2.79579e+06	536943	1.01496e+07	1.37601e+06	888181	8.69051e+06	337659	5.98028e+06	2.09416e+07	2.23048e+06	1.21633e+07	5.52297e+07	8.34327e+06	443326	7.51497e+06	3.1516e+07	4.02574e+06	2.92153e+06	1.29303e+07	1.11551e+07	2.76148e+06	3.89276e+06	1.92344e+07	144066	9.35753e+06	8.93502e+06	975.572	9.45475e+06	1.54911e+07	2.6631e+06	5.31612e+06
X211945		701912	7922.34	1.58971e+06	296696	12776.7	160040	92859.9	450554	96087	270.126	116611	333243	131000	670743	7.24011e+06	16375.2	15285	45099.9	2900.32	324242	209152	106497	381432	554.556	21468.8	117.971	131910	127579	6829.81	990728	1.40664e+06	15494.2	190753	155.545	660811	1.15082e+06	97257.9	10705.2	144396	510093	284103	83571.8	899.925	284848	610481	1.43581e+06	155205	134877
X211935		4.59438e+07	8.92169e+07	1.0032e+08	166000372	2698859674	795954680	1741404321	1.8783e+07	1.04191e+08	2.09858e+08	2.1863e+08	3.98406e+08	4.19349e+08	4.12006e+08	1813725470	1000752727	447226132	3.55178e+07	1.83731e+08	1.68575e+08	183950295	1.31082e+08	4.08036e+08	1.06876e+08	1.17949e+08	2.78188e+06	103619738	6.46612e+08	322192	3.27145e+08	1.75104e+08	3.7933e+08	1.23995e+08	856712	1.31548e+07	4.76508e+08	2.55539e+08	1.997e+07	1.40962e+07	8.48049e+06	3.56985e+07	4.78748e+07	4.06527e+08	1.03959e+06	3.40948e+07	34435.7	1.79811e+08	2.86356e+08
X211932		6113.76	378345	294228	328857	293297	26040.9	61717.3	211222	34841.8	38477	541753	697336	124153	278277	493490	3364.69	59874.2	294838	0.011219	619042	259072	20.6429	319676	231876	69916.4	135583	51689.6	2168.4	95726.1	17930.8	127492	30818.9	281348	11582.7	50966.5	293957	543794	11965.5	24425.8	383.525	148021	54.1193	270837	211294	80674.6	98725.3	155080	573542
[truncated: 1,604 more rows]
[truncated: 75 more columns]
